# Supplementary material for: Analysis of temporal expression profiles after sciatic nerve injury by bioinformatic method
Source: Sci Rep. 2017 Aug 29;7:9818. doi: 10.1038/s41598-017-10127-1 (PMC5575162; doi:10.1038/s41598-017-10127-1)
Supplement: Supplementary file 2 — Table S1 [file 41598_2017_10127_MOESM2_ESM.csv]

Table S1 Four modules that significantly associated with the time point
	UniqueID..Double.click.	geneSymbol	EntrezID	moduleColor	GS.time	p.GS.time	MM.turquoise	p.MM.turquoise	MM.blue	p.MM.blue	MM.red	p.MM.red	MM.yellow	p.MM.yellow	MM.green	p.MM.green	MM.pink	p.MM.pink	MM.brown	p.MM.brown	MM.black	p.MM.black	MM.grey	p.MM.grey	MM.magenta	p.MM.magenta
A_44_P496788	A_44_P496788	Fip1l1	289582	black	0.750484161	0.000518943	-0.740702001	0.000671138	0.629881221	0.006730289	0.699382913	0.001780224	-0.751805158	0.000500791	-0.213288929	0.41110523	-0.314608757	0.218738265	-0.072264622	0.78284033	0.666160108	0.003503831	0.27942556	0.277405608	0.039802261	0.879448905
A_43_P15198	A_43_P15198	Rap1gap2	303298	black	0.735628938	0.000763598	-0.734910539	0.000777505	0.701096232	0.001715069	0.610787423	0.009202029	-0.760120618	0.000398233	-0.382524337	0.129677058	-0.108059848	0.67974012	-0.056797689	0.828583172	0.642073653	0.005453528	0.138418246	0.596247919	0.195181051	0.452821255
A_44_P242756	A_44_P242756	Pcna	25737	black	0.682403247	0.002542858	-0.573579857	0.01607002	0.600776317	0.010760453	0.403934244	0.107834503	-0.689456811	0.002198917	-0.423817517	0.090011157	-0.095482493	0.715460688	-0.170658255	0.51254709	0.792901051	0.000146681	0.126211162	0.629321182	-0.078309118	0.76513685
A_44_P667069	A_44_P667069	Qsox2	681023	black	0.664291167	0.00363113	-0.647863962	0.00491982	0.537784297	0.025973318	0.600353209	0.01083066	-0.62316467	0.007529962	-0.199719185	0.442170784	-0.066779202	0.798994286	0.006763757	0.979445934	0.743122274	0.000630417	0.105257981	0.687645097	0.125602387	0.630988815
A_44_P179165	A_44_P179165	Fgl2	84586	black	0.660135624	0.003927664	-0.616935835	0.008337944	0.518266414	0.033067615	0.541363683	0.024811283	-0.529279068	0.028903307	-0.172241933	0.508582526	-0.218848149	0.398723023	0.041852436	0.873285321	0.700299044	0.001745137	0.230764798	0.372870863	0.118772831	0.649811112
A_43_P10227	A_43_P10227	Abi1	79249	black	0.640001239	0.005655518	-0.597719381	0.011275922	0.498237593	0.041800857	0.50949729	0.036700079	-0.515997471	0.033979874	-0.21793991	0.40073209	-0.043092863	0.86955946	0.06742509	0.797088076	0.850239101	1.54E-05	0.281549813	0.273615536	0.021879693	0.93357315
A_44_P122547	A_44_P122547	Pdcd6ip	501083	black	0.63878434	0.005776906	-0.576672337	0.01537928	0.461547306	0.062187529	0.519507197	0.032576738	-0.483386797	0.049327976	-0.180257084	0.488741103	0.096135801	0.713590702	0.077554307	0.767341776	0.87298054	4.80E-06	0.062519614	0.811592038	0.040832622	0.876350419
A_44_P1000383	A_44_P1000383	Eprs	289352	black	0.630748786	0.006632175	-0.547043074	0.023050585	0.529917804	0.028674813	0.407834735	0.104155666	-0.547173576	0.0230113	-0.350211514	0.168176891	-0.052362564	0.841803195	-0.01855507	0.943650318	0.851093063	1.48E-05	0.13239348	0.612482768	0.135424901	0.604292119
A_44_P1053383	A_44_P1053383	Rab7a	29448	black	0.618817455	0.008086894	-0.526424218	0.02994175	0.46175352	0.06205556	0.414980955	0.09764864	-0.486270074	0.047792552	-0.249643379	0.333883056	0.05744785	0.826648768	0.01952331	0.940714613	0.897988581	9.99E-07	0.19298186	0.458028742	-0.061975581	0.813204234
A_44_P1008094	A_44_P1008094	Exosc7	316098	black	0.580450146	0.014567405	-0.498327884	0.041757929	0.416577913	0.09623523	0.437799369	0.07882033	-0.53983276	0.025303258	-0.176913876	0.496971427	-0.036413307	0.889651564	-0.076619281	0.770075478	0.918623495	1.95E-07	0.15025366	0.564880425	0.020420675	0.937994448
A_44_P235848	A_44_P235848		NA	black	0.579868404	0.014690174	-0.497477816	0.042163411	0.429621122	0.085235285	0.443835047	0.074316792	-0.636648695	0.005995009	-0.198438313	0.445163753	-0.00064194	0.998049048	-0.182000211	0.484476141	0.912539464	3.29E-07	0.075547934	0.773210888	-0.041763767	0.873551752
A_44_P1040055	A_44_P1040055	Azi2	316051	black	0.579051461	0.014863954	-0.540943241	0.024945651	0.349856309	0.168638487	0.603554216	0.010308442	-0.518791571	0.032859167	0.043090783	0.869565704	-0.280418072	0.275630811	-0.029447533	0.910672305	0.832819388	3.33E-05	0.229409677	0.375762767	0.032979647	0.900005535
A_42_P749968	A_42_P749968		NA	black	0.567536697	0.01749006	-0.529082619	0.028973864	0.447545559	0.07164333	0.470470045	0.056664722	-0.555910587	0.020497284	-0.159198713	0.541657418	-0.144421448	0.580248663	-0.061810345	0.813694041	0.785847236	0.000184446	0.141086139	0.589115432	0.095075802	0.71662555
A_44_P507274	A_44_P507274	Dars	116483	black	0.546486598	0.023218682	-0.454179097	0.067040554	0.437884475	0.078755479	0.383695034	0.128409063	-0.707741475	0.001480586	-0.246435384	0.340335702	-0.106541582	0.684019788	-0.319302411	0.211570304	0.846348691	1.84E-05	0.133352568	0.609886637	0.004382371	0.986681851
A_44_P205883	A_44_P205883	Rab14	94197	black	0.532898813	0.027626763	-0.419507779	0.093680317	0.322814935	0.206306784	0.411661399	0.100634058	-0.294182969	0.251734176	-0.079016369	0.7630724	-0.38992093	0.12181052	0.044286639	0.865976171	0.646783405	0.005016073	-0.103190231	0.693498626	0.105228487	0.687728474
A_42_P660334	A_42_P660334	Ssu72	298681	black	0.530418693	0.028496606	-0.446102051	0.072674873	0.370444661	0.143271503	0.399366038	0.112259076	-0.544598357	0.023796176	-0.150433746	0.564408695	-0.044900869	0.864133427	-0.157874658	0.545067783	0.788720612	0.000168184	0.077378768	0.767854796	-0.163327234	0.531085326
A_44_P529477	A_44_P529477	Prdm2	313678	black	-0.520351187	0.032246044	0.543969405	0.023990985	-0.34821218	0.17078615	-0.53629885	0.026467733	0.253131228	0.326948356	0.025464873	0.922716935	-0.305122065	0.233697679	-0.334650291	0.189202227	-0.734124228	0.000792966	-0.048868215	0.852247387	-0.074986426	0.774855527
A_44_P1030594	A_44_P1030594	Cebpg	25301	black	0.502945554	0.03960667	-0.484966484	0.048482232	0.296443197	0.247938262	0.534770301	0.026984053	-0.525988574	0.030102703	0.061885596	0.813470969	0.040190794	0.878280317	-0.071904255	0.783899073	0.869611271	5.78E-06	0.144732142	0.579425561	-0.107101526	0.682440357
A_44_P410331	A_44_P410331		NA	black	0.487698899	0.047045117	-0.429322802	0.085476208	0.41198946	0.100336155	0.331293161	0.193955533	-0.573663395	0.016051046	-0.230318599	0.373821711	-0.027777995	0.915719341	-0.177629869	0.495203246	0.836265143	2.88E-05	0.152380939	0.559318963	0.11684439	0.655162976
A_44_P745100	A_44_P745100	Cisd2	295457	black	0.416515729	0.096289991	-0.315410224	0.217503382	0.37586862	0.137051513	0.23472194	0.364497122	-0.779424911	0.000225607	-0.290218311	0.258479758	-0.17249099	0.507960354	-0.547663178	0.022864382	0.780265391	0.000219819	0.109554625	0.675535671	-0.042216841	0.872190496
A_44_P368208	A_44_P368208		NA	black	0.412446797	0.099921911	-0.306857085	0.230914478	0.36392858	0.150996884	0.209456672	0.419758453	-0.692412218	0.002066617	-0.296290835	0.248193011	-0.223542918	0.388425012	-0.460544365	0.062832337	0.788818606	0.000167651	0.217058714	0.402686532	0.000783937	0.997617498
A_44_P296631	A_44_P296631	Krcc1	312437	black	0.403297272	0.10844391	-0.313194414	0.220928434	0.137620195	0.598388294	0.372442085	0.140958806	-0.303246543	0.236730109	0.087763497	0.73766836	0.162754636	0.53254598	-0.007470744	0.977297999	0.897942	1.00E-06	-0.110495397	0.672894141	-0.137194456	0.599531402
A_44_P106014	A_44_P106014		NA	black	-0.386122083	0.125807838	0.542468793	0.024460776	-0.466637831	0.058990032	-0.502801448	0.039672506	0.07001608	0.789452281	0.123559495	0.63659724	0.389194037	0.12256842	-0.447878273	0.0714071	0.655506017	0.004280852	-0.102463125	0.695560891	-0.150969733	0.563005698
A_44_P1014005	A_44_P1014005	Cdc42se1	499672	black	0.385191031	0.126801323	-0.330177492	0.195552406	0.188121462	0.469643609	0.367955221	0.146190184	-0.440713487	0.076621811	0.046214422	0.860194892	0.110904035	0.671747877	-0.133770502	0.608756715	0.951626552	4.35E-09	0.070204802	0.788896806	-0.078703636	0.763985075
A_43_P11278	A_43_P11278	Hpgd	79242	black	-0.369040343	0.144912995	0.281375375	0.273925565	-0.239861454	0.353780168	-0.176561468	0.497842822	0.011700954	0.964449538	0.155189232	0.552013794	-0.154277285	0.554381419	-0.274080875	0.287082409	-0.581762739	0.014293369	-0.071612415	0.784756753	-0.019741652	0.9400527
A_44_P254896	A_44_P254896		NA	black	0.368671348	0.14534644	-0.256858179	0.31963168	0.254155301	0.324928285	0.136480118	0.601451388	-0.332441945	0.192320243	-0.217379796	0.401973798	0.253095417	0.327019128	-0.077815934	0.766577328	0.878461171	3.50E-06	0.132841009	0.611270819	-0.096667209	0.712070773
A_44_P370328	A_44_P370328	Ric8a	293614	black	0.340077714	0.181681499	-0.337454222	0.185291624	0.0701033	0.78919555	0.535378394	0.026777726	-0.245162501	0.3429157	0.29218834	0.25511401	-0.241889872	0.349600156	0.066694808	0.799243437	0.740635658	0.000672284	0.098977283	0.705475473	0.183280773	0.481354514
A_44_P356866	A_44_P356866	Ten1	360664	black	-0.339642758	0.182276774	0.329750238	0.196166221	-0.400557434	0.111092998	-0.129240861	0.621047137	0.453268722	0.067658977	0.369733598	0.144101053	-0.256431951	0.320463544	0.095330995	0.715894546	-0.706306627	0.00152884	-0.164832194	0.527254991	-0.21682718	0.403200906
A_44_P729621	A_44_P729621	Maml1	303101	black	0.315696163	0.217063902	-0.217994498	0.400611184	0.297663467	0.245903891	0.09476588	0.717513635	-0.521507479	0.031797166	-0.311285944	0.223906019	-0.160547089	0.53819425	-0.33869155	0.183583096	0.809338383	8.30E-05	0.117272808	0.653972635	0.197203529	0.448058791
A_44_P208324	A_44_P208324	Rab1a	81754	black	0.314842615	0.218377477	-0.305750797	0.232686662	0.291425229	0.256414514	0.301811864	0.239066498	-0.768225322	0.000315743	-0.139771418	0.592625871	-0.064580897	0.80549013	-0.51451853	0.03458478	0.749608327	0.000531276	0.219239836	0.397858272	-0.03041626	0.907745296
A_43_P17065	A_43_P17065	Helz	287773	black	-0.308550313	0.228218743	0.349072799	0.169659681	-0.524961568	0.030484774	-0.090533695	0.729674856	0.048054394	0.854683203	0.519845558	0.03244385	0.344042144	0.176315333	-0.273504957	0.288137159	0.727029392	0.000944342	-0.005942267	0.981941915	-0.098960382	0.705523655
A_43_P11971	A_43_P11971	Cd47	29364	black	0.302454981	0.238017381	-0.201032765	0.439112136	0.177763066	0.494874642	0.208637394	0.421620728	-0.529309304	0.028892459	-0.106974977	0.682797203	-0.10277259	0.694682918	-0.369186911	0.144741073	0.892390611	1.47E-06	0.018031889	0.945236888	0.197546781	0.447253053
A_44_P551909	A_44_P551909	Ep400	304569	black	0.291066345	0.257027549	-0.181048975	0.486801315	0.181072888	0.486742799	0.055092998	0.833659489	-0.140733064	0.590057335	-0.175494628	0.500485215	0.256557337	0.3202187	0.051254935	0.845111149	0.769359966	0.000305426	0.069291852	0.791584829	-0.075322449	0.773871217
A_44_P301512	A_44_P301512	G6pc3	303565	black	-0.290068221	0.258737307	0.336551045	0.186545379	-0.28607471	0.265648515	-0.304106632	0.235336401	0.473879076	0.054654176	0.138499395	0.596030451	-0.064747471	0.804997486	0.105694101	0.686412625	-0.579550935	0.014757515	-0.291300204	0.256627974	-0.135902219	0.603006471
A_44_P238556	A_44_P238556	Mcpt2	29266	black	-0.279965694	0.276438885	0.098761423	0.706090926	-0.189842008	0.46551545	0.046912291	0.858103673	0.116827217	0.655210707	0.304144592	0.235275009	-0.118074582	0.651747061	0.031630139	0.904079152	-0.618131646	0.008177686	0.132241138	0.612895541	0.06042724	0.817796485
A_43_P11448	A_43_P11448	Cp	24268	black	0.273747724	0.287692264	-0.20500307	0.429933908	0.199816164	0.441944598	0.127484559	0.625838408	-0.436666585	0.079687218	-0.14357416	0.582495825	0.046650279	0.858888707	-0.235815013	0.362202774	0.847956596	1.71E-05	0.271975463	0.29094965	0.052801124	0.840494115
A_44_P211893	A_44_P211893	Rexo1	314630	black	0.269988722	0.294627537	-0.26858939	0.297234672	0.34184545	0.179275494	0.156369771	0.54895547	-0.016557645	0.949708635	-0.232221081	0.369776886	-0.313812338	0.219969829	0.184493231	0.478407969	-0.663604542	0.003678831	-0.011897558	0.963852571	-0.10910263	0.676806074
A_44_P532686	A_44_P532686	Efnb1	25186	black	-0.267417007	0.299429569	0.287633001	0.262938312	-0.516565653	0.033749644	0.008529171	0.974082616	0.012535989	0.96191416	0.583058933	0.014026763	0.35205149	0.165799403	-0.254317264	0.324609467	0.689130692	0.00221393	-0.137550274	0.598575972	-0.18125371	0.486300411
A_44_P353827	A_44_P353827	Arpp19	60336	black	0.265214122	0.303579851	-0.173936848	0.504355517	0.198443788	0.445150938	0.14030748	0.591193494	-0.638762007	0.005779153	-0.173411139	0.505664824	0.00677775	0.97940342	-0.509193156	0.036831295	0.873748501	4.59E-06	0.113233267	0.665227304	-0.028325429	0.914064095
A_44_P776209	A_44_P776209	Dpy19l1	315496	black	0.264994696	0.303995119	-0.246816474	0.339565447	0.003635314	0.988952036	0.451614809	0.068793219	-0.392426521	0.119223198	0.279223034	0.277768616	0.032020052	0.902901926	-0.156995401	0.547337745	0.872502249	4.93E-06	0.003632041	0.988961983	0.015833257	0.951906412
A_44_P1009892	A_44_P1009892	Pja2	192256	black	-0.258484903	0.316468468	0.390241659	0.121477155	-0.369839354	0.143977466	-0.371318315	0.142256768	0.122873872	0.638483716	0.120345759	0.645457818	0.491879652	0.044908609	-0.215168105	0.406897011	0.750906927	0.000513075	-0.068014666	0.795349007	-0.083648467	0.749589282
A_44_P1017125	A_44_P1017125	Sav1	299116	black	0.251571304	0.330039437	-0.251549161	0.330083436	0.023851501	0.927600869	0.40785823	0.104133781	-0.242975143	0.347375296	0.247302064	0.338585428	0.075769896	0.772561018	0.006507122	0.980225665	0.855233891	1.21E-05	0.168974345	0.516778336	0.153566438	0.556230022
A_44_P1047628	A_44_P1047628	Pars2	313429	black	-0.247062225	0.339069268	0.343213988	0.177427459	-0.091630447	0.726517348	-0.47338463	0.054942435	0.214313895	0.408807063	-0.271769181	0.291330229	-0.070514493	0.787985484	-0.162095	0.534230918	-0.645494366	0.00513288	-0.326521881	0.200845086	-0.128545373	0.622942751
A_44_P1049638	A_44_P1049638	Uqcrfs1	291103	black	0.235436504	0.362996341	-0.153526217	0.556334698	0.046692499	0.858762201	0.200766281	0.439731757	-0.316699446	0.215526413	0.034547013	0.895277259	0.329905767	0.195942633	-0.138874914	0.595024542	0.951419801	4.48E-09	-0.08191799	0.754618561	0.101727005	0.697650775
A_44_P477954	A_44_P477954		NA	black	0.227626522	0.379586954	-0.131351153	0.615309166	0.108419946	0.678726429	0.088103123	0.736686972	-0.333019688	0.191501269	-0.090725222	0.729123158	0.307262095	0.230267839	-0.187096492	0.472111434	0.939306456	2.30E-08	0.024918065	0.924371925	0.015435902	0.953112117
A_42_P666951	A_42_P666951	Cd40	171369	black	-0.227035514	0.380859152	0.173685366	0.504981646	0.047238706	0.857125849	-0.339080197	0.183048607	-0.034951019	0.894059027	-0.324667905	0.203564736	0.293963453	0.252104763	-0.152664117	0.558580436	-0.526161299	0.030038809	-0.050905866	0.846154159	-0.019112724	0.941959425
A_44_P515461	A_44_P515461	Bpnt1	64473	black	-0.224861725	0.385558561	0.119401851	0.648068918	-0.252124867	0.328940586	0.040625032	0.876974544	0.519468486	0.032591968	0.388650832	0.123136945	-0.331496767	0.193665036	0.389874094	0.121859255	-0.798537057	0.000121381	0.131768969	0.614175589	-0.042667774	0.870836005
A_44_P219780	A_44_P219780	Surf2	619345	black	0.212330535	0.413260329	-0.11732908	0.653816344	-0.052637362	0.840982889	0.185378353	0.476262518	-0.107820923	0.680412988	0.199406396	0.442900712	0.246402788	0.340401631	0.010366948	0.968500578	0.879721784	3.25E-06	0.122078267	0.640675434	-0.29513139	0.250136967
A_44_P212552	A_44_P212552	Tob1	170842	black	-0.196640061	0.449383058	0.256841339	0.319664522	-0.297690988	0.24585813	-0.149194403	0.567658549	-0.197740867	0.446797789	0.194474199	0.454491741	0.440291773	0.076937166	-0.428930981	0.085793389	0.831720366	3.49E-05	-0.093793019	0.720303606	-0.059004341	0.822021633
A_43_P13244	A_43_P13244	Rap1b	171337	black	0.191773543	0.46090268	-0.164999722	0.526829393	-0.029482283	0.910567289	0.325817218	0.201875964	-0.14875933	0.568801314	0.220278959	0.395569054	0.047027626	0.857758147	0.018497013	0.943826367	0.763572995	0.000361137	0.063434181	0.808883404	0.208141337	0.422750407
A_43_P15451	A_43_P15451	Tpsb2	29268	black	-0.185902348	0.474994632	0.026782307	0.918730779	-0.13455573	0.60663604	0.088017227	0.736935143	0.128981781	0.621753018	0.266372162	0.301393832	0.017918171	0.945581772	0.128842047	0.622133864	-0.500387132	0.040787913	0.105108003	0.688069108	-0.130149531	0.61857387
A_44_P449263	A_44_P449263	Fubp3	362106	black	0.173062086	0.506535042	-0.073991521	0.777771794	0.056711027	0.828841087	0.046222455	0.860170814	-0.332178983	0.192693765	-0.060128367	0.818683567	0.238334001	0.356946413	-0.2524293	0.328337177	0.907323639	5.00E-07	0.241335217	0.350740348	-0.175437238	0.500627552
A_44_P1015606	A_44_P1015606	Sfswap	304431	black	-0.170395406	0.513206495	0.307560561	0.229792047	-0.223805366	0.387853651	-0.356065792	0.160691249	-0.030846352	0.906446132	-0.058949111	0.822185728	0.382766208	0.129414374	-0.301857797	0.238991472	0.800866234	0.000112054	-0.009007234	0.972630437	-0.018867673	0.942702429
A_44_P419239	A_44_P419239	Pdap1	64527	black	0.165062869	0.526669012	-0.032098753	0.902664334	-0.103128686	0.693673108	0.102677856	0.694951647	0.036881456	0.888241163	0.143570589	0.582505303	0.378625215	0.133962943	0.088708957	0.7349373	0.774301985	0.000263712	-0.336478384	0.186646486	-0.115827822	0.657990605
A_44_P620222	A_44_P620222	Rb1cc1	312927	black	-0.144737183	0.57941221	0.163574153	0.530456017	-0.261748096	0.310178821	-0.027787399	0.915690903	-0.260720661	0.312151122	0.281627391	0.273477724	0.268616875	0.297183331	-0.42694524	0.087413959	0.790577347	0.000158328	0.130383168	0.617938567	-0.006672501	0.979723194
A_42_P808973	A_42_P808973	Marcksl1	81520	black	-0.132784935	0.611422619	0.157232755	0.54672456	-0.284328333	0.268706232	-0.013990656	0.957498261	-0.00040977	0.998754646	0.253584115	0.326054099	0.293860571	0.252278564	-0.11063851	0.672492619	0.653096285	0.004474615	0.025887281	0.921438664	-0.191787551	0.460869312
A_44_P403482	A_44_P403482		NA	black	-0.13064066	0.617238695	0.094173609	0.71921175	-0.134958151	0.605550365	-0.007813004	0.976258212	-0.292413019	0.254731895	0.098626356	0.706476113	0.398831226	0.112785322	-0.350886528	0.16730204	0.584047182	0.013826145	-0.112057471	0.668516088	-0.082885743	0.751804822
A_44_P257058	A_44_P257058	Adamts1	79252	black	0.127741744	0.625135905	-0.025832245	0.921605201	0.16991814	0.514404819	-0.194180078	0.455187745	-0.152050609	0.560180999	-0.3447203	0.175408113	0.455550475	0.066116844	-0.102570287	0.695256824	0.573934885	0.015989504	0.001567721	0.995235479	0.084157119	0.748112791
A_44_P221245	A_44_P221245		NA	black	0.114816711	0.660807411	-0.033878974	0.897292133	-0.075588892	0.773090959	0.128890122	0.622002825	-0.309470597	0.226762045	0.172896711	0.506947583	0.04077109	0.876535409	-0.305056735	0.233802891	0.920746009	1.61E-07	0.063185747	0.809618981	0.046715093	0.858694502
A_43_P11613	A_43_P11613	Anp32a	25379	black	0.114770294	0.660936827	-0.202973896	0.434612256	0.200928053	0.439355555	0.148059342	0.570641972	0.148385075	0.569785121	-0.076815612	0.769501259	-0.465430193	0.059737281	0.33751114	0.185212801	-0.646901246	0.005005502	0.176463649	0.498084827	0.216636364	0.40362509
A_43_P12127	A_43_P12127	Ensa	60334	black	-0.108911131	0.677344563	0.185793257	0.475258457	0.095599812	0.71512477	-0.390265074	0.121452843	0.137402804	0.598971878	-0.356853912	0.159701028	-0.415844044	0.096882919	-0.116359546	0.656511042	-0.678057328	0.002775798	-0.163934627	0.529537905	0.095766594	0.714647309
A_43_P15998	A_43_P15998	Ntn3	114524	black	-0.107084816	0.682487475	0.156654784	0.548218234	-0.23215297	0.369921273	-0.112132417	0.668306287	0.100926081	0.699926978	0.134677201	0.606308247	0.685213356	0.002400924	0.034019211	0.896869117	0.735382946	0.000768336	-0.120952991	0.643780118	-0.035364242	0.892813236
A_44_P200042	A_44_P200042	Twist1	85489	black	-0.099265819	0.704653078	-0.066041486	0.801172818	0.016479064	0.949947032	0.113201807	0.665315226	0.193198486	0.457514459	0.095826279	0.714476468	-0.155850098	0.550300821	0.294612478	0.251010065	-0.620131838	0.007915141	0.045257104	0.863064996	0.415574283	0.097121784
A_44_P342750	A_44_P342750	Xrcc6bp1	299828	black	-0.097446154	0.709844686	0.130388075	0.617925227	-0.352154505	0.165666966	0.091305354	0.727452847	0.048595698	0.853062908	0.436763658	0.079612661	0.232014412	0.370215098	-0.049460228	0.850476249	0.661543015	0.003825114	-0.139948987	0.592151243	-0.076632928	0.770035561
A_44_P459679	A_44_P459679		NA	black	-0.096680678	0.712032261	0.200384329	0.440620645	-0.322150074	0.207296479	-0.06455836	0.805556787	-0.038162377	0.884383737	0.287988171	0.262322997	0.343360615	0.177230214	-0.214964787	0.407351206	0.87669818	3.88E-06	-0.066371414	0.800198342	-0.126017289	0.62985208
A_44_P406775	A_44_P406775	Dalrd3	363146	black	0.086681928	0.74079623	-0.032591408	0.901177233	-0.219641289	0.396973013	0.230714273	0.372978465	-0.051731486	0.843687618	0.406693638	0.105222545	0.280310277	0.275823233	0.000975173	0.997036304	0.855392814	1.20E-05	0.076143186	0.771468408	-0.161964166	0.534565399
A_44_P993121	A_44_P993121	Rab9a	84589	black	0.084770256	0.746334105	0.013594963	0.958699348	0.043650058	0.867886656	-0.089779046	0.731849854	-0.140256248	0.591330325	-0.143412323	0.582925458	-0.08555418	0.744061739	-0.179199885	0.491336582	0.520273432	0.032276402	0.138816002	0.595182304	0.015998337	0.951405534
A_44_P1011373	A_44_P1011373	Camsap1	296580	black	0.077997434	0.766047123	-0.081160469	0.756823091	-0.182116856	0.48419139	0.297217998	0.246645336	-0.048002017	0.854840011	0.417803425	0.095160555	0.147435439	0.572284696	0.055242006	0.833215514	0.815022678	6.74E-05	0.066049239	0.801149917	0.099876159	0.702914487
A_44_P1025750	A_44_P1025750	Rchy1	289508	black	0.073823271	0.778265247	0.075668058	0.772859166	-0.097453995	0.709822292	-0.053180119	0.839363152	-0.168627188	0.517652665	0.021667924	0.934214766	0.337630276	0.185047886	-0.241872242	0.349636365	0.848116076	1.70E-05	-0.408909073	0.103158256	-0.010533016	0.967996229
A_44_P1060108	A_44_P1060108	Tmsb10	50665	black	0.072379328	0.782503403	0.033927743	0.897145023	-0.148799651	0.568695365	0.068717747	0.793276322	-0.185576749	0.475782273	0.180721364	0.487603367	0.184267964	0.478954749	-0.213489424	0.410655144	0.917148071	2.22E-07	0.126787785	0.627743182	-0.134253958	0.607450689
A_44_P224832	A_44_P224832	Sdhaf2	361726	black	-0.070760711	0.787261127	0.105359375	0.687358494	-0.249382937	0.334404264	0.10737547	0.681668098	-0.256269205	0.320781508	0.314454662	0.218976207	0.055008696	0.833910689	-0.367043768	0.147268906	0.793784616	0.000142445	-0.067995121	0.795406644	0.226817921	0.381328131
A_44_P521264	A_44_P521264		NA	black	0.055203637	0.833329829	0.037133827	0.88748097	-0.162232283	0.533880052	0.015725781	0.95223252	0.107151084	0.682300628	0.18414033	0.479264685	0.21898619	0.398418146	0.111692611	0.669537791	0.808400046	8.59E-05	0.266797347	0.300593578	-0.162436446	0.533358447
A_43_P15738	A_43_P15738	Pea15	364052	black	0.051933528	0.843084224	0.111531987	0.669987753	-0.164635226	0.527755585	-0.132369311	0.612548248	0.204874641	0.430229227	0.067420589	0.797101355	0.293723168	0.252510802	0.117951893	0.652087442	0.734263046	0.000790218	0.093804225	0.720271449	-0.199069337	0.44368797
A_44_P291081	A_44_P291081		NA	black	-0.035655589	0.891935019	-0.066964324	0.798447823	0.18051462	0.488109844	0.006323361	0.980783993	-0.042066582	0.872641908	-0.154233272	0.554495799	-0.34227843	0.17868943	-0.033432269	0.898639775	-0.774772018	0.000260005	-0.049970147	0.848951255	0.131152157	0.615849352
A_44_P1003229	A_44_P1003229	Cox16	100302447	black	-0.033971181	0.897013995	0.159966389	0.5396845	-0.158112082	0.544455549	-0.107651076	0.680891458	-0.333489998	0.190836283	0.041572793	0.874125633	0.273763427	0.287663502	-0.497908004	0.04195784	0.817025299	6.25E-05	-0.034962651	0.894023955	-0.148174016	0.570340254
A_44_P165466	A_44_P165466	Ash1l	310638	black	0.033906174	0.897210085	0.005917876	0.982016024	-0.24081732	0.351806879	0.162042874	0.534364167	0.025258816	0.923340561	0.388745336	0.123037904	0.318705188	0.212473806	0.067460687	0.796983049	0.829560602	3.81E-05	0.085722519	0.743574032	-0.124427352	0.63421238
A_44_P790508	A_44_P790508		NA	black	0.031095589	0.905693375	-0.058792765	0.822650285	0.111331325	0.670550023	0.055574773	0.832224194	0.019015374	0.942254589	-0.037435897	0.886571196	-0.578893825	0.014897672	-0.017957792	0.945461607	-0.664817845	0.003594882	0.03275788	0.900674799	0.024304272	0.926230004
A_44_P1005450	A_44_P1005450		NA	black	-0.023026712	0.930098592	0.229436665	0.375705053	-0.049967568	0.848958969	-0.385301793	0.126682848	-0.086008032	0.742747064	-0.279513909	0.277247342	0.256022737	0.321263394	-0.322097766	0.207374475	0.637972348	0.005859065	-0.385999322	0.12593852	0.084503376	0.747108166
A_43_P11924	A_43_P11924	Calca	24241	black	-0.02215656	0.932734354	0.07477661	0.775470304	-0.178908072	0.492054162	-0.0319255	0.903187382	0.164381264	0.528401347	0.187985698	0.469970121	0.495241212	0.043244505	0.142490154	0.585376097	0.630073915	0.006708397	-0.048825822	0.852374241	0.07950947	0.761633939
A_44_P1002484	A_44_P1002484	Pcif1	362269	black	-0.012045109	0.963404558	0.059165559	0.82154268	0.037945374	0.885037057	-0.128452807	0.623195218	0.236104468	0.361596572	-0.091527617	0.726813215	-0.363022661	0.152092979	0.131701684	0.614358086	-0.684832066	0.002419793	0.173009008	0.506667433	-0.21041252	0.417591228
A_44_P1014955	A_44_P1014955	Psph	304429	black	0.011938328	0.963728779	0.084573832	0.746903794	-0.175982767	0.499275346	0.022355649	0.932131237	-0.218440834	0.39962335	0.160874809	0.537354041	0.329556872	0.196444434	-0.290394919	0.258176908	0.926010441	9.76E-08	-0.115371354	0.659261723	-0.082872951	0.751841995
A_43_P10102	A_43_P10102	Spry4	291610	black	0.010744905	0.967352741	0.018524578	0.943742779	-0.265557471	0.302930733	0.201999761	0.436867481	-0.056025385	0.830882197	0.433694473	0.081994642	0.340625267	0.180933962	-0.056951182	0.828126406	0.850617287	1.51E-05	-0.091863661	0.725846465	-0.090422677	0.729994703
A_44_P247286	A_44_P247286	Cxcl14	306748	blue	0.974970012	3.32E-11	-0.965991203	3.23E-10	0.948536371	6.85E-09	0.737943085	0.000720193	-0.628807147	0.006853368	-0.524954248	0.03048751	-0.423364724	0.090391702	0.266582265	0.300998231	0.206197008	0.427193529	0.218630149	0.399204752	0.020021638	0.939203964
A_44_P210461	A_44_P210461	Ldha	24533	blue	0.969189414	1.55E-10	-0.948974951	6.43E-09	0.959282301	1.22E-09	0.686258891	0.002349798	-0.589160105	0.012824082	-0.582852641	0.014068929	-0.417158792	0.095724768	0.291779152	0.255810841	0.210760423	0.416803888	0.232583631	0.369008853	0.136899169	0.60032477
A_43_P14144	A_43_P14144	Uck2	304944	blue	0.963483581	5.46E-10	-0.947224514	8.24E-09	0.963220466	5.76E-10	0.693692611	0.002011362	-0.682175511	0.002554654	-0.575025741	0.015744094	-0.401248546	0.110420509	0.184378804	0.478685675	0.253403235	0.326411088	0.213968471	0.409580803	0.062984363	0.810215357
A_44_P334891	A_44_P334891	Rcl1	309301	blue	0.963015991	6.00E-10	-0.966184053	3.09E-10	0.964720303	4.23E-10	0.722272922	0.00105862	-0.634463194	0.006225016	-0.553614211	0.021136233	-0.425207058	0.088850538	0.259123877	0.315231017	0.154155019	0.554699188	0.246361132	0.340485896	0.047459531	0.856464448
A_44_P345319	A_44_P345319	Chrd	117275	blue	-0.960180716	1.04E-09	0.887127529	2.06E-06	-0.903726291	6.58E-07	-0.628195314	0.006924282	0.600765764	0.010762199	0.559999493	0.019396958	0.346874056	0.172547573	-0.200721433	0.439836081	-0.317061236	0.214973713	-0.145838996	0.576497235	0.101028086	0.699636949
A_43_P14460	A_43_P14460	Prg4	289104	blue	0.959982027	1.07E-09	-0.95530072	2.43E-09	0.954067176	2.97E-09	0.71165518	0.001355297	-0.637008463	0.00595781	-0.547863199	0.02280457	-0.447743671	0.0715026	0.245398993	0.342435511	0.177024217	0.496698739	0.302005204	0.238750796	0.06500686	0.804230484
A_43_P12079	A_43_P12079	Ptges	59103	blue	0.957185555	1.77E-09	-0.946644381	8.93E-09	0.97317878	5.55E-11	0.677126867	0.002827864	-0.652209939	0.004547645	-0.595193427	0.011716475	-0.425715768	0.088428348	0.219091949	0.398184652	0.189472848	0.466399662	0.255078812	0.323112836	0.044056236	0.866667567
A_44_P443751	A_44_P443751	Pdpn	54320	blue	0.956643528	1.94E-09	-0.963434188	5.52E-10	0.951890414	4.17E-09	0.738882873	0.00070316	-0.657750485	0.004106545	-0.530037954	0.028631988	-0.458332376	0.064271931	0.233706751	0.366635258	0.19593636	0.451039691	0.270059332	0.294496347	0.088607369	0.735230604
A_44_P372261	A_44_P372261	Slpi	84386	blue	0.955666856	2.29E-09	-0.946569635	9.03E-09	0.954057666	2.97E-09	0.695381329	0.001940341	-0.649550204	0.004772601	-0.558143872	0.019890436	-0.405173701	0.10665565	0.224890712	0.385495686	0.189182702	0.467095204	0.264721544	0.304512537	-0.031732432	0.903770292
A_44_P166406	A_44_P166406	Mrto4	298586	blue	0.953488183	3.26E-09	-0.952701349	3.68E-09	0.939657121	2.20E-08	0.738252473	0.000714548	-0.675210041	0.002937635	-0.527946433	0.02938454	-0.423677733	0.090128514	0.200246724	0.440941108	0.191573831	0.461378555	0.208622987	0.421653515	0.021684696	0.934163949
A_44_P1056401	A_44_P1056401	Pyroxd2	309381	blue	-0.953396305	3.30E-09	0.928594692	7.54E-08	-0.975130491	3.17E-11	-0.645533277	0.005129322	0.643645285	0.00530426	0.628782466	0.006856217	0.389930485	0.12180058	-0.210850448	0.41660028	-0.190173017	0.464723327	-0.166816505	0.522224031	-0.126942696	0.627319509
A_43_P18742	A_43_P18742	Rpf2	294436	blue	0.950628192	5.05E-09	-0.914193845	2.86E-07	0.977485176	1.51E-11	0.612102915	0.009011402	-0.626975061	0.007067472	-0.655967601	0.004244524	-0.342872645	0.177887204	0.212652286	0.412536154	0.166842691	0.522157787	0.107419814	0.68154312	0.023226698	0.929492912
A_42_P527101	A_42_P527101	Scly	363285	blue	-0.947363662	8.09E-09	0.874030301	4.52E-06	-0.898367023	9.73E-07	-0.597684088	0.011281985	0.581190562	0.014412321	0.582759504	0.014088	0.255371456	0.322538794	-0.223291633	0.388972501	-0.374784821	0.13827919	-0.203300585	0.433857288	0.00884498	0.973123294
A_44_P288481	A_44_P288481	Heatr1	361262	blue	0.946704503	8.86E-09	-0.944709827	1.16E-08	0.98263665	2.19E-12	0.671325864	0.003170726	-0.663360709	0.003695892	-0.614595115	0.008658903	-0.41505642	0.097581516	0.207167273	0.424973269	0.147952312	0.570923635	0.205790378	0.428125819	0.083135461	0.751079244
A_44_P331142	A_44_P331142	Tsr1	100360406	blue	0.944918456	1.13E-08	-0.906658648	5.27E-07	0.985369627	6.10E-13	0.595515106	0.011659625	-0.668462932	0.003351991	-0.680459594	0.00264498	-0.387554187	0.12429032	0.163473214	0.530713234	0.207061902	0.425214097	0.216632815	0.403632981	0.039600956	0.880054461
A_44_P1055052	A_44_P1055052	Nop2	314969	blue	0.943430673	1.37E-08	-0.93633906	3.26E-08	0.960141676	1.04E-09	0.681937723	0.002567019	-0.578549415	0.01497155	-0.576007984	0.015525663	-0.50828823	0.037223833	0.27726551	0.281292215	0.042740899	0.87061639	0.223234077	0.38909796	0.077517817	0.76744841
A_44_P1029770	A_44_P1029770	Nop56	362214	blue	0.943028675	1.45E-08	-0.942077373	1.63E-08	0.981087842	4.13E-12	0.673467151	0.003040436	-0.66996557	0.003255831	-0.610624944	0.009225796	-0.453052961	0.067806158	0.194679009	0.454007398	0.137360821	0.599084607	0.224529934	0.386278622	0.072142827	0.783198119
A_44_P473515	A_44_P473515	Polr1e	313245	blue	0.94202063	1.64E-08	-0.93586923	3.44E-08	0.985417012	5.96E-13	0.651917919	0.004571915	-0.658043794	0.004084198	-0.636029086	0.006059511	-0.410494774	0.101698547	0.205473451	0.428853179	0.143356634	0.583073331	0.210214134	0.418040549	0.091211724	0.727722348
A_44_P1057707	A_44_P1057707	Pno1	289809	blue	0.941841729	1.68E-08	-0.90469104	6.12E-07	0.92220934	1.41E-07	0.677450675	0.002809655	-0.76595323	0.000337277	-0.55378362	0.021088572	-0.436257444	0.080002022	0.050947583	0.846029499	0.3941917	0.117423748	0.224305559	0.386765982	0.063838461	0.80768672
A_44_P330828	A_44_P330828	MGC105649	302884	blue	0.939969963	2.12E-08	-0.941885362	1.67E-08	0.949246097	6.19E-09	0.682602723	0.002532562	-0.628032198	0.006943286	-0.550333582	0.022075835	-0.414583543	0.09800267	0.242624135	0.348093996	0.167315821	0.520961572	0.336066729	0.187219992	-0.016658126	0.949403805
A_43_P11792	A_43_P11792	Sod2	24787	blue	0.939724653	2.18E-08	-0.900590719	8.29E-07	0.982533551	2.29E-12	0.57802055	0.015085556	-0.647521652	0.004950149	-0.689439598	0.002199707	-0.344509075	0.17569035	0.186418852	0.473746501	0.225683181	0.383778979	0.218314295	0.399903274	0.045448168	0.862492041
A_44_P517686	A_44_P517686	Tomm70a	304017	blue	0.938202009	2.62E-08	-0.933327442	4.57E-08	0.924690985	1.11E-07	0.73005602	0.000877084	-0.756085358	0.000445563	-0.515251767	0.034283857	-0.489110603	0.046315311	0.091843978	0.725903081	0.329850099	0.196022642	0.228227809	0.378295036	0.119435688	0.647975247
A_44_P281297	A_44_P281297		NA	blue	0.937760522	2.76E-08	-0.910353565	3.93E-07	0.963027831	5.98E-10	0.589631911	0.012734592	-0.493986488	0.043860096	-0.650901543	0.004657209	-0.299768157	0.242419762	0.36420685	0.150661283	0.170733215	0.512359109	0.174868946	0.502038024	0.098896881	0.705704693
A_43_P15662	A_43_P15662	Tfrc	64678	blue	0.937103207	2.98E-08	-0.90904547	4.37E-07	0.951907721	4.16E-09	0.652587167	0.004516446	-0.680183276	0.002659766	-0.584296248	0.013775942	-0.534594551	0.027043914	0.130060188	0.618816876	0.184332103	0.478799037	0.211021654	0.416213208	0.032670033	0.900939928
A_42_P617230	A_42_P617230	Pus1	304567	blue	0.936201706	3.31E-08	-0.946795603	8.75E-09	0.961387385	8.25E-10	0.702083949	0.001678405	-0.605126159	0.010059433	-0.571770932	0.016485221	-0.467001579	0.058766323	0.270048944	0.294515645	0.039297075	0.880968699	0.231442412	0.371429442	0.054735789	0.834723996
A_44_P165989	A_44_P165989	Idh2	361596	blue	-0.935840915	3.45E-08	0.86870856	6.07E-06	-0.934686415	3.93E-08	-0.569954136	0.016910662	0.604396338	0.01017444	0.650655343	0.004678062	0.319333937	0.21152268	-0.192643945	0.458831552	-0.256162462	0.320990156	-0.131723345	0.614299332	0.144869912	0.579060732
A_43_P11621	A_43_P11621	Cd44	25406	blue	0.934359248	4.08E-08	-0.927624525	8.31E-08	0.984322694	1.02E-12	0.644092939	0.005262352	-0.647053445	0.004991877	-0.642621598	0.005401107	-0.420895102	0.092487683	0.212235794	0.413473694	0.097695832	0.709131621	0.187306514	0.471605243	0.078182793	0.765505747
A_42_P527724	A_42_P527724	Fcnb	114091	blue	0.934291373	4.11E-08	-0.941770298	1.70E-08	0.952115466	4.03E-09	0.677772448	0.002791655	-0.647120881	0.004985849	-0.566695525	0.017695276	-0.361461354	0.153994748	0.232464167	0.36926183	0.226893432	0.381165347	0.320091875	0.210379794	0.040621735	0.876984458
A_42_P513294	A_42_P513294	Ndn	308690	blue	-0.93283301	4.82E-08	0.891271187	1.58E-06	-0.904822335	6.06E-07	-0.610170803	0.009292484	0.449863163	0.070009665	0.553089125	0.021284489	0.298576446	0.244388696	-0.378148103	0.134494032	-0.194477861	0.454483079	-0.20411448	0.431979357	0.062996966	0.810178031
A_44_P318756	A_44_P318756	Ttc23	308708	blue	-0.928861189	7.33E-08	0.91530898	2.61E-07	-0.942182845	1.61E-08	-0.671822589	0.003140105	0.723814808	0.001020389	0.559702968	0.019475166	0.437993571	0.078672404	-0.107157918	0.682281362	-0.221479844	0.392932373	-0.258893625	0.315676601	0.016054312	0.951235701
A_44_P1036170	A_44_P1036170	Nle1	303372	blue	0.928446426	7.65E-08	-0.920053609	1.71E-07	0.965121816	3.89E-10	0.668660481	0.003339219	-0.694601252	0.001972888	-0.600846857	0.010748783	-0.515819578	0.034052204	0.135780824	0.603333341	0.098192774	0.707713063	0.232758801	0.368638088	0.051474957	0.844453852
A_44_P809374	A_44_P809374	Clcf1	365395	blue	0.928149123	7.89E-08	-0.900511461	8.34E-07	0.988816495	8.22E-14	0.589720496	0.012717845	-0.684484058	0.002437121	-0.684101307	0.002456296	-0.430174499	0.084789681	0.139102955	0.594414022	0.181264845	0.486273178	0.224217258	0.386957873	0.084767194	0.746342986
A_44_P346426	A_44_P346426	Wdr12	363237	blue	0.927414523	8.49E-08	-0.918184493	2.03E-07	0.970795189	1.04E-10	0.657336441	0.00413826	-0.723194872	0.001035621	-0.608030744	0.009611932	-0.493310655	0.044194403	0.104349773	0.690214074	0.124678186	0.633523722	0.193084994	0.457783861	0.061624933	0.814243731
A_44_P168405	A_44_P168405	Fcgr2a	116591	blue	0.927409179	8.50E-08	-0.917679492	2.12E-07	0.961258254	8.45E-10	0.63778795	0.005877853	-0.650654254	0.004678155	-0.61091566	0.009183306	-0.418836332	0.094261485	0.195785443	0.451395377	0.144984143	0.578758309	0.27347591	0.288190417	0.015121665	0.954065683
A_43_P11186	A_43_P11186	Aifm2	361843	blue	-0.92664689	9.17E-08	0.857214978	1.10E-05	-0.908681366	4.49E-07	-0.530954635	0.028306874	0.474487468	0.054301039	0.63574717	0.006089044	0.226377047	0.382279321	-0.336349854	0.186825426	-0.359061599	0.156949238	-0.238142423	0.357344657	-0.035623202	0.892032638
A_44_P1008245	A_44_P1008245	Casc1	297720	blue	-0.925719176	1.00E-07	0.924700995	1.11E-07	-0.931929054	5.32E-08	-0.694231288	0.001988479	0.614755553	0.008636594	0.568861092	0.017170741	0.369113815	0.144826796	-0.257818517	0.317762044	-0.152809232	0.558202141	-0.134629596	0.606436704	-0.135944879	0.602891621
A_44_P269078	A_44_P269078	Tcp1	24818	blue	0.924213047	1.16E-07	-0.903285342	6.80E-07	0.923890024	1.20E-07	0.687695534	0.002281002	-0.789133127	0.000165951	-0.536282288	0.026473286	-0.493929246	0.043888338	0.0168703	0.948760153	0.2863752	0.265124563	0.255927238	0.321450224	0.02647553	0.919658833
A_44_P423574	A_44_P423574	Tril	362364	blue	-0.923558364	1.24E-07	0.885978651	2.22E-06	-0.945398618	1.06E-08	-0.598909056	0.011073037	0.671913684	0.003134515	0.633438014	0.006335326	0.283667588	0.269868745	-0.140663493	0.590243002	-0.275739613	0.284057625	-0.161723638	0.535180563	0.046645191	0.858903955
A_42_P624403	A_42_P624403	Fdx1	29189	blue	0.921340023	1.52E-07	-0.9087778	4.46E-07	0.948142953	7.25E-09	0.663672475	0.003674089	-0.720494152	0.001104186	-0.585337841	0.013567554	-0.475650181	0.05363089	0.104131991	0.690830572	0.173060146	0.506539882	0.146619106	0.57443712	0.175328125	0.500898218
A_44_P531511	A_44_P531511	Rars	287191	blue	0.919916176	1.74E-07	-0.910856309	3.78E-07	0.970561311	1.11E-10	0.646198873	0.005068771	-0.687653121	0.002283009	-0.622110654	0.007662083	-0.537291994	0.026136378	0.138574751	0.595828539	0.093939032	0.719884656	0.224937439	0.385394347	0.086589436	0.741063893
A_44_P261883	A_44_P261883	Bzw2	171439	blue	0.918860715	1.91E-07	-0.943032818	1.44E-08	0.942176886	1.61E-08	0.726603839	0.000954132	-0.73917089	0.000698008	-0.529877901	0.028689046	-0.421182925	0.092241625	0.129148416	0.621298973	0.242770363	0.347794486	0.276519917	0.282641414	0.143312322	0.583191002
A_44_P397495	A_44_P397495	Hif1a	29560	blue	0.918554743	1.96E-07	-0.93157758	5.52E-08	0.952606501	3.74E-09	0.696869574	0.001879468	-0.685218774	0.002400657	-0.557134361	0.020162988	-0.509476947	0.036708844	0.165439845	0.525712024	0.07854814	0.764438981	0.308394833	0.228465437	0.027902382	0.91534321
A_44_P178479	A_44_P178479	Utp18	303456	blue	0.917460434	2.16E-07	-0.90432454	6.29E-07	0.96190524	7.47E-10	0.650850848	0.004661497	-0.729109507	0.000897677	-0.616548521	0.008390385	-0.448380376	0.071051685	0.089780054	0.731846946	0.144071131	0.581177327	0.149201684	0.567639433	0.05013888	0.848446746
A_43_P10161	A_43_P10161	Kifap3	289168	blue	-0.917285618	2.20E-07	0.859204195	9.96E-06	-0.903194369	6.85E-07	-0.554659669	0.020843446	0.522265182	0.031505632	0.632255707	0.00646449	0.248071863	0.337035159	-0.29457097	0.251079986	-0.351795287	0.166129086	-0.282170036	0.272514949	-0.110156793	0.67384447
A_43_P12451	A_43_P12451	Slc16a3	80878	blue	0.916600874	2.33E-07	-0.898735405	9.47E-07	0.982773481	2.06E-12	0.573721659	0.016037823	-0.570101526	0.01687583	-0.688462442	0.002244957	-0.388131615	0.123682086	0.267264882	0.299715081	0.073826371	0.778256155	0.224353616	0.386661572	0.118211523	0.651367214
A_44_P1011253	A_44_P1011253	Nars	291556	blue	0.913573347	3.02E-07	-0.880595067	3.09E-06	0.880483344	3.11E-06	0.666453837	0.003484159	-0.758935335	0.000411678	-0.518172276	0.033105088	-0.349638112	0.16892246	0.048258952	0.85407083	0.510412142	0.036307519	0.208335137	0.422308875	0.060939675	0.816276017
A_44_P470528	A_44_P470528	Ndufaf4	362495	blue	0.913010371	3.16E-07	-0.888310641	1.91E-06	0.974134724	4.24E-11	0.601529485	0.010636373	-0.767270908	0.000324644	-0.670566647	0.003217999	-0.39544583	0.116156923	0.04322738	0.869155566	0.21731463	0.402118397	0.17997336	0.48943701	0.062702616	0.811049885
A_44_P220032	A_44_P220032	Ddx18	308490	blue	0.910973901	3.74E-07	-0.931530492	5.55E-08	0.964606373	4.33E-10	0.685107295	0.002406161	-0.665235737	0.003566331	-0.578848399	0.0149074	-0.50550075	0.038453023	0.187019736	0.472296499	0.048454943	0.853484179	0.218787445	0.398857133	0.096614372	0.712221851
A_44_P1004617	A_44_P1004617	Nprl2	363138	blue	-0.910627936	3.85E-07	0.894965487	1.23E-06	-0.939494466	2.25E-08	-0.611396328	0.009113397	0.498095397	0.041868531	0.630445245	0.006666371	0.27695812	0.281847983	-0.349225416	0.169460442	-0.080880636	0.757637908	-0.12798991	0.624458324	-0.076030397	0.771798496
A_44_P209911	A_44_P209911	Nolc1	64896	blue	0.910588405	3.86E-07	-0.916254504	2.40E-07	0.966785268	2.71E-10	0.625800399	0.007207548	-0.557216914	0.020140591	-0.625040059	0.007299398	-0.403628444	0.108126766	0.303001394	0.237128308	0.020573018	0.937532716	0.22918439	0.376244744	0.066512951	0.799780384
A_42_P622837	A_42_P622837	Ptrh2	287593	blue	0.90971148	4.14E-07	-0.891938232	1.51E-06	0.977536813	1.49E-11	0.604830776	0.010105855	-0.724338829	0.001007659	-0.658738455	0.004031665	-0.493076942	0.044310458	0.082053343	0.754224846	0.120076683	0.646201755	0.182171179	0.484058804	0.077235632	0.768273183
A_43_P15562	A_43_P15562	Metap2	64370	blue	0.908070613	4.72E-07	-0.900204367	8.53E-07	0.94481332	1.14E-08	0.665559895	0.003544312	-0.734104632	0.000793354	-0.585525574	0.013530261	-0.525901057	0.030135118	0.070128259	0.789122089	0.142437359	0.585516529	0.240032539	0.353426522	0.004370611	0.986717587
A_42_P770171	A_42_P770171	Isoc2b	361501	blue	-0.908024535	4.73E-07	0.873787766	4.58E-06	-0.941295733	1.80E-08	-0.598779028	0.011095069	0.709051536	0.001437629	0.640339377	0.005622156	0.372164913	0.141278181	-0.095197257	0.71627761	-0.276473917	0.282724784	-0.188774789	0.46807393	0.044556316	0.865167036
A_42_P550914	A_42_P550914	Ltb	361795	blue	0.907922829	4.77E-07	-0.930420067	6.24E-08	0.921977105	1.44E-07	0.691001579	0.002128927	-0.619249387	0.008030127	-0.502533906	0.039794956	-0.379346774	0.133162513	0.239257027	0.355031174	0.11193012	0.668872641	0.272193746	0.290547255	-0.050115373	0.848517028
A_42_P769597	A_42_P769597	Qpctl	292687	blue	-0.906700716	5.25E-07	0.886095619	2.20E-06	-0.880756544	3.06E-06	-0.659032155	0.00400962	0.72501884	0.000991334	0.524284434	0.030738715	0.207065219	0.425206515	-0.110556908	0.672721556	-0.486598506	0.04761996	-0.183752822	0.480206279	-0.041092945	0.875567847
A_44_P168184	A_44_P168184	Rasl2-9	751812	blue	0.906667221	5.26E-07	-0.856256933	1.15E-05	0.857076537	1.11E-05	0.647034161	0.004993602	-0.718674793	0.001152453	-0.504734114	0.038796434	-0.382145192	0.130089573	0.051303204	0.844966943	0.502509656	0.039806069	0.211855049	0.414331754	0.081916707	0.754622293
A_44_P461154	A_44_P461154	Timp1	116510	blue	0.906632209	5.28E-07	-0.880273358	3.15E-06	0.989685269	4.49E-14	0.546662277	0.023165511	-0.606663551	0.009820552	-0.710529911	0.00139039	-0.422397525	0.091208452	0.19917082	0.443450864	0.031437901	0.904659628	0.192644884	0.45882932	0.053806736	0.83749391
A_42_P637618	A_42_P637618	Fopnl	360461	blue	-0.90396215	6.47E-07	0.864513183	7.59E-06	-0.984794258	8.14E-13	-0.50883657	0.036985596	0.596692825	0.01145335	0.748830893	0.000542427	0.293450296	0.2529724	-0.212103278	0.41377223	-0.182005455	0.484463338	-0.147593738	0.571867708	-0.111122589	0.671135096
A_42_P499282	A_42_P499282	Msrb2	361286	blue	-0.903706344	6.59E-07	0.860724367	9.22E-06	-0.90436748	6.27E-07	-0.5622941	0.018800021	0.452575419	0.06813275	0.605782386	0.009956909	0.286395577	0.265089055	-0.354894823	0.162170151	-0.244590064	0.344079606	-0.179912785	0.489585646	-0.148057116	0.570647827
A_44_P354284	A_44_P354284	Exo5	313563	blue	0.903322373	6.78E-07	-0.932321757	5.10E-08	0.94256447	1.53E-08	0.68043137	0.002646487	-0.639741924	0.005681212	-0.538991601	0.025576765	-0.398868514	0.112748575	0.222133952	0.391500229	0.106910587	0.682978799	0.35883344	0.157232127	-0.000899837	0.99726526
A_42_P581845	A_42_P581845	Smn1	64301	blue	0.903254654	6.82E-07	-0.91087249	3.77E-07	0.94987666	5.64E-09	0.679734181	0.002683941	-0.680878689	0.002622682	-0.575533613	0.015630854	-0.552326976	0.02150112	0.140618114	0.59036412	0.027204495	0.917453751	0.214241986	0.408968073	0.082456469	0.753052571
A_44_P228942	A_44_P228942	Runx1	50662	blue	0.902805768	7.05E-07	-0.877692777	3.66E-06	0.985743889	5.03E-13	0.55138749	0.021770513	-0.681207686	0.002605285	-0.718777508	0.001149683	-0.367816021	0.146354579	0.135099147	0.605170164	0.18816238	0.469545224	0.208781432	0.421293005	0.103807217	0.691750288
A_44_P462661	A_44_P462661	Il1rn	60582	blue	0.902712994	7.10E-07	-0.868981894	5.98E-06	0.987002068	2.52E-13	0.531438379	0.028136458	-0.677945765	0.002781999	-0.72097462	0.001091721	-0.398030329	0.113576643	0.117441695	0.653503605	0.127337921	0.626239088	0.245578871	0.342070533	0.018475967	0.943890187
A_43_P12571	A_43_P12571	Jak2	24514	blue	0.902631571	7.14E-07	-0.890280881	1.69E-06	0.985252522	6.48E-13	0.579981065	0.014666335	-0.653275826	0.004459938	-0.680565841	0.002639312	-0.459895905	0.063251868	0.156148781	0.549527401	0.048846407	0.852312643	0.211597185	0.414913421	0.053818421	0.837459062
A_42_P738549	A_42_P738549	Napsa	60575	blue	0.900974173	8.07E-07	-0.918706899	1.94E-07	0.956986363	1.83E-09	0.651491287	0.004607563	-0.65841249	0.004056247	-0.600547782	0.010798329	-0.391207438	0.120477185	0.202075618	0.436691647	0.089706764	0.73205828	0.280245001	0.275939793	0.055259374	0.833163768
A_44_P217774	A_44_P217774	Lysmd3	315923	blue	-0.899790181	8.79E-07	0.84438284	2.02E-05	-0.862125408	8.59E-06	-0.593957287	0.011936987	0.402896835	0.108828263	0.532392742	0.02780257	0.55279784	0.021367081	-0.35713327	0.159351026	-0.165825475	0.524733893	-0.212730587	0.412360022	-0.138188976	0.596862502
A_44_P393897	A_44_P393897	3-Mar	364878	blue	0.899657438	8.87E-07	-0.939838576	2.15E-08	0.941463844	1.76E-08	0.709652069	0.001418283	-0.668272981	0.00336431	-0.529537169	0.028810809	-0.380003863	0.13243649	0.19977339	0.442044352	0.142368899	0.585698647	0.209107832	0.420550859	0.105723471	0.686329652
A_44_P395709	A_44_P395709	Rac1	363875	blue	0.899468	8.99E-07	-0.922784853	1.33E-07	0.947610328	7.81E-09	0.688991917	0.002220345	-0.700019467	0.001755784	-0.569822766	0.016941756	-0.49668626	0.042543655	0.147582146	0.571898238	0.101419053	0.69852568	0.324195053	0.204262198	0.077324014	0.768014835
A_42_P461587	A_42_P461587	Ngf	310738	blue	0.896737123	1.09E-06	-0.918101397	2.04E-07	0.966782503	2.71E-10	0.65095863	0.004652384	-0.694704233	0.001968566	-0.601334934	0.010668315	-0.396439344	0.1151602	0.146569059	0.574569189	0.116995552	0.654742889	0.185113973	0.476902855	0.0869991	0.739878576
A_44_P183048	A_44_P183048	Ctps1	313560	blue	0.896424839	1.11E-06	-0.871138455	5.31E-06	0.951934913	4.15E-09	0.533397069	0.02745451	-0.421303063	0.092139059	-0.691236326	0.002118453	-0.291571944	0.25616416	0.413947258	0.098571407	0.024997357	0.92413192	0.160787375	0.537578148	0.093639666	0.720743696
A_44_P372979	A_44_P372979	P3h3	297595	blue	-0.895885511	1.16E-06	0.848208247	1.69E-05	-0.87174139	5.14E-06	-0.592655638	0.012172727	0.5980475	0.011219673	0.532775775	0.027669426	0.389613501	0.122130662	-0.167246391	0.521137033	-0.261039938	0.311537437	-0.284489997	0.268422271	0.2490297	0.335111924
A_44_P525519	A_44_P525519	Atad3a	298682	blue	0.895395004	1.20E-06	-0.860861595	9.16E-06	0.984313811	1.03E-12	0.532021593	0.027932053	-0.645910902	0.005094897	-0.72655487	0.000955263	-0.428536696	0.086113424	0.133423411	0.609695048	0.037157701	0.887409062	0.174974189	0.501776673	0.034607851	0.895093794
A_44_P807777	A_44_P807777	E2f1	399489	blue	-0.895263626	1.21E-06	0.859563236	9.78E-06	-0.954538939	2.75E-09	-0.517030859	0.033562031	0.56667304	0.017700787	0.695008186	0.001955854	0.230448145	0.373545511	-0.242880978	0.347568019	-0.229040562	0.376552625	-0.121668527	0.641805275	-0.073030711	0.780590788
A_44_P579385	A_44_P579385	Ahnak	191572	blue	-0.894268245	1.29E-06	0.884798999	2.39E-06	-0.881365813	2.95E-06	-0.70811658	0.00146818	0.730176229	0.000874497	0.466867233	0.058848874	0.615674472	0.008509698	-0.052873077	0.840279376	-0.179924656	0.489556517	-0.31252657	0.221967495	0.013717473	0.958327471
A_42_P772256	A_42_P772256	Gtf2ird1	246770	blue	-0.894265413	1.29E-06	0.893663164	1.35E-06	-0.913346344	3.08E-07	-0.659081226	0.004005946	0.759871971	0.000401023	0.550326653	0.022077853	0.359224536	0.156747428	-0.059163809	0.821547878	-0.399697163	0.111934124	-0.210051872	0.418408243	-0.171497758	0.51044369
A_44_P1058980	A_44_P1058980	Utp3	305258	blue	0.894158622	1.30E-06	-0.835009981	3.04E-05	0.942126668	1.62E-08	0.529841094	0.028702181	-0.762171776	0.000375829	-0.693685034	0.002011685	-0.370076617	0.143700465	-0.004144821	0.987403719	0.376744638	0.136064718	0.222272811	0.391196568	0.053877259	0.837283587
A_44_P1011193	A_44_P1011193	Hgsnat	361165	blue	-0.893866523	1.33E-06	0.868625934	6.10E-06	-0.874233477	4.47E-06	-0.661803173	0.003806397	0.764210599	0.000354612	0.499639846	0.041137929	0.386900077	0.124981849	-0.022294614	0.932316133	-0.428909504	0.085810799	-0.191609083	0.46129454	-0.053088301	0.839637119
A_44_P744519	A_44_P744519	Npm1	25498	blue	0.893755394	1.34E-06	-0.884449563	2.44E-06	0.902323076	7.31E-07	0.685706409	0.002376702	-0.816951127	6.26E-05	-0.526305002	0.029985729	-0.429457546	0.085367328	-0.025735394	0.921898276	0.288885052	0.260773161	0.095788711	0.714584001	0.056809712	0.828547392
A_44_P562607	A_44_P562607	Egflam	365691	blue	-0.893319762	1.38E-06	0.908700988	4.49E-07	-0.902405546	7.26E-07	-0.718672505	0.001152515	0.796924134	0.000128215	0.490014932	0.045852305	0.459369435	0.063593996	-0.020202574	0.938655513	-0.323221215	0.205703521	-0.202757058	0.435113737	-0.138476515	0.596091765
A_44_P173568	A_44_P173568	Pop1	315045	blue	0.892319221	1.47E-06	-0.870660003	5.46E-06	0.982916141	1.94E-12	0.547768055	0.022833006	-0.600283468	0.010842267	-0.724983841	0.000992169	-0.398364474	0.113246019	0.20474786	0.43052086	0.025221218	0.923454355	0.088643804	0.735125405	0.095048292	0.716704365
A_44_P464042	A_44_P464042	Dis3	306103	blue	0.892261155	1.48E-06	-0.883594302	2.57E-06	0.962942225	6.09E-10	0.599354107	0.010997888	-0.704262147	0.001599823	-0.649297491	0.004794434	-0.393300753	0.118329591	0.100287442	0.701743707	0.176800406	0.497251924	0.0646598	0.805256766	0.163085701	0.531701236
A_44_P1024529	A_44_P1024529	Srsf2	494445	blue	0.892210621	1.48E-06	-0.861872079	8.70E-06	0.909504559	4.21E-07	0.589834803	0.01269626	-0.699347951	0.001781575	-0.611218707	0.009139181	-0.246984686	0.339225776	0.110868344	0.671847965	0.435074952	0.080916942	0.227163791	0.380582826	0.062411497	0.811912376
A_44_P1000653	A_44_P1000653	Serpina3n	24795	blue	0.892196928	1.49E-06	-0.879153178	3.36E-06	0.937825368	2.74E-08	0.581227442	0.01440463	-0.517045142	0.033556283	-0.631588241	0.006538338	-0.380423853	0.13197388	0.31382572	0.219949097	0.048457501	0.853476522	0.156177855	0.549452141	0.142298529	0.585885873
A_44_P426107	A_44_P426107	Akr1b8	286921	blue	0.89216224	1.49E-06	-0.889611537	1.76E-06	0.968362088	1.89E-10	0.581336699	0.014381866	-0.625159596	0.007284896	-0.664407387	0.003623106	-0.384633475	0.127398877	0.199403927	0.442906476	0.091372452	0.727259732	0.214894911	0.407507366	0.137764228	0.598001767
A_42_P557293	A_42_P557293	Rfesd	361871	blue	-0.89175654	1.53E-06	0.871852314	5.11E-06	-0.888746926	1.86E-06	-0.599869601	0.010911351	0.463858997	0.060719976	0.564510394	0.018237192	0.124727723	0.633387753	-0.374358128	0.138764603	-0.18247606	0.483315017	-0.009456118	0.971266963	-0.07689899	0.769257434
A_44_P429006	A_44_P429006	Cers1	290658	blue	0.891068549	1.60E-06	-0.8075219	8.87E-05	0.890515727	1.66E-06	0.50929258	0.03678836	-0.457760885	0.064647794	-0.624559493	0.007357933	-0.491913588	0.044891571	0.252121254	0.328947751	0.090478376	0.729834225	0.13480894	0.605952824	0.01549328	0.952938007
A_44_P304402	A_44_P304402	Tpp2	81815	blue	0.891000057	1.61E-06	-0.903563536	6.66E-07	0.921567547	1.49E-07	0.697019557	0.001873421	-0.767532494	0.000322184	-0.541511507	0.024764174	-0.498198522	0.041819443	0.05114354	0.84544397	0.199802262	0.441977017	0.285178865	0.267214351	0.071797887	0.784211648
A_44_P458395	A_44_P458395	Fbxl5	305424	blue	0.890903783	1.62E-06	-0.889751157	1.74E-06	0.930954801	5.90E-08	0.65742303	0.004131611	-0.776423608	0.000247326	-0.552753679	0.021379625	-0.526980262	0.029737275	0.008092202	0.975410036	0.17228634	0.508471565	0.302640441	0.237715382	0.033090438	0.899671204
A_43_P11472	A_43_P11472	Hmox1	24451	blue	0.890862715	1.62E-06	-0.8703788	5.54E-06	0.989612142	4.74E-14	0.533360609	0.027467086	-0.656861681	0.004174869	-0.728889033	0.000902531	-0.406046912	0.105830642	0.143944505	0.581513156	0.105867403	0.685923083	0.268289747	0.297794735	0.088834971	0.73457352
A_44_P311998	A_44_P311998	Ppan	298699	blue	0.890148421	1.70E-06	-0.876484368	3.93E-06	0.976418573	2.13E-11	0.575217048	0.015701363	-0.648690923	0.004847169	-0.690369334	0.002157349	-0.447417017	0.071734749	0.154472704	0.553873691	0.008459636	0.974293844	0.180706933	0.487638711	0.062769204	0.810852636
A_42_P512460	A_42_P512460	Aimp2	288480	blue	0.889209098	1.81E-06	-0.878903268	3.41E-06	0.956384867	2.03E-09	0.616055243	0.008457555	-0.723555855	0.001026729	-0.620376993	0.007883432	-0.563557566	0.018477524	0.05674807	0.82873084	0.038433976	0.883566141	0.197656534	0.446995578	0.047135591	0.857434723
A_44_P158420	A_44_P158420	Impdh2	301005	blue	0.888984175	1.83E-06	-0.91638191	2.38E-07	0.934972852	3.81E-08	0.679074892	0.002719756	-0.653158909	0.004469491	-0.528083713	0.029334683	-0.509240253	0.036810952	0.176257816	0.498594242	0.035006631	0.893891355	0.319324682	0.211536659	0.014396574	0.956266228
A_44_P152177	A_44_P152177		NA	blue	-0.88856194	1.88E-06	0.882447699	2.76E-06	-0.903416999	6.74E-07	-0.684715572	0.002425583	0.762873563	0.00036841	0.529420078	0.028852743	0.426964803	0.087397886	-0.031208726	0.905351695	-0.231999024	0.370247738	-0.124527428	0.633937589	-0.152613818	0.558711583
A_44_P322518	A_44_P322518	Cct6a	288620	blue	0.887823011	1.98E-06	-0.913850604	2.95E-07	0.902084904	7.44E-07	0.737131366	0.000735179	-0.760830387	0.000390358	-0.483439549	0.049299555	-0.414408998	0.098158451	0.066843114	0.798805613	0.223321358	0.388907715	0.186494559	0.473563689	0.106625941	0.683781756
A_44_P516144	A_44_P516144	Mpdu1	303244	blue	-0.887772764	1.98E-06	0.906881951	5.18E-07	-0.912130127	3.40E-07	-0.632098484	0.006481824	0.481194729	0.050519864	0.558902495	0.01968752	0.222816252	0.390009389	-0.399489483	0.112137855	-0.115918928	0.657737011	-0.148864828	0.568524121	-0.010271091	0.968791701
A_42_P706230	A_42_P706230	Sez6	192247	blue	-0.887083707	2.07E-06	0.904908204	6.02E-07	-0.946492442	9.12E-09	-0.637311604	0.005926612	0.685529588	0.002385365	0.610189957	0.009289663	0.270927148	0.292886847	-0.172391773	0.508208164	-0.232069983	0.370097238	-0.194799517	0.453722539	-0.185371034	0.476280238
A_44_P377481	A_44_P377481	Nek1	290705	blue	-0.887007733	2.08E-06	0.891480432	1.56E-06	-0.969348094	1.49E-10	-0.58535608	0.013563927	0.58254109	0.0141328	0.660724944	0.003884455	0.439498914	0.077532622	-0.245534782	0.34215997	-0.08438884	0.747440438	-0.256637015	0.320063165	-0.218772636	0.398889853
A_42_P804387	A_42_P804387	Lypd3	60378	blue	-0.886055606	2.21E-06	0.820226196	5.53E-05	-0.947756305	7.65E-09	-0.463383389	0.061019791	0.577728845	0.015148729	0.732994288	0.000815629	0.345808053	0.173959468	-0.176389275	0.498268867	-0.232862098	0.368419545	-0.216749714	0.403373085	-0.050079591	0.848624012
A_44_P210622	A_44_P210622		NA	blue	-0.885373144	2.31E-06	0.907428864	4.96E-07	-0.939840241	2.15E-08	-0.635615294	0.006102898	0.572310118	0.016360591	0.616711512	0.008368285	0.234896682	0.364129794	-0.303471225	0.236365525	-0.153553076	0.556264796	-0.174016449	0.504157408	-0.247225143	0.338740562
A_44_P1007215	A_44_P1007215	Upp1	289801	blue	0.885318055	2.31E-06	-0.868079671	6.28E-06	0.947942312	7.46E-09	0.561851711	0.018913975	-0.507476083	0.03757883	-0.644124696	0.005259389	-0.526961362	0.029744208	0.284059011	0.269179704	-0.075287346	0.773974027	0.228113477	0.378540502	0.104150314	0.690778696
A_42_P648200	A_42_P648200	Pak1ip1	361232	blue	0.884666481	2.41E-06	-0.853940515	1.29E-05	0.983392075	1.57E-12	0.532937924	0.027613212	-0.716894847	0.001201346	-0.728783742	0.000904857	-0.435684169	0.080444633	0.054432163	0.835629039	0.064890931	0.804573261	0.151806601	0.560818137	0.062233733	0.812439133
A_43_P19763	A_43_P19763	Tlr2	310553	blue	0.884550823	2.43E-06	-0.874999101	4.28E-06	0.958099867	1.51E-09	0.557286118	0.020121831	-0.621836548	0.007696745	-0.669587021	0.003279842	-0.338300287	0.184122225	0.203232128	0.434015431	0.121456843	0.642389276	0.268926421	0.296605481	0.027836988	0.91554095
A_44_P441181	A_44_P441181	Osr2	315039	blue	-0.884460237	2.44E-06	0.90129675	7.88E-07	-0.942907056	1.47E-08	-0.666075224	0.003509533	0.682525759	0.00253653	0.585623421	0.013510856	0.521265448	0.031890725	-0.142438037	0.585514724	-0.038648459	0.882920563	-0.228563996	0.377573766	-0.076658346	0.769961215
A_44_P554454	A_44_P554454	Txnrd1	58819	blue	0.882972115	2.67E-06	-0.870144818	5.61E-06	0.991361306	1.19E-14	0.527606453	0.029508292	-0.616609039	0.008382174	-0.728770045	0.00090516	-0.376676046	0.136141806	0.187863489	0.47026413	0.027524288	0.91648657	0.17252982	0.507863385	0.116010718	0.657481548
A_44_P535713	A_44_P535713	Magoh	298385	blue	0.880888848	3.03E-06	-0.860573615	9.29E-06	0.891238254	1.58E-06	0.651715266	0.00458882	-0.857931166	1.06E-05	-0.54186696	0.02465118	-0.375955798	0.13695309	-0.087284599	0.739052844	0.379376663	0.13312943	0.181073576	0.486741115	0.014218152	0.95680776
A_44_P391057	A_44_P391057	Angptl4	362850	blue	0.880458405	3.11E-06	-0.868545831	6.12E-06	0.90613104	5.48E-07	0.55598565	0.020476656	-0.403368512	0.108375631	-0.609976159	0.009321183	-0.202876436	0.434837613	0.441338502	0.076156166	0.046806639	0.85842021	0.181766732	0.485046351	0.054610622	0.835097068
A_44_P269630	A_44_P269630	Taf9	373541	blue	0.880253255	3.15E-06	-0.857427702	1.09E-05	0.846834166	1.80E-05	0.680069244	0.002665887	-0.795190768	0.000135916	-0.474288024	0.054416617	-0.442685206	0.075159876	-0.020078138	0.9390327	0.432797827	0.082700184	0.255234971	0.322806445	-0.005423946	0.983516841
A_44_P1055780	A_44_P1055780	S100a8	116547	blue	0.88010795	3.18E-06	-0.843532103	2.10E-05	0.953371213	3.32E-09	0.491156869	0.045272639	-0.605052664	0.010070968	-0.724207391	0.001010839	-0.186136768	0.474427957	0.199693902	0.442229762	0.219016414	0.39835141	0.184990389	0.477202324	0.004056449	0.987672264
A_44_P320312	A_44_P320312	Mak16	306526	blue	0.879786855	3.24E-06	-0.900156791	8.56E-07	0.922778155	1.33E-07	0.700472694	0.001738551	-0.761329919	0.000384894	-0.527782202	0.02944427	-0.589786147	0.012705444	0.040394464	0.877667837	0.089802939	0.731780961	0.197483556	0.447401411	0.079308774	0.762219315
A_44_P899293	A_44_P899293	Snai1	116490	blue	0.879599675	3.28E-06	-0.876508459	3.93E-06	0.956706011	1.92E-09	0.577173427	0.015269591	-0.686708341	0.002328095	-0.651839319	0.004578466	-0.369287137	0.144623591	0.122264217	0.640162928	0.23990988	0.353680048	0.282387532	0.272129646	0.176601323	0.497744237
A_44_P365240	A_44_P365240	Ptpn2	117063	blue	0.879549012	3.29E-06	-0.840205818	2.43E-05	0.976724293	1.94E-11	0.499705347	0.041107159	-0.704855417	0.001578952	-0.756946233	0.000435091	-0.332472417	0.19227699	0.070523293	0.787959594	0.153438594	0.556562772	0.161651012	0.53536637	0.029849461	0.909457746
A_42_P664699	A_42_P664699	Apbb1	29722	blue	-0.879267901	3.34E-06	0.866747205	6.74E-06	-0.928529286	7.59E-08	-0.595441209	0.011672665	0.729775494	0.000883146	0.641974163	0.00546309	0.265783269	0.302504302	-0.084368456	0.747499576	-0.288194851	0.261965344	-0.119439422	0.647964912	-0.112540856	0.667163331
A_42_P585359	A_42_P585359	l7Rn6	293103	blue	-0.879069118	3.38E-06	0.867935977	6.33E-06	-0.894833896	1.24E-06	-0.583619751	0.013912635	0.465343087	0.05979145	0.565548936	0.017978035	0.193414523	0.457001864	-0.358995128	0.157031618	-0.161382679	0.536053131	-0.156711861	0.548070649	-0.176367741	0.498322158
A_44_P1011464	A_44_P1011464	Rhobtb1	309722	blue	-0.879065698	3.38E-06	0.77953838	0.000224818	-0.831322779	3.55E-05	-0.505302847	0.03854145	0.488557718	0.046600112	0.551552027	0.021723144	0.420058041	0.093205962	-0.191445263	0.461685039	-0.321685818	0.207989386	-0.198753011	0.44442745	0.093222046	0.721942597
A_44_P263669	A_44_P263669	Syncrip	363113	blue	0.87816565	3.56E-06	-0.88835195	1.91E-06	0.917299344	2.19E-07	0.67034128	0.003232142	-0.771449458	0.000287163	-0.565346027	0.018028441	-0.355265243	0.161701329	0.045419596	0.862577719	0.192390849	0.459433314	0.103108501	0.693730335	0.036129266	0.890507453
A_42_P726573	A_42_P726573	Npr2	116564	blue	-0.877322453	3.74E-06	0.860614532	9.28E-06	-0.88293761	2.68E-06	-0.653723313	0.004423526	0.809399268	8.29E-05	0.53550791	0.026733939	0.349034269	0.169710007	0.034614309	0.89507432	-0.408447611	0.103585839	-0.057348857	0.82694324	-0.089992604	0.731234153
A_42_P462015	A_42_P462015	Obfc1	294025	blue	-0.877209006	3.77E-06	0.89586489	1.16E-06	-0.935703638	3.50E-08	-0.627457573	0.007010571	0.655233529	0.004302415	0.612223839	0.008994038	0.26213779	0.309432684	-0.192878864	0.458273362	-0.277092496	0.281604946	-0.214781956	0.407759865	-0.151658466	0.56120509
A_43_P19515	A_43_P19515	Taf1d	363017	blue	0.876865886	3.85E-06	-0.87081293	5.41E-06	0.97594037	2.48E-11	0.575607848	0.015614355	-0.738377113	0.000712285	-0.692652125	0.002056171	-0.431774686	0.08351063	0.056751689	0.82872007	0.097685128	0.709162187	0.215900034	0.405264187	0.072504646	0.782135347
A_44_P342451	A_44_P342451	Rpp38	291317	blue	0.876093062	4.02E-06	-0.83460707	3.09E-05	0.979722486	6.94E-12	0.489079411	0.046331344	-0.639852638	0.00567023	-0.770651643	0.000294026	-0.395278824	0.116325062	0.126622125	0.628196375	0.074895455	0.775122063	0.122156038	0.640461066	0.050946154	0.846033767
A_42_P816479	A_42_P816479	Glrx	64045	blue	0.875626142	4.13E-06	-0.887908636	1.96E-06	0.958044317	1.52E-09	0.610763117	0.009205581	-0.713001009	0.001314285	-0.631566909	0.006540709	-0.434435497	0.081414859	0.103679006	0.692113476	0.078948194	0.763271336	0.307663428	0.229628209	0.086098911	0.742483897
A_44_P173244	A_44_P173244	Tcta	306587	blue	-0.875107223	4.25E-06	0.892498845	1.46E-06	-0.932298491	5.11E-08	-0.640217525	0.00563416	0.680100173	0.002664226	0.608078033	0.00960478	0.214039958	0.40942061	-0.171868679	0.509515626	-0.170400664	0.513193301	-0.096065413	0.713792104	-0.030468349	0.907587942
A_44_P448717	A_44_P448717	Prom1	60357	blue	-0.873937172	4.55E-06	0.878615806	3.47E-06	-0.950530733	5.12E-09	-0.592464503	0.012207651	0.689087065	0.002215945	0.647863814	0.004919833	0.33601534	0.187291668	-0.13233805	0.612632945	-0.231568916	0.371160687	-0.235338402	0.363202177	-0.100658965	0.700686653
A_44_P210173	A_44_P210173	Tnfrsf12a	302965	blue	0.873628206	4.63E-06	-0.833612004	3.22E-05	0.994398286	4.68E-16	0.469321154	0.057354555	-0.660679902	0.003887744	-0.790726104	0.00015756	-0.379655578	0.132820971	0.104633606	0.689410873	0.073019397	0.780623997	0.13703477	0.599960388	0.103045009	0.693910352
A_44_P1048611	A_44_P1048611		NA	blue	0.873248174	4.73E-06	-0.864936662	7.42E-06	0.863110713	8.16E-06	0.677593144	0.002801674	-0.812344235	7.44E-05	-0.498725577	0.041569247	-0.383287609	0.128849367	-0.022524677	0.931619215	0.452841468	0.067950656	0.236814688	0.360111583	0.016625587	0.94950252
A_42_P543877	A_42_P543877	Tlcd1	287472	blue	-0.873153268	4.75E-06	0.900623661	8.27E-07	-0.910614559	3.85E-07	-0.693623356	0.002014319	0.785254378	0.000187961	0.543649716	0.024090478	0.285813098	0.266105198	-0.054642187	0.835002983	-0.274167339	0.28692426	-0.131937171	0.613719475	-0.156112372	0.549621653
A_44_P217541	A_44_P217541	Vmp1	192129	blue	0.873034181	4.78E-06	-0.842108224	2.23E-05	0.979205967	8.37E-12	0.478116133	0.052230067	-0.562195807	0.018825294	-0.763564865	0.000361221	-0.260915717	0.311776119	0.224823413	0.385641668	0.02866419	0.91303997	0.129028249	0.621626391	0.061740603	0.813900794
A_43_P17871	A_43_P17871	Bin3	361065	blue	0.871267308	5.28E-06	-0.869135484	5.93E-06	0.963818679	5.10E-10	0.570250977	0.016840568	-0.715577904	0.001238611	-0.665698431	0.003534935	-0.400285052	0.111358834	0.079308426	0.762220332	0.177143634	0.496403699	0.185901492	0.474996702	0.220669742	0.394709996
A_44_P365703	A_44_P365703	Nipsnap1	360971	blue	-0.870810177	5.41E-06	0.849666417	1.58E-05	-0.926381547	9.41E-08	-0.518757037	0.032872843	0.468133135	0.058074433	0.6631424	0.003711222	0.212112684	0.413751037	-0.348485273	0.170428155	-0.139445233	0.593498147	-0.203724909	0.432877701	-0.099336143	0.704452686
A_43_P16894	A_43_P16894	Akirin1	595134	blue	0.870426362	5.53E-06	-0.850632306	1.51E-05	0.920755277	1.61E-07	0.546975281	0.023071012	-0.551004857	0.021880981	-0.603620756	0.010297803	-0.399846408	0.111787879	0.219837382	0.396540989	0.127647368	0.625393657	0.279408199	0.277436714	0.087055536	0.739715329
A_44_P518385	A_44_P518385	Yars	313047	blue	0.870184802	5.60E-06	-0.860413289	9.37E-06	0.968107138	2.00E-10	0.513657612	0.034940675	-0.470970106	0.056366406	-0.716922966	0.001200561	-0.35387645	0.163463783	0.343144786	0.177520601	-0.05474651	0.834692044	0.175465993	0.500556233	0.104464927	0.689888169
A_44_P190838	A_44_P190838	Fat4	310341	blue	-0.869072687	5.95E-06	0.734387938	0.000787752	-0.841102918	2.33E-05	-0.397822231	0.113782891	0.462459407	0.061605389	0.667499873	0.003414827	0.278741459	0.278632957	-0.199409341	0.442893838	-0.388213984	0.123595492	-0.088664821	0.735064724	-0.016503003	0.949874407
A_44_P337615	A_44_P337615	Tbrg4	360977	blue	0.868869128	6.02E-06	-0.812610698	7.37E-05	0.967101979	2.52E-10	0.452421819	0.068238043	-0.600508591	0.010804835	-0.7749469	0.000258638	-0.352507368	0.165213868	0.144424407	0.580240823	0.045816304	0.861388276	0.164849882	0.527210051	0.030133868	0.908598431
A_44_P1019654	A_44_P1019654		NA	blue	-0.86873769	6.06E-06	0.884726192	2.40E-06	-0.912837237	3.21E-07	-0.611034167	0.009166031	0.486191679	0.047833818	0.56194998	0.018888616	0.21308674	0.411559384	-0.348524087	0.170377316	0.008196265	0.975093909	-0.045819944	0.861377363	-0.055754728	0.831688206
A_43_P18178	A_43_P18178	Jagn1	502872	blue	0.86754124	6.46E-06	-0.879264109	3.34E-06	0.937498388	2.85E-08	0.63310158	0.006371868	-0.729919495	0.00088003	-0.587105904	0.013219529	-0.440870949	0.076504305	0.056119498	0.830601968	0.058577565	0.823289807	0.101987099	0.696912118	0.044463695	0.865444919
A_42_P724600	A_42_P724600	Tars	294810	blue	0.867465073	6.49E-06	-0.864569855	7.56E-06	0.916102378	2.43E-07	0.555332557	0.020656679	-0.39925271	0.112370444	-0.634892549	0.006179279	-0.290488915	0.258015812	0.436286026	0.07998	0.045286288	0.862977476	0.086374291	0.741686612	0.132027706	0.613474025
A_43_P15600	A_43_P15600	Rab29	171122	blue	-0.866934855	6.68E-06	0.781421631	0.000212061	-0.928327989	7.74E-08	-0.408690667	0.10336047	0.473683265	0.054768198	0.773839598	0.0002674	0.279213283	0.277786102	-0.258717567	0.316017556	-0.204490483	0.431113217	-0.10154664	0.698163156	-0.134983308	0.605482521
A_44_P1022237	A_44_P1022237	Rab26	171111	blue	-0.866616834	6.79E-06	0.865556053	7.18E-06	-0.916930652	2.26E-07	-0.571791911	0.016480358	0.608084799	0.009603757	0.631622863	0.006534491	0.121889732	0.641195217	-0.220963414	0.394065083	-0.314036308	0.219623037	-0.087648373	0.738001113	-0.209738942	0.419117837
A_43_P10367	A_43_P10367	Coro2b	300768	blue	-0.866523489	6.82E-06	0.771598399	0.000285897	-0.942366772	1.57E-08	-0.382256983	0.129967848	0.608175382	0.00959007	0.800253833	0.000114446	0.27628566	0.283066128	-0.095369892	0.715783146	-0.281037497	0.274526689	-0.170458249	0.513048805	-0.048150429	0.854395698
A_44_P1049827	A_44_P1049827	Nsg1	25247	blue	-0.864953232	7.41E-06	0.826614795	4.30E-05	-0.956133322	2.11E-09	-0.479676502	0.051357932	0.61924717	0.008030417	0.732100759	0.000833928	0.373322114	0.139948074	-0.138023438	0.597306405	-0.14016829	0.591565277	-0.17200371	0.50917797	-0.080090809	0.759939026
A_42_P704824	A_42_P704824	Cirh1a	291987	blue	0.863600287	7.96E-06	-0.879372428	3.32E-06	0.949004766	6.41E-09	0.622681078	0.007590352	-0.673091955	0.003062944	-0.596743408	0.011444556	-0.559394901	0.019556679	0.112373719	0.667630955	-0.034616915	0.895066463	0.203727501	0.432871721	0.109717221	0.675078872
A_44_P612277	A_44_P612277	Utp15	310019	blue	0.862746568	8.32E-06	-0.814069117	6.98E-05	0.930587758	6.13E-08	0.511762532	0.035733932	-0.812853947	7.30E-05	-0.699981549	0.001757232	-0.26571219	0.3026385	-0.070763988	0.78725149	0.392587464	0.119058334	0.09542136	0.715635752	0.039608602	0.880031459
A_44_P519620	A_44_P519620	Litaf	65161	blue	0.862705672	8.33E-06	-0.829815601	3.77E-05	0.949248507	6.19E-09	0.513327098	0.035078047	-0.671249772	0.003175439	-0.700379432	0.001742085	-0.373260857	0.140018268	0.087731685	0.737760305	0.147670447	0.571665687	0.185539214	0.475873114	-0.00433232	0.986833944
A_44_P544974	A_44_P544974	Nifk	246042	blue	0.860888448	9.15E-06	-0.841151349	2.33E-05	0.990499807	2.43E-14	0.496858982	0.042460463	-0.70578772	0.001546606	-0.763849851	0.000358291	-0.394281847	0.117332366	0.063426535	0.808906042	0.107667102	0.680846307	0.14588019	0.576388373	0.166060154	0.52413905
A_44_P308858	A_44_P308858	Imp4	316317	blue	0.860174302	9.48E-06	-0.856608785	1.13E-05	0.949025184	6.39E-09	0.564826287	0.018158057	-0.598895298	0.011075366	-0.637583686	0.005898721	-0.513049756	0.035193636	0.162262651	0.533802452	-0.088470395	0.735626129	0.155489467	0.551235291	0.110716561	0.672273674
A_42_P692306	A_42_P692306	Tbl3	287120	blue	0.859425607	9.85E-06	-0.862348358	8.49E-06	0.921960363	1.44E-07	0.611214214	0.009139834	-0.563596715	0.018467601	-0.577201315	0.015263504	-0.569009785	0.017135178	0.204074306	0.432071951	-0.162040008	0.534371493	0.191392272	0.461811388	0.04856172	0.853164598
A_44_P929844	A_44_P929844	Lix1l	499677	blue	-0.859107584	1.00E-05	0.835928581	2.92E-05	-0.944571225	1.18E-08	-0.477694028	0.052467887	0.446811365	0.072166641	0.711265908	0.001367353	0.33375996	0.190455266	-0.337109698	0.185769219	-0.049182902	0.851305848	-0.245640558	0.341945419	-0.105233917	0.687713125
A_44_P1025102	A_44_P1025102	Plscr1	117540	blue	0.858176779	1.05E-05	-0.882974085	2.67E-06	0.919975334	1.73E-07	0.619057615	0.008055291	-0.64441929	0.005231969	-0.569348247	0.017054443	-0.364420444	0.150404029	0.179551284	0.490473143	0.076470378	0.770511059	0.292393416	0.254765219	-0.010247484	0.968863396
A_44_P154693	A_44_P154693	Cep63	300963	blue	-0.857959869	1.06E-05	0.850344041	1.53E-05	-0.955274109	2.44E-09	-0.536909254	0.026263694	0.681029392	0.002614701	0.698600266	0.001810656	0.398151324	0.113456844	-0.106714425	0.683532118	-0.225379078	0.384437254	-0.182012391	0.484446404	-0.285033595	0.267468801
A_42_P773816	A_42_P773816	Cd1d1	25109	blue	-0.857592822	1.08E-05	0.776890779	0.000243835	-0.875201594	4.23E-06	-0.45445606	0.06685324	0.420573265	0.092763378	0.67964847	0.002688575	0.248097075	0.336984454	-0.305596011	0.232935303	-0.206970108	0.425423953	-0.067256069	0.797586802	0.020108463	0.938940778
A_44_P202988	A_44_P202988	Odc1	24609	blue	0.857499071	1.08E-05	-0.848869683	1.64E-05	0.948858639	6.54E-09	0.532197476	0.027870635	-0.470372466	0.056723071	-0.680538348	0.002640778	-0.42794679	0.086593851	0.316290076	0.216152905	-0.132359506	0.612574813	0.148633074	0.569133123	0.095915578	0.714220883
A_44_P417916	A_44_P417916	Myd88	301059	blue	0.857350042	1.09E-05	-0.88001843	3.20E-06	0.961284192	8.41E-10	0.5657631	0.017924954	-0.547323321	0.022966288	-0.653115367	0.004473053	-0.367723854	0.146463496	0.275524869	0.284448128	-0.037675022	0.885851094	0.176406977	0.498225059	0.163079073	0.531718144
A_44_P1045515	A_44_P1045515	Sipa1l1	246212	blue	-0.857013616	1.11E-05	0.898732032	9.48E-07	-0.929052903	7.19E-08	-0.613522723	0.008809208	0.581606544	0.014325764	0.586172855	0.0134023	0.218374056	0.399771059	-0.282585003	0.271780107	-0.162536023	0.533104126	-0.299060235	0.243588176	-0.133805147	0.608663086
A_44_P198820	A_44_P198820	Gnl3	290556	blue	0.85686114	1.12E-05	-0.817572889	6.12E-05	0.977613457	1.45E-11	0.462036757	0.061874637	-0.69170055	0.002097863	-0.795605582	0.000134039	-0.317562141	0.214210001	0.069567822	0.790772049	0.154878477	0.552820088	0.121680714	0.641771659	0.09902791	0.705331151
A_44_P339806	A_44_P339806	Mfn1	192647	blue	0.856130904	1.16E-05	-0.851018729	1.48E-05	0.935952934	3.41E-08	0.586822244	0.013274884	-0.678909261	0.002728815	-0.620867849	0.007820248	-0.633649291	0.006312465	0.081720308	0.755193683	0.025046373	0.923983557	0.268367325	0.297649673	0.159372098	0.541211539
A_44_P480329	A_44_P480329	Naa25	360811	blue	0.855847193	1.18E-05	-0.862716628	8.33E-06	0.965035381	3.96E-10	0.563027699	0.01861224	-0.681093486	0.002611313	-0.6788415	0.002732528	-0.41905466	0.094072229	0.110226315	0.673649313	0.038238066	0.884155878	0.107086122	0.682483791	0.128934009	0.621883211
A_44_P137742	A_44_P137742	Hscb	360826	blue	-0.855600853	1.19E-05	0.832122732	3.43E-05	-0.914459336	2.80E-07	-0.522892594	0.031265785	0.443244992	0.074748562	0.633306468	0.006349594	0.4602719	0.063008361	-0.32605764	0.201523854	0.018993217	0.942321769	-0.165362091	0.525909344	-0.057721224	0.825835687
A_44_P304220	A_44_P304220	Emb	114511	blue	0.854915596	1.23E-05	-0.885753474	2.25E-06	0.913314761	3.08E-07	0.617381153	0.008277973	-0.569404929	0.017040951	-0.581764945	0.014292912	-0.198809532	0.444295276	0.278251483	0.279514055	0.120884311	0.64396979	0.125322571	0.631755889	0.047419944	0.856583009
A_44_P757948	A_44_P757948	Dnmbp	309362	blue	0.854625033	1.25E-05	-0.814491156	6.87E-05	0.967729681	2.19E-10	0.453293952	0.067641781	-0.539043775	0.025559734	-0.770594015	0.000294527	-0.440181362	0.077019887	0.213089463	0.411553267	-0.034886917	0.894252304	0.143579963	0.582480422	0.086807491	0.740432907
A_44_P166967	A_44_P166967	Npy1r	29358	blue	-0.854420394	1.26E-05	0.768144791	0.000316486	-0.810310488	8.02E-05	-0.505641211	0.038390355	0.416938465	0.095918157	0.560982979	0.01913932	0.354368817	0.162837466	-0.282575518	0.27179689	-0.325782085	0.201927451	-0.132536831	0.612094458	-0.17360526	0.505181169
A_44_P126938	A_44_P126938	Csap1	171161	blue	-0.85418463	1.28E-05	0.865181961	7.33E-06	-0.900062807	8.62E-07	-0.579739073	0.014717578	0.481270712	0.050478192	0.571319727	0.016590087	0.296362997	0.248072336	-0.346403689	0.173169614	-0.094375188	0.718633658	-0.18683353	0.472745599	-0.127969175	0.624514929
A_44_P550738	A_44_P550738	Rsrc1	361956	blue	-0.854156866	1.28E-05	0.845501813	1.92E-05	-0.865738568	7.11E-06	-0.566923104	0.01763957	0.464762923	0.060153168	0.534201986	0.027177992	0.30840891	0.228443094	-0.338818761	0.183408035	-0.244226345	0.344820309	-0.324015904	0.204526852	-0.059087889	0.821773416
A_44_P360761	A_44_P360761	Actr3	81732	blue	0.853798179	1.30E-05	-0.88712123	2.07E-06	0.934986935	3.80E-08	0.657207367	0.004148187	-0.691011827	0.002128469	-0.587649923	0.013113876	-0.484294415	0.048840706	0.11925953	0.648462952	-0.002499299	0.992404346	0.205892794	0.427890908	0.131254782	0.615570748
A_44_P1010482	A_44_P1010482	Cd3eap	680493	blue	0.853635795	1.31E-05	-0.8391812	2.54E-05	0.97788511	1.32E-11	0.514853836	0.03444692	-0.68021012	0.002658326	-0.729953431	0.000879297	-0.49085069	0.045427515	0.078249777	0.765310131	-0.015959273	0.951524059	0.191272495	0.462097046	0.101814321	0.697402771
A_44_P1022458	A_44_P1022458	Tubb6	307351	blue	0.853487179	1.32E-05	-0.832381283	3.39E-05	0.954542264	2.75E-09	0.473376708	0.054947063	-0.475304353	0.053829564	-0.745923836	0.000585863	-0.206650331	0.426155437	0.325887759	0.201772611	-0.022255274	0.93243531	0.09131062	0.727437691	0.066169938	0.80079339
A_44_P1047331	A_44_P1047331	Trmt6	311441	blue	0.852105959	1.41E-05	-0.782842891	0.000202839	0.943509718	1.36E-08	0.449644643	0.070162519	-0.659524171	0.003972908	-0.766774905	0.000329352	-0.445219609	0.073310807	0.04563582	0.861929383	0.134224723	0.607529635	0.092215919	0.724833495	0.114315806	0.662204458
A_44_P496934	A_44_P496934	Srfbp1	291469	blue	0.852053164	1.41E-05	-0.845382782	1.93E-05	0.965512873	3.58E-10	0.540166772	0.025195282	-0.668171842	0.003370884	-0.692752858	0.002051797	-0.470217801	0.056815646	0.093428113	0.721350945	-0.080037377	0.760094765	0.170744888	0.512329841	0.027428879	0.916775114
A_44_P314386	A_44_P314386		NA	blue	-0.850231396	1.54E-05	0.896782854	1.09E-06	-0.91241424	3.32E-07	-0.680604172	0.00263727	0.743790516	0.000619543	0.510337784	0.036339306	0.455643394	0.066054598	-0.074408489	0.776549234	-0.173461655	0.50553894	-0.317850473	0.213771186	-0.196599203	0.44947916
A_42_P641962	A_42_P641962	Pcsk6	25507	blue	-0.849845557	1.57E-05	0.846954734	1.79E-05	-0.953240255	3.39E-09	-0.531487037	0.02811936	0.55970263	0.019475255	0.667808147	0.00339461	0.514339998	0.034658355	-0.208442943	0.422063365	0.112221435	0.668057124	-0.274450423	0.286406842	-0.037592102	0.886100792
A_44_P187830	A_44_P187830	Urb1	304104	blue	0.849595638	1.59E-05	-0.839434861	2.51E-05	0.924584577	1.12E-07	0.522180507	0.03153811	-0.458851056	0.063932201	-0.638500918	0.005805477	-0.39850368	0.113108481	0.311970574	0.222834923	-0.128576435	0.62285804	0.217856939	0.400915897	-0.089507805	0.732632078
A_43_P22042	A_43_P22042	Pla2g7	301265	blue	0.848650868	1.66E-05	-0.839641732	2.49E-05	0.945385456	1.06E-08	0.516952567	0.033593549	-0.653181922	0.004467609	-0.684563131	0.002433175	-0.232986579	0.368156283	0.130277113	0.618226919	0.068918999	0.792683273	0.200581364	0.440161985	-0.048545855	0.853212081
A_42_P695042	A_42_P695042	Csf1	78965	blue	0.847844077	1.72E-05	-0.860171478	9.49E-06	0.967084557	2.53E-10	0.552114187	0.021561907	-0.708658464	0.001450409	-0.682937522	0.002515358	-0.400123228	0.111516981	0.085914281	0.743018579	0.077191543	0.768402071	0.215618343	0.405892181	0.120540583	0.644919368
A_42_P693821	A_42_P693821	Fosl1	25445	blue	0.847614566	1.74E-05	-0.795912637	0.000132663	0.984594595	8.97E-13	0.417460639	0.095460281	-0.6730952	0.003062749	-0.821722729	5.21E-05	-0.396522503	0.115077046	0.051587841	0.844116661	0.087133342	0.739490283	0.149519413	0.566805518	0.102337477	0.695917464
A_44_P286087	A_44_P286087	Ufsp2	361151	blue	-0.846941443	1.79E-05	0.778614354	0.000231309	-0.871382849	5.24E-06	-0.432293186	0.083099202	0.315042893	0.2180688	0.650460655	0.004694606	0.295620802	0.249315248	-0.411503987	0.100777222	-0.08511547	0.745333186	-0.139196411	0.594163892	-0.100989331	0.699747137
A_43_P10476	A_43_P10476	Cops5	312916	blue	0.845984685	1.88E-05	-0.833768833	3.20E-05	0.889831704	1.74E-06	0.631925935	0.006500891	-0.740977864	0.000666389	-0.552548093	0.021438094	-0.686150016	0.00235508	-0.019975054	0.939345172	0.060942467	0.816267735	0.227698802	0.379431525	0.101960806	0.696986778
A_44_P1021682	A_44_P1021682	Smarca2	361745	blue	-0.8459287	1.88E-05	0.80241747	0.000106183	-0.826342664	4.34E-05	-0.58519208	0.013596565	0.548050782	0.022748588	0.501785376	0.04013907	0.674017072	0.003007688	-0.160024583	0.539535072	-0.211350059	0.41547127	-0.398291449	0.113318216	-0.144442152	0.580193799
A_44_P416633	A_44_P416633	Agrn	25592	blue	-0.845657244	1.90E-05	0.816786517	6.30E-05	-0.902604731	7.16E-07	-0.555342575	0.020653908	0.756548153	0.000439908	0.623775127	0.00745428	0.294303977	0.251530036	0.026505649	0.919567715	-0.245172738	0.342894904	-0.155503056	0.551200066	0.028591518	0.913259658
A_43_P23474	A_43_P23474	Uhrf1bp1l	363009	blue	0.845251679	1.94E-05	-0.797007159	0.000127855	0.954550159	2.75E-09	0.40971106	0.10241814	-0.466791845	0.058895235	-0.783780912	0.000196939	-0.291048818	0.257057512	0.280988199	0.274614463	-0.017483311	0.946900689	0.168253655	0.51859419	0.032450078	0.901603812
A_44_P1031063	A_44_P1031063		NA	blue	0.844345659	2.02E-05	-0.8233039	4.90E-05	0.97764057	1.44E-11	0.471907014	0.055810637	-0.697480671	0.00185493	-0.761209493	0.000386205	-0.386583655	0.125317333	0.059124299	0.821665252	0.063955562	0.807340171	0.226585949	0.381828451	0.064134866	0.806809604
A_44_P1041365	A_44_P1041365	Parm1	286894	blue	0.842411385	2.20E-05	-0.877571435	3.69E-06	0.880244066	3.15E-06	0.681554028	0.002587073	-0.661491333	0.003828841	-0.498178675	0.041828887	-0.350012519	0.168435385	0.162212219	0.533931323	0.066263732	0.800516362	0.155492915	0.551226352	0.092282954	0.724640774
A_44_P242924	A_44_P242924	Trpc1	89821	blue	-0.840793167	2.37E-05	0.851220037	1.47E-05	-0.884484205	2.44E-06	-0.550000251	0.022173092	0.293180849	0.253428723	0.602834993	0.010423995	0.182929648	0.482209473	-0.545417781	0.023544213	0.033632722	0.898035006	-0.104649509	0.68936588	-0.208978448	0.420844961
A_44_P1035656	A_44_P1035656	Cd24	25145	blue	0.840032519	2.45E-05	-0.840452283	2.40E-05	0.915251764	2.62E-07	0.612325396	0.008979476	-0.748026248	0.000554173	-0.58807243	0.013032284	-0.522157047	0.031547113	-0.006604393	0.979930126	0.00416593	0.98733957	0.123297479	0.637317923	0.054618646	0.835073151
A_44_P449734	A_44_P449734	Da2-19	302729	blue	0.840022689	2.45E-05	-0.873955471	4.54E-06	0.926548359	9.26E-08	0.65515123	0.004308945	-0.791188494	0.000155193	-0.556238054	0.02040741	-0.555386615	0.020641731	-0.01637138	0.950273727	0.04030067	0.877949888	0.234014797	0.365985728	0.069187727	0.79189155
A_42_P577431	A_42_P577431	Bcl3	680611	blue	0.838576818	2.61E-05	-0.806030305	9.35E-05	0.967586218	2.26E-10	0.43786379	0.078771237	-0.60704251	0.009762369	-0.769203345	0.000306833	-0.348968366	0.169796108	0.139339954	0.593779793	0.042438034	0.871526045	0.192583059	0.458976279	0.045878263	0.861202533
A_44_P178240	A_44_P178240	Rrs1	297784	blue	0.83856322	2.61E-05	-0.819538232	5.67E-05	0.968372534	1.88E-10	0.466495387	0.059077809	-0.586337977	0.01336981	-0.766252	0.000334377	-0.342704625	0.178113798	0.174629748	0.502632264	-0.058332544	0.82401808	0.103607915	0.692314886	0.080009861	0.760174969
A_44_P557233	A_44_P557233	Mag	29409	blue	-0.83856208	2.61E-05	0.83164576	3.50E-05	-0.923250667	1.27E-07	-0.557168993	0.02015359	0.746970587	0.000569902	0.637584409	0.005898648	0.479255765	0.051592012	-0.005300524	0.983891868	-0.181314338	0.486152128	-0.189348647	0.466697334	-0.227618937	0.379603266
A_43_P19267	A_43_P19267	Riok2	308201	blue	0.8370579	2.78E-05	-0.808487159	8.56E-05	0.959723174	1.13E-09	0.465347182	0.059788903	-0.653316307	0.004456634	-0.771825305	0.000283977	-0.335406046	0.18814287	0.096179267	0.713466342	0.051404516	0.844664279	0.128827299	0.622174065	0.047558562	0.856167867
A_44_P959399	A_44_P959399	Sar1a	361842	blue	0.836485908	2.85E-05	-0.885868936	2.24E-06	0.916488929	2.35E-07	0.657287101	0.004142052	-0.722760763	0.001046398	-0.562637852	0.018711847	-0.367709883	0.146480012	0.103136909	0.693649795	0.126533035	0.62844015	0.29303944	0.253668411	0.069452237	0.791112443
A_44_P1051724	A_44_P1051724	Heph	117240	blue	-0.836051671	2.91E-05	0.82037603	5.49E-05	-0.933792381	4.34E-08	-0.49554882	0.043094589	0.504085955	0.039088587	0.698355241	0.00182027	0.395595308	0.116006576	-0.2535451	0.32613108	-0.034016376	0.896877666	-0.195049145	0.45313275	-0.21033397	0.417769105
A_42_P667782	A_42_P667782	Fastkd2	301463	blue	0.836017655	2.91E-05	-0.804632962	9.82E-05	0.971293228	9.19E-11	0.462338599	0.061682261	-0.716876781	0.001201851	-0.783603635	0.000198043	-0.370263212	0.143482875	0.018171357	0.944813926	0.05463252	0.835031798	0.100866837	0.700095446	0.066739293	0.799112103
A_44_P1036513	A_44_P1036513		NA	blue	-0.835494848	2.98E-05	0.767344746	0.000323948	-0.959654897	1.14E-09	-0.389102221	0.122664387	0.670118533	0.003246169	0.82075371	5.41E-05	0.379048884	0.133492562	-0.022253974	0.932439245	-0.156962308	0.547423263	-0.22959965	0.375356609	-0.10869336	0.677957106
A_42_P559462	A_42_P559462	Tbx18	315870	blue	-0.835241209	3.01E-05	0.78535227	0.000187377	-0.859944602	9.60E-06	-0.506800767	0.037875975	0.474402124	0.054350473	0.637020103	0.00595661	0.26865412	0.297113768	-0.28011236	0.27617674	-0.095590107	0.715152555	-0.083005456	0.75145696	0.009758972	0.970347095
A_44_P344181	A_44_P344181	Map6	29457	blue	0.834981737	3.04E-05	-0.786082731	0.000183066	0.886883452	2.10E-06	0.445192793	0.073330196	-0.292884062	0.253931939	-0.660856706	0.003874847	-0.338678453	0.183601126	0.438859976	0.07801492	-0.08462932	0.74674285	0.126745821	0.627857971	0.127999781	0.624431381
A_44_P309215	A_44_P309215	Tnip2	305451	blue	0.834949586	3.05E-05	-0.792589179	0.000148201	0.954445253	2.79E-09	0.401105634	0.110559333	-0.453875956	0.067246015	-0.791316542	0.000154542	-0.304897709	0.234059123	0.298321787	0.24481074	-0.038625679	0.882989127	0.162664663	0.532775662	0.067366126	0.797262052
A_42_P724142	A_42_P724142	Mphosph10	293828	blue	0.834499612	3.10E-05	-0.818939522	5.81E-05	0.966511585	2.88E-10	0.504036192	0.039111087	-0.742106433	0.000647252	-0.736148771	0.000753664	-0.466975466	0.058782362	-0.008264576	0.974886392	0.00710475	0.978409927	0.1491838	0.567686387	0.085164764	0.745190293
A_44_P534154	A_44_P534154	Cnpy4	363886	blue	-0.833601833	3.22E-05	0.797199523	0.000127026	-0.8760048	4.04E-06	-0.535053981	0.026887648	0.794164792	0.000140655	0.62674675	0.007094526	0.240387671	0.352693074	0.0623117	0.812208091	-0.419725656	0.093492289	-0.144971758	0.578791095	-0.114962018	0.660402341
A_42_P562435	A_42_P562435	Cfap20	307642	blue	-0.833216014	3.28E-05	0.850903231	1.49E-05	-0.911768609	3.50E-07	-0.552176721	0.021544029	0.467963042	0.058178047	0.644843434	0.005192693	0.259308496	0.314874011	-0.355132465	0.161869274	-0.038065406	0.884675675	-0.138887019	0.594992127	-0.273846457	0.287511445
A_44_P998638	A_44_P998638	Pprc1	294007	blue	0.832679893	3.35E-05	-0.838922474	2.57E-05	0.945795758	1.00E-08	0.557437891	0.020080735	-0.689053753	0.002217485	-0.665368983	0.003557267	-0.489603227	0.046062659	0.07912411	0.762758037	-0.00822657	0.975001849	0.181132727	0.486596378	0.109447949	0.675835428
A_44_P669519	A_44_P669519		NA	blue	0.832370716	3.39E-05	-0.875228178	4.22E-06	0.902794601	7.06E-07	0.652782301	0.004500376	-0.68269844	0.002527634	-0.521803826	0.031682898	-0.485511493	0.048192984	0.116922649	0.654945477	0.012781902	0.961167571	0.327694539	0.199137198	-0.003262135	0.990086096
A_44_P866732	A_44_P866732	Nab1	64824	blue	-0.831896379	3.46E-05	0.855360462	1.20E-05	-0.871202632	5.30E-06	-0.632687956	0.006417025	0.548501897	0.022614396	0.529072597	0.028977467	0.33065794	0.194863679	-0.253174972	0.326861918	0.091012435	0.728296073	-0.183004719	0.482026621	0.048570625	0.853137948
A_44_P325744	A_44_P325744	Nap1l1	89825	blue	0.830488331	3.67E-05	-0.823914792	4.78E-05	0.830400328	3.68E-05	0.594021176	0.01192551	-0.690080567	0.002170433	-0.514144038	0.034739249	-0.156065272	0.549743592	0.093547728	0.721007579	0.490084779	0.045816689	0.274417698	0.286466628	0.020131663	0.938870455
A_44_P1043468	A_44_P1043468	Aurkc	292554	blue	-0.829414871	3.84E-05	0.803324003	0.000102873	-0.856420499	1.14E-05	-0.577343988	0.015232395	0.642027223	0.005457989	0.577782168	0.015137166	0.495687712	0.043027027	-0.081288011	0.756451796	-0.226889946	0.38117286	-0.078179566	0.765515169	-0.314043825	0.219611404
A_44_P107308	A_44_P107308	Gfra1	25454	blue	0.829025909	3.90E-05	-0.802821381	0.000104698	0.841632228	2.28E-05	0.537341473	0.026119954	-0.32889405	0.197400062	-0.531942729	0.027959626	-0.469599891	0.057186621	0.398173201	0.113435193	-0.014424646	0.956181028	0.059181904	0.821494123	0.163394749	0.53091322
A_43_P12687	A_43_P12687	Deaf1	83632	blue	-0.828422468	3.99E-05	0.823552774	4.85E-05	-0.975265644	3.04E-11	-0.468663171	0.057752433	0.652726715	0.004504949	0.758175348	0.000420497	0.31509057	0.217995358	-0.109565749	0.675504415	-0.009135313	0.97224139	-0.117433322	0.653526855	-0.119028788	0.649101979
A_44_P991114	A_44_P991114	Pds5b	304218	blue	-0.827136718	4.21E-05	0.783393391	0.000199359	-0.884778439	2.39E-06	-0.427045993	0.087331205	0.334428966	0.189513207	0.689279368	0.002207075	0.305354562	0.233323493	-0.419975721	0.093276816	-0.070682747	0.787490475	-0.27963531	0.277029956	-0.186128675	0.474447514
A_44_P342124	A_44_P342124	Ube2d4	79435	blue	0.827057275	4.22E-05	-0.734910192	0.000777511	0.849142524	1.62E-05	0.410958327	0.101274621	-0.680025575	0.002668235	-0.675157287	0.002940704	-0.091714962	0.726274203	0.00584835	0.982227277	0.540109083	0.025213905	0.153340549	0.556818024	0.028963153	0.912136267
A_42_P481167	A_42_P481167	Gucy1a3	497757	blue	-0.826848104	4.26E-05	0.771180102	0.000289465	-0.92805339	7.96E-08	-0.417509665	0.095417372	0.512941514	0.035238828	0.771816928	0.000284048	0.243649777	0.34599634	-0.198606911	0.444769204	-0.012341486	0.962504691	0.024838113	0.924613937	-0.120604647	0.644742346
A_44_P447623	A_44_P447623	Ugdh	83472	blue	0.826774432	4.27E-05	-0.802464481	0.000106009	0.979945524	6.40E-12	0.43376007	0.081943198	-0.645630419	0.005120448	-0.800731963	0.000112575	-0.371701052	0.141813785	0.097684582	0.709163746	0.001348697	0.995901116	0.169406035	0.515692064	0.113168005	0.665409695
A_44_P381881	A_44_P381881	Stat3	25125	blue	0.826459385	4.32E-05	-0.788307106	0.000170447	0.928791969	7.39E-08	0.412348593	0.100010759	-0.364483304	0.150328377	-0.751347701	0.000507016	-0.274905748	0.285575791	0.388266466	0.12354034	-0.090570361	0.72956923	0.068513569	0.793878107	0.069669272	0.79047331
A_44_P241409	A_44_P241409	Vgll4	297523	blue	-0.82631293	4.35E-05	0.796288581	0.000130995	-0.87973949	3.25E-06	-0.537656246	0.026015655	0.725020866	0.000991286	0.63532096	0.006133911	0.317591162	0.214165806	-0.005230933	0.98410333	-0.238404165	0.356800621	-0.02662448	0.919208222	-0.171594197	0.510202318
A_42_P817417	A_42_P817417	PVR	25066	blue	0.826208196	4.37E-05	-0.758994642	0.000410997	0.935674771	3.52E-08	0.358525936	0.157613941	-0.53208199	0.027910951	-0.811321217	7.72E-05	-0.086952285	0.740014003	0.190947794	0.462871874	0.144438885	0.580202457	0.041371096	0.8747318	0.080147034	0.759775154
A_44_P253208	A_44_P253208	Adamts9	312566	blue	0.826158708	4.38E-05	-0.793142953	0.000145511	0.966904527	2.64E-10	0.453405255	0.067565962	-0.730558767	0.000866306	-0.783327892	0.00019977	-0.384736936	0.127287846	-0.01039658	0.968410584	0.065595579	0.80249029	0.064063766	0.80701998	0.103403485	0.69289417
A_44_P255109	A_44_P255109	Snn	29140	blue	-0.825812572	4.44E-05	0.880594573	3.09E-06	-0.876916897	3.83E-06	-0.654177545	0.004386813	0.449562935	0.070219737	0.487338362	0.047232882	0.324058009	0.204464631	-0.385897906	0.12604655	0.165537606	0.525463979	-0.21432838	0.408774635	-0.114291266	0.662272929
A_43_P15253	A_43_P15253	Icam1	25464	blue	0.825745898	4.45E-05	-0.78456539	0.000192115	0.903542492	6.67E-07	0.415296005	0.097368632	-0.428513043	0.08613265	-0.709573046	0.001420816	-0.095295873	0.71599514	0.328675686	0.197715555	0.112763182	0.666541477	0.104884338	0.688701603	0.010893478	0.966901546
A_44_P276220	A_44_P276220	Gtf2f2	81674	blue	0.825736412	4.45E-05	-0.80659461	9.16E-05	0.942750958	1.50E-08	0.509280323	0.036793651	-0.729197491	0.000895746	-0.699315265	0.001782838	-0.497699216	0.042057517	-0.0176584	0.946369631	-0.035812688	0.89146152	0.125624565	0.630928032	0.084264654	0.747800749
A_42_P695531	A_42_P695531	Tpbg	83684	blue	0.822538895	5.05E-05	-0.862714175	8.33E-06	0.953177259	3.42E-09	0.574627052	0.015833441	-0.688676052	0.002235001	-0.654850946	0.004332839	-0.340163914	0.18156368	0.108611388	0.678187722	0.042997211	0.869846675	0.151279419	0.562195754	0.220373617	0.395360875
A_44_P117148	A_44_P117148	Baz1a	314126	blue	0.821738279	5.21E-05	-0.83357595	3.23E-05	0.96134921	8.31E-10	0.528238847	0.029278421	-0.782542472	0.00020476	-0.701143786	0.001713288	-0.432891576	0.082626211	-0.026391951	0.919911693	0.130930274	0.616451885	0.18629923	0.474035423	0.138327867	0.596490159
A_44_P187641	A_44_P187641	Raver2	362551	blue	-0.821673394	5.22E-05	0.844455974	2.01E-05	-0.886181794	2.19E-06	-0.551286184	0.021799718	0.459538652	0.063483881	0.570626967	0.016752112	0.245433716	0.342365039	-0.358343558	0.15784069	-0.045047354	0.863694057	-0.189441456	0.466474888	-0.091133346	0.727947971
A_44_P198620	A_44_P198620	Nos3	24600	blue	0.820979222	5.37E-05	-0.763898653	0.000357792	0.955050836	2.53E-09	0.355146598	0.161851393	-0.475272397	0.05384795	-0.820097176	5.55E-05	-0.298994607	0.243696673	0.235730643	0.362379576	-0.01454482	0.955816299	0.11816534	0.651495306	0.096721175	0.711916474
A_44_P351209	A_44_P351209	Phlda1	29380	blue	0.820484822	5.47E-05	-0.762000702	0.000377657	0.948253535	7.13E-09	0.364121287	0.150764421	-0.611181221	0.00914463	-0.817033335	6.24E-05	-0.146569473	0.574568097	0.108680581	0.677993055	0.170826601	0.512124969	0.091893306	0.7257612	0.045701091	0.86173369
A_44_P294675	A_44_P294675	Slfn3	114247	blue	0.818251273	5.96E-05	-0.834556982	3.10E-05	0.839890542	2.46E-05	0.594142195	0.011903795	-0.560885611	0.019164707	-0.487564206	0.047115198	-0.444777974	0.073630598	0.218274267	0.399991843	0.222043495	0.391698111	0.31445478	0.218976025	0.161704728	0.53522894
A_44_P975447	A_44_P975447	Tab1	315139	blue	-0.817824695	6.06E-05	0.810186054	8.05E-05	-0.848696321	1.66E-05	-0.507464153	0.037584064	0.424216509	0.089676786	0.589734602	0.012715179	-0.026771038	0.918764869	-0.376218185	0.136657153	-0.22507127	0.38510418	-0.061068462	0.815893985	-0.193345907	0.457164639
A_43_P18793	A_43_P18793	Gfpt2	360518	blue	0.816975692	6.26E-05	-0.79530852	0.000135381	0.977791939	1.37E-11	0.409750358	0.102381971	-0.591162973	0.012447584	-0.81697774	6.26E-05	-0.333822572	0.190366968	0.150349153	0.56463026	-0.017144251	0.947929139	0.157233631	0.546722298	0.115147617	0.659885082
A_44_P1044499	A_44_P1044499	Esf1	366203	blue	0.816971636	6.26E-05	-0.761321586	0.000384984	0.90849615	4.56E-07	0.448916692	0.070673487	-0.813004797	7.26E-05	-0.709549402	0.001421575	-0.334757139	0.189052218	-0.140504836	0.590666511	0.272353972	0.290252098	0.10092841	0.699920355	-0.041191876	0.875270473
A_43_P12940	A_43_P12940	Bak1	116502	blue	0.815950222	6.50E-05	-0.814103986	6.97E-05	0.917253236	2.20E-07	0.527766984	0.02944981	-0.710102151	0.001403925	-0.633578953	0.006320069	-0.47917452	0.051637305	0.018312858	0.944384813	0.009389098	0.97147053	0.245273777	0.342689709	-0.026482439	0.919637932
A_43_P17568	A_43_P17568	Porcn	317368	blue	-0.815555	6.60E-05	0.806572863	9.17E-05	-0.864011587	7.79E-06	-0.563080367	0.018598815	0.7716474	0.000285482	0.556798759	0.020254237	0.37689163	0.13589962	0.041435309	0.874538812	-0.279350618	0.277539901	-0.294843038	0.250621901	0.028870762	0.912415536
A_42_P548067	A_42_P548067	Blvrb	292737	blue	-0.815480864	6.62E-05	0.748151956	0.000552324	-0.849687974	1.58E-05	-0.409474069	0.102636453	0.333688486	0.190556093	0.634370245	0.006234953	0.327173762	0.199894493	-0.355640126	0.161227794	-0.057886071	0.825345472	-0.330986871	0.194393074	-0.019347136	0.94124872
A_44_P390495	A_44_P390495	Gch1	29244	blue	0.815431315	6.63E-05	-0.7873211	0.000175948	0.973507563	5.07E-11	0.407825486	0.104164283	-0.656361514	0.00421372	-0.811353755	7.72E-05	-0.344178003	0.176133334	0.067965548	0.795493855	0.011019074	0.96652014	0.117742303	0.652669068	0.128764716	0.622344669
A_42_P678414	A_42_P678414	Ctc1	303238	blue	-0.812379504	7.43E-05	0.82652827	4.31E-05	-0.956221422	2.08E-09	-0.498408141	0.0417198	0.673671963	0.003028205	0.733368775	0.000808059	0.295519989	0.249484374	-0.112560267	0.667109031	-0.099421558	0.704209314	-0.133306142	0.610012205	-0.180638471	0.487806406
A_42_P629531	A_42_P629531	Cmc2	100363376	blue	-0.8072112	8.96E-05	0.79706084	0.000127623	-0.862388697	8.47E-06	-0.462235695	0.061747796	0.248279551	0.336617605	0.633956441	0.006279348	0.106920018	0.682952199	-0.547266591	0.022983332	0.034641596	0.894992035	-0.125237097	0.631990273	-0.108856719	0.677497594
A_44_P1013006	A_44_P1013006	Steap1	297738	blue	0.806799717	9.10E-05	-0.822694068	5.02E-05	0.880645222	3.08E-06	0.541449629	0.024783885	-0.576989692	0.015309739	-0.562291493	0.018800691	-0.323466027	0.205340568	0.18128068	0.486234445	-0.033339676	0.898919147	0.224608181	0.386108742	-0.094925891	0.717055078
A_44_P963812	A_44_P963812	Ctnnal1	298019	blue	-0.805555446	9.51E-05	0.849517512	1.59E-05	-0.928861092	7.33E-08	-0.551656742	0.021693039	0.549873637	0.022210122	0.627057806	0.007057688	0.363026239	0.152088639	-0.249582045	0.334005758	0.04253347	0.871239388	-0.329897751	0.195954153	-0.231431587	0.371452444
A_43_P15614	A_43_P15614		NA	blue	0.805295623	9.60E-05	-0.79002651	0.0001612	0.956885687	1.86E-09	0.439290135	0.077689978	-0.717609354	0.001181518	-0.753366824	0.000480016	-0.399412312	0.112213625	0.002036758	0.993810034	0.115277928	0.659521994	0.251578099	0.330025936	0.125425751	0.631472995
A_44_P758470	A_44_P758470	Vopp1	362374	blue	-0.80524426	9.61E-05	0.844455094	2.01E-05	-0.876968258	3.82E-06	-0.622393813	0.007626408	0.540153986	0.025199409	0.501620718	0.040215069	0.576956195	0.015317067	-0.224862021	0.385557918	0.150505844	0.564219882	-0.319668066	0.211018356	-0.080747149	0.758026681
A_44_P462326	A_44_P462326	Brix1	294799	blue	0.804199939	9.98E-05	-0.799705835	0.000116623	0.952279775	3.93E-09	0.488080137	0.046847181	-0.799405069	0.000117832	-0.72709759	0.000942781	-0.447538124	0.071648616	-0.087243697	0.739171128	0.070585794	0.787775704	0.172502435	0.507931771	0.102393573	0.695758264
A_43_P12530	A_43_P12530	Suox	81805	blue	-0.80368801	0.000101569	0.716247146	0.001219556	-0.918363794	2.00E-07	-0.352975642	0.164613863	0.71432657	0.001274897	0.80375428	0.000101333	0.264629823	0.304686396	0.080765086	0.757974438	-0.186705137	0.473055388	-0.003285761	0.990014297	-0.054313671	0.83598229
A_44_P575227	A_44_P575227	Xrn2	362229	blue	0.803364294	0.000102728	-0.755485773	0.000452979	0.876423699	3.94E-06	0.411811673	0.10049752	-0.44259716	0.07522472	-0.677911933	0.002783882	-0.359449449	0.156469146	0.236419679	0.360937078	0.032075303	0.902735128	0.120902662	0.643919109	0.043650817	0.867884378
A_44_P277010	A_44_P277010	Imp3	315697	blue	0.803117099	0.000103621	-0.792339553	0.000149427	0.923879401	1.20E-07	0.479853561	0.051259662	-0.528097108	0.029329822	-0.682485309	0.002538618	-0.507616488	0.037517274	0.183575314	0.4806379	-0.157210947	0.546780887	0.123197402	0.63759327	0.111653861	0.669646332
A_44_P525094	A_44_P525094	Nipa2	308667	blue	0.799524318	0.000117351	-0.786958184	0.000178009	0.948857957	6.54E-09	0.473567693	0.054835579	-0.793959718	0.000141618	-0.735815519	0.00076002	-0.484940474	0.048496068	-0.092140186	0.72505124	0.061827003	0.813644658	0.25290917	0.327387346	0.081060335	0.757114635
A_44_P1011716	A_44_P1011716	Adora2b	29316	blue	0.797329903	0.000126466	-0.782355099	0.000205965	0.962256816	6.97E-10	0.438284388	0.078451266	-0.746048514	0.000583943	-0.778168057	0.000234499	-0.42340774	0.0903555	-0.035812639	0.891461668	0.040639912	0.876929805	0.218495672	0.399502071	0.091757113	0.726152946
A_44_P212567	A_44_P212567	Dlgap4	286930	blue	0.796936831	0.00012816	-0.718907755	0.001146177	0.871134641	5.32E-06	0.323347797	0.205515801	-0.232200256	0.36982103	-0.746301344	0.000580065	-0.263981384	0.305917215	0.453809989	0.067290787	-0.063497868	0.808694862	0.117850004	0.652370166	0.051571477	0.84416554
A_42_P722870	A_42_P722870		NA	blue	0.796741208	0.00012901	-0.822007544	5.16E-05	0.842671076	2.18E-05	0.638522721	0.005803275	-0.587597624	0.013124004	-0.474180291	0.054479124	-0.479331321	0.051549917	0.147792699	0.571343792	-0.19634567	0.450075728	0.211868575	0.414301256	-0.10966723	0.675219308
A_44_P480267	A_44_P480267	Asns	25612	blue	0.794481703	0.000139176	-0.745175087	0.000597506	0.822276948	5.10E-05	0.494288191	0.043711475	-0.527478803	0.029554861	-0.588927823	0.012868323	-0.268150471	0.298055271	0.158296954	0.543979041	0.040144284	0.878420193	-0.319413903	0.21140191	0.079709603	0.761050328
A_42_P837214	A_42_P837214	Mgmt	25332	blue	-0.794352805	0.000139776	0.762510077	0.000372237	-0.831810901	3.47E-05	-0.520092189	0.03234725	0.554855136	0.020789057	0.543566468	0.024116438	0.490076029	0.04582115	-0.115292322	0.659481891	-0.119895341	0.646703307	-0.201749854	0.437447015	-0.211596118	0.414915829
A_44_P1008073	A_44_P1008073		NA	blue	-0.793702396	0.000142835	0.754243812	0.000468668	-0.836289701	2.88E-05	-0.43046177	0.084559024	0.477198449	0.052748135	0.608658197	0.009517378	0.129336662	0.620786197	-0.222740162	0.390175492	-0.248886932	0.335398183	-0.172286434	0.508471332	-0.128735196	0.622425148
A_42_P565275	A_42_P565275	Aspm	289054	blue	-0.79305123	0.000145954	0.759325302	0.000407213	-0.848149704	1.70E-05	-0.42981014	0.085082889	0.338286853	0.184140756	0.633287147	0.006351692	0.198881743	0.444126437	-0.384723621	0.127302131	0.037524013	0.886305832	-0.103026083	0.693964016	0.094792185	0.717438244
A_44_P484793	A_44_P484793	Tnrc6b	192178	blue	-0.792699182	0.000147664	0.77437949	0.000263097	-0.954258411	2.88E-09	-0.411604451	0.100685835	0.548349932	0.022659532	0.790454207	0.000158967	0.396325254	0.115274351	-0.169447208	0.515588514	0.117188535	0.654206722	-0.072204082	0.783018168	-0.231871107	0.370519123
A_44_P472461	A_44_P472461	Aplf	500247	blue	-0.792423328	0.000149015	0.724817947	0.000996134	-0.93007479	6.47E-08	-0.312626078	0.221812477	0.540945947	0.024944785	0.83313133	3.29E-05	0.139344121	0.593768644	-0.131203081	0.6157111	-0.120621606	0.644695488	0.004382363	0.986681875	-0.092534485	0.723917778
A_43_P11840	A_43_P11840	Xdh	497811	blue	0.792337095	0.00014944	-0.753207135	0.000482107	0.817788967	6.07E-05	0.473929368	0.05462492	-0.653112468	0.00447329	-0.58442566	0.013749915	-0.270108925	0.294404226	0.052585919	0.841136441	0.486090535	0.047887098	0.241300813	0.350811141	0.233272994	0.367550945
A_44_P398729	A_44_P398729	Sbno2	314619	blue	0.792218833	0.000150024	-0.792166934	0.00015028	0.864361942	7.65E-06	0.478962888	0.051755427	-0.368204949	0.145895573	-0.639222091	0.005733	-0.269605094	0.295340916	0.402286165	0.109416262	-0.04564796	0.861892985	0.308620165	0.228107967	0.079466044	0.761760592
A_42_P589190	A_42_P589190	Aacs	65984	blue	-0.791589484	0.000153163	0.832883783	3.32E-05	-0.848996593	1.63E-05	-0.649034219	0.004817266	0.787689141	0.000173877	0.463952104	0.060661411	0.386616577	0.125282398	0.040135165	0.878447618	-0.237547206	0.358583569	-0.266493243	0.301165813	-0.131833559	0.614000424
A_44_P198716	A_44_P198716	Pls3	81748	blue	0.791304847	0.000154601	-0.792999593	0.000146204	0.831403384	3.53E-05	0.611878493	0.009043698	-0.821160311	5.33E-05	-0.483670385	0.049175337	-0.449888603	0.069991886	-0.137199901	0.599516778	0.197583458	0.447167002	0.085059316	0.745495973	0.050265754	0.848067426
A_42_P501057	A_42_P501057	Gls2	192268	blue	-0.790201858	0.000160281	0.847528939	1.75E-05	-0.852321283	1.40E-05	-0.624608632	0.00735193	0.440429161	0.076834325	0.495258583	0.043236029	0.303914581	0.235647153	-0.36738681	0.146862272	0.212467306	0.412952413	-0.221265917	0.393401375	0.013025458	0.960428169
A_42_P686916	A_42_P686916	Tex9	300822	blue	-0.789736483	0.00016273	0.696014784	0.001914236	-0.830808834	3.62E-05	-0.353114568	0.164436138	0.383555577	0.128559656	0.689016741	0.002219196	0.250726082	0.331721349	-0.262510817	0.308719453	-0.173388534	0.505721159	0.05126506	0.845080898	-0.137650657	0.598306539
A_44_P624151	A_44_P624151	Invs	313228	blue	-0.788710673	0.000168238	0.766795653	0.000329154	-0.8741845	4.48E-06	-0.410592562	0.101609014	0.264277018	0.3053557	0.699639032	0.001770357	0.143916774	0.581586713	-0.495795508	0.042974647	0.114243802	0.662405366	-0.050897266	0.846179858	-0.162905269	0.532161552
A_44_P555632	A_44_P555632	Dguok	297389	blue	-0.786071739	0.00018313	0.727181891	0.000940854	-0.840304272	2.42E-05	-0.368860362	0.145124301	0.375877174	0.137041854	0.713380943	0.001302895	-0.003700786	0.988753074	-0.346394695	0.173181522	-0.327909206	0.198825584	-0.062935923	0.81035882	-0.192070749	0.460194951
A_43_P11494	A_43_P11494	Prph	24688	blue	-0.782784543	0.000203211	0.718321851	0.001162015	-0.820130633	5.55E-05	-0.391832394	0.119833186	0.508037473	0.037333168	0.673228259	0.003054751	-0.027260781	0.917283512	-0.184842977	0.477559655	-0.423532933	0.090250197	-0.029919448	0.909246277	-0.151669716	0.5611757
A_44_P414266	A_44_P414266	Chp2	308965	blue	-0.782461143	0.000205282	0.756103162	0.000445344	-0.852994275	1.35E-05	-0.452680386	0.068060864	0.600692861	0.010774272	0.64654957	0.005037101	0.165943132	0.524435627	-0.122960198	0.638246077	-0.178942878	0.491968546	-0.035171109	0.893395468	-0.101776311	0.697510729
A_42_P675672	A_42_P675672	Ctu2	292069	blue	0.781207149	0.000213482	-0.744947593	0.000601082	0.932323837	5.10E-08	0.374115489	0.139041155	-0.537837199	0.025955843	-0.783235606	0.000200351	-0.273912357	0.287390794	0.149242917	0.567531182	-0.128751319	0.622381192	0.079992084	0.760226789	0.039459343	0.880480493
A_44_P241616	A_44_P241616	Ogfrl1	316290	blue	0.78019974	0.000220267	-0.775376544	0.000255303	0.87562161	4.13E-06	0.430254565	0.084725348	-0.398198104	0.113410551	-0.659389723	0.003982913	-0.244397214	0.344472228	0.344605509	0.175561458	-0.088827015	0.734596486	0.301224423	0.240027341	-0.079222621	0.762470638
A_44_P389178	A_44_P389178	Cracr2b	309112	blue	-0.780065889	0.000221182	0.725965804	0.000968966	-0.852228117	1.40E-05	-0.451849761	0.068631244	0.663879205	0.003659689	0.648912873	0.004827819	0.39044948	0.121261487	0.029980961	0.909060417	-0.265488024	0.30306196	-0.065352822	0.803207748	-0.17260972	0.507663879
A_44_P144988	A_44_P144988	Fam13a	362378	blue	-0.779294395	0.000226517	0.716935991	0.001200197	-0.811726517	7.61E-05	-0.481015769	0.050618114	0.675174126	0.002939724	0.561804718	0.018926111	0.604448372	0.010166206	0.069766268	0.790187716	-0.22906211	0.376506489	-0.281160958	0.274306943	-0.020751379	0.936992152
A_44_P576822	A_44_P576822	Inhbb	25196	blue	0.777851532	0.000236785	-0.744625345	0.000606177	0.966819928	2.69E-10	0.353185726	0.164345157	-0.701024403	0.00171776	-0.839494262	2.51E-05	-0.358572348	0.157556274	-0.028210147	0.91441264	0.043752869	0.867578056	0.148344837	0.569890939	0.122034372	0.640796437
A_44_P369389	A_44_P369389	Capn5	171495	blue	-0.776925805	0.000243575	0.781397794	0.000212218	-0.890381024	1.67E-06	-0.500256254	0.04084905	0.830524806	3.66E-05	0.638690373	0.005786366	0.329797763	0.196097881	0.11971685	0.647197113	-0.29968992	0.242548718	-0.154433866	0.553974581	-0.172676374	0.507497475
A_44_P1007729	A_44_P1007729	Ocln	83497	blue	-0.775766453	0.000252308	0.710087087	0.001404404	-0.895278363	1.21E-06	-0.303915809	0.235645165	0.323554763	0.205209113	0.78969644	0.000162942	0.267711455	0.298877405	-0.35238754	0.16536764	0.098448873	0.706982364	-0.105862117	0.685938012	-0.043986206	0.866877732
A_44_P536115	A_44_P536115	Arhgef9	66013	blue	-0.773556666	0.000269679	0.830121833	3.73E-05	-0.847884853	1.72E-05	-0.570336052	0.016820521	0.490191413	0.045762356	0.537143989	0.026185554	0.179190115	0.491360599	-0.335573205	0.187909089	-0.086528068	0.741241503	-0.281623795	0.273484111	-0.117091748	0.654475608
A_44_P217189	A_44_P217189	Echdc2	298381	blue	-0.770704331	0.000293568	0.717471253	0.001185329	-0.917237953	2.20E-07	-0.363218401	0.15185569	0.563337318	0.018533428	0.782385093	0.000205772	0.532343905	0.027819581	-0.068572277	0.793705061	0.139685444	0.592855728	-0.041913665	0.873101347	-0.090455999	0.729898697
A_44_P411796	A_44_P411796	Fra10ac1	365458	blue	-0.769666542	0.000302687	0.756240549	0.00044366	-0.849077337	1.63E-05	-0.4375177	0.079035239	0.435747181	0.080395896	0.669971146	0.003255478	0.163999776	0.529372051	-0.313959623	0.219741735	-0.242242464	0.348876438	-0.20623262	0.427111931	-0.310861194	0.224572191
A_42_P758222	A_42_P758222	Arg1	29221	blue	0.769282596	0.00030612	-0.730569303	0.000866081	0.93601391	3.38E-08	0.355037825	0.161989051	-0.634693217	0.006200479	-0.816303469	6.42E-05	-0.303463229	0.236378495	0.042715105	0.870693857	-0.045142255	0.863409431	0.129052019	0.62156162	0.059595288	0.820266312
A_44_P279229	A_44_P279229	Erh	681415	blue	0.768898854	0.000309584	-0.79536408	0.000135129	0.855963239	1.17E-05	0.535514826	0.026731602	-0.389416498	0.122336121	-0.571805976	0.016477098	-0.408539161	0.10350091	0.363762632	0.151197265	-0.202539619	0.435616907	0.150983225	0.562970401	0.050710034	0.846739406
A_44_P849046	A_44_P849046	Rab32	365042	blue	0.766798063	0.000329131	-0.819433465	5.70E-05	0.878102886	3.58E-06	0.624324029	0.00738675	-0.806584444	9.17E-05	-0.551203717	0.021823515	-0.427454737	0.086996065	-0.063344836	0.809147924	0.024623944	0.925262247	0.053440654	0.838585859	0.197145572	0.448194911
A_44_P149662	A_44_P149662	Gpatch4	295228	blue	0.765702476	0.000339727	-0.703982637	0.001609734	0.933361384	4.55E-08	0.32789756	0.198842481	-0.72888692	0.000902578	-0.848668675	1.66E-05	-0.314589248	0.21876838	-0.098069035	0.708066199	0.104711511	0.689190469	0.032483819	0.90150197	0.074425215	0.776500202
A_44_P255397	A_44_P255397	Cars	293638	blue	0.765331282	0.000343381	-0.759893747	0.000400778	0.90134909	7.85E-07	0.382257897	0.129966853	-0.368706673	0.145304907	-0.731953815	0.00083697	-0.230794408	0.372807813	0.371001783	0.142623842	-0.131867929	0.613907222	0.194687026	0.453988446	-0.011101494	0.966269851
A_44_P140244	A_44_P140244	Ptx3	689388	blue	0.764989331	0.000346776	-0.822362771	5.09E-05	0.921258763	1.54E-07	0.527020017	0.029722697	-0.641567013	0.005502363	-0.647269156	0.004972617	-0.29306139	0.253631196	0.124828562	0.633111006	-0.053319259	0.838948016	0.18781624	0.470377824	0.118421918	0.650783779
A_44_P552915	A_44_P552915	Cpt1c	308579	blue	-0.764805677	0.000348611	0.763794013	0.000358864	-0.854160526	1.28E-05	-0.505005596	0.038674559	0.742684283	0.000637631	0.626880352	0.007078685	0.196614077	0.449444175	0.038513826	0.883325793	-0.361765263	0.153623306	0.05957277	0.820333182	-0.256796755	0.319751483
A_44_P233736	A_44_P233736	Tspan5	362048	blue	0.764398012	0.000352712	-0.71879517	0.001149207	0.954628053	2.71E-09	0.317403505	0.214451677	-0.689289853	0.002206593	-0.861700692	8.78E-06	-0.31876686	0.212380391	-0.039598052	0.880063196	0.094821314	0.717354765	0.13353883	0.609382959	0.160137088	0.539246243
A_44_P178448	A_44_P178448	Srebf1	78968	blue	-0.762380852	0.000373606	0.762263478	0.000374853	-0.8853113	2.31E-06	-0.490007709	0.045855989	0.59316524	0.012079999	0.619547212	0.007991171	0.668961717	0.003319819	-0.059326177	0.821065566	0.170774526	0.512255528	-0.227715375	0.379395894	-0.155934645	0.550081842
A_44_P1042372	A_44_P1042372	Kifc1	294286	blue	-0.762259472	0.000374895	0.714027185	0.001283707	-0.854492102	1.26E-05	-0.361202395	0.154311732	0.523706939	0.030956569	0.701600958	0.001696252	0.196784341	0.449043782	-0.139202365	0.594147958	-0.174100117	0.503949214	-0.088680575	0.73501924	0.060076913	0.818836308
A_42_P777761	A_42_P777761	4-Sep	287606	blue	-0.761070833	0.00038772	0.676504684	0.002863121	-0.925470769	1.03E-07	-0.275622194	0.284271105	0.710978341	0.001376316	0.862842806	8.28E-06	0.356792836	0.159777618	0.114489421	0.661720119	-0.134691423	0.606269874	-0.146117105	0.575762446	-0.043952156	0.866979922
A_44_P384404	A_44_P384404		NA	blue	0.760933174	0.000389228	-0.781114523	0.000214099	0.787712088	0.000173749	0.57691548	0.015325978	-0.638155625	0.005840439	-0.451335226	0.068986327	-0.384399341	0.127650391	0.081930881	0.754581063	0.210069483	0.418368326	0.305939905	0.232383114	0.123060409	0.637970255
A_44_P359548	A_44_P359548	Arrdc4	293019	blue	0.760181933	0.000397547	-0.794571191	0.000138761	0.793465435	0.000143963	0.655035685	0.004318127	-0.596316396	0.011518963	-0.407666232	0.104312724	-0.704596346	0.001588038	0.104448069	0.689935878	-0.136313089	0.601900685	0.190516242	0.463902681	0.186681853	0.473111579
A_44_P417557	A_44_P417557	Tekt3	287392	blue	-0.759490279	0.000405337	0.735174802	0.000772365	-0.797083238	0.000127527	-0.432432291	0.082989073	0.4116978	0.100600972	0.620250535	0.007899775	-0.041747796	0.873599744	-0.330745232	0.194738717	-0.361152402	0.154372979	-0.03751332	0.886338034	-0.182664858	0.482854705
A_42_P512252	A_42_P512252	Fgfr1op2	362463	blue	0.75926736	0.000407874	-0.834636615	3.09E-05	0.814780738	6.80E-05	0.709832106	0.001412525	-0.776668354	0.000245492	-0.372068447	0.141389453	-0.576288388	0.015463746	-0.038712382	0.882728172	-0.009351897	0.971583523	0.364180741	0.15069275	-0.028620388	0.913172382
A_44_P553105	A_44_P553105	Spin1	361217	blue	0.758466145	0.000417104	-0.710873236	0.001379604	0.731401807	0.000848478	0.50009705	0.040923513	-0.496113634	0.042820344	-0.442283633	0.075455957	-0.327472163	0.199460338	0.142137599	0.586314133	0.101324057	0.69879564	0.401484455	0.110191617	-0.292257924	0.25499563
A_44_P1029107	A_44_P1029107	Twistnb	362728	blue	0.75644261	0.000441192	-0.693386217	0.002024473	0.939863839	2.15E-08	0.300679692	0.240920499	-0.738121749	0.000716929	-0.865612568	7.16E-06	-0.306740155	0.231101383	-0.119307005	0.648331502	0.064001736	0.807203533	0.06769613	0.796288479	0.06860837	0.79359868
A_42_P638620	A_42_P638620	Lcn2	170496	blue	0.756313325	0.00044277	-0.704369435	0.001596032	0.872757378	4.86E-06	0.339284475	0.182768088	-0.425863	0.088306427	-0.746349742	0.000579325	-0.15864436	0.543084103	0.236374332	0.361031913	-0.089110131	0.73377937	0.084237719	0.747878904	-0.036978293	0.887949459
A_44_P130582	A_44_P130582	Prelp	84400	blue	-0.754792349	0.000461684	0.678907193	0.002728928	-0.682559499	0.00253479	-0.524481357	0.030664697	0.731670486	0.00084286	0.420580133	0.092757488	0.127628328	0.625445665	0.124011018	0.635356037	-0.571735347	0.016493473	0.044438296	0.865521124	0.160489493	0.538341977
A_43_P10709	A_43_P10709	Hltf	295568	blue	-0.752839722	0.000486947	0.718016399	0.001170343	-0.784234162	0.00019414	-0.393970149	0.117648547	0.063562802	0.808502639	0.597501517	0.011313393	0.204860954	0.430260705	-0.64407539	0.00526399	0.122112414	0.640581307	-0.081870168	0.754757681	-0.147210481	0.572877499
A_44_P140148	A_44_P140148	Cd248	293669	blue	-0.751200448	0.000509033	0.634417121	0.00622994	-0.799627043	0.000116938	-0.282791349	0.271415153	0.540386326	0.025124501	0.686297293	0.002347937	0.325642047	0.202132763	-0.004778307	0.985478705	-0.355879644	0.160925736	-0.139716706	0.592772142	0.011039073	0.966459407
A_44_P1014527	A_44_P1014527	Alms1	297408	blue	-0.750632087	0.000516883	0.702188845	0.00167455	-0.928374486	7.71E-08	-0.308101465	0.228931376	0.6450043	0.005177859	0.859583815	9.77E-06	0.142477914	0.585408654	-0.016231804	0.950697187	-0.110425349	0.673090701	0.018893249	0.942624879	-0.150642522	0.563862023
A_44_P1034018	A_44_P1034018	N4bp3	303112	blue	0.750082037	0.000524575	-0.767935023	0.000318428	0.782308146	0.000206268	0.611470706	0.009102618	-0.504892631	0.038725236	-0.406559844	0.105348143	-0.702375314	0.001667714	0.159114101	0.541875068	-0.242656414	0.348027867	0.19987922	0.441797561	0.129685097	0.619837509
A_44_P184685	A_44_P184685	Sertad1	361526	blue	0.748831631	0.000542417	-0.728872895	0.000902887	0.930066249	6.47E-08	0.367518684	0.146706156	-0.660628755	0.003891481	-0.763227795	0.000364711	-0.526194051	0.030026705	-0.026525382	0.919508017	-0.052173439	0.842367844	0.221845879	0.392130602	0.188420446	0.468924948
A_44_P468141	A_44_P468141	Plaur	50692	blue	0.748433348	0.000548204	-0.754403945	0.00046662	0.944191714	1.24E-08	0.379652677	0.132824177	-0.632560955	0.006430942	-0.79017408	0.000160427	-0.319076767	0.211911373	0.066269348	0.800499776	-0.07742972	0.767705875	0.254908832	0.323446541	0.08828856	0.736151291
A_43_P20976	A_43_P20976		NA	blue	0.747454018	0.000562654	-0.785761252	0.000184953	0.811961422	7.55E-05	0.618817314	0.008086912	-0.583110152	0.014016309	-0.433259303	0.082336515	-0.6051129	0.010061513	0.105833298	0.686019414	-0.191726187	0.461015497	0.251732329	0.329719575	0.03541208	0.892669028
A_43_P23304	A_43_P23304	Panx1	315435	blue	0.74687313	0.000571373	-0.711206159	0.001369211	0.942980956	1.45E-08	0.317313155	0.214589401	-0.641031827	0.005554331	-0.857533801	1.08E-05	-0.316762165	0.215430533	0.011557557	0.964884962	-0.05459531	0.835142708	0.078338816	0.76505013	0.096078686	0.713754124
A_44_P764174	A_44_P764174	Fcmr	548326	blue	-0.744542897	0.000607486	0.630285058	0.006684475	-0.764675563	0.000349915	-0.319217858	0.211698067	0.499260794	0.041316338	0.6279781	0.006949599	0.254670824	0.323914133	-0.049066182	0.851655052	-0.341309033	0.180003338	-0.085407198	0.744487646	0.039046518	0.881722619
A_44_P410027	A_44_P410027	Ngly1	361014	blue	-0.743499167	0.000624265	0.745124153	0.000598305	-0.805765455	9.44E-05	-0.464073086	0.060585375	0.378904927	0.133652263	0.623130586	0.007534205	-0.011545725	0.96492089	-0.385042977	0.126959808	-0.082653939	0.752478524	-0.003024317	0.990808815	-0.129372192	0.620689433
A_42_P525170	A_42_P525170	Abcd2	84356	blue	-0.742712258	0.000637168	0.693459959	0.002021311	-0.782700853	0.000203745	-0.462384839	0.061652829	0.495498289	0.043119189	0.525635079	0.030233794	0.765609877	0.000340635	-0.072000707	0.783615667	0.018358382	0.94424676	-0.305537092	0.233029992	-0.05350681	0.838388508
A_44_P240274	A_44_P240274	Emcn	295490	blue	-0.742154457	0.000646447	0.670099058	0.003247398	-0.847076697	1.78E-05	-0.333888313	0.190274287	0.66672131	0.003466322	0.712364115	0.001333564	0.400610825	0.111040943	0.078933723	0.763313564	-0.342267009	0.178704873	-0.31209755	0.222636633	-0.126308829	0.629053795
A_43_P10006	A_43_P10006	Map2k3	303200	blue	0.741957378	0.000649753	-0.716204198	0.001220772	0.935578598	3.55E-08	0.316649153	0.215603317	-0.615220653	0.00857218	-0.85155637	1.45E-05	-0.167001894	0.521755134	0.064953828	0.804387285	0.081340021	0.756300399	0.070133469	0.789106753	0.184252917	0.478991285
A_44_P203106	A_44_P203106	Ifrd1	29596	blue	0.739710235	0.000688443	-0.668736657	0.003334305	0.929401129	6.94E-08	0.238870412	0.355832676	-0.598083728	0.011213476	-0.901071302	8.01E-07	-0.225762738	0.383606868	0.024038635	0.927034254	0.032381108	0.901811995	-0.009502947	0.971124725	0.151419234	0.561830249
A_44_P223854	A_44_P223854	Mbnl2	680445	blue	0.735676489	0.000762685	-0.687211599	0.002303989	0.833884051	3.19E-05	0.345185529	0.174787549	-0.296594569	0.247685331	-0.665504722	0.003548052	-0.499685697	0.041116388	0.32620901	0.201302371	-0.124534269	0.633918807	0.181960744	0.484572507	0.126474211	0.628601126
A_44_P532754	A_44_P532754	Pbx3	311876	blue	-0.735411696	0.000767781	0.749330831	0.000535234	-0.909934419	4.07E-07	-0.380222375	0.132195664	0.514774092	0.034479668	0.723785241	0.001021111	0.325370487	0.202531289	-0.185774262	0.475304402	0.116876782	0.65507295	-0.269889752	0.294811479	-0.073737277	0.778517489
A_44_P302405	A_44_P302405	Tia1	312510	blue	-0.7352828	0.000770272	0.689199738	0.002210745	-0.784090028	0.000195026	-0.321729016	0.207924849	0.218043571	0.400502512	0.6679083	0.003388063	-0.127622824	0.625460698	-0.496874282	0.0424531	-0.230739779	0.372924142	-0.047638038	0.855929862	-0.13311599	0.610526618
A_44_P1013248	A_44_P1013248	Dqx1	680434	blue	-0.734397269	0.000787569	0.719862267	0.001120757	-0.748840047	0.000542295	-0.479856982	0.051257765	0.616207548	0.00843677	0.515330879	0.034251509	-0.073211058	0.780061456	-0.103947721	0.69135235	-0.510672328	0.036196461	-0.094865312	0.717228674	-0.031891595	0.903289744
A_44_P638511	A_44_P638511	Paqr5	315741	blue	-0.73173462	0.000841524	0.670725751	0.003208045	-0.907225476	5.04E-07	-0.23394302	0.366137016	0.460610646	0.062789573	0.863686301	7.92E-06	0.186080227	0.474564605	-0.178230806	0.49372153	-0.022110971	0.932872466	-0.117960094	0.652064689	-0.080769218	0.757962402
A_44_P286888	A_44_P286888	Vapa	58857	blue	0.731579083	0.000844768	-0.673050301	0.003065452	0.917444416	2.16E-07	0.298118604	0.245147802	-0.647968192	0.004910615	-0.846098064	1.87E-05	-0.443574268	0.07450739	-0.055039709	0.833818276	-0.079365451	0.762053992	0.074471038	0.776365881	0.147211468	0.572874899
A_44_P430989	A_44_P430989	Fnbp1	192348	blue	-0.731577235	0.000844806	0.774456681	0.000262487	-0.788847101	0.000167496	-0.616450474	0.008403702	0.804662263	9.81E-05	0.430710334	0.084359812	0.414300547	0.098255333	0.109291231	0.676275881	-0.335864962	0.187501512	-0.168751505	0.517339489	-0.34137126	0.179918805
A_44_P172825	A_44_P172825	Nrxn2	116595	blue	-0.731530262	0.000845788	0.644695574	0.005206358	-0.801024467	0.000111443	-0.307452477	0.229964274	0.487518525	0.047138984	0.677403789	0.002812286	0.31348564	0.220476312	-0.078713918	0.763955063	-0.301631776	0.239360799	0.013517554	0.958934323	-0.245060358	0.343123215
A_44_P173575	A_44_P173575	Rassf1	363140	blue	0.730976779	0.000857427	-0.698851385	0.001800846	0.883206173	2.64E-06	0.28708183	0.263894956	-0.302834658	0.237399382	-0.787931759	0.000172524	-0.128613991	0.622755627	0.374540608	0.138556867	-0.099477652	0.704049501	0.114822424	0.660791484	0.123521385	0.636702045
A_44_P389400	A_44_P389400	Tp53rk	362272	blue	0.730540185	0.000866702	-0.736525942	0.000746523	0.895767634	1.17E-06	0.395774565	0.115826457	-0.512490363	0.035427663	-0.700644831	0.001732042	-0.320087154	0.2103869	0.156713819	0.548065587	-0.214001884	0.409505925	-0.011339217	0.965547965	0.043642654	0.867908879
A_44_P393966	A_44_P393966	Mios	362324	blue	0.729601766	0.000886918	-0.661562685	0.003823696	0.883971995	2.52E-06	0.326870365	0.200336549	-0.784947425	0.000189802	-0.780568431	0.000217763	-0.513197852	0.035131877	-0.224627872	0.386065997	0.07672479	0.769766877	0.160139875	0.539239089	0.100401047	0.701420423
A_42_P751562	A_42_P751562	Mettl7a	315306	blue	-0.728617721	0.000908534	0.679977058	0.002670845	-0.806535874	9.18E-05	-0.395673992	0.115927489	0.421098205	0.092314003	0.682398446	0.002543106	0.218252962	0.400038989	-0.224889214	0.385498936	0.069507771	0.790948892	0.124136996	0.635009898	-0.065993032	0.801315955
A_44_P276587	A_44_P276587	Galnt18	293181	blue	-0.726126109	0.000965221	0.629645391	0.006757159	-0.681633915	0.002582887	-0.400332764	0.111312236	0.370600372	0.143090284	0.463160674	0.061160564	0.226265505	0.38252018	-0.166401253	0.523275016	-0.086986201	0.739915889	0.138166284	0.596923344	0.025674352	0.922082995
A_44_P629790	A_44_P629790	Clic4	83718	blue	0.724465182	0.001004609	-0.631220455	0.006579318	0.881241868	2.97E-06	0.183563721	0.480666095	-0.512659856	0.035356629	-0.858243707	1.05E-05	-0.194161156	0.455232541	0.071993841	0.783635841	0.132116939	0.613232142	0.132985332	0.610880183	-0.035489723	0.892434978
A_44_P237886	A_44_P237886	Vdac1	83529	blue	0.723040946	0.001039432	-0.727030773	0.00094431	0.902469959	7.23E-07	0.38387006	0.128220234	-0.605283129	0.010034833	-0.754885366	0.000460508	-0.33881116	0.183418491	0.075596332	0.773069173	-0.057630601	0.826105205	0.262341146	0.309043745	0.184459945	0.478488743
A_44_P507911	A_44_P507911	Nexn	246172	blue	-0.720881484	0.001094128	0.603373537	0.010337374	-0.681670015	0.002580998	-0.369840645	0.143975958	0.395788709	0.115812253	0.47913871	0.051657278	0.565768266	0.017923675	-0.092654964	0.723571555	-0.158793521	0.542700057	-0.309575143	0.226596938	0.267813831	0.298685566
A_44_P370500	A_44_P370500	Moap1	299261	blue	0.719979692	0.001117662	-0.679038043	0.002721769	0.680905786	0.002621245	0.569603667	0.016993714	-0.625035413	0.007299962	-0.336753048	0.18626448	-0.7055596	0.001554469	-0.089909417	0.731473968	0.179126297	0.49151749	0.129184421	0.621200885	0.040425824	0.877573536
A_43_P10136	A_43_P10136	Amz2	360650	blue	-0.719737761	0.001124046	0.649412675	0.004784473	-0.781568809	0.00021109	-0.28442359	0.268538893	0.204299365	0.431553353	0.687646393	0.002283327	0.117861405	0.652338528	-0.439368452	0.077630924	-0.079198254	0.762541723	-0.003197474	0.990282598	-0.240576808	0.352302805
A_44_P245636	A_44_P245636	Strbp	84476	blue	-0.718204906	0.001165198	0.67521636	0.002937267	-0.730364588	0.000870456	-0.391196459	0.12048852	0.214130443	0.409217894	0.559454804	0.019540808	-0.048853187	0.852292356	-0.479801747	0.051288405	-0.078935462	0.76330849	-0.062127055	0.812755282	0.001221274	0.996288372
A_44_P768625	A_44_P768625		NA	blue	0.717755234	0.001177503	-0.666844807	0.003458112	0.789269119	0.00016522	0.329434434	0.196620731	-0.589760982	0.012710196	-0.674583036	0.002974286	0.137597228	0.598449938	0.066721154	0.799165654	0.480993486	0.050630358	0.008129008	0.975298224	0.007082584	0.978477271
A_44_P914438	A_44_P914438	Cdkn1a	114851	blue	0.717056784	0.001196828	-0.631966982	0.006496351	0.908447696	4.58E-07	0.192719354	0.458652336	-0.513993817	0.03480136	-0.900345883	8.44E-07	-0.307460079	0.229952158	0.054054569	0.836754834	-0.105974563	0.685620435	0.089235779	0.733416817	0.060186226	0.818511819
A_44_P998707	A_44_P998707	Dctn4	84428	blue	0.715770892	0.001233091	-0.691067099	0.002125999	0.875237141	4.22E-06	0.320260612	0.210125903	-0.411131007	0.101117025	-0.739595026	0.000690477	-0.234519571	0.364922781	0.225882444	0.383347979	-0.273103953	0.288872945	-0.052064619	0.842692768	0.014293286	0.956579716
A_42_P570241	A_42_P570241	Nampt	297508	blue	0.714794727	0.00126122	-0.652929488	0.004488285	0.921628113	1.48E-07	0.226848999	0.381261129	-0.686171404	0.002354042	-0.889628119	1.76E-06	-0.315403593	0.21751358	-0.096168448	0.713497296	0.10549604	0.686972254	0.117654196	0.652913627	0.135519487	0.604037264
A_42_P681251	A_42_P681251	Ica1	81024	blue	-0.714645313	0.001265572	0.717568199	0.001182653	-0.735623033	0.000763711	-0.538947068	0.025591309	0.583212329	0.013995474	0.450556167	0.069526528	0.379353298	0.133155292	-0.085162516	0.745196811	-0.394863954	0.116743488	-0.1657556	0.524911065	-0.447235813	0.071863767
A_44_P732819	A_44_P732819		NA	blue	-0.713577851	0.001297023	0.739542718	0.000691402	-0.852211997	1.40E-05	-0.458480145	0.064175008	0.755743919	0.000449773	0.618524267	0.008125609	0.258333662	0.316761783	0.067676626	0.796346011	-0.188269947	0.469286631	-0.241378604	0.350651082	0.001979826	0.993983054
A_44_P281154	A_44_P281154	B9d2	308443	blue	-0.713363756	0.001303408	0.657991262	0.004088193	-0.863090085	8.17E-06	-0.301462118	0.239638263	0.675710322	0.002908656	0.815998474	6.49E-05	0.175496108	0.500481545	0.044165634	0.866339274	-0.263377525	0.307066065	0.04541228	0.862599657	-0.238405791	0.356797243
A_44_P1050929	A_44_P1050929	Alg13	300284	blue	0.71284687	0.00131893	-0.691337316	0.002113959	0.850636311	1.51E-05	0.409618414	0.102503444	-0.691213631	0.002119463	-0.665742542	0.003531953	-0.383884411	0.12820476	-0.08882464	0.734603341	-0.152781945	0.558273266	0.053926823	0.837135777	-0.117109549	0.65442615
A_44_P300965	A_44_P300965	Prkrir	308845	blue	0.711670709	0.001354817	-0.773509119	0.000270063	0.811454716	7.69E-05	0.628336092	0.006907913	-0.794325825	0.000139902	-0.451929099	0.068576612	-0.683031037	0.00251057	-0.121676698	0.641782737	0.01503344	0.954333418	0.288607456	0.261252247	0.25877892	0.315898715
A_43_P15589	A_43_P15589	Ppat	117544	blue	0.711325229	0.00136551	-0.730833034	0.000860472	0.879355672	3.32E-06	0.478360948	0.052092505	-0.804896836	9.73E-05	-0.642203024	0.005441115	-0.578523743	0.014977068	-0.174308144	0.503431753	-0.016072213	0.951181389	0.138395465	0.596308974	0.163435571	0.530809173
A_44_P1052798	A_44_P1052798	Ate1	293526	blue	-0.711124676	0.001371749	0.702082384	0.001678463	-0.860921081	9.13E-06	-0.37298653	0.140332909	0.724447735	0.001005029	0.700343474	0.00174345	0.261092396	0.311436674	0.080805575	0.757856513	-0.282596112	0.271760452	-0.354029794	0.163268547	-0.17437815	0.503257671
A_44_P1023938	A_44_P1023938	Miip	298643	blue	-0.710524205	0.00139057	0.755954238	0.000447176	-0.812120582	7.50E-05	-0.548016298	0.022758872	0.77914738	0.000227546	0.549501963	0.022319101	0.097836514	0.708729942	0.064380122	0.806084012	-0.308065533	0.228988486	-0.040750688	0.876596746	-0.270983451	0.292782606
A_44_P434844	A_44_P434844	Rqcd1	301513	blue	0.7099811	0.001407775	-0.682285332	0.00254896	0.686169123	0.002354152	0.512207192	0.035546581	-0.45454969	0.066790004	-0.409778874	0.102355731	-0.175700052	0.499975895	0.1771554	0.496374636	0.052212928	0.84224994	-0.132031195	0.613464565	-0.217754657	0.401142545
A_43_P15246	A_43_P15246	Pthlh	24695	blue	-0.706712614	0.001515057	0.652336987	0.004537118	-0.82905548	3.89E-05	-0.278090953	0.279803098	0.322213434	0.207202032	0.722144657	0.001061853	0.482377908	0.049873886	-0.278891394	0.278363676	0.063628046	0.808309506	-0.336735075	0.186289461	-0.127426668	0.625996581
A_44_P1053772	A_44_P1053772	Galt	298003	blue	-0.704987918	0.001574321	0.658874011	0.004021478	-0.778300203	0.000233551	-0.422096753	0.091463518	0.697980081	0.001835073	0.622362796	0.00763031	0.388545919	0.123246961	0.112672445	0.666795247	-0.35674666	0.159835539	-0.005194065	0.984215358	-0.317958429	0.213607038
A_44_P1011335	A_44_P1011335		NA	blue	-0.704954993	0.001575471	0.614307803	0.00869897	-0.689631119	0.002190926	-0.358456767	0.157699912	0.59792674	0.011240348	0.49252661	0.044584646	0.31269263	0.221708839	0.062234715	0.812436224	-0.459782903	0.063325188	-0.402698728	0.10901877	0.02087183	0.936627113
A_44_P195648	A_44_P195648	Ufm1	365797	blue	0.70361428	0.001622873	-0.765780648	0.000338962	0.749472788	0.000533206	0.686342749	0.002345736	-0.83237058	3.39E-05	-0.351345863	0.166708473	-0.620857931	0.00782152	-0.163043425	0.531809075	0.096853854	0.711537174	0.291919417	0.255571843	0.128966565	0.621794487
A_43_P12384	A_43_P12384	Birc3	78971	blue	0.701750963	0.001690693	-0.674050517	0.003005706	0.904727761	6.10E-07	0.256737643	0.319866801	-0.512274356	0.035518348	-0.835315612	3.00E-05	-0.182101962	0.484227744	0.128006153	0.624413988	-0.124253354	0.634690252	0.097734997	0.709019789	0.129180442	0.621211725
A_42_P749820	A_42_P749820	Cdh13	192248	blue	-0.701134599	0.001713632	0.616573928	0.008386937	-0.689753182	0.002185345	-0.387384593	0.124469359	0.673375995	0.003045892	0.512554972	0.035400572	0.207452797	0.424321056	0.123539701	0.636651675	-0.584480264	0.013738944	-0.162469062	0.533275138	0.089889468	0.731531481
A_42_P504077	A_42_P504077	Pdxp	727679	blue	-0.70094703	0.001720664	0.790316105	0.000159685	-0.791507937	0.000153574	-0.610584188	0.009231765	0.636802188	0.005979116	0.438390885	0.078370398	0.315913399	0.2167304	-0.107738629	0.680644801	0.0165107	0.949851055	-0.36689167	0.147449445	0.080175242	0.759692942
A_44_P319721	A_44_P319721	Steap4	499991	blue	0.700165514	0.001750215	-0.666874126	0.003456166	0.901067269	8.01E-07	0.287896041	0.262482523	-0.560013692	0.019393219	-0.807818055	8.77E-05	-0.336240398	0.1869779	0.033289588	0.899070278	-0.170255991	0.513556405	0.031029547	0.90589283	0.115267737	0.659550385
A_42_P784614	A_42_P784614	Htra1	65164	blue	0.699999655	0.00175654	-0.675378407	0.002927856	0.737107818	0.000735617	0.360375244	0.155327199	-0.131615826	0.614590988	-0.527939735	0.029386974	-0.284792212	0.267891929	0.512947638	0.03523627	-0.01902538	0.942224249	0.170825635	0.51212739	0.099838184	0.70302262
A_44_P524321	A_44_P524321	Racgap1	315298	blue	-0.69970154	0.001767956	0.665285788	0.003562924	-0.734910454	0.000777506	-0.364474467	0.150339011	0.366650286	0.147736279	0.537164701	0.026178668	0.063905829	0.807487346	-0.270728134	0.29325548	-0.231566783	0.371165218	-0.159378435	0.541195245	0.000658689	0.997998144
A_44_P286471	A_44_P286471	Sec24a	287275	blue	0.698357609	0.001820177	-0.7186305	0.00115365	0.84056288	2.39E-05	0.442676836	0.075166039	-0.490497283	0.045606777	-0.63569779	0.006094228	-0.306611519	0.231307111	0.181969886	0.484550183	-0.221196081	0.393554544	-0.120181746	0.645911242	0.177834267	0.494699029
A_42_P592981	A_42_P592981	Mfap2	313662	blue	-0.697344644	0.001860369	0.583472255	0.01394258	-0.64359827	0.005308677	-0.360314652	0.155401764	0.555079275	0.020726826	0.475179498	0.053901427	0.034055041	0.89676104	0.04171842	0.873688014	-0.49660695	0.042581896	-0.009659438	0.970649408	0.340216356	0.181492027
A_44_P1000935	A_44_P1000935	Sord	24788	blue	-0.696669962	0.00188754	0.678965062	0.00272576	-0.88021921	3.16E-06	-0.369680965	0.144162587	0.773118566	0.000273239	0.734063587	0.000794169	0.3890604	0.122708116	0.187839751	0.470321249	0.018954911	0.942437916	-0.019655459	0.940313994	-0.172372057	0.508257417
A_44_P330109	A_44_P330109	Hps1	114638	blue	-0.693241392	0.002030694	0.652086048	0.004557929	-0.673739361	0.00302419	-0.469989969	0.05695222	0.706962266	0.001506633	0.43380486	0.081908085	0.184114965	0.479326291	0.111402725	0.670349937	-0.68231969	0.002547181	-0.125682039	0.630770527	-0.141659257	0.587587845
A_42_P493301	A_42_P493301	Pou3f1	192110	blue	-0.693118731	0.002035976	0.637021418	0.005956475	-0.692702316	0.00205399	-0.395590163	0.116011748	0.295507275	0.249505708	0.50089595	0.040550887	0.149046338	0.568047347	-0.30275886	0.237522678	0.173589995	0.505219193	0.086010878	0.742738821	0.042271828	0.872025309
A_43_P17493	A_43_P17493	Ikbip	314730	blue	-0.693108136	0.002036433	0.666071994	0.00350975	-0.776780869	0.000244653	-0.302471078	0.237991159	0.10967966	0.675184388	0.628589674	0.006878506	0.029127948	0.911638169	-0.549646396	0.022276702	0.211652253	0.414789167	-0.078960481	0.76323548	0.090108338	0.730900553
A_42_P633797	A_42_P633797	Dpep2	291984	blue	-0.692388943	0.002067633	0.571125386	0.016635415	-0.741745288	0.000653325	-0.203563151	0.433250996	0.438939161	0.077955029	0.711378523	0.001363856	0.067630881	0.796480951	-0.093736832	0.720464839	-0.463803019	0.060755207	0.045978883	0.8609009	-0.094315213	0.71880564
A_42_P755992	A_42_P755992	Parl	287979	blue	0.692366135	0.002068629	-0.661287568	0.003843564	0.886328003	2.17E-06	0.292430315	0.254702493	-0.550061222	0.022155278	-0.796755604	0.000128947	-0.419193133	0.093952336	0.043041616	0.869713338	-0.237965525	0.357712609	0.238652701	0.356284466	0.003092001	0.990603125
A_43_P11527	A_43_P11527	Adm	25026	blue	0.692346313	0.002069495	-0.718392994	0.001160083	0.817833706	6.06E-05	0.425677392	0.088460146	-0.579157718	0.01484126	-0.617564035	0.008253445	0.074607766	0.775965124	0.114570325	0.661494463	0.104988984	0.688405652	0.015179316	0.953890736	0.073018696	0.780626055
A_44_P190568	A_44_P190568	Cd83	361226	blue	-0.690596075	0.00214712	0.654856151	0.004332424	-0.734547421	0.000784613	-0.483144233	0.049458815	0.610879036	0.00918865	0.492020243	0.044838057	0.759350782	0.000406923	0.07353672	0.779105846	0.02163013	0.934329278	-0.120174036	0.645932558	-0.042760573	0.870557304
A_44_P137448	A_44_P137448	Ptgs1	24693	blue	-0.689890797	0.002179066	0.547883729	0.022798438	-0.598153513	0.011201547	-0.293590165	0.252735727	0.165302716	0.526060046	0.480899263	0.050682154	0.190807865	0.463205985	-0.340010747	0.181773065	-0.309112363	0.227328379	-0.283412341	0.270318651	0.015755408	0.952142622
A_44_P167849	A_44_P167849	Ssbp2	361877	blue	-0.687052505	0.002311588	0.635026117	0.006165105	-0.899236151	9.14E-07	-0.21431195	0.408811418	0.532833843	0.027649285	0.870819351	5.41E-06	0.398113558	0.113494227	-0.045240939	0.863113472	0.061140914	0.815679082	-0.185126745	0.47687191	-0.248291551	0.336593488
A_44_P199659	A_44_P199659	Rfx7	315804	blue	-0.68656869	0.002334821	0.621681145	0.007716452	-0.734257255	0.000790332	-0.272863804	0.289314128	0.060853834	0.816530679	0.614161433	0.008719439	0.122998709	0.638140074	-0.54662572	0.023176568	0.238328897	0.356957018	0.088068679	0.736786483	0.067931101	0.795595441
A_44_P335402	A_44_P335402	Mocos	361300	blue	0.686455892	0.002340265	-0.7102321	0.001399802	0.824319772	4.71E-05	0.406357702	0.105538105	-0.610858014	0.009191719	-0.603047963	0.010389671	-0.28269203	0.271590776	0.044278001	0.866002088	0.031726147	0.903789266	0.264096738	0.305698043	-0.043832991	0.867337573
A_42_P681441	A_42_P681441	Eps8l2	361674	blue	-0.68463681	0.002429503	0.606516554	0.009843195	-0.795361796	0.000135139	-0.236289615	0.36120912	0.511016853	0.036049803	0.750128822	0.000523917	0.144434626	0.580213741	-0.041671118	0.873830158	-0.270376124	0.293908192	-0.089900101	0.731500825	-0.053034872	0.83979655
A_44_P1011953	A_44_P1011953	Gpcpd1	362219	blue	-0.682964114	0.002513996	0.69622074	0.001905811	-0.815596808	6.59E-05	-0.40497395	0.106845012	0.546416303	0.023239984	0.630281127	0.006684919	0.149532812	0.566770363	-0.122785896	0.638725932	-0.121060143	0.64348424	-0.148194656	0.570285958	-0.055428951	0.832658571
A_44_P386176	A_44_P386176	Sec61a2	361273	blue	0.682775797	0.002523656	-0.670459509	0.003224716	0.742386765	0.000642569	0.440450854	0.076818096	-0.217131771	0.4025243	-0.49280012	0.044448218	-0.660292683	0.003916111	0.366103042	0.148387973	-0.386173554	0.125753075	0.113935897	0.663264745	0.127034154	0.627069426
A_42_P638511	A_42_P638511		NA	blue	-0.681427399	0.00259372	0.595951308	0.011582884	-0.8448152	1.98E-05	-0.206361866	0.426815859	0.572496979	0.016317572	0.808847172	8.45E-05	0.411618262	0.100673275	0.069559695	0.79079598	-0.034655139	0.894951196	-0.093996055	0.719721062	-0.285801868	0.266124812
A_44_P560961	A_44_P560961	Ell	306347	blue	0.679478376	0.002697791	-0.655255124	0.004300703	0.879069677	3.38E-06	0.261250635	0.311132844	-0.672449261	0.003101816	-0.814788604	6.79E-05	-0.121293993	0.642838688	-0.044085658	0.866579271	0.136310738	0.60190701	0.153401403	0.556659589	0.024027144	0.927069047
A_44_P836445	A_44_P836445	Aph1a	365872	blue	0.678786987	0.002735518	-0.663116135	0.00371307	0.826116574	4.38E-05	0.326286523	0.201189016	-0.639724223	0.005682969	-0.73817286	0.000715997	-0.050196017	0.848275918	0.011482874	0.965111738	0.291029188	0.257091073	0.107940316	0.680076721	0.047474027	0.856421033
A_44_P1019537	A_44_P1019537	Cbx5	300266	blue	-0.676634526	0.002855734	0.729197692	0.000895742	-0.816882335	6.28E-05	-0.451962195	0.068553832	0.27848149	0.279100235	0.576595222	0.015396215	0.37925131	0.133268222	-0.416499652	0.096304153	0.351002761	0.167151705	-0.159953734	0.539716995	-0.245542549	0.342144212
A_44_P885072	A_44_P885072	Smad5	59328	blue	0.674995194	0.002950152	-0.611704427	0.009068811	0.795157155	0.000136069	0.288390639	0.261626818	-0.651029027	0.004646441	-0.72123792	0.00108494	-0.009963707	0.969725266	-0.07827596	0.765233674	0.219310605	0.397702139	-0.004466052	0.986427563	-0.011167318	0.966069963
A_44_P531770	A_44_P531770	Top2a	360243	blue	-0.674130688	0.003000958	0.601855527	0.010583014	-0.711371586	0.001364071	-0.304878102	0.234090727	0.431121795	0.084030794	0.550656689	0.021981877	0.195765581	0.451442199	-0.102616902	0.695124569	-0.206143959	0.427315096	-0.148954461	0.56828866	0.05591048	0.831224359
A_44_P154049	A_44_P154049	Axin1	79257	blue	0.673741755	0.003024047	-0.635050662	0.006162504	0.683845966	0.002469157	0.327128369	0.19996059	-0.064300012	0.806321002	-0.529905645	0.02867915	0.135818375	0.603232224	0.591870002	0.012316787	0.119452491	0.647928736	0.035749479	0.891652028	0.144579633	0.579829533
A_44_P110445	A_44_P110445	Sap30bp	360662	blue	0.671308446	0.003171805	-0.512302118	0.035506683	0.585997532	0.013436864	0.309694375	0.226408732	-0.501546705	0.040249265	-0.478482053	0.052024556	-0.129295727	0.620897689	-0.065025714	0.80417474	0.477817132	0.052398445	-0.348751791	0.170079266	-0.052409695	0.841662493
A_43_P17531	A_43_P17531	Bloc1s5	306868	blue	-0.670514601	0.003221261	0.68879026	0.002229693	-0.747375408	0.000563827	-0.384368721	0.12768331	0.224739856	0.385822958	0.547084214	0.023038195	0.069997438	0.789507159	-0.461195467	0.062413172	-0.017449886	0.947002072	-0.141084768	0.589119089	-0.323641909	0.205080067
A_44_P311515	A_44_P311515	Col9a1	305104	blue	-0.669803577	0.003266088	0.589661859	0.012728928	-0.634779624	0.006191282	-0.380284507	0.132127242	0.57152185	0.016543046	0.459490206	0.063515392	-0.066112727	0.800962377	0.009469673	0.971225791	-0.413387252	0.099073911	-0.020503861	0.93774232	0.279520848	0.277234914
A_44_P664495	A_44_P664495	Prickle1	315259	blue	-0.66935467	0.003294651	0.591192513	0.012442097	-0.789099547	0.000166132	-0.199082787	0.44365654	0.375813145	0.137114169	0.7963539	0.000130707	0.063740049	0.807977987	-0.212632531	0.412580598	-0.160125349	0.539276377	-0.043517973	0.868283153	-0.073457466	0.779338378
A_43_P11285	A_43_P11285	Apitd1	100534597	blue	-0.669341535	0.003295489	0.680833572	0.002625075	-0.763090333	0.000366143	-0.361192735	0.154323566	0.351901857	0.165991898	0.559882626	0.019427752	0.169859861	0.514551235	-0.304158233	0.235252951	-0.198143752	0.445853502	-0.33008039	0.195691797	-0.150718943	0.563661976
A_43_P18924	A_43_P18924	Nemf	100322884	blue	-0.668798394	0.003330326	0.684262461	0.002448208	-0.730593124	0.000865573	-0.432107989	0.083245986	0.168768573	0.517296497	0.496858133	0.042460871	0.353693844	0.16369648	-0.491124538	0.045288974	0.163373175	0.530968215	-0.140337629	0.591112976	-0.472056285	0.055722468
A_44_P1035190	A_44_P1035190	Bub1	296137	blue	-0.665641454	0.003538789	0.574971919	0.015756133	-0.786438661	0.000180996	-0.146350889	0.575145076	0.22151956	0.392845334	0.77819967	0.000234272	0.114554627	0.661538243	-0.327013856	0.2001274	0.03914748	0.881418814	-0.11840403	0.650833377	0.13837363	0.596367497
A_44_P805210	A_44_P805210	Ssh3	365396	blue	-0.661104179	0.003856854	0.59786785	0.011250442	-0.862662007	8.35E-06	-0.167353406	0.520866602	0.409800731	0.102335622	0.868649842	6.09E-06	0.206069114	0.427486641	-0.146942703	0.573583482	0.172090397	0.508961255	-0.010810745	0.967152792	-0.093081402	0.722346496
A_44_P991158	A_44_P991158	Cwc22	362153	blue	0.660326932	0.003913595	-0.654515339	0.004359671	0.81740849	6.16E-05	0.407196493	0.104751444	-0.762223399	0.000375279	-0.652159133	0.00455186	-0.536354148	0.026449199	-0.199269329	0.443220769	-0.051832543	0.843385804	0.221814252	0.392199844	-0.050134738	0.848459129
A_42_P597258	A_42_P597258	Ska2	287598	blue	-0.659656644	0.00396307	0.643153369	0.005350622	-0.829383757	3.84E-05	-0.269065414	0.296346233	0.25536467	0.322552098	0.746874755	0.000571348	0.26948899	0.295557021	-0.369126673	0.144811714	0.271588656	0.291663536	-0.087273427	0.739085153	-0.281635058	0.273464107
A_44_P349844	A_44_P349844	Tlk2	303592	blue	0.657495871	0.004126024	-0.647698866	0.004934429	0.886483452	2.15E-06	0.295980487	0.248712417	-0.744742977	0.000604313	-0.777311383	0.000240727	-0.486684366	0.047574918	-0.192471377	0.459241806	-0.092874281	0.722941429	0.130497174	0.617628657	0.117358203	0.653735463
A_44_P450307	A_44_P450307		NA	blue	0.657198119	0.004148899	-0.659249467	0.003993371	0.826347219	4.34E-05	0.317183882	0.214786557	-0.296819053	0.247310534	-0.692664602	0.002055628	-0.380233358	0.132183567	0.320128905	0.210324059	-0.390312056	0.121404071	0.101766251	0.697539301	0.134091865	0.607888448
A_44_P536786	A_44_P536786	Sec23b	362226	blue	0.656665109	0.004190103	-0.632113487	0.006480168	0.751986255	0.000498344	0.288143059	0.26205494	-0.054547463	0.83528533	-0.619553158	0.007990395	-0.19878886	0.444343615	0.558096522	0.019903155	-0.35330178	0.164196847	0.098444868	0.70699379	0.05984104	0.819536577
A_44_P823025	A_44_P823025	Sephs1	291314	blue	-0.656213389	0.004225282	0.647637582	0.004939861	-0.766640924	0.000330634	-0.297277894	0.246545563	0.2117248	0.414625503	0.620590418	0.007855909	0.081448574	0.755984442	-0.427042156	0.087334356	0.142454386	0.585471236	-0.015817449	0.951954375	-0.281536081	0.273639934
A_44_P1021106	A_44_P1021106	Lmo4	362051	blue	0.655603416	0.004273166	-0.62748833	0.007006956	0.854725116	1.24E-05	0.24979602	0.333577805	-0.675948683	0.002894931	-0.81839113	5.93E-05	-0.134841274	0.605865602	-0.080564817	0.758557799	0.213138395	0.411443334	0.120918185	0.643876239	0.101176932	0.699213808
A_44_P334218	A_44_P334218	Lss	81681	blue	-0.654182661	0.004386401	0.665723025	0.003533272	-0.716593432	0.001209792	-0.493535896	0.044082773	0.752097124	0.000496851	0.472786253	0.055292801	0.101351451	0.698717788	0.135420118	0.604305008	-0.346730955	0.17273666	0.170105202	0.513934987	-0.35357871	0.163843311
A_44_P555418	A_44_P555418	Gcsh	171133	blue	0.654091324	0.004393763	-0.637559246	0.005901222	0.658325295	0.004062843	0.569698144	0.016971294	-0.800976578	0.000111628	-0.345546727	0.174306764	-0.701290019	0.001707824	-0.290266815	0.258396559	0.230939586	0.372498758	0.126752042	0.627840951	0.168017275	0.519190415
A_44_P184505	A_44_P184505	Hbegf	25433	blue	0.652867553	0.004493369	-0.586465498	0.013344762	0.696993802	0.001874458	0.212894458	0.411991536	0.000349204	0.998938715	-0.628322133	0.006909534	0.112687368	0.666753509	0.605907136	0.009937513	0.024991815	0.924148692	0.033222685	0.899272149	-0.005224699	0.984122273
A_44_P339008	A_44_P339008	Morn4	293950	blue	-0.65243088	0.004529351	0.691172043	0.002121317	-0.791237001	0.000154946	-0.477748361	0.052437229	0.854361798	1.26E-05	0.564491253	0.018241996	0.160438957	0.53847161	0.216736027	0.403403511	-0.254850553	0.323560999	-0.037842529	0.885346714	-0.223931359	0.387579524
A_44_P463313	A_44_P463313	Plk1	25515	blue	-0.651857466	0.004576953	0.576535187	0.01540941	-0.697811939	0.001841739	-0.226605847	0.38178552	0.113533005	0.664389836	0.585671346	0.013501359	0.19242854	0.459343675	-0.432651464	0.08281577	0.088747112	0.734827146	-0.177331272	0.495940279	0.244358312	0.344551458
A_44_P149248	A_44_P149248	Cyld	312937	blue	0.648755046	0.004841573	-0.647470102	0.004954729	0.811008735	7.81E-05	0.386093045	0.125838741	-0.721306051	0.001083191	-0.606302753	0.009876203	-0.487919899	0.046930299	-0.18564902	0.475607389	-0.171847739	0.509568	0.132266428	0.612827011	-0.023388615	0.929002558
A_44_P269316	A_44_P269316	Rxrg	83574	blue	-0.647060876	0.004991212	0.59212992	0.012268978	-0.793202489	0.000145224	-0.243277163	0.346757578	0.467260899	0.058607224	0.774132127	0.000265062	0.036784208	0.888534117	-0.101845246	0.697314944	0.088019851	0.736927559	0.160188732	0.539113683	-0.049443195	0.850527199
A_43_P16625	A_43_P16625	Rpa3	296883	blue	-0.64548968	0.005133308	0.602458038	0.010484968	-0.784778419	0.000190822	-0.245051601	0.343141011	0.365207905	0.149458194	0.673751751	0.003023452	0.333585061	0.190702056	-0.176383966	0.498282004	0.032084858	0.902706282	-0.166821071	0.52221248	-0.264142773	0.305610603
A_43_P17427	A_43_P17427	Chic2	83835	blue	0.643668271	0.005302102	-0.697345602	0.001860331	0.871094509	5.33E-06	0.409434536	0.102672902	-0.719421852	0.001132427	-0.684899739	0.002416436	-0.430741123	0.08433516	-0.090477384	0.729837084	-0.175127002	0.501397308	0.130499564	0.61762216	0.222120397	0.391529878
A_44_P269940	A_44_P269940	Ythdf2	313053	blue	0.643480235	0.005319779	-0.596478837	0.011490613	0.889016637	1.83E-06	0.179091576	0.49160286	-0.621649821	0.007720429	-0.893993927	1.32E-06	-0.271795278	0.291282065	-0.086495166	0.74133673	-0.147735382	0.5714947	0.029157842	0.911547819	0.079310786	0.762213446
A_44_P147980	A_44_P147980	Tbc1d5	501088	blue	-0.643472935	0.005320466	0.569574451	0.017000651	-0.692862667	0.002047038	-0.208654339	0.421582167	0.013867765	0.957871277	0.64182827	0.005477137	0.070597988	0.787739829	-0.576729725	0.015366686	0.09684622	0.711558996	-0.220610945	0.394839185	-0.020540121	0.937632421
A_44_P609775	A_44_P609775		NA	blue	0.643185974	0.005347539	-0.634424976	0.0062291	0.664252004	0.003633837	0.482511564	0.049801305	-0.448861818	0.070712115	-0.375727767	0.137210637	-0.446919659	0.072089277	0.093252533	0.721855057	-0.225974112	0.383149794	0.145830881	0.576518683	-0.246710034	0.33978048
A_42_P585119	A_42_P585119	RGD735029	307480	blue	-0.636004871	0.006062043	0.597687766	0.011281353	-0.722279852	0.001058446	-0.333154023	0.191311173	0.487374991	0.04721378	0.612555486	0.008946553	0.185116075	0.476897762	-0.069305439	0.791544808	-0.32946763	0.196572923	0.191393852	0.461807621	-0.316804326	0.215366095
A_44_P344560	A_44_P344560	Uri1	308537	blue	0.63370127	0.006306851	-0.538675825	0.02568003	0.715227469	0.001248686	0.249040086	0.335091104	-0.773919853	0.000266757	-0.637652069	0.005891728	-0.197277751	0.447884503	-0.328086538	0.198568407	0.479392256	0.051515987	0.055944727	0.831122378	0.011763147	0.964260693
A_44_P1008950	A_44_P1008950	Isyna1	290651	blue	0.633397853	0.00633968	-0.607516763	0.009689942	0.723058212	0.001039004	0.324228854	0.20421229	-0.13058516	0.61738952	-0.558891113	0.019690552	-0.557211729	0.020141997	0.412641529	0.099745899	-0.433724527	0.081971069	0.09551501	0.715367579	-0.003974881	0.987920135
A_42_P636761	A_42_P636761	Gzmm	29252	blue	-0.633299787	0.006350319	0.536913089	0.026262416	-0.591823564	0.012325344	-0.288417175	0.261580956	0.368782451	0.145215838	0.507176189	0.037710566	-0.165313044	0.526033831	-0.165146312	0.526457116	-0.676410671	0.00286848	0.023689057	0.928092749	-0.063249596	0.809429917
A_42_P505241	A_42_P505241	Qprt	293504	blue	-0.625386485	0.007257434	0.599299506	0.011007086	-0.729181493	0.000896097	-0.314034652	0.2196256	0.618674256	0.008105784	0.578398458	0.015004022	0.25126664	0.330645118	0.061627352	0.814236558	-0.373701918	0.139513408	-0.231565559	0.371167816	-0.092632196	0.723636979
A_44_P245616	A_44_P245616	Nid1	25494	blue	-0.623131393	0.007534105	0.639598209	0.005695491	-0.682626269	0.002531349	-0.486413349	0.047717203	0.694002116	0.001998188	0.398945936	0.112672303	0.393239326	0.118392226	0.14141822	0.588230106	0.051571626	0.844165092	-0.382065865	0.130175996	0.199456269	0.442784287
A_44_P520929	A_44_P520929	C1qtnf1	303701	blue	0.622881331	0.007565298	-0.610007499	0.009316558	0.680117724	0.002663284	0.270134282	0.294357131	-0.045144189	0.863403629	-0.571229969	0.01661101	0.158685949	0.542977011	0.603660778	0.010291408	0.028309664	0.914111758	0.128169172	0.623969055	0.069461163	0.791086155
A_42_P549942	A_42_P549942	Fbn2	689008	blue	-0.621637484	0.007721996	0.599374143	0.010994514	-0.63242762	0.006445578	-0.397956863	0.113649425	0.661855618	0.003802633	0.399490634	0.112136725	0.137054142	0.59990834	0.121634454	0.641899261	-0.630329832	0.00667941	-0.295278036	0.249890572	-0.104671195	0.689304525
A_44_P960765	A_44_P960765	Chodl	288289	blue	-0.619691489	0.007972354	0.709294165	0.001429787	-0.722662922	0.00104884	-0.538256747	0.025817574	0.47182891	0.055856811	0.39320024	0.118432092	0.264864845	0.304241023	-0.193350627	0.45715344	0.274164641	0.286929193	-0.068122864	0.795029954	-0.155470349	0.551284849
A_44_P533992	A_44_P533992	Scaf4	245924	blue	0.618776656	0.008092272	-0.638774745	0.005777871	0.732781715	0.000819952	0.449863828	0.0700092	-0.659845349	0.00394909	-0.503761063	0.039235658	-0.64289961	0.005374665	-0.105719424	0.686341086	0.089048226	0.733958013	0.155843347	0.550318307	0.209919629	0.418708038
A_42_P552341	A_42_P552341	Sorl1	300652	blue	0.615808051	0.008491377	-0.628319429	0.006909849	0.712230798	0.001337629	0.300590149	0.241067517	-0.215352098	0.406486219	-0.589927021	0.012678868	0.268115904	0.298119954	0.446542968	0.072358643	-0.01065467	0.967626776	0.041869804	0.873233135	-0.070668952	0.787531057
A_42_P775217	A_42_P775217	Ly6g6c	294241	blue	-0.614977898	0.008605752	0.553041263	0.021298043	-0.652148365	0.004552754	-0.242323976	0.348709251	0.368707915	0.145303447	0.586806588	0.013277945	-0.021518426	0.93466774	-0.183186589	0.48158377	-0.397682897	0.113921135	-0.149395501	0.567130676	-0.17951033	0.490573736
A_44_P406445	A_44_P406445	Pigb	315807	blue	-0.612733589	0.008921136	0.518124912	0.033123954	-0.714296955	0.001275766	-0.100340756	0.701591986	0.311532824	0.223519399	0.76162393	0.000381708	-0.154636803	0.553447497	-0.221287159	0.393354791	-0.407394564	0.104566293	-0.10665602	0.683696891	-0.182209551	0.483965162
A_44_P1002452	A_44_P1002452	Nt5dc2	290558	blue	-0.610432677	0.009253982	0.538391781	0.025773193	-0.655238368	0.004302031	-0.256255027	0.320809217	0.669408955	0.003291186	0.559857207	0.019434455	-0.016566871	0.949680646	0.161020114	0.536981699	-0.577528455	0.015192248	-0.14363625	0.582331027	0.026521266	0.919520469
A_44_P557217	A_44_P557217	Cst6	171096	blue	-0.608606669	0.009525115	0.601558016	0.010631695	-0.693227618	0.002031287	-0.352589703	0.165108263	0.549712746	0.022257246	0.572663513	0.016279308	0.105117008	0.688043648	-0.044870571	0.86422431	-0.389080808	0.122686775	-0.18623581	0.474188636	-0.1799244	0.489557146
A_43_P12301	A_43_P12301	Ntsr2	64636	blue	-0.606345534	0.009869591	0.648389722	0.00487353	-0.681069752	0.002612567	-0.521531089	0.031788051	0.839342268	2.52E-05	0.399503946	0.112123659	0.475645309	0.053633684	0.277316463	0.281200155	-0.343917154	0.176482883	-0.429237841	0.085544912	-0.312959782	0.221293129
A_44_P315022	A_44_P315022	Rad23b	298012	blue	0.604131093	0.010216497	-0.56065931	0.019223812	0.674472687	0.002980775	0.34719764	0.172120517	-0.841147629	2.33E-05	-0.542520001	0.024444628	-0.137104444	0.5997732	-0.350164552	0.16823787	0.533354553	0.027469176	0.133381319	0.609808879	0.013026588	0.960424737
A_42_P464378	A_42_P464378	Itih3	50693	blue	-0.603179241	0.010368559	0.512799863	0.035298035	-0.677396165	0.002812714	-0.137199547	0.599517728	0.287305393	0.263506668	0.692091728	0.002080641	-0.181417451	0.485899985	-0.225731903	0.38367357	-0.349176892	0.169523773	0.039532202	0.880261298	0.043147366	0.869395809
A_44_P388973	A_44_P388973	Got1	24401	blue	0.600439212	0.01081636	-0.555723882	0.020548664	0.688404935	0.002247644	0.33514149	0.188513256	-0.826058558	4.39E-05	-0.560774427	0.019193728	-0.248407414	0.336360686	-0.356951704	0.159578447	0.438419333	0.078348806	0.146974388	0.573499926	0.10436155	0.69018074
A_44_P419878	A_44_P419878	Trex1	100049583	blue	0.595132053	0.011727347	-0.540885188	0.024964249	0.778520575	0.000231976	0.126613606	0.628219684	-0.292761018	0.254140749	-0.772504338	0.000278296	-0.274849546	0.28567829	0.204003945	0.43223415	-0.232171119	0.369882797	0.062167516	0.81263537	0.231717624	0.370844897
A_43_P13272	A_43_P13272	Agt	24179	blue	0.594512193	0.011837596	-0.529643961	0.028772603	0.64267725	0.005395805	0.180997896	0.486926326	-0.231805391	0.370658588	-0.613059855	0.008874722	0.373627976	0.139597958	0.337077542	0.185813836	0.288412807	0.261588506	-0.156707897	0.548080897	0.102441511	0.695622222
A_44_P393605	A_44_P393605	Taf9b	171152	blue	0.592126347	0.012269634	-0.600170598	0.010861073	0.688790041	0.002229703	0.353221423	0.164299529	-0.613099707	0.008869066	-0.487651906	0.047069558	-0.259239926	0.315006581	-0.063476387	0.808758454	0.283028429	0.270996214	0.63976996	0.005678429	0.040464225	0.877458064
A_44_P540848	A_44_P540848	Actn1	81634	blue	0.588509959	0.012948213	-0.649838943	0.004747753	0.692158199	0.002077726	0.455802034	0.065948427	-0.375229114	0.137775001	-0.472206039	0.055634119	-0.359658953	0.15621023	0.254121091	0.324995651	-0.040877645	0.876215064	0.057963204	0.825116119	0.732169562	0.000832507
A_44_P690171	A_44_P690171		NA	blue	-0.588051227	0.013036369	0.436716447	0.079648915	-0.578378714	0.015008273	-0.204871126	0.43023731	0.426467538	0.087807088	0.548136024	0.022723184	0.210098521	0.418302516	0.068452178	0.794059067	-0.311535859	0.22351465	0.314427895	0.219017555	-0.068607835	0.793600259
A_44_P352344	A_44_P352344	Plrg1	60376	blue	0.58478119	0.01367861	-0.630294636	0.006683391	0.773913014	0.000266812	0.411187858	0.101065178	-0.748647822	0.000545081	-0.573101845	0.01617893	-0.695217506	0.001947139	-0.210326321	0.417786428	-0.032058055	0.902787197	0.301279143	0.239937735	0.246857811	0.339481956
A_44_P337900	A_44_P337900		NA	blue	-0.582164889	0.01421023	0.479012174	0.0517279	-0.667505272	0.003414472	-0.082332852	0.753411992	0.226879913	0.381194487	0.700549254	0.001735653	-0.086859779	0.740281624	-0.235045112	0.363817941	-0.280661748	0.275196136	-0.053925675	0.8371392	-0.005501881	0.983280031
A_44_P182671	A_44_P182671	Lpgat1	679692	blue	0.582112652	0.014221008	-0.655412164	0.004288269	0.698229616	0.001825216	0.533737134	0.027337421	-0.827720926	4.11E-05	-0.4482092	0.071172706	-0.200988563	0.439214883	-0.222006064	0.391780012	0.163873078	0.529694618	-0.022666817	0.931188662	0.146697543	0.574230157
A_44_P1006931	A_44_P1006931	LOC100174910	100174910	blue	-0.580888696	0.01447539	0.504962399	0.038693931	-0.693537594	0.002017986	-0.095812577	0.714515688	0.089403706	0.732932353	0.701059431	0.001716447	-0.001974569	0.993999031	-0.396102265	0.11549769	0.009106957	0.972327524	-0.071882342	0.783963466	-0.029298482	0.911122759
A_44_P509500	A_44_P509500	Akap2	298024	blue	0.58002514	0.014657017	-0.531853062	0.027991002	0.756021738	0.000446345	0.109591234	0.675432814	-0.103811165	0.691739105	-0.795762899	0.000133332	-0.08355009	0.749874941	0.438110221	0.078583649	-0.222765408	0.390120377	-0.02659243	0.919305181	0.200299094	0.440819132
A_43_P21800	A_43_P21800	Taok3	304530	blue	-0.579873986	0.014688992	0.566508171	0.017741239	-0.701414596	0.00170318	-0.287082561	0.263893685	0.550024262	0.022166075	0.652191672	0.00454916	0.082042235	0.754257154	-0.019873974	0.939651577	-0.335831939	0.187547616	-0.174432246	0.503123171	-0.351074294	0.167059231
A_44_P834269	A_44_P834269		NA	blue	-0.575877594	0.015554521	0.640557797	0.00560069	-0.732653753	0.000822563	-0.461782635	0.062036944	0.77280616	0.000275801	0.455588738	0.066091206	0.537985735	0.025906825	0.22614743	0.382775237	0.112100605	0.668395337	-0.245765195	0.341692711	-0.006724093	0.979566444
A_44_P1025411	A_44_P1025411	Oxsm	289934	blue	-0.572509096	0.016314786	0.572455443	0.016327127	-0.724204672	0.001010905	-0.243905762	0.345473922	0.184463652	0.478479748	0.616671196	0.008373747	0.4031796	0.108556756	-0.346363081	0.173223387	0.29085948	0.257381324	-0.221594649	0.392680806	-0.178242781	0.493692024
A_44_P541171	A_44_P541171		NA	blue	-0.566856916	0.017655757	0.467833007	0.058257353	-0.675897208	0.002897891	-0.046320579	0.859876725	0.045663971	0.86184498	0.754782521	0.000461808	-0.115543144	0.658783238	-0.447532572	0.071652562	0.018198981	0.944730153	0.037907282	0.885151748	-0.127365708	0.626163153
A_44_P1031034	A_44_P1031034	Clip1	65201	blue	-0.566049604	0.017854134	0.637152717	0.005942948	-0.748504208	0.000547171	-0.420600144	0.09274033	0.718701837	0.001151723	0.515056527	0.034363788	0.424699847	0.08927293	0.160200147	0.539084385	0.08256773	0.75272912	-0.207780213	0.423573796	-0.118785921	0.649774839
A_44_P838184	A_44_P838184	Fn3krp	303755	blue	-0.562870813	0.018652275	0.666416978	0.003486622	-0.702403503	0.001666682	-0.473565355	0.054836943	0.302458613	0.238011465	0.411510149	0.100771615	0.434581922	0.081300648	-0.324315604	0.204084237	0.518201973	0.033093263	-0.345338935	0.174583244	-0.059796229	0.819669628
A_43_P16274	A_43_P16274		NA	blue	-0.562511747	0.018744156	0.494757414	0.043481087	-0.675235876	0.002936133	-0.230498781	0.373437581	0.677687601	0.002796392	0.633748953	0.006301704	0.000983551	0.997010842	0.234860906	0.364204982	-0.183575728	0.480636893	0.307389644	0.230064433	-0.041587683	0.874080885
A_44_P500056	A_44_P500056	Gpx2	29326	blue	0.559632952	0.019493668	-0.578316975	0.015021572	0.771022103	0.000290822	0.260499949	0.312575773	-0.444973518	0.073488877	-0.666546468	0.003477973	-0.359042439	0.15697298	0.061407181	0.814889401	-0.251045044	0.331086062	0.079673906	0.761154416	0.217003621	0.402808894
A_42_P689631	A_42_P689631	Ephb6	312275	blue	-0.557424136	0.020084457	0.680076132	0.002665517	-0.685339142	0.002394725	-0.592729081	0.012159329	0.768791755	0.000310557	0.360984974	0.154578215	0.322904897	0.206173105	0.129536914	0.620240901	0.006873678	0.97911197	-0.262104324	0.309496718	-0.084506296	0.747099695
A_44_P180229	A_44_P180229		NA	blue	-0.556101864	0.02044475	0.451483019	0.068884197	-0.576815032	0.015347981	-0.25992637	0.313680933	0.509902616	0.036525758	0.523110872	0.031182671	0.206034698	0.427565534	0.130344814	0.618042841	-0.330809959	0.194646091	0.143752417	0.582022752	-0.06097228	0.816179296
A_42_P520349	A_42_P520349	Clec10a	64195	blue	0.554079563	0.021005515	-0.531894351	0.027976551	0.695200952	0.001947827	0.221507057	0.392872735	-0.613236065	0.008849736	-0.643815383	0.005288304	-0.090898488	0.72862417	-0.087904199	0.737261739	0.319827868	0.210777432	0.297219137	0.246643437	0.062904602	0.810451589
A_44_P684740	A_44_P684740	Pcdh17	306055	blue	-0.550485013	0.022031761	0.591745171	0.012339801	-0.76143805	0.000383719	-0.308979925	0.227537978	0.605135102	0.01005803	0.644287421	0.005244229	0.295110199	0.250172585	0.053033801	0.839799747	0.058179397	0.824473344	-0.149494489	0.566870915	-0.436902617	0.079506021
A_44_P1004260	A_44_P1004260	Dolk	311847	blue	0.545421228	0.023543157	-0.589249854	0.012807021	0.604524625	0.010154149	0.469717106	0.05711611	-0.248763651	0.335645484	-0.33910484	0.183014752	-0.479406203	0.051508223	0.279692971	0.276926742	-0.513769073	0.034894441	0.173760195	0.504795303	-0.052889347	0.840230821
A_42_P579376	A_42_P579376	Nbl1	50594	blue	-0.543395172	0.024169925	0.543101882	0.024261716	-0.56762313	0.01746908	-0.409999234	0.102153123	0.775215432	0.000256549	0.353278127	0.164227067	0.001899092	0.99422841	0.282071884	0.27268894	-0.548432699	0.02263494	-0.048748092	0.852606844	0.029999493	0.909004423
A_42_P486964	A_42_P486964	Rph3al	171123	blue	0.541607148	0.024733732	-0.443022472	0.074911866	0.580293766	0.014600327	0.196750704	0.449122868	-0.299763067	0.242428152	-0.455098287	0.066420378	-0.623940538	0.007433878	0.028126816	0.914664593	-0.066263118	0.800518175	0.021301262	0.935325769	0.111425452	0.670286252
A_44_P500250	A_44_P500250		NA	blue	-0.540068805	0.025226915	0.432754771	0.082734175	-0.608631156	0.009521438	-0.033518421	0.898379847	0.116718994	0.655511531	0.676311017	0.002874169	-0.235837227	0.362156232	-0.332337251	0.192468897	-0.308310094	0.228599961	-0.024127742	0.926764465	-0.014920228	0.954676983
A_43_P23014	A_43_P23014	Lpxn	293783	blue	0.537570635	0.02604399	-0.566543659	0.017732526	0.608169644	0.009590936	0.369588121	0.144271177	-0.230547564	0.373333619	-0.399468781	0.112158178	-0.465213563	0.059872065	0.291602637	0.256111805	-0.320909717	0.209151077	0.321378431	0.208448989	-0.04370628	0.867717895
A_44_P549494	A_44_P549494	Cd74	25599	blue	-0.53559663	0.026703976	0.379837762	0.132619757	-0.467716197	0.058328661	-0.193162415	0.457600074	0.344493896	0.175710644	0.429523251	0.085314271	0.123417836	0.636986839	0.038086583	0.884611917	-0.446261094	0.072560689	0.214265556	0.408915295	-0.102322421	0.695960196
A_44_P381069	A_44_P381069	Glul	24957	blue	0.534643863	0.027027108	-0.391148157	0.120538398	0.646217162	0.005067116	-0.023375371	0.929042665	-0.455143906	0.066389709	-0.783600711	0.000198061	0.149959311	0.565651827	-0.078517364	0.764528827	0.538231601	0.025825845	0.073038411	0.780568186	0.062870877	0.810551476
A_44_P214873	A_44_P214873	Arntl	29657	blue	0.533151532	0.027539291	-0.561160119	0.019093201	0.607547171	0.009685313	0.442958271	0.07495903	-0.41683235	0.096011398	-0.358343989	0.157840153	-0.774187162	0.000264624	0.056647184	0.8290311	-0.354576951	0.162573197	0.109859281	0.674679856	0.154587569	0.553575352
A_43_P11462	A_43_P11462	Ets1	24356	blue	0.532822128	0.027653348	-0.574476493	0.015867286	0.78584387	0.000184466	0.285083828	0.267380798	-0.691856068	0.002091002	-0.712265498	0.00133657	-0.359447478	0.156471583	-0.1576278	0.54570467	-0.093891634	0.720020643	-0.012944668	0.960673432	0.249490755	0.334188436
A_44_P1057690	A_44_P1057690	Dnase1l3	116687	blue	-0.532126652	0.027895354	0.441104716	0.076330098	-0.516326017	0.0338466	-0.213605771	0.410394078	0.149816781	0.566025522	0.422382441	0.091221232	0.305465872	0.233144483	-0.216221637	0.404547848	-0.194910398	0.453460516	-0.13529649	0.604638178	-0.115153024	0.659870014
A_43_P18403	A_43_P18403	Mthfs	300886	blue	-0.529246542	0.02891498	0.570575321	0.01676424	-0.616595003	0.008384078	-0.438622149	0.078194999	0.34054527	0.181043049	0.398788656	0.112827285	0.533394046	0.027455552	-0.183575565	0.48063729	0.248790512	0.335591594	0.003862704	0.988261026	-0.326079395	0.201492013
A_44_P417089	A_44_P417089	Afap1l2	292130	blue	-0.527623827	0.029501959	0.50674862	0.037898994	-0.687006641	0.002313782	-0.162488883	0.533224516	0.330947094	0.194449943	0.702018836	0.001680802	-0.03168212	0.903922199	-0.193527735	0.456733359	0.07786038	0.766447482	-0.089778737	0.731850744	-0.1973456	0.447725209
A_44_P231983	A_44_P231983	Tead3	294299	blue	0.525494132	0.030286185	-0.505805067	0.038317348	0.662323793	0.003769166	0.235147891	0.363602089	-0.226865813	0.381224883	-0.571511951	0.016545348	-0.543691774	0.02407737	0.227160736	0.380589406	-0.209852457	0.418860359	0.13085892	0.616645702	0.380892207	0.131459321
A_44_P358492	A_44_P358492	Fdft1	29580	blue	-0.524099094	0.030808504	0.677793261	0.002790494	-0.664559405	0.003612632	-0.580484006	0.014560284	0.629947398	0.006722764	0.318955739	0.212094459	0.33333524	0.191054933	-0.016337242	0.950377297	0.047742144	0.855618114	-0.367655242	0.146544615	-0.205363022	0.429106768
A_44_P577233	A_44_P577233	Tshz3	308523	blue	-0.52150954	0.031796371	0.498408753	0.041719509	-0.613933453	0.008751396	-0.260336492	0.312890485	0.205215169	0.429446422	0.493658916	0.044021894	0.364327794	0.15051558	-0.258496129	0.316446704	0.293182588	0.253425776	-0.162791523	0.532451831	-0.067650463	0.796423188
A_43_P20615	A_43_P20615	Gpihbp1	300027	blue	-0.518791553	0.032859174	0.389668154	0.122073706	-0.436057946	0.080155847	-0.2747993	0.285769948	0.412381962	0.099980562	0.326028127	0.201567055	0.310182146	0.22563983	0.119558787	0.64763452	-0.451486079	0.068882083	0.021130835	0.93584221	-0.046812514	0.858402607
A_44_P839920	A_44_P839920	Bcorl1	302810	blue	-0.514686109	0.034515828	0.399644212	0.111986044	-0.569039496	0.017128079	-0.075153931	0.774364815	0.048125393	0.854470649	0.630272508	0.006685895	0.046888185	0.858175895	-0.351909614	0.165981915	0.201975404	0.436923947	0.004118544	0.987483568	0.178534665	0.492973123
A_42_P814235	A_42_P814235	P2ry6	117264	blue	0.511141737	0.035996754	-0.528172223	0.029302573	0.691840478	0.002091689	0.292492808	0.254596281	-0.590893309	0.012497759	-0.604865438	0.010100399	-0.411544517	0.100740347	-0.104339532	0.69024306	-0.197719438	0.446848043	0.054918763	0.834178688	0.142147802	0.586286978
A_43_P17909	A_43_P17909	Cox18	289522	blue	0.500183902	0.040882878	-0.553652029	0.021125586	0.654254391	0.004380626	0.374812254	0.138248022	-0.415347193	0.097323192	-0.484473953	0.048744749	-0.396539214	0.115060341	0.076095468	0.771608055	-0.469295416	0.05737008	-0.065847025	0.801747309	0.024234949	0.926439881
A_44_P260181	A_44_P260181	Prss23	308807	blue	0.496845495	0.042466955	-0.51404641	0.034779605	0.743672893	0.000621446	0.239274723	0.354994511	-0.638173094	0.005838666	-0.689341489	0.002204216	-0.529685896	0.028757612	-0.188767437	0.468091579	-0.188480081	0.46878167	0.11216021	0.66822849	0.349548933	0.169038615
A_44_P1049114	A_44_P1049114	Cttnbp2	282587	blue	-0.496009883	0.042870621	0.57371131	0.016040171	-0.670794067	0.003203779	-0.370142242	0.143623914	0.322239691	0.207162898	0.488824895	0.04646232	0.367722174	0.146465483	-0.219381587	0.39754557	0.561818324	0.018922597	-0.052075434	0.842660475	-0.103362999	0.69300891
A_42_P493380	A_42_P493380	Myc	24577	blue	0.495643568	0.043048492	-0.438689467	0.078143995	0.597367009	0.011336577	0.07730628	0.768066671	-0.113870927	0.66344613	-0.643222004	0.005344133	0.454417395	0.066879366	0.376482072	0.13635997	0.070933729	0.786752221	-0.104992492	0.688395735	-0.071055049	0.786395423
A_44_P436164	A_44_P436164	Ckap2	306575	blue	-0.491356631	0.045171807	0.451162347	0.069105935	-0.648568865	0.004857838	-0.070707007	0.787419109	0.145734662	0.576772996	0.67211991	0.003121891	0.031717366	0.903815779	-0.292957378	0.25380757	0.126185859	0.629390461	-0.038057064	0.884700789	-0.044639086	0.864918719
A_44_P214970	A_44_P214970	Asgr2	29403	blue	-0.488692448	0.046530589	0.344189971	0.176117308	-0.424731154	0.089246817	-0.182244164	0.4838807	0.174080949	0.503996906	0.422691039	0.090960036	0.066835692	0.798827523	-0.1398389	0.592445477	-0.151955729	0.560428707	0.483639966	0.049191692	-0.103220152	0.693413808
A_44_P400135	A_44_P400135	Hax1	291202	blue	0.480306423	0.051008958	-0.504368437	0.038961056	0.510368534	0.036326158	0.428408224	0.086217888	-0.481030896	0.050609804	-0.227834057	0.379140773	-0.682846246	0.002520039	-0.088147002	0.736560207	-0.271564009	0.291709059	0.372382925	0.141026932	-0.122429569	0.639707327
A_44_P404591	A_44_P404591	Hopx	171160	blue	0.479338556	0.051545888	-0.59029534	0.012609592	0.618006963	0.008194279	0.439410315	0.077599371	-0.506393508	0.038056034	-0.388736244	0.12304743	-0.119231407	0.648540825	0.085356757	0.744633823	-0.116820224	0.655230144	0.368535625	0.145506092	-0.018476705	0.94388795
A_44_P517258	A_44_P517258	Pck1	362282	blue	-0.47385138	0.054670293	0.424740432	0.089239079	-0.552690523	0.021397573	-0.284503224	0.268399046	0.617084418	0.008317896	0.409581669	0.102537291	0.725018357	0.000991346	0.335726989	0.187694184	0.097422814	0.709911355	-0.215333262	0.406528264	0.045941725	0.861012289
A_42_P577560	A_42_P577560	Tinagl1	94174	blue	0.471950169	0.055785136	-0.463149548	0.061167603	0.671436772	0.003163868	0.150890846	0.563212098	-0.50328649	0.03945124	-0.676070356	0.002887946	-0.128092835	0.624177388	-0.076533654	0.770325953	-0.082997692	0.751479519	0.11018571	0.673763293	0.014202742	0.95685453
A_44_P747071	A_44_P747071	Vav3	295378	blue	0.464179505	0.06051855	-0.411635854	0.10065728	0.601506675	0.010640114	0.144069573	0.581181459	-0.351013887	0.16713732	-0.637244207	0.005933537	-0.217421885	0.401880419	0.039297607	0.880967098	-0.228854213	0.376951735	-0.002499316	0.992404296	-0.047599412	0.856045531
A_43_P12780	A_43_P12780	Agps	84114	blue	-0.45893014	0.063880519	0.446887016	0.07211259	-0.495083859	0.043321345	-0.205122569	0.429659217	0.124771798	0.633266786	0.461023988	0.062523365	-0.165910491	0.524518366	-0.375380615	0.137603367	-0.351083817	0.167046922	-0.175381525	0.500765745	-0.386321565	0.125595688
A_44_P158107	A_44_P158107	Sorbs2	114901	blue	-0.455336206	0.066260546	0.338216069	0.18423841	-0.438161237	0.078544855	-0.1046953	0.689236331	0.317255008	0.214678068	0.415752688	0.096963766	0.183462374	0.480912619	0.041091226	0.875573014	-0.452819556	0.06796564	-0.323214958	0.205712803	-0.13171907	0.614310927
A_44_P451916	A_44_P451916	Tap1	24811	blue	0.454129893	0.067073871	-0.376526839	0.136309599	0.589481448	0.012763077	-0.030576083	0.9072625	0.007080821	0.978482629	-0.661367845	0.003837758	-0.146712057	0.574191863	0.376889862	0.135901606	-0.140445654	0.590824519	0.092986672	0.722618579	0.144866024	0.579071027
A_44_P664191	A_44_P664191	Arhgef2	310635	blue	-0.451226978	0.069061201	0.388723002	0.123061305	-0.654073796	0.004395177	-0.115338947	0.659352	0.758311125	0.00041891	0.721550603	0.001076932	0.43028763	0.084698791	0.454599107	0.066756647	-0.170673532	0.512508775	0.036365541	0.889795488	-0.370746374	0.142920507
A_44_P562894	A_44_P562894	Rnd1	362993	blue	0.450868331	0.069309702	-0.355593375	0.161286796	0.600617502	0.010786763	-0.050842192	0.846344442	-0.263491809	0.306848441	-0.732332412	0.000829152	0.35007887	0.168349165	0.107137937	0.682337697	0.20049869	0.440354404	-0.050316839	0.847914707	0.025490179	0.922640349
A_44_P917327	A_44_P917327	Lrtm2	680883	blue	-0.450748771	0.069392688	0.472814932	0.05527597	-0.640205488	0.005635347	-0.214606311	0.408152671	0.246684237	0.339832609	0.601393401	0.010658707	0.329741348	0.196179006	-0.209521296	0.419611743	0.529692619	0.028755209	0.006068209	0.981559245	-0.181367693	0.48602165
A_42_P840867	A_42_P840867		NA	blue	0.45009451	0.069848105	-0.358435929	0.157725817	0.607785762	0.009649052	0.028866896	0.91242722	-0.509990371	0.0364881	-0.640397642	0.005616423	-0.416663725	0.096159698	-0.252074667	0.329040148	0.194431893	0.45459182	0.100597135	0.700862536	0.163522298	0.53058815
A_44_P149441	A_44_P149441	LOC314140	314140	blue	0.449647972	0.070160189	-0.408993792	0.103079893	0.650864735	0.004660322	0.165966877	0.524375441	-0.671148829	0.003181699	-0.615742471	0.008500368	-0.586470431	0.013343793	-0.388115535	0.123698994	-0.109131734	0.676724249	0.001039604	0.996840491	0.216901329	0.40303614
A_44_P194398	A_44_P194398	Guf1	305317	blue	0.44906021	0.070572533	-0.437229269	0.079255749	0.514185294	0.034722207	0.372169131	0.141273317	-0.608791223	0.009497428	-0.364365413	0.15047028	-0.596117645	0.011553727	-0.264490014	0.304951522	-0.09215042	0.725021814	-0.141874814	0.587013725	0.231765296	0.370743694
A_44_P122372	A_44_P122372	Bloc1s6	317630	blue	-0.446668209	0.072269003	0.397638657	0.113965053	-0.5366762	0.026341453	-0.182971085	0.48210854	0.544743811	0.023751298	0.525312607	0.030353763	0.015476298	0.952989538	0.184823983	0.477605706	-0.457217643	0.065006579	0.166993967	0.521775178	-0.095791022	0.714577384
A_42_P756652	A_42_P756652	Dnph1	171047	blue	0.443910532	0.074261687	-0.364683162	0.150088021	0.4916427	0.045027706	0.213568865	0.41047688	-0.431188254	0.083977738	-0.391348017	0.120332112	-0.554186522	0.020975559	-0.188878324	0.467825417	-0.260241959	0.313072578	0.125397378	0.63155078	-0.349332031	0.16932135
A_43_P14795	A_43_P14795	Traf3ip2	361857	blue	0.438613623	0.07820146	-0.557362658	0.020101098	0.560319313	0.019312881	0.469257702	0.057392835	-0.336742285	0.18627944	-0.251934006	0.329319215	-0.650205024	0.0047164	0.162407061	0.533433507	-0.528258464	0.029271312	0.398659752	0.112954418	-0.001357243	0.995875144
A_44_P326259	A_44_P326259	Iffo1	362437	blue	0.437623262	0.078954647	-0.447375128	0.071764559	0.577570272	0.015183158	0.102388628	0.695772298	0.093227794	0.721926092	-0.562389896	0.018775416	0.005924104	0.981997101	0.585095779	0.013615759	-0.250092752	0.332984859	0.2760504	0.283493048	0.232906265	0.368326126
A_43_P13256	A_43_P13256	Dcxr	171408	blue	0.43071229	0.084358245	-0.385321284	0.126662008	0.50680417	0.037874473	0.164056784	0.529226941	-0.247503046	0.338180284	-0.365143972	0.149534834	-0.579201628	0.01483189	0.025602673	0.922299911	-0.291095171	0.256978276	0.314778479	0.218476385	-0.053129962	0.839512809
A_44_P409677	A_44_P409677	Nucb1	84595	blue	0.430342794	0.084654497	-0.523592203	0.030999993	0.648959466	0.004823765	0.324848685	0.203298495	-0.490251999	0.045731508	-0.476015168	0.053421803	-0.584973146	0.013640232	-0.028378261	0.913904369	-0.328824496	0.197500517	0.557354142	0.020103404	0.198329118	0.445419381
A_44_P119993	A_44_P119993	Gphn	64845	blue	0.427600392	0.086876863	-0.321856382	0.207734643	0.444123083	0.074106685	0.060566524	0.817383149	-0.264952962	0.304074141	-0.519855279	0.032440039	0.437626325	0.078952309	0.095245269	0.716140083	0.395506505	0.116095878	-0.152771936	0.558299356	-0.270607037	0.293479925
A_44_P994599	A_44_P994599	Snupn	316108	blue	-0.41777172	0.095188249	0.339283508	0.182769416	-0.458414398	0.064218119	-0.003843307	0.988319971	-0.14066736	0.590232681	0.517339162	0.033438135	-0.233958626	0.366104119	-0.535485242	0.026741598	-0.172679002	0.507490914	-0.164680605	0.527640234	-0.246850181	0.339497366
A_42_P692008	A_42_P692008	Hoxc9	368178	blue	-0.416517986	0.096288003	0.256791507	0.31976172	-0.381619552	0.130662983	0.064085135	0.806956751	-0.126087543	0.629659678	0.517759337	0.033269846	-0.311814213	0.223079259	-0.428998542	0.085738637	-0.40482971	0.1069819	-0.049057178	0.85168199	-0.015506882	0.952896733
A_43_P12705	A_43_P12705	Aldh3a1	25375	blue	0.415643527	0.097060431	-0.288253107	0.261864588	0.481431166	0.050390279	-0.054296444	0.83603365	-0.075274088	0.774012862	-0.600717351	0.010770215	0.184698778	0.477909321	0.195736331	0.451511157	0.143375553	0.583023092	-0.165430822	0.525734919	0.191897836	0.460606637
A_44_P929992	A_44_P929992	Meis2	311311	blue	-0.412661644	0.099727731	0.309751072	0.22631927	-0.546376039	0.023252192	0.006184139	0.981207003	0.030930372	0.906192364	0.641683205	0.005491132	0.4906271	0.045540867	-0.218113853	0.400346897	0.436252539	0.080005801	0.079949068	0.76035218	-0.103883422	0.691534448
A_44_P395975	A_44_P395975	Ndnl2	309259	blue	0.403550564	0.108201288	-0.396478585	0.115120956	0.562344839	0.018786986	0.219702967	0.396837098	-0.577725278	0.015149503	-0.434073674	0.081697579	-0.472975651	0.055181723	-0.289947637	0.25894434	-0.276468082	0.282735359	0.111987741	0.668711306	-0.173318412	0.505895931
A_43_P12868	A_43_P12868	Smpd3	94338	blue	-0.402801475	0.108919935	0.238854758	0.355865149	-0.485512915	0.048192231	0.098663456	0.706370302	0.108629018	0.67813812	0.593283765	0.012058512	0.27326051	0.28858555	-0.055236212	0.833232777	0.033728013	0.897747532	0.029265046	0.911223811	-0.054482752	0.83547823
A_44_P341428	A_44_P341428	Tfip11	288718	blue	0.401191555	0.110475855	-0.364919034	0.14980469	0.506225124	0.038130671	0.042441938	0.871514318	0.253653422	0.325917374	-0.542454557	0.024465267	-0.129029856	0.621622011	0.637480928	0.005909242	-0.410246135	0.101926451	0.066373575	0.800191961	0.143036264	0.583924306
A_44_P1021808	A_44_P1021808		NA	blue	-0.397399411	0.114202766	0.466548851	0.059044853	-0.621886579	0.007690409	-0.212191867	0.413572642	0.545989102	0.023369767	0.549949993	0.022187785	-0.035278077	0.893072987	0.078789035	0.763735818	-0.010656095	0.967622448	0.0587196	0.822867701	-0.126771283	0.627788321
A_44_P143472	A_44_P143472	Ncapd2	362438	blue	-0.381746198	0.130524667	0.390517727	0.121190723	-0.583001229	0.014038548	-0.121845345	0.641317613	0.725273937	0.000985267	0.619411833	0.00800886	-0.108040633	0.679794224	0.330391623	0.195245251	-0.475436551	0.053753553	-0.086327259	0.741822762	-0.218906231	0.398594728
A_42_P566250	A_42_P566250	Ddr2	685781	blue	-0.376467257	0.136376642	0.279408271	0.277436585	-0.357921295	0.158366531	-0.109966494	0.674378771	0.436681046	0.079676108	0.297107863	0.246828862	-0.027398826	0.916866003	0.214997132	0.407278931	-0.32445118	0.203884215	-0.183972704	0.479671883	0.418632923	0.094438054
A_44_P472381	A_44_P472381	Josd2	292876	blue	-0.375930083	0.136982117	0.363188268	0.151892203	-0.496776577	0.042500138	-0.130765789	0.616898703	0.606705415	0.009814111	0.497568244	0.042120136	-0.26736797	0.299521584	0.214607725	0.408149508	-0.555489768	0.020613232	0.044343911	0.865804322	-0.22417666	0.387046114
A_44_P292495	A_44_P292495	Clmp	286939	blue	-0.37474435	0.13832518	0.201475131	0.43808455	-0.476195334	0.053318817	0.155681411	0.550737837	0.261044505	0.311528663	0.637562621	0.005900877	0.181617674	0.485410556	0.145197276	0.578194226	-0.237782045	0.358094477	-0.028421723	0.913772973	0.014517546	0.955899075
A_44_P320752	A_44_P320752	Rasl11a	304268	blue	-0.372114271	0.141336588	0.274101871	0.287044002	-0.459927	0.063231704	-0.055999665	0.830958781	0.564637626	0.018205287	0.504961479	0.038694344	0.216237837	0.404511782	0.375089588	0.137933201	-0.285948311	0.265869102	-0.210782705	0.416753488	-0.063763188	0.8079095
A_44_P1013007	A_44_P1013007	Elmo3	291962	blue	0.355022643	0.162008272	-0.450196518	0.069776956	0.49347285	0.044113998	0.347535783	0.171675004	-0.306143619	0.232056405	-0.290126454	0.258637362	-0.426448493	0.087822788	0.115464988	0.659000911	-0.540576049	0.025063462	0.253108732	0.326992814	-0.227109122	0.380700577
A_44_P1018181	A_44_P1018181	Mmaa	291939	blue	-0.350216446	0.168170488	0.360705906	0.154920714	-0.597340798	0.0113411	-0.025151375	0.923665744	0.083080208	0.75123977	0.656089571	0.004234967	0.274453349	0.286401497	-0.273024265	0.289019297	0.553777109	0.021090403	-0.063332996	0.809182979	-0.293977407	0.252081195
A_44_P1039927	A_44_P1039927	Eepd1	315500	blue	-0.347735463	0.171412282	0.266035854	0.302027707	-0.530896216	0.028327508	0.005109698	0.984471715	0.359159212	0.156828315	0.61853731	0.008123883	0.667844123	0.003392257	0.205419489	0.428977088	0.238870745	0.355831984	-0.098638943	0.706440214	-0.188178045	0.469507561
A_44_P178213	A_44_P178213	Sobp	309860	blue	-0.346746439	0.172716193	0.273937607	0.287344576	-0.400052917	0.111585744	-0.003007728	0.990859229	0.168326073	0.518411592	0.460816812	0.06265669	-0.139313213	0.593851339	-0.119237054	0.648525189	-0.431625259	0.083629473	-0.030656962	0.907018191	-0.037814632	0.885430712
A_44_P290357	A_44_P290357	Eml2	192360	blue	0.328832197	0.197489393	-0.327500106	0.199419715	0.549854759	0.022215647	0.048431694	0.853553766	-0.556502895	0.020334949	-0.639224858	0.005732724	0.121128652	0.643295093	-0.235555753	0.362746224	0.143049866	0.583888168	-0.016338839	0.950372452	-0.049155789	0.851386963
A_42_P519311	A_42_P519311	Cklf	245978	blue	-0.327419104	0.199537491	0.1828892	0.482308008	-0.465977733	0.059397615	0.193388314	0.457064035	0.079824313	0.760715877	0.680778199	0.002628014	-0.061553106	0.814456696	-0.100812812	0.700249082	-0.074470297	0.776368053	0.147525911	0.57204636	-0.085387853	0.744543705
A_43_P14871	A_43_P14871	Ltbp1	59107	blue	-0.325822788	0.201867801	0.132782503	0.611429204	-0.303266765	0.23669728	0.176074992	0.499046921	-0.178584071	0.492851485	0.466690857	0.058957382	-0.001397781	0.995751947	-0.280359372	0.275735585	-0.164921457	0.527028202	0.038055232	0.884706305	0.133602857	0.609209858
A_44_P530424	A_44_P530424	Glyr1	360477	blue	0.32574779	0.20197772	-0.31610529	0.216436081	0.606222123	0.009888674	-0.082665465	0.752445021	-0.394532464	0.117078579	-0.784786664	0.000190773	0.219872419	0.396463823	-0.047982137	0.854899532	0.046576797	0.859108897	0.067703852	0.796265699	0.00867692	0.973633799
A_44_P1012279	A_44_P1012279	Gins4	290842	blue	-0.324253761	0.204175519	0.41633578	0.096448586	-0.513409737	0.035043661	-0.201922282	0.437047111	0.343549105	0.176976871	0.362026114	0.153304977	0.16879952	0.517218554	-0.043243478	0.869107234	0.115576488	0.658690381	-0.165587903	0.525336383	-0.098965735	0.705508395
A_44_P393235	A_44_P393235	Has1	282821	blue	0.319103132	0.211871503	-0.299010352	0.24367064	0.428034465	0.086522326	-0.002656602	0.991926301	-0.04931837	0.850900589	-0.505423084	0.038487707	0.605157791	0.010054472	0.326702845	0.200580902	0.113633402	0.664109408	-0.065564535	0.802582032	-0.080412154	0.759002572
A_44_P553017	A_44_P553017	Gmpr2	192357	blue	-0.317214377	0.214740038	0.209992307	0.418543261	-0.429775477	0.085110821	0.088289939	0.736147308	0.369923115	0.143879635	0.547515281	0.022908685	-0.094210527	0.719105865	0.181029866	0.486848082	-0.453656306	0.067395177	0.020227365	0.938580371	-0.174671015	0.502529722
A_44_P777576	A_44_P777576	Engase	303702	blue	-0.31562668	0.217170643	0.174678392	0.502511391	-0.523221885	0.031140465	0.243150104	0.347017375	0.338859472	0.183352034	0.770205643	0.000297921	0.076762806	0.769655692	0.225239976	0.384738566	-0.152230426	0.559711673	0.039101524	0.8815571	-0.068707923	0.793305276
A_42_P556457	A_42_P556457	Gmcl1	312516	blue	-0.313324931	0.220725737	0.402981046	0.108747355	-0.478386167	0.05207835	-0.236963025	0.359801861	0.137863596	0.597735161	0.403438853	0.108308245	0.026955095	0.918208111	-0.281845845	0.273089887	0.503238737	0.039472982	0.055074076	0.83371587	-0.239804341	0.353898272
A_44_P253108	A_44_P253108	Spc25	295661	blue	-0.311742192	0.223191859	0.225295837	0.38461755	-0.354056017	0.163235177	0.041310249	0.874914678	0.125708168	0.630698924	0.43677412	0.079604629	-0.184652548	0.478021451	-0.107879258	0.680248683	-0.430814946	0.084276072	-0.025232451	0.923420357	0.009020156	0.972591183
A_44_P400857	A_44_P400857	Aktip	291906	blue	-0.30847518	0.228337933	0.311246328	0.223968099	-0.359547029	0.156348515	-0.113445104	0.664635393	-0.014063123	0.957278306	0.388010612	0.123809371	-0.311756632	0.22316928	-0.412262698	0.100088515	-0.179423367	0.490787369	0.00533027	0.983801484	-0.323110475	0.205867839
A_44_P387182	A_44_P387182	Lsm10	366468	blue	-0.301105277	0.240222517	0.225381821	0.384431313	-0.541573672	0.024744384	0.205054079	0.429816643	0.284572199	0.268277954	0.78196029	0.000208525	-0.269839657	0.294904609	0.033608033	0.898109492	-0.148128294	0.570460546	-6.26E-05	0.99980989	-0.070170574	0.788997545
A_43_P21717	A_43_P21717	Cbfa2t3	361431	blue	0.300613734	0.241028788	-0.347307621	0.17197553	0.505397687	0.038499054	0.20870731	0.421461635	-0.396588662	0.115010921	-0.404029014	0.107744043	-0.676825202	0.002844914	-0.145398565	0.577661703	-0.619320384	0.008020827	-0.035647125	0.891960529	0.16864955	0.517596326
A_44_P996233	A_44_P996233	Prim1	246327	blue	-0.29253907	0.254517673	0.186999765	0.472344655	-0.365354389	0.149282699	0.109513302	0.675651783	0.144571465	0.579851173	0.44554618	0.07307499	0.034824266	0.894441211	-0.011730364	0.964360236	-0.313865146	0.21988803	-0.20478408	0.430437532	-0.016641995	0.949452743
A_44_P1027846	A_44_P1027846	Cited2	114490	blue	0.284932081	0.267646698	-0.320997005	0.209020213	0.387392155	0.124461372	0.105061449	0.688200742	0.055185821	0.833382912	-0.37873118	0.133845187	0.260499741	0.312576173	0.436045773	0.080165241	-0.358101727	0.158141695	-0.099379986	0.704327762	0.179104612	0.491570805
A_44_P512728	A_44_P512728	Pxn	360820	blue	0.279065535	0.278051118	-0.221440967	0.393017582	0.499300333	0.041297701	-0.124583011	0.633784989	-0.035314002	0.892964686	-0.655413467	0.004288166	-0.312480805	0.222038812	0.158872371	0.542497089	-0.499992113	0.040972651	-0.064919216	0.804489626	0.141858084	0.587058276
A_44_P1011538	A_44_P1011538	Kin	689197	blue	0.278636265	0.27882198	-0.294759863	0.250761888	0.523894276	0.030885769	0.108891595	0.677399506	-0.702762149	0.001653605	-0.521207233	0.03191326	-0.63866927	0.005788492	-0.499809011	0.041058496	-0.208112307	0.422816566	0.152764779	0.558318012	0.133339883	0.609920945
A_44_P1058264	A_44_P1058264	Smim15	100359861	blue	0.278596855	0.278892815	-0.278705863	0.278696912	0.344694009	0.175443227	0.200061646	0.441372318	-0.435654758	0.080467388	-0.261657102	0.3103532	-0.502143646	0.039974086	-0.237696023	0.358273588	0.213974573	0.409567127	0.097684064	0.709165226	0.194352276	0.454780192
A_44_P393343	A_44_P393343	St3gal6	304023	blue	-0.276665709	0.282377286	0.211709254	0.414660572	-0.440835307	0.076530891	0.130542579	0.617505245	-0.193896803	0.455858593	0.619440503	0.008005111	-0.035850662	0.891347071	-0.433655982	0.082024839	0.441885686	0.075750204	0.096533271	0.712453765	-0.178227291	0.49373019
A_44_P577496	A_44_P577496	Ophn1	312108	blue	-0.272696467	0.289621787	0.232228592	0.369760966	-0.425603747	0.088521192	0.064600565	0.805431957	0.210974232	0.416320404	0.564478744	0.018245136	-0.383106226	0.129045724	-0.041077072	0.875615561	-0.183248234	0.481433711	0.028836251	0.912519853	-0.035581947	0.892156989
A_43_P20995	A_43_P20995	Rai14	294804	blue	0.244315668	0.344638321	-0.162478453	0.533251155	0.441267697	0.076208813	-0.194367729	0.454743629	0.13405412	0.607990403	-0.662740315	0.003739592	0.008929713	0.97286591	0.297853073	0.245588735	-0.46456772	0.060275237	-0.36947257	0.144406402	0.222445735	0.390818591
A_44_P759863	A_44_P759863	Gxylt1	300173	blue	-0.242060675	0.349249466	0.156416157	0.548835454	-0.515743582	0.034083139	0.169581191	0.515251616	0.476179803	0.053327689	0.733018383	0.00081514	0.281600479	0.273525526	0.401122751	0.1105427	0.165581994	0.525351372	0.29432508	0.251494446	-0.294508706	0.251184894
A_44_P1020757	A_44_P1020757	Ebi3	680609	blue	0.240283951	0.352907196	-0.293642899	0.252646533	0.461433989	0.062260136	0.063518989	0.808632336	-0.242183057	0.348998314	-0.481423299	0.050394586	-0.001857052	0.994356174	0.039735837	0.879648712	-0.505617522	0.038400919	-0.17623793	0.49864347	-0.04207891	0.872604871
A_44_P260072	A_44_P260072	Tbxas1	24886	blue	0.238709688	0.356166175	-0.321405392	0.208408651	0.422792573	0.090874216	0.213335001	0.41100178	-0.478357676	0.052094342	-0.319872158	0.21071069	-0.469505977	0.057243161	-0.203365854	0.433706532	-0.36929388	0.144615689	0.310040957	0.225862223	0.037096751	0.887592645
A_44_P403674	A_44_P403674	Insc	293166	blue	-0.235660256	0.362527114	0.222382317	0.390957188	-0.518705446	0.032893283	0.131701032	0.614359854	0.113352718	0.664893511	0.693231181	0.002031133	0.129584851	0.620110392	-0.098103863	0.7079668	0.652668643	0.00450973	0.017501736	0.946844802	-0.118417436	0.650796206
A_43_P10814	A_43_P10814	Noct	310395	blue	0.228808118	0.377050494	-0.156395767	0.548888208	0.476723364	0.053017844	-0.241256698	0.350901929	-0.144033649	0.581276726	-0.724333892	0.001007778	0.286119173	0.265570947	0.028245408	0.914306031	-0.198732854	0.444474593	-0.171522127	0.510382692	0.18496943	0.477253121
A_44_P281193	A_44_P281193	Spns1	361648	blue	-0.227687078	0.379456734	0.257246445	0.318875009	-0.318692547	0.212492957	-0.156679454	0.548154442	0.260823394	0.31195358	0.258055058	0.317302519	0.359457735	0.1564589	0.044166232	0.866337477	-0.078240965	0.765335864	-0.09296866	0.722670317	-0.206219173	0.427142742
A_44_P1013314	A_44_P1013314	Isg15	298693	blue	0.227552332	0.379746527	-0.210373921	0.417678632	0.390110729	0.121613167	-0.044358252	0.865761291	-0.284116813	0.269078043	-0.454513863	0.066814196	-0.166170981	0.523858243	-0.09645252	0.712684703	0.009112468	0.972310783	-0.014872051	0.954823192	0.294341411	0.251466906
A_42_P516941	A_42_P516941		NA	blue	-0.224946211	0.385375324	0.258164704	0.317089646	-0.498475578	0.041687781	-0.006580597	0.980002424	0.233960136	0.366100938	0.582540674	0.014132886	0.39779358	0.113811309	0.012708045	0.961391797	0.637393497	0.005918206	0.112043255	0.668555885	-0.221286868	0.39335543
A_44_P187195	A_44_P187195	C1galt1	65044	blue	0.216646237	0.403603137	-0.273447801	0.288241963	0.509901623	0.036526184	0.036053781	0.890734927	-0.413978485	0.09854344	-0.572571631	0.016300411	-0.145146495	0.578328604	-0.177956326	0.494398045	-0.480420536	0.050945931	-0.332278227	0.192552739	0.145169862	0.578266768
A_44_P720576	A_44_P720576	Lrrn4cl	690329	blue	-0.215557901	0.406026996	0.152071251	0.560127115	-0.403882773	0.107883657	0.156362189	0.548975087	-0.117615771	0.653020296	0.556268525	0.020399063	0.364177688	0.150696429	-0.22221663	0.39131941	0.526150986	0.030042621	0.056164972	0.830466572	-0.18275813	0.482627374
A_44_P159500	A_44_P159500	Mitd1	363219	blue	0.215161676	0.406911369	-0.217139019	0.402508208	0.433375884	0.082244827	0.007849579	0.976147102	-0.418484387	0.09456714	-0.471796276	0.055876113	-0.597674633	0.01128361	-0.279268262	0.277687525	-0.3021579	0.238501647	0.079511793	0.761627164	0.293026837	0.253689779
A_44_P544063	A_44_P544063	Irgm	303090	blue	0.188756825	0.468117055	-0.156175763	0.549457556	0.407695576	0.104285361	-0.085891348	0.743085	-0.515787409	0.034065296	-0.513284752	0.035095677	-0.4235118	0.090267967	-0.428809562	0.085891851	0.040717476	0.876696601	-0.048851874	0.852296287	0.382839614	0.129334725
A_43_P12751	A_43_P12751	Avpr1a	25107	blue	0.177832244	0.494704017	-0.200670011	0.439955713	0.426337986	0.087913924	-0.129629642	0.619988459	0.069267263	0.791657259	-0.597648348	0.011288128	0.263119686	0.307557386	0.332710112	0.191939819	-0.482059567	0.050047077	-0.021814044	0.933772048	-0.058702045	0.82291987
A_43_P21615	A_43_P21615	Hic1	303310	blue	-0.160012634	0.539565753	0.129502073	0.62033576	-0.312971546	0.221274834	0.117705619	0.652770889	-0.010700885	0.967486425	0.499785162	0.041069688	-0.112261899	0.667943877	-0.206533258	0.426423403	0.132372786	0.612538832	0.146572508	0.574560087	-0.102761687	0.694713845
A_43_P12404	A_43_P12404	Evl	79115	blue	-0.158953907	0.542287245	0.165698482	0.525055912	-0.328023042	0.198660468	-0.062457945	0.811774753	0.261534619	0.310588012	0.339728458	0.182159385	0.391701286	0.119968088	0.17084985	0.512066685	0.57838489	0.015006943	0.496464624	0.042650587	-0.176542998	0.497888513
A_44_P407691	A_44_P407691	Srek1ip1	361888	blue	0.128555258	0.622915793	-0.153956701	0.555214783	0.351257048	0.166823131	0.032837471	0.900434597	-0.414246461	0.098303674	-0.395532183	0.116070051	-0.389151049	0.122613345	-0.331774909	0.193268658	-0.560074715	0.019377157	-0.004152135	0.987381492	-0.145495772	0.57740461
A_44_P196172	A_44_P196172	Rsad2	65190	blue	0.074717559	0.775643354	-0.047946749	0.855005482	0.309901079	0.226082688	-0.219988804	0.396207556	-0.237399946	0.358890455	-0.500672969	0.040654631	-0.111520645	0.670019529	-0.213461163	0.410718571	-0.185949714	0.474880105	-0.280176049	0.276062952	0.301686093	0.239272009
A_44_P469863	A_44_P469863	Lepr	24536	brown	-0.899174195	9.18E-07	0.893153783	1.39E-06	-0.803511461	0.0001022	-0.686389463	0.002343476	0.22477876	0.385738544	0.384467331	0.127577318	0.254681632	0.323892891	-0.645294862	0.005151152	-0.133150674	0.610432775	-0.210169008	0.41814279	0.050122207	0.848496593
A_42_P581567	A_42_P581567	Gart	288259	brown	0.886320724	2.17E-06	-0.884974767	2.36E-06	0.737538123	0.000727637	0.749781277	0.000528822	-0.145788481	0.576630744	-0.261486365	0.31068055	-0.36301162	0.152106372	0.695471104	0.001936624	0.049481329	0.850413135	0.183314243	0.481273054	-0.035059389	0.893732289
A_43_P17856	A_43_P17856		NA	brown	-0.878449609	3.51E-06	0.89157873	1.55E-06	-0.739761553	0.000687538	-0.759999451	0.00039959	0.225905096	0.383299	0.256100491	0.321111326	0.232921599	0.368293695	-0.643419043	0.005325542	-0.17171818	0.509892087	-0.093350181	0.721574682	0.001242157	0.996224905
A_44_P332168	A_44_P332168	Nsfl1c	83809	brown	0.863481535	8.01E-06	-0.880363957	3.13E-06	0.736186231	0.000752952	0.735862986	0.000759112	-0.139018784	0.594639336	-0.263682055	0.306486372	-0.286467093	0.264964461	0.711045754	0.001374211	-0.009518517	0.971077435	0.245819241	0.341583163	-0.089551211	0.732506884
A_44_P214922	A_44_P214922	Vldlr	25696	brown	-0.863391886	8.04E-06	0.819624121	5.66E-05	-0.772271559	0.000280233	-0.567031632	0.017613053	0.167526489	0.520429347	0.447271094	0.071838633	0.133536453	0.609389384	-0.63335917	0.006343875	-0.17776917	0.494859587	-0.281601239	0.273524177	0.087815536	0.737517964
A_44_P338095	A_44_P338095	Hibch	301384	brown	-0.853247866	1.33E-05	0.852654366	1.37E-05	-0.734957369	0.000776592	-0.68188756	0.002569633	0.15521149	0.551956063	0.322586789	0.20664605	0.298812775	0.243997438	-0.683606276	0.002481279	-0.148759826	0.56880001	-0.342108326	0.178919523	-0.040470629	0.877438808
A_44_P552926	A_44_P552926	Mpzl1	360871	brown	-0.844318672	2.02E-05	0.8347729	3.07E-05	-0.695462874	0.001936964	-0.666945824	0.003451408	0.167060953	0.521605798	0.302512715	0.237923343	0.015028622	0.954348037	-0.679793658	0.002680729	-0.297284053	0.246535304	-0.204199819	0.431782695	0.005657314	0.982807742
A_44_P184524	A_44_P184524	Rab28	117049	brown	-0.837267762	2.76E-05	0.842126115	2.23E-05	-0.702926897	0.001647627	-0.689524391	0.002195816	0.196975802	0.448593759	0.286074384	0.265649084	0.107892341	0.680211834	-0.652383526	0.004533267	-0.166275968	0.523592298	-0.18215318	0.484102734	0.077940592	0.766213161
A_44_P992306	A_44_P992306		NA	brown	-0.818869446	5.82E-05	0.810996976	7.82E-05	-0.593281041	0.012059005	-0.736215972	0.000752387	0.099733316	0.703321259	0.12737264	0.62614421	0.072703426	0.781551626	-0.715270891	0.001247434	-0.308187499	0.228794671	-0.113571377	0.66428265	0.120687551	0.644513292
A_42_P499767	A_42_P499767	Padi2	29511	brown	-0.802017052	0.000107673	0.859363417	9.88E-06	-0.682633901	0.002530956	-0.768883236	0.000309726	0.182368005	0.483578565	0.200958618	0.439284495	0.186676052	0.473125578	-0.677925417	0.002783131	-0.126037671	0.629796258	-0.158756478	0.542795419	-0.11406376	0.662907825
A_44_P712441	A_44_P712441	Stradb	501146	brown	-0.795675081	0.000133726	0.815574806	6.60E-05	-0.63977858	0.005677574	-0.703988034	0.001609542	0.113058886	0.665714698	0.169863042	0.514543244	0.176600969	0.497745113	-0.69004372	0.002172107	-0.060954943	0.816230727	-0.364060645	0.150837547	0.272754891	0.289514349
A_44_P573253	A_44_P573253		NA	brown	0.795349253	0.000135196	-0.794400529	0.000139554	0.595084631	0.011735753	0.721437516	0.001079823	-0.018202475	0.944719557	-0.126800513	0.627708366	-0.275512497	0.284470635	0.758212844	0.000420058	0.155332171	0.551643096	0.200045589	0.441409739	0.075952365	0.772026886
A_44_P114720	A_44_P114720	Adprhl2	362600	brown	0.791271606	0.00015477	-0.812067979	7.52E-05	0.63089891	0.006615315	0.726223281	0.000962957	-0.035348604	0.892860376	-0.160789612	0.537572413	-0.383519107	0.128599059	0.747143608	0.000567299	0.055516163	0.832398778	0.229676801	0.375191731	0.094833496	0.717319851
A_43_P18144	A_43_P18144	Fundc1	363442	brown	-0.79021044	0.000160237	0.807970873	8.72E-05	-0.662302634	0.003770673	-0.653822702	0.004415472	0.007095841	0.978436996	0.245998812	0.341219328	0.115568276	0.658713251	-0.798667533	0.000120842	-0.041871799	0.873227141	-0.132232649	0.612918545	-0.076745497	0.769706316
A_44_P473731	A_44_P473731	Abr	287537	brown	0.787113047	0.000177127	-0.843913496	2.06E-05	0.576764222	0.01535912	0.841762345	2.27E-05	-0.100201144	0.701989315	0.010682818	0.967541292	-0.29065203	0.257736405	0.718976213	0.001144338	0.012057906	0.963365702	0.248391038	0.336393585	-0.09742111	0.709916226
A_44_P483678	A_44_P483678		NA	brown	-0.782963684	0.000202071	0.751430336	0.000505887	-0.63593865	0.006068972	-0.563516787	0.018487865	0.009751635	0.970369378	0.298416998	0.244652894	-0.073246946	0.779956132	-0.758792467	0.000413324	-0.137694697	0.598188348	-0.115688869	0.658377453	0.17590487	0.499468323
A_44_P182061	A_44_P182061		NA	brown	-0.758007437	0.000422466	0.794369811	0.000139697	-0.563965504	0.018374328	-0.728325063	0.000915046	-0.014341941	0.956432044	0.083767249	0.749244415	0.1374193	0.598927586	-0.825382709	4.51E-05	-0.150797244	0.563457039	-0.293195431	0.253404015	-0.055965586	0.831060262
A_44_P301621	A_44_P301621	Dus1l	246185	brown	0.752943066	0.000485581	-0.740618838	0.000672575	0.681856238	0.002571267	0.501048761	0.040479906	-0.072642684	0.781729984	-0.402324097	0.109379673	0.025828263	0.92161725	0.692419521	0.002066299	0.107678352	0.680814612	0.242988422	0.347348124	-0.073300261	0.779799671
A_44_P474559	A_44_P474559	Eng	497010	brown	0.752189644	0.000495608	-0.792995955	0.000146221	0.645548036	0.005127973	0.649290104	0.004795074	0.016487867	0.949920325	-0.219762749	0.396705388	-0.186210925	0.474248762	0.816988522	6.25E-05	-0.048250955	0.854094768	0.324749131	0.203445083	-0.081587383	0.755580472
A_44_P489120	A_44_P489120		NA	brown	-0.743205061	0.000629062	0.704319016	0.001597812	-0.623092528	0.007538946	-0.48711482	0.047349584	0.055058042	0.833763646	0.348282888	0.170693412	-0.088096529	0.736706021	-0.680435617	0.00264626	-0.237264203	0.359173472	-0.279267649	0.277688623	0.117249885	0.654036307
A_43_P16591	A_43_P16591	Oxct1	690163	brown	-0.735214941	0.000771587	0.705886991	0.001543194	-0.609992827	0.009318723	-0.505633173	0.038393939	-0.023575949	0.928435256	0.309042433	0.227439037	-0.006205955	0.981140718	-0.750569958	0.000517747	-0.192735862	0.458613108	-0.2166843	0.403518506	0.195826714	0.451298095
A_42_P671442	A_42_P671442	Prelid1	290995	brown	0.734296139	0.000789564	-0.753567717	0.000477397	0.590063754	0.012653115	0.648746832	0.004842289	0.060277434	0.818241098	-0.168202044	0.518724342	-0.318914397	0.212157022	0.802795174	0.000104793	-0.086750122	0.740598899	0.345925365	0.173803714	-0.010010155	0.969584195
A_44_P156433	A_44_P156433	Vcp	116643	brown	0.731867004	0.000838771	-0.78070784	0.000216823	0.568122106	0.017348346	0.717856691	0.001174717	0.049917538	0.849108568	-0.087477021	0.738496466	-0.252245209	0.328701983	0.830996111	3.59E-05	0.007054907	0.978561359	0.27772118	0.280469582	0.130730821	0.616993708
A_44_P200146	A_44_P200146	Oxr1	117520	brown	-0.728099551	0.00092009	0.759764152	0.000402237	-0.502744147	0.039698708	-0.729292159	0.000893673	0.038919292	0.882105473	0.015694283	0.952328094	0.074938965	0.774994582	-0.737833017	0.00072221	-0.283303095	0.270511352	-0.275809439	0.28393072	0.018388053	0.944156783
A_44_P223899	A_44_P223899	Dnajc5	79130	brown	0.720314877	0.001108866	-0.728508733	0.000910955	0.594754035	0.011794484	0.55582955	0.020519572	0.050123431	0.848492934	-0.244026665	0.345227339	-0.026703129	0.918970297	0.804909691	9.73E-05	0.179042493	0.491723553	0.210767085	0.416788819	-0.017224454	0.947685855
A_44_P381837	A_44_P381837	Exoc3	252881	brown	0.715878539	0.001230021	-0.743643874	0.000621916	0.477742434	0.052440573	0.725478256	0.00098043	0.063142538	0.809746929	0.050198463	0.848268604	-0.228795941	0.377076586	0.796853377	0.000128522	0.143180223	0.583541853	0.295503908	0.249511358	-0.107829293	0.680389413
A_44_P428420	A_44_P428420	Ctsz	252929	brown	0.704067838	0.001606708	-0.766454225	0.000332426	0.540014487	0.025244467	0.717838609	0.001175214	-0.022364822	0.932103452	-0.03467812	0.894881898	-0.302292488	0.238282181	0.728893041	0.000902443	-0.017642369	0.946418254	0.515466932	0.034195934	-0.126894313	0.627451821
A_44_P527253	A_44_P527253	Hmgcl	79238	brown	0.701596073	0.001696433	-0.777791861	0.000237217	0.5640979	0.018340933	0.754023595	0.000471496	-0.042967148	0.869936952	-0.041489303	0.874376541	-0.423773632	0.090047989	0.700377297	0.001742166	-0.210709962	0.416918037	0.288607551	0.261252083	-0.000955174	0.997097085
A_43_P12172	A_43_P12172	Lgmn	63865	brown	0.698873346	0.00179999	-0.715807053	0.001232059	0.560255397	0.019329661	0.60861107	0.009524454	0.058004322	0.824993861	-0.159965588	0.539686556	-0.339740969	0.18214225	0.761319205	0.00038501	-0.079359036	0.762072703	0.369615427	0.144239234	-0.057521097	0.826430896
A_44_P992516	A_44_P992516	Hmha1	314618	brown	0.697850084	0.001840225	-0.790077568	0.000160932	0.544143367	0.02393698	0.766049875	0.000336337	-0.071614071	0.784751884	-0.007251062	0.977965412	-0.224878637	0.385521876	0.717415312	0.001186876	-0.021382149	0.935080668	0.327561564	0.199330386	-0.172449478	0.50806403
A_44_P538967	A_44_P538967	Bdh2	295458	brown	-0.696470853	0.001895621	0.705538581	0.001555196	-0.477049661	0.052832492	-0.672275572	0.00311239	-0.073875673	0.778111553	0.02581652	0.921652785	0.036346892	0.889851679	-0.773460792	0.000270455	-0.051706033	0.843763639	0.039242975	0.881131476	0.038749769	0.882615651
A_44_P491929	A_44_P491929	Prpf18	171552	brown	-0.688535839	0.002241532	0.697035391	0.001872783	-0.611039141	0.009165306	-0.490621125	0.045543899	-0.079102711	0.762820471	0.310040083	0.2258636	-0.032057055	0.902790215	-0.809576408	8.23E-05	-0.009696453	0.970536984	-0.212927283	0.411917744	-0.064411909	0.805989982
A_44_P172982	A_44_P172982	Zyx	114636	brown	0.687923743	0.002270227	-0.729979353	0.000878737	0.574376131	0.015889877	0.592755696	0.012154476	0.04445986	0.865456426	-0.196251101	0.450298353	0.114728612	0.661053047	0.815029897	6.73E-05	0.003779788	0.988512994	0.169075622	0.516523394	-0.047028305	0.857756113
A_44_P995959	A_44_P995959	Trmt2a	287953	brown	0.687064637	0.002311008	-0.771588467	0.000285982	0.537187509	0.026171087	0.789566862	0.00016363	-0.068520659	0.793857208	0.007280368	0.977876378	-0.445785622	0.072902442	0.670087998	0.003248096	-0.265609196	0.302833017	0.319871484	0.210711705	-0.092381898	0.724356343
A_44_P275029	A_44_P275029	Mvp	64681	brown	0.686813834	0.002323025	-0.706468562	0.00152333	0.494025642	0.043840787	0.619682075	0.007973581	0.171751891	0.50980775	-0.074769163	0.775492128	-0.070448658	0.788179193	0.896480461	1.11E-06	0.042320312	0.871879666	0.246575057	0.340053279	-0.057917692	0.825251447
A_44_P355758	A_44_P355758	Ralb	116546	brown	0.686254465	0.002350012	-0.779652268	0.000224029	0.547330493	0.022964134	0.74410245	0.00061452	-0.045089259	0.863568373	-0.041088944	0.875579873	-0.184099725	0.479363309	0.753288885	0.000481036	0.007988451	0.97572522	0.307644487	0.229658372	0.065049354	0.804104845
A_44_P331128	A_44_P331128	Senp3	303245	brown	0.684541268	0.002434266	-0.701523355	0.001699134	0.504608585	0.038852885	0.59762223	0.011292619	0.151622931	0.561297931	-0.099609904	0.703672761	0.053784643	0.837559803	0.879235252	3.35E-06	0.096321182	0.71306036	0.169376056	0.515767466	-0.123009326	0.638110851
A_44_P623426	A_44_P623426	Rad51ap1	689055	brown	-0.68049498	0.002643091	0.721412039	0.001080475	-0.59859207	0.011126809	-0.550503504	0.022026384	0.025646733	0.922166577	0.225514189	0.38414471	-0.092623535	0.723661868	-0.714494668	0.001269972	-0.081655518	0.755382204	-0.2146196	0.408122945	0.12093767	0.643822426
A_42_P680097	A_42_P680097	Churc1	299154	brown	-0.674497578	0.00297931	0.688740544	0.002232002	-0.567620476	0.017469724	-0.571475162	0.016553903	-0.046372521	0.859721059	0.177626717	0.495211025	0.219193878	0.397959684	-0.704623121	0.001587097	0.122131923	0.640527534	-0.009267531	0.97183978	-0.082635705	0.752531524
A_44_P339818	A_44_P339818	Ralgds	29622	brown	0.67423722	0.002994659	-0.654338229	0.004373885	0.673556857	0.003035074	0.367217001	0.147063463	0.06226526	0.812345706	-0.473074	0.05512411	-0.125778966	0.630504932	0.734074	0.000793962	-0.205797221	0.42811012	0.205033187	0.42986467	-0.062049016	0.812986576
A_44_P280933	A_44_P280933	Vars	25009	brown	0.671116734	0.003183691	-0.710580575	0.001388794	0.448134087	0.071225859	0.736564794	0.000745791	0.06378555	0.807843316	0.037108052	0.887558604	-0.161296811	0.536272984	0.774397786	0.000262953	-0.043254471	0.869074228	0.005573993	0.983060913	-0.067911219	0.795654077
A_44_P464196	A_44_P464196	Adgre5	361383	brown	0.664012971	0.003650396	-0.716581666	0.001210123	0.615742113	0.008500417	0.529870262	0.028691772	0.014405431	0.956239348	-0.285044565	0.267449581	0.095528749	0.715328239	0.774369537	0.000263176	-0.073529028	0.779128413	0.148941956	0.568321508	0.032951019	0.900091926
A_44_P338962	A_44_P338962	Taf5l	307927	brown	0.663874716	0.003660001	-0.673391527	0.003044961	0.66960095	0.003278956	0.410841074	0.101381731	0.069418743	0.791211087	-0.44689996	0.072103345	-0.055014539	0.833893279	0.768865337	0.000309888	-0.211266278	0.415660483	0.095736281	0.714734081	0.05705407	0.827820259
A_44_P326001	A_44_P326001	Rfk	499328	brown	-0.657255093	0.004144514	0.75127791	0.000507971	-0.53913698	0.025529332	-0.688986299	0.002220605	-0.007641537	0.976779125	0.090354506	0.730191127	-0.059772095	0.819741288	-0.796440474	0.000130326	0.004763304	0.985524295	-0.193987582	0.455643556	-0.028016247	0.914998909
A_44_P956049	A_44_P956049	Pnisr	297942	brown	-0.655779649	0.004259286	0.713701407	0.00129335	-0.446328552	0.072512298	-0.76144572	0.000383636	-0.014889654	0.954769769	-0.075428247	0.77356137	0.221351266	0.393214224	-0.71510194	0.001252311	-0.039349055	0.880812305	-0.024197457	0.926553394	-0.166035082	0.524202585
A_44_P492808	A_44_P492808	Agk	502749	brown	0.640310279	0.005625021	-0.730626032	0.000864872	0.55897731	0.019667596	0.665281715	0.003563201	-0.020525735	0.937676023	-0.114796537	0.660863659	-0.113921917	0.663303774	0.709995752	0.001407308	-0.259686059	0.314144643	0.175545331	0.500359483	-0.128351387	0.623471879
A_44_P520748	A_44_P520748	Cad	24240	brown	0.636038777	0.006058498	-0.714247672	0.001277214	0.41531164	0.097354751	0.754186168	0.000469407	0.148222973	0.570211466	0.103977792	0.691267192	-0.103672302	0.692132468	0.882948455	2.68E-06	-0.018204151	0.944714474	0.161594218	0.535511694	-0.044615749	0.86498873
A_44_P289922	A_44_P289922	Cd48	245962	brown	-0.63532106	0.006133901	0.701635402	0.001694974	-0.550189936	0.022117706	-0.602161038	0.010533208	0.004397872	0.986634747	0.174455657	0.50306497	0.174648336	0.502586076	-0.718010482	0.001170505	-0.030158318	0.90852456	-0.292744091	0.254169483	-0.215123961	0.406995603
A_44_P440450	A_44_P440450	Capns1	29156	brown	0.630312081	0.006681418	-0.597926735	0.011240349	0.424485039	0.089452252	0.520886759	0.032037533	0.173216998	0.506148745	-0.080019725	0.760146218	-0.266259188	0.301606677	0.759926076	0.000400414	0.138949342	0.594825251	0.318814916	0.212307619	0.070127691	0.789123759
A_44_P301812	A_44_P301812	Rap1a	295347	brown	-0.627945142	0.006953447	0.616702201	0.008369546	-0.442859401	0.075031706	-0.518526533	0.032964241	-0.256722231	0.319896872	0.08418035	0.748045378	0.140871908	0.589686863	-0.887806024	1.98E-06	0.057815999	0.825553842	-0.157001956	0.547320808	0.024895435	0.924440426
A_43_P15570	A_43_P15570	Ykt6	64351	brown	0.626698412	0.007100264	-0.719856601	0.001120906	0.465128961	0.059924764	0.752529095	0.000491069	0.025278749	0.923280231	0.070994398	0.78657379	-0.260526095	0.312525451	0.732547363	0.00082474	-0.246418458	0.340369935	0.148715216	0.568917238	-0.130127027	0.618635075
A_44_P187524	A_44_P187524	Aars	292023	brown	0.623580424	0.007478352	-0.654626331	0.004350782	0.552629992	0.021414787	0.510765762	0.036156643	0.158018116	0.544697819	-0.203722808	0.432882549	-0.338554422	0.183771928	0.802942667	0.000104255	-0.319329508	0.211529369	0.247314207	0.338560942	-0.068780792	0.79309053
A_44_P715937	A_44_P715937		NA	brown	-0.622631641	0.007596547	0.723317229	0.0010326	-0.370971529	0.142658961	-0.832733465	3.34E-05	-0.038662997	0.882876808	-0.228824152	0.377016138	0.236018896	0.361775725	-0.769335368	0.000305647	-0.125378827	0.631601642	-0.397653991	0.113949829	-0.004406194	0.986609458
A_44_P128711	A_44_P128711	Sh3bgrl	302363	brown	-0.620885067	0.007818039	0.687807647	0.002275703	-0.450817938	0.069344671	-0.688841695	0.002227305	-0.046907586	0.85811777	-0.009695757	0.970539097	0.060653026	0.81712647	-0.75913762	0.000409357	0.064362913	0.806134921	-0.178697412	0.492572499	0.115215823	0.659695028
A_44_P148720	A_44_P148720	Vac14	307842	brown	0.612379022	0.008971794	-0.61909379	0.008050539	0.442346742	0.075409371	0.570189338	0.016855104	0.218858807	0.398699478	-0.05752144	0.826429878	-0.289091805	0.260416691	0.82425148	4.72E-05	-0.257640256	0.318108605	0.139851265	0.592412427	0.001414299	0.995701746
A_44_P191753	A_44_P191753	Wars	314442	brown	0.608950477	0.009473587	-0.624517667	0.007363045	0.464081645	0.060579998	0.520431427	0.032214738	0.230176006	0.374125858	-0.108515296	0.6784581	-0.056671333	0.828959225	0.879308761	3.33E-06	-0.055858394	0.831379472	0.011758398	0.964275113	0.024503243	0.925627638
A_44_P149087	A_44_P149087	Fyn	25150	brown	0.604688138	0.010128333	-0.628134546	0.006931357	0.501982839	0.040048074	0.510098165	0.036441883	0.210113371	0.418268864	-0.155457457	0.55131827	-0.208237608	0.422531043	0.826961402	4.24E-05	-0.361030972	0.154521812	0.1403984	0.590950693	-0.101717716	0.697677161
A_44_P109862	A_44_P109862	Ivns1abp	289089	brown	-0.601751818	0.010599963	0.634943545	0.006173864	-0.341114538	0.180267727	-0.69180082	0.002093438	-0.096337691	0.713013138	-0.119806956	0.646947812	-0.045136239	0.863427474	-0.76447179	0.000351967	-0.100450155	0.701280694	-0.055624931	0.832074795	0.018931064	0.942510219
A_44_P306316	A_44_P306316	Elac2	282826	brown	0.597031392	0.01139459	-0.640804968	0.005576479	0.551762884	0.021662557	0.461918969	0.061949829	0.174766541	0.50229239	-0.247604545	0.337975785	-0.073639339	0.778804786	0.834934476	3.05E-05	-0.299767738	0.242420453	0.120503254	0.645022525	0.015444389	0.953086365
A_44_P424633	A_44_P424633		NA	brown	-0.591968289	0.012298691	0.587919193	0.01306183	-0.468086468	0.058102847	-0.450714389	0.069416566	-0.208631523	0.421634088	0.1915441	0.461449421	-0.088137496	0.736587668	-0.834633465	3.09E-05	0.010482735	0.968148933	0.01192461	0.963770431	-0.126139107	0.629518475
A_44_P492635	A_44_P492635	Psmd3	287670	brown	0.591054897	0.012467674	-0.584478288	0.013739341	0.399683064	0.111947947	0.49132274	0.045188902	0.2926819	0.254275072	-0.079622351	0.761304751	0.014016104	0.957421018	0.912118298	3.41E-07	0.087276193	0.739077153	0.174583147	0.502748075	-0.026701868	0.918974114
A_44_P177434	A_44_P177434	Gpm6a	306439	brown	-0.579640317	0.014738531	0.644677542	0.005208026	-0.453733989	0.067342396	-0.582848345	0.014069809	-0.084897325	0.745965634	0.054481369	0.835482353	0.017593958	0.946565087	-0.76236602	0.000373763	-0.088803868	0.734663304	-0.081261712	0.756528351	0.121680544	0.641772127
A_44_P197041	A_44_P197041	Ypel5	298792	brown	-0.576181259	0.015487378	0.606662674	0.009820687	-0.379420402	0.133081025	-0.574610391	0.015837184	-0.262849125	0.308073449	-0.013518886	0.95893028	0.101212573	0.699112497	-0.901966936	7.50E-07	0.073066189	0.780486651	-0.334380203	0.189581769	0.12627692	0.62914115
A_42_P505280	A_42_P505280	Sae1	308384	brown	0.560888258	0.019164016	-0.634079426	0.006266128	0.35669867	0.159895751	0.665842973	0.003525173	0.220106032	0.395949522	0.126214924	0.629310879	-0.141706542	0.587461887	0.859143189	9.99E-06	-0.15405308	0.554964187	0.217764972	0.401119685	-0.06839174	0.794237229
A_42_P730505	A_42_P730505	Rce1	309153	brown	0.548930995	0.022487324	-0.577747428	0.015144699	0.34601524	0.173684451	0.570203068	0.016851865	0.177060791	0.496608368	0.032790144	0.900577428	0.058519945	0.823461059	0.782404309	0.000205648	0.019845782	0.939737038	0.267556598	0.299167725	-0.286079161	0.265640749
A_44_P363039	A_44_P363039	Adi1	298934	brown	-0.546500201	0.023214562	0.620019108	0.007929756	-0.478243103	0.052158688	-0.536054941	0.026549606	-0.06333876	0.809165913	0.157497925	0.546039875	0.050672735	0.846850885	-0.730773703	0.000861731	0.031918462	0.90320863	-0.034301067	0.896018988	-0.121686013	0.641757042
A_44_P532352	A_44_P532352	Irak1	363520	brown	0.545046627	0.02365808	-0.593626421	0.011996564	0.464664041	0.06021498	0.49138581	0.045157093	0.271297045	0.292202424	-0.13843342	0.596207252	-0.171688668	0.509965923	0.876553791	3.92E-06	-0.350556411	0.167729504	0.098134232	0.70788013	0.070581958	0.787786992
A_44_P374860	A_44_P374860	Flot2	83764	brown	0.544151992	0.023934304	-0.608894234	0.009482002	0.395059978	0.116545652	0.558193147	0.019877207	0.281278128	0.274098496	0.008918695	0.972899378	-0.053076379	0.839672696	0.92032168	1.67E-07	-0.22886561	0.376927318	0.275550444	0.284401603	-0.144008912	0.581342329
A_44_P372461	A_44_P372461	Preb	58842	brown	0.543265008	0.024210629	-0.546728387	0.023145527	0.552160753	0.021548593	0.29848763	0.244535838	0.207092255	0.425144719	-0.40215206	0.109545689	-0.093744616	0.720442503	0.791594943	0.000153136	-0.175164172	0.501305052	0.139292951	0.593905555	0.219937751	0.396319958
A_44_P316319	A_44_P316319	Shkbp1	292735	brown	0.540376451	0.025127681	-0.575817423	0.015567852	0.281585533	0.273552077	0.637797645	0.005876864	0.242398942	0.34855553	0.207083666	0.425164349	-0.151267915	0.562225831	0.805120718	9.66E-05	0.016537246	0.949770521	0.232891148	0.368358098	-0.08172923	0.755167722
A_44_P315562	A_44_P315562	Cald1	25687	brown	-0.533972914	0.027256466	0.48133733	0.050441678	-0.31369865	0.220145996	-0.370645927	0.143037297	-0.300702456	0.240883131	0.053146781	0.839462626	-0.174534114	0.502869943	-0.819018134	5.79E-05	-0.235144077	0.363610097	-0.1255085	0.631246153	0.044267237	0.866034389
A_44_P473754	A_44_P473754	Son	304092	brown	-0.526032912	0.030086292	0.532652868	0.027712096	-0.36072733	0.154894402	-0.51717719	0.033503182	-0.194639854	0.454099974	0.016719161	0.949218646	0.403445283	0.108302087	-0.71708733	0.001195978	0.1410855	0.589117137	-0.20410607	0.431998739	-0.223825334	0.387810199
A_44_P431039	A_44_P431039	Rab8a	117103	brown	0.525487473	0.030288662	-0.604052101	0.010229048	0.264624991	0.304695557	0.745697108	0.000589369	0.195158651	0.452874144	0.296921224	0.247140067	-0.405983962	0.105889965	0.776536247	0.000246481	-0.148314467	0.56997081	0.346433213	0.173130526	-0.125321398	0.631759103
A_44_P215479	A_44_P215479		NA	brown	-0.518699925	0.032895471	0.509386942	0.036747646	-0.51964377	0.032523051	-0.250255158	0.332660591	-0.228564125	0.37757349	0.398939902	0.112678246	-0.202119073	0.436590938	-0.78277953	0.000203243	0.217157506	0.402467161	0.068768618	0.793126407	0.007315543	0.977769511
A_43_P18437	A_43_P18437	Chpt1	362866	brown	-0.517685168	0.033299505	0.552258568	0.021520647	-0.37640448	0.136447306	-0.50679719	0.037877554	-0.294814404	0.250670087	-0.00093969	0.997144141	0.226537356	0.381933303	-0.843224565	2.12E-05	0.308878129	0.227699168	-0.262024845	0.309648827	0.274187951	0.286886566
A_44_P147806	A_44_P147806		NA	brown	0.504500001	0.038901766	-0.530110552	0.028606135	0.411550775	0.100734654	0.39298201	0.118654851	0.345324735	0.174602149	-0.160507775	0.538295085	0.068391408	0.794238209	0.926274436	9.51E-08	-0.143287522	0.583256862	0.128397237	0.623346798	0.082065087	0.754190688
A_44_P470845	A_44_P470845	Prpf31	292536	brown	0.504348041	0.038970253	-0.572242968	0.016376072	0.316438573	0.215925512	0.629164034	0.006812273	0.227712072	0.379402994	0.113977871	0.663147569	-0.145135272	0.578358305	0.817890814	6.04E-05	-0.268668572	0.297086778	-0.068899506	0.792740711	-0.009082391	0.972402143
A_43_P15367	A_43_P15367		NA	brown	-0.495185641	0.043271631	0.617592687	0.008249607	-0.344933818	0.175123121	-0.66059933	0.003893633	-0.120265769	0.64567894	-0.102882258	0.694371873	-0.11000704	0.674264917	-0.799514722	0.00011739	0.071635732	0.784688219	-0.081687005	0.755290582	-0.050621813	0.847003081
A_44_P353729	A_44_P353729	Axl	308444	brown	0.493184795	0.044256873	-0.605136241	0.010057852	0.411970555	0.100353305	0.603894069	0.010254195	0.112980144	0.665934821	-0.000943317	0.99713312	-0.11928514	0.648392042	0.729845754	0.000881625	-0.293472752	0.252934393	0.023500295	0.928664353	0.116798675	0.655290039
A_42_P723641	A_42_P723641	Popdc2	360718	brown	-0.492455946	0.044619944	0.459399068	0.063574703	-0.453792942	0.067302361	-0.233421077	0.367238189	-0.094845394	0.717285755	0.339414832	0.182589228	-0.249005008	0.335161422	-0.61610866	0.008450261	-0.03505149	0.893756103	-0.114887699	0.660609508	0.416620097	0.096198094
A_43_P14522	A_43_P14522		NA	brown	-0.491998413	0.044849007	0.578611899	0.014958125	-0.297434266	0.246285201	-0.642199766	0.005441427	-0.226535017	0.38193835	-0.16936518	0.515794823	0.132977743	0.610900721	-0.826420743	4.33E-05	0.26045947	0.312653692	-0.18736495	0.471464448	0.19520261	0.452770354
A_44_P482605	A_44_P482605	Gipc1	83823	brown	0.49086403	0.045420758	-0.53263594	0.027717976	0.264809509	0.304345853	0.585447745	0.013545712	0.328166771	0.19845212	0.147613677	0.571815194	-0.204021998	0.43219253	0.873913536	4.55E-06	-0.138734507	0.59540057	0.291144467	0.256894026	0.074642469	0.775863414
A_42_P761516	A_42_P761516	Kat6a	306571	brown	-0.477692639	0.05246867	0.534604578	0.027040496	-0.199600609	0.442447422	-0.643239083	0.00534252	-0.251293299	0.330592095	-0.286382081	0.265112572	0.183073262	0.481859696	-0.808421289	8.58E-05	-0.082292955	0.753528004	-0.513485759	0.035012051	0.11377597	0.663711265
A_44_P173138	A_44_P173138	Ehbp1l1	309169	brown	0.477315807	0.052681669	-0.548172066	0.022712449	0.248490601	0.336193597	0.591954436	0.01230124	0.333758524	0.19045729	0.178209948	0.493772923	0.08400163	0.748564048	0.935220362	3.70E-08	0.041330543	0.874853682	0.083063514	0.751288274	0.008374274	0.974553154
A_43_P17027	A_43_P17027	Lonp2	291922	brown	0.476614961	0.053079529	-0.48289991	0.049590867	0.331368063	0.193848632	0.371954731	0.141520698	0.418137592	0.094869017	-0.073530069	0.779125359	0.102375852	0.695808555	0.947212541	8.26E-09	-0.137959414	0.597478127	0.098252555	0.707542476	-0.098365078	0.70722142
A_44_P398148	A_44_P398148	Sh3bp5	117186	brown	0.474207416	0.054463381	-0.508789119	0.037006166	0.184607695	0.478130254	0.591532528	0.012379081	0.332084586	0.192827967	0.248109083	0.336960306	0.077098113	0.768675212	0.880248056	3.15E-06	0.190130463	0.464825124	0.071024987	0.786483831	0.066563077	0.799632376
A_44_P297690	A_44_P297690	Aup1	680423	brown	0.464670625	0.060210863	-0.493714328	0.043994493	0.300908166	0.24054563	0.448208821	0.071172974	0.419685437	0.093526977	0.013058944	0.960326511	-0.024201195	0.926542077	0.949998504	5.54E-09	-0.281015778	0.274565357	0.138980098	0.594742908	-0.098322189	0.707343786
A_44_P241277	A_44_P241277	Traf2	311786	brown	0.457540928	0.064792888	-0.538934829	0.025595307	0.227910407	0.378976699	0.620563058	0.007859433	0.348118326	0.1709093	0.248195309	0.336786935	-0.175630606	0.50014805	0.915309206	2.61E-07	-0.136393221	0.601685118	0.29558621	0.249373272	-0.105305893	0.687509663
A_44_P334928	A_44_P334928	Ubtf	25574	brown	0.451981039	0.068540864	-0.494674891	0.043521539	0.211578284	0.414956071	0.523153931	0.031166295	0.418509412	0.094545383	0.188167512	0.469532884	0.00992549	0.96984134	0.949947079	5.59E-09	0.042274375	0.872017657	0.189605169	0.46608263	0.011739534	0.964332394
A_44_P362992	A_44_P362992	Tcf12	25720	brown	-0.434486723	0.08137489	0.484623613	0.048664868	-0.250268463	0.332634033	-0.479701	0.051344327	-0.37360273	0.139626834	-0.114697692	0.661139264	0.082047443	0.754242006	-0.906967637	5.14E-07	0.077755622	0.766753534	-0.381993432	0.130254945	0.022012038	0.933172189
A_44_P109342	A_44_P109342	Hspa1a	24472	brown	0.433236705	0.082354297	-0.371186253	0.142409838	0.308541408	0.228232868	0.178904385	0.492063232	0.36569133	0.148879561	-0.195226032	0.452715059	0.335787151	0.187610156	0.784167747	0.000194548	0.138252287	0.596692765	-0.007952569	0.975834225	-0.055306343	0.833023833
A_44_P993382	A_44_P993382	Ssrp1	81785	brown	0.430791929	0.084294492	-0.43890113	0.077983789	0.392899046	0.118739615	0.226500559	0.382012711	0.252955126	0.327296466	-0.230261272	0.373943972	0.116750152	0.655424919	0.735655826	0.000763081	0.034772868	0.894596193	0.465164777	0.05990245	-0.11192692	0.668881602
A_44_P460456	A_44_P460456	Rae1	362281	brown	0.429034361	0.08570962	-0.470448022	0.056677887	0.437788923	0.078828292	0.289334816	0.259998096	0.264618663	0.304707556	-0.261520256	0.310615554	-0.203756591	0.432804606	0.753555218	0.000477559	-0.32426661	0.204156551	0.225618817	0.383918252	0.157860565	0.545104134
A_44_P1039760	A_44_P1039760	Dynlt3	363448	brown	-0.428995311	0.085741256	0.418876111	0.094226982	-0.263888469	0.306093821	-0.334222951	0.189802978	-0.350153532	0.168252182	0.058986037	0.822076016	-0.148876408	0.5684937	-0.840931982	2.35E-05	-0.173943229	0.504339636	-0.122567707	0.639326801	-0.161207185	0.536502499
A_44_P361301	A_44_P361301	Tln1	313494	brown	0.424370352	0.089548099	-0.436921381	0.079491628	0.240803682	0.35183499	0.414759837	0.097845508	0.469630094	0.057168446	0.068652905	0.793467423	-0.209423097	0.419834685	0.927750771	8.21E-08	-0.224956792	0.385352378	0.183766841	0.480172198	-0.021574316	0.934498392
A_44_P428068	A_44_P428068	Rp9	363032	brown	-0.424333713	0.089578735	0.317153696	0.214832611	-0.318428524	0.212893198	-0.089422935	0.732876883	-0.180114101	0.489091747	0.314402175	0.219057291	-0.328474831	0.198006043	-0.560070789	0.01937819	-0.42783172	0.086687791	-0.186198654	0.47427841	-0.059942785	0.819234496
A_44_P118805	A_44_P118805	Hgs	56084	brown	0.418103412	0.094898808	-0.403693629	0.10806442	0.30172928	0.239201429	0.295886962	0.248869078	0.468231054	0.058014846	-0.080902777	0.757573428	-0.150154569	0.565140062	0.87977201	3.24E-06	-0.325960881	0.201665514	0.078926695	0.763334072	0.00881434	0.973216369
A_44_P153949	A_44_P153949	H2afy	29384	brown	0.417166142	0.095718322	-0.534068137	0.027223824	0.225167223	0.38489621	0.681023338	0.002615021	0.179666288	0.490190722	0.280444482	0.27558368	-0.28387244	0.269507999	0.714272068	0.001276497	-0.318666307	0.212532712	0.168209075	0.51870661	-0.077831262	0.766532546
A_42_P493567	A_42_P493567	Ctbs	81652	brown	-0.412284414	0.100068853	0.44305792	0.074885834	-0.246728203	0.33974377	-0.422988541	0.090708741	-0.138781292	0.595275264	-0.026241487	0.92036692	-0.174624016	0.50264651	-0.644013162	0.005269801	-0.364521666	0.150282221	-0.153991374	0.555124624	-0.051705738	0.84376452
A_44_P262500	A_44_P262500	Fkrp	308390	brown	0.398171057	0.113437315	-0.373546204	0.139691502	0.214453184	0.408495282	0.301592316	0.239425315	0.473403895	0.054931183	0.000842681	0.997438967	0.182178527	0.484040873	0.889826567	1.74E-06	-0.155875241	0.550235695	0.043499148	0.868339665	-0.272873343	0.289296596
A_44_P394228	A_44_P394228	Amdhd2	302972	brown	0.397007034	0.114593387	-0.379960453	0.132484369	0.18119835	0.486435831	0.332035681	0.192897518	0.460825148	0.062651321	0.075770508	0.772559225	0.19347259	0.456864136	0.886715012	2.12E-06	-0.066901419	0.798633504	0.170366052	0.513280159	-0.30969085	0.226414294
A_44_P1008120	A_44_P1008120	Nans	298071	brown	0.392986664	0.118650099	-0.548135192	0.022723432	0.271970832	0.290958191	0.684886677	0.002417083	0.109290654	0.676277504	0.223712009	0.388056842	-0.335132478	0.188525882	0.659368083	0.003984525	-0.445684817	0.072975048	0.148374184	0.569813761	0.032025654	0.902885013
A_44_P257628	A_44_P257628	Dpy30	286897	brown	-0.386624379	0.125274121	0.356085847	0.160666	-0.444609476	0.073752877	-0.048127634	0.854463939	-0.323484639	0.205312991	0.434108686	0.08167019	-0.089386266	0.732982662	-0.71970111	0.001125016	0.246159467	0.340894007	0.010908171	0.966856929	-0.10828742	0.679099435
A_44_P516306	A_44_P516306	Pygo2	295251	brown	0.386609007	0.125290431	-0.446414197	0.072450895	0.125107712	0.632345134	0.535905789	0.026599768	0.385112459	0.126885413	0.306814758	0.230982123	-0.015622461	0.952546024	0.871720102	5.15E-06	0.094723678	0.717634594	0.265566672	0.30291335	-0.098527336	0.706758543
A_42_P496786	A_42_P496786	Trap1	287069	brown	0.385621839	0.12634095	-0.371686984	0.141830051	0.150814759	0.563411201	0.367919953	0.146231823	0.481708412	0.050238643	0.111517598	0.670028066	0.035878477	0.891263239	0.897301553	1.05E-06	-0.054122574	0.836552055	0.090609002	0.729457918	-0.066472385	0.79990017
A_44_P671605	A_44_P671605	Glis2	302946	brown	-0.383554528	0.12856079	0.283704328	0.269804024	-0.627672144	0.006985385	0.045749057	0.861589883	0.798765972	0.000120436	0.777254226	0.000241147	0.321722889	0.207934001	0.613172694	0.008858715	-0.131522265	0.614844822	0.043250408	0.869086426	-0.079476445	0.761730258
A_44_P636043	A_44_P636043	Smg6	287522	brown	-0.383257359	0.1288821	0.343968111	0.176414562	-0.626522274	0.007121205	-0.039762136	0.879569603	0.847583302	1.74E-05	0.708223248	0.001464667	0.191345025	0.461924059	0.573995918	0.015975695	-0.359624862	0.156252341	-0.121120033	0.643318888	-0.117297521	0.653903994
A_43_P14252	A_43_P14252	Rab5c	287709	brown	-0.374462649	0.138645589	0.394583521	0.117026923	-0.247093242	0.339006674	-0.404509696	0.107286046	-0.252488767	0.328219385	-0.063230143	0.809487519	0.378387185	0.13422772	-0.615290934	0.008562479	0.402104213	0.109591893	-0.016332981	0.950390224	-0.149115486	0.567865758
A_43_P11984	A_43_P11984	Itsn1	29491	brown	0.373164856	0.14012832	-0.432935163	0.082591834	0.244592712	0.344074218	0.423668217	0.090136507	0.342313514	0.178641998	0.013206139	0.959879664	0.149289104	0.567409937	0.842005711	2.24E-05	-0.133927809	0.608331636	-0.14756474	0.571944085	0.051865059	0.843288698
A_44_P413701	A_44_P413701	Mdh2	81829	brown	0.369797514	0.144026352	-0.410722005	0.101490583	0.184092677	0.479380427	0.459068235	0.063790346	0.421335957	0.092110991	0.153095007	0.55745749	-0.101643782	0.697887181	0.846915093	1.80E-05	-0.219393872	0.397518476	-0.00036473	0.998891529	0.199733804	0.442136684
A_44_P375042	A_44_P375042	Smg9	365215	brown	0.369688592	0.144153669	-0.383619674	0.128490425	0.132637251	0.611822497	0.423116625	0.090600705	0.506632404	0.037950334	0.201159425	0.438817787	-0.134768541	0.606061809	0.901003163	8.05E-07	-0.17922144	0.491283596	0.116404293	0.656386586	-0.108436686	0.678679318
A_43_P17033	A_43_P17033	Pum2	298874	brown	-0.368063396	0.146062517	0.380235176	0.132181565	-0.255605815	0.322079508	-0.2991333	0.243467419	-0.201324195	0.438435026	0.103883077	0.691535426	-0.213486023	0.410662776	-0.670599216	0.00321596	-0.144724415	0.579446024	-0.283630349	0.269934355	-0.039634403	0.879953844
A_43_P17140	A_43_P17140	Flii	287375	brown	0.365659991	0.148917026	-0.452878079	0.067925626	0.251581292	0.330019593	0.428384382	0.086237286	0.423443518	0.090325397	0.054141169	0.836496609	0.002421677	0.992640243	0.928271351	7.79E-08	-0.211233648	0.415734188	0.228473591	0.37776765	0.066212595	0.800667396
A_44_P142562	A_44_P142562	Tmx2	295701	brown	-0.355768819	0.16106545	0.336099847	0.187173811	-0.187759163	0.470515187	-0.248751236	0.335670395	-0.271132879	0.292506063	0.022166857	0.932703159	-0.2676598	0.298974226	-0.687623834	0.002284396	-0.337760664	0.184867506	-0.294088031	0.251894409	0.062038216	0.813018587
A_44_P515421	A_44_P515421	Ache	83817	brown	0.343215771	0.17742506	-0.360634695	0.155008193	0.284691945	0.268067811	0.259696332	0.314124811	0.260265161	0.31302788	-0.108597938	0.678225564	0.329069629	0.197146623	0.665373293	0.003556974	-0.255728477	0.321839276	-0.238429097	0.356748823	-0.119376273	0.648139726
A_44_P480801	A_44_P480801	Aldoart2	299052	brown	0.342729758	0.178079892	-0.368206661	0.145893555	0.329752226	0.196163361	0.229865727	0.37478815	0.245964698	0.34128843	-0.199671731	0.442281483	-0.100208168	0.701969323	0.642989688	0.00536612	-0.104009152	0.691178389	0.085153588	0.745222689	0.663735565	0.003669689
A_44_P475197	A_44_P475197	Fgfr1	79114	brown	0.335329432	0.188250082	-0.367532339	0.146689997	0.152859522	0.558071067	0.365241371	0.149418088	0.553275329	0.021231823	0.142125516	0.586346293	0.040582518	0.877102374	0.968118354	2.00E-10	-0.269060211	0.296355935	0.127513183	0.625760207	-0.091656432	0.726442587
A_44_P499851	A_44_P499851	Safb	64196	brown	0.331449566	0.193732355	-0.373039347	0.140272292	0.143905227	0.581617341	0.360284367	0.155439044	0.545631713	0.023478774	0.146320339	0.575225737	0.108535187	0.678402129	0.980752284	4.71E-12	-0.107527572	0.681239446	0.208074926	0.422901765	-0.064511707	0.805694778
A_43_P23280	A_43_P23280	Psip1	313323	brown	-0.324355783	0.204024945	0.355760285	0.161076213	-0.211711366	0.414655808	-0.27308497	0.288907804	-0.441086988	0.076343299	0.041804652	0.8734289	-0.351858088	0.166048232	-0.896501265	1.11E-06	0.016006809	0.951379828	-0.022653681	0.93122845	-0.110949761	0.671619656
A_44_P186407	A_44_P186407	Dvl2	303251	brown	0.321006388	0.209006149	-0.380631431	0.131745651	0.23156784	0.371162972	0.352057429	0.165791766	0.213803898	0.409949715	0.028815043	0.912583961	0.335294758	0.188298618	0.638414918	0.005814169	-0.267319039	0.29961342	-0.156313963	0.549099878	-0.2858867	0.265976665
A_42_P600947	A_42_P600947		NA	brown	0.315899493	0.216751738	-0.33809357	0.184407489	0.098773759	0.706055748	0.353548768	0.163881511	0.576163938	0.015491202	0.169666884	0.515036197	0.150276967	0.564819362	0.98283781	2.01E-12	-0.080099153	0.759914706	0.024881686	0.924482041	-0.051347637	0.844834199
A_43_P22670	A_43_P22670	Ylpm1	299199	brown	-0.312655939	0.221765973	0.326137232	0.201407377	-0.184378784	0.478685723	-0.239525617	0.354474955	-0.460372397	0.062943393	-0.015618521	0.952557979	-0.010080664	0.969370047	-0.849631292	1.58E-05	0.077553903	0.767342955	-0.426488549	0.087789771	-0.031194395	0.905394976
A_42_P600777	A_42_P600777	Xab2	245976	brown	0.30849305	0.22830958	-0.341689193	0.179487311	0.135966594	0.602833164	0.353132831	0.164412784	0.533437368	0.027440614	0.129036482	0.621603957	0.091513688	0.726853296	0.933466029	4.50E-08	-0.247646996	0.337890277	-0.107326667	0.681805655	-0.062011759	0.813097002
A_44_P699377	A_44_P699377		NA	brown	-0.308448389	0.228380443	0.329642983	0.196320506	-0.017401024	0.947150277	-0.466856558	0.058855437	-0.399960647	0.111676028	-0.349954365	0.168510977	-0.230796184	0.37280403	-0.760753394	0.000391206	0.034380785	0.895778565	0.242813161	0.347706855	0.103097262	0.693762199
A_44_P409696	A_44_P409696	Raf1	24703	brown	0.301831563	0.239034321	-0.380580195	0.131801959	0.278733837	0.278646651	0.276111367	0.283382375	0.439329381	0.077660381	-0.065316242	0.803315874	0.100771261	0.700367253	0.876397211	3.95E-06	-0.509092245	0.036874911	0.093798093	0.720289045	-0.068958348	0.792567331
A_44_P532027	A_44_P532027	B3gat3	293722	brown	0.300504421	0.241208323	-0.337712698	0.184933849	0.039319372	0.880901614	0.437162112	0.079307156	0.572348484	0.016351751	0.312568417	0.221902296	-0.018697112	0.943219603	0.951735065	4.27E-09	-0.165138066	0.526478054	0.159448618	0.541014811	-0.119740316	0.647132184
A_44_P292327	A_44_P292327	G6pd	24377	brown	0.299185485	0.243381195	-0.289553828	0.259621197	0.122311694	0.6400321	0.251612501	0.329957587	0.606866869	0.009789301	0.083136935	0.751074962	-0.054724298	0.834758246	0.934439865	4.04E-08	-0.241690239	0.350010295	0.193807944	0.45606913	-0.108304436	0.679051536
A_44_P390979	A_44_P390979	Camk1	171503	brown	0.296966342	0.247064814	-0.354904859	0.162157437	0.00542922	0.983500814	0.512152851	0.035569437	0.37555161	0.137409826	0.368940766	0.145029878	0.114453098	0.661821439	0.797323034	0.000126495	0.173663986	0.505034895	0.137899603	0.597638565	-0.032842975	0.900417985
A_44_P107199	A_44_P107199	Sqstm1	113894	brown	0.291464471	0.256347536	-0.363051692	0.15205777	0.191575735	0.461374018	0.36977925	0.144047695	0.402807159	0.10891447	0.133306664	0.610010794	-0.343881469	0.176530738	0.75526485	0.000455737	-0.465512683	0.059686016	0.338061024	0.184452429	0.077842602	0.766499418
A_44_P476372	A_44_P476372	Ubqln4	310633	brown	0.290315637	0.258312835	-0.381288884	0.131024601	0.131210571	0.615690765	0.477270841	0.052707128	0.43189698	0.083413457	0.217840621	0.400952051	-0.031605147	0.904154615	0.853604553	1.31E-05	-0.399460908	0.112165907	-0.100677375	0.700634288	-0.047849289	0.855297291
A_44_P487157	A_44_P487157	Rab6a	84379	brown	-0.290306001	0.258329359	0.28989204	0.259039831	-0.130085055	0.618749236	-0.259629408	0.314254016	-0.374165629	0.138983977	-0.012627516	0.961636283	-0.429949543	0.084970622	-0.752479278	0.000491733	-0.030915752	0.906236521	0.322298518	0.207075243	0.012437688	0.962212612
A_43_P17108	A_43_P17108	Srrm1	313620	brown	-0.286762213	0.264450685	0.411625945	0.10066629	-0.097825756	0.708760654	-0.559001941	0.01966104	-0.302797863	0.237459229	-0.346233991	0.1733944	0.073036405	0.780574075	-0.75921822	0.000408435	0.159113666	0.541876186	-0.36455119	0.150246705	-0.076550075	0.770277917
A_43_P22490	A_43_P22490	Tdrkh	310652	brown	-0.281681219	0.273382128	0.410540449	0.101656721	-0.255777331	0.321743624	-0.404397031	0.107393269	-0.256087535	0.321136663	-0.019320973	0.941328043	0.01262805	0.961634662	-0.731776696	0.000840648	0.271620075	0.291605509	-0.073994016	0.777764479	-0.392013572	0.11964694
A_42_P548796	A_42_P548796	Tsn	60381	brown	0.272308977	0.290334968	-0.348579793	0.170304368	0.139585872	0.593121989	0.340589715	0.180982437	0.394361944	0.117251214	0.124490818	0.634038108	0.267668065	0.298958734	0.816217496	6.44E-05	-0.156590087	0.548385546	0.034651064	0.894963485	-0.131573702	0.614705265
A_44_P114298	A_44_P114298	Hiat1	100134827	brown	-0.268708606	0.297012022	0.342594312	0.178262672	-0.047314897	0.856897638	-0.417374657	0.095535567	-0.490679605	0.045514229	-0.2784815	0.279100217	-0.248607298	0.335959279	-0.921894177	1.45E-07	0.028021776	0.914982192	-0.143323056	0.583162497	0.099836658	0.703026966
A_44_P159743	A_44_P159743	Romo1	679572	brown	-0.265849385	0.302379506	0.217925288	0.400764477	-0.020864947	0.936647971	-0.22850152	0.377707747	-0.257707796	0.317977272	-0.127483665	0.62584085	-0.38625594	0.125665453	-0.549835374	0.022221322	-0.611303773	0.009126826	0.034100142	0.896625002	0.074530131	0.776192668
A_44_P282433	A_44_P282433	Akt1	24185	brown	0.265309511	0.303399431	-0.270601882	0.293489481	0.046922826	0.858072112	0.2744551	0.286398299	0.597927779	0.01124017	0.161760456	0.535086378	0.239058793	0.355442011	0.945684621	1.02E-08	0.011630898	0.964662262	0.111297744	0.670644138	-0.079583954	0.761416723
A_43_P23283	A_43_P23283	St8sia5	364901	brown	-0.257599262	0.318188334	0.241814435	0.349755107	-0.303232693	0.236752594	-0.248755289	0.335662263	0.846414129	1.84E-05	0.196900891	0.448769806	0.384662557	0.12736766	0.706146636	0.001534299	-0.312102762	0.222628495	-0.13685206	0.600451379	0.024164567	0.926652971
A_44_P219481	A_44_P219481	Rabep1	54190	brown	-0.256535496	0.32026134	0.391843985	0.119821265	-0.117318177	0.653846626	-0.516885059	0.033620744	-0.331413401	0.193783945	-0.311545445	0.223499646	0.162405814	0.533436692	-0.742790966	0.000635867	0.495200855	0.043264203	-0.362955437	0.152174531	0.182875418	0.482341586
A_44_P177742	A_44_P177742	Sart1	29678	brown	0.256297417	0.320726375	-0.258405598	0.316622252	0.04886284	0.85226347	0.262208327	0.309297741	0.626096995	0.007171972	0.172864497	0.507027961	0.013183055	0.959949742	0.930778967	6.01E-08	-0.134807037	0.605957959	0.241535484	0.35032842	-0.112291895	0.667859929
A_44_P360772	A_44_P360772	Tagln	25123	brown	0.254075506	0.325085426	-0.377058433	0.13571244	0.215987887	0.405068436	0.345859002	0.173891812	0.298873995	0.243896149	0.052892604	0.840221101	0.239626051	0.354267095	0.752463681	0.000491941	-0.215522348	0.406106308	0.142565316	0.585176195	-0.162528247	0.533123984
A_44_P482595	A_44_P482595	F11r	116479	brown	-0.251256486	0.330665316	0.126455685	0.628651828	-0.486997776	0.047410775	0.172883295	0.506981058	0.712150398	0.001340085	0.732530827	0.000825079	0.316590846	0.215692498	0.677774281	0.002791553	-0.158887666	0.542457723	0.093364833	0.721532616	-0.046852032	0.858284208
A_42_P797558	A_42_P797558	Mark2	60328	brown	0.250486722	0.332198552	-0.345338764	0.174583472	0.052561331	0.841209835	0.42187037	0.091655837	0.51472332	0.034500531	0.301097128	0.240235869	0.166261449	0.523629073	0.928735874	7.43E-08	-0.127013472	0.627125975	0.177983825	0.494330249	-0.111026576	0.671404274
A_44_P362541	A_44_P362541	Scoc	364981	brown	-0.247121771	0.338949106	0.314094187	0.219533476	-0.28157556	0.273569793	-0.178500431	0.493057413	-0.42478888	0.089198681	0.173599961	0.505194368	-0.050086998	0.848601866	-0.806801693	9.10E-05	0.56018063	0.019349304	-0.04997116	0.848948229	-0.077856992	0.766457379
A_44_P250281	A_44_P250281	Hip1	192154	brown	0.247120276	0.338952123	-0.270938638	0.29286557	-0.029254704	0.911255068	0.35832108	0.157868651	0.59258289	0.01218601	0.332447707	0.192312064	0.156738543	0.548001662	0.926622606	9.19E-08	0.095701593	0.714833382	0.160135697	0.539249813	-0.081629034	0.755459267
A_44_P1037523	A_44_P1037523	Msto1	295237	brown	0.24543704	0.342358294	-0.233881865	0.366265943	-0.000455624	0.99861529	0.275361183	0.284746001	0.581509313	0.014345959	0.225955003	0.383191103	0.257560417	0.318263894	0.876601107	3.90E-06	-0.063488062	0.808723893	0.001264537	0.996156891	-0.231736206	0.370805447
A_44_P362954	A_44_P362954	Cat	24248	brown	-0.243809575	0.34567017	0.207773432	0.423589266	-0.279044845	0.278088244	-0.189721169	0.465804791	0.791837918	0.000151917	0.220990251	0.394006176	0.189393437	0.466589975	0.672050554	0.003126132	-0.387333805	0.12452301	-0.079224325	0.762465667	0.08298627	0.751512707
A_43_P11457	A_43_P11457	Ace	24310	brown	0.238615888	0.356360893	-0.30708913	0.230543853	0.206822457	0.425761621	0.255064899	0.323140144	0.43881656	0.078047771	-0.025744805	0.921869798	-0.186805959	0.472812114	0.790485574	0.000158804	-0.534772993	0.026983137	0.177152254	0.496382407	0.112743693	0.66659598
A_43_P13042	A_43_P13042	Epn1	117277	brown	0.237169834	0.359370301	-0.31804304	0.213478442	0.176267091	0.498571282	0.308989094	0.227523463	0.415612186	0.097088197	0.066819225	0.798876134	0.077160868	0.768491744	0.779804576	0.000222977	-0.540892085	0.024962039	-0.045513071	0.86229743	-0.115204268	0.659727224
A_44_P529743	A_44_P529743	Mob2	499288	brown	-0.236453923	0.360865473	0.182273182	0.483809897	-0.498065659	0.041882694	0.078479696	0.764638799	0.729528407	0.000888514	0.660550438	0.00389721	0.227556595	0.379737357	0.615371713	0.008551341	0.066711702	0.79919356	0.146879278	0.573750751	0.062411147	0.811913415
A_44_P925577	A_44_P925577	Tchp	304547	brown	-0.235197755	0.363497394	0.175299911	0.500968218	-0.404250784	0.107532567	-0.015736541	0.952199871	0.857567834	1.08E-05	0.49362753	0.04403742	0.186068663	0.474592556	0.770919599	0.000291706	-0.287070969	0.263913828	0.026844265	0.91854336	0.00462115	0.985956261
A_43_P15577	A_43_P15577	Rab11b	79434	brown	0.233014711	0.3680968	-0.169534748	0.515368384	-0.027808805	0.915626172	0.23158606	0.371124273	0.532013104	0.02793502	0.252728359	0.327745046	-0.318701546	0.212479323	0.689785754	0.002183858	-0.120963028	0.6437524	0.210897526	0.416493825	-0.113227996	0.665242033
A_44_P123483	A_44_P123483	Tpmt	690050	brown	-0.23257406	0.369029117	0.308236653	0.228716589	-0.171091437	0.511461234	-0.254155903	0.3249271	-0.333852353	0.190324979	-0.024320589	0.926180606	-0.220074526	0.396018861	-0.730815666	0.00086084	-0.018840065	0.942786138	-0.250838001	0.331498357	-0.041353146	0.874785749
A_44_P486829	A_44_P486829	Mtf2	360905	brown	-0.232468218	0.36925325	0.232853667	0.368437379	-0.096276481	0.713188231	-0.156558041	0.548468429	-0.499680841	0.041118669	-0.046125375	0.860461792	-0.438852504	0.078020573	-0.822240192	5.11E-05	0.023836932	0.927644982	-0.044052414	0.866679036	0.116089104	0.657263418
A_44_P1037131	A_44_P1037131	Actr1a	294010	brown	0.229453016	0.375670088	-0.206883773	0.425621378	0.067039857	0.798224885	0.128475804	0.623132491	0.652175992	0.004550461	0.062148995	0.81269026	0.17238625	0.508221962	0.920805869	1.60E-07	-0.14188136	0.586996296	0.114045223	0.662959565	-0.130899612	0.616535167
A_42_P598602	A_42_P598602		NA	brown	-0.228985927	0.376669614	0.159500355	0.540881818	0.048068214	0.854641826	-0.18771544	0.470620425	-0.320944681	0.209098652	-0.22573399	0.383669055	-0.239344364	0.354850254	-0.531137492	0.028242363	-0.533353122	0.027469669	-0.203234308	0.434010396	0.014347837	0.956414148
A_44_P191593	A_44_P191593	Magt1	116967	brown	-0.224812128	0.38566615	0.203207775	0.4340717	-0.156495785	0.54862946	-0.083507664	0.749998144	-0.244946564	0.343354488	0.102785081	0.69464749	-0.358578153	0.157549061	-0.520915244	0.032026472	-0.231300082	0.37173195	-0.005007124	0.984783402	-0.352559958	0.165146409
A_44_P103020	A_44_P103020	Dbndd2	499941	brown	0.222372857	0.390977864	-0.22691231	0.381124655	0.008748181	0.973417333	0.247271829	0.338646401	0.6555224	0.004279558	0.196779054	0.449056211	0.225098529	0.385045091	0.950343885	5.27E-09	-0.146327625	0.575206499	0.079839692	0.760671039	-0.148236162	0.570176772
A_44_P1028692	A_44_P1028692	Smtn	289734	brown	0.222214125	0.391324887	-0.118894172	0.6494749	0.035750976	0.891647517	0.039625465	0.879980731	0.455199281	0.066352496	0.074807191	0.775380692	-0.061705571	0.814004654	0.551290115	0.021798584	0.065744715	0.802049598	0.179817966	0.489818356	-0.307884498	0.22927636
A_44_P511416	A_44_P511416	Naga	315165	brown	-0.220749437	0.394534926	0.203683164	0.432974022	-0.369954299	0.143843224	-0.087223985	0.739228133	0.858440683	1.03E-05	0.413176868	0.099263164	0.069340065	0.791442821	0.711106045	0.00137233	-0.42546112	0.088639505	-0.007849017	0.976148808	-0.019415529	0.941041372
A_44_P437532	A_44_P437532	Swt1	289088	brown	-0.220374088	0.395359838	0.162602105	0.532935384	-0.098936766	0.705590979	-0.084430643	0.747319159	-0.493445052	0.04412777	0.074119868	0.777395425	-0.249366151	0.334437871	-0.715597805	0.001238041	0.214432669	0.408541194	0.056395961	0.829778889	0.031475808	0.904545162
A_44_P194531	A_44_P194531	Ubac1	362087	brown	0.216686929	0.403512661	-0.290275797	0.258381156	0.14181042	0.587185211	0.30260069	0.23778009	0.111040738	0.671364568	0.037171755	0.887366732	0.261096033	0.311429689	0.451590434	0.068810038	0.235634411	0.362581296	-0.377051666	0.13572003	0.377619721	0.135083889
A_44_P1028460	A_44_P1028460		NA	brown	-0.216625835	0.403648502	0.298209737	0.244996586	-0.319685882	0.210991488	-0.146614827	0.574448412	-0.299582626	0.242725637	0.214883734	0.407532346	0.042115029	0.87249636	-0.625948769	0.007189734	0.750952308	0.000512448	-0.02082684	0.936763457	0.009011615	0.972617129
A_43_P16878	A_43_P16878	Vwa1	298683	brown	0.215881092	0.4053064	-0.197150212	0.448184012	0.044976083	0.863907825	0.139608865	0.5930605	0.6137255	0.008780628	0.082696644	0.752354394	0.183279478	0.481357665	0.881092412	3.00E-06	0.019419198	0.941030249	0.223972028	0.387491061	-0.081980271	0.754437393
A_44_P344816	A_44_P344816	Smox	308652	brown	0.213155695	0.411404468	-0.142988807	0.584050409	0.152693288	0.55850438	-0.05934808	0.821000508	0.589296844	0.012798095	-0.169829718	0.514626972	0.099430631	0.704183466	0.763630787	0.000360541	-0.237005818	0.359712538	0.117508792	0.6533173	-0.178565457	0.492897311
A_44_P388040	A_44_P388040	Pkd1	24650	brown	-0.212713817	0.412397742	0.192660471	0.458792273	-0.303663686	0.236053509	-0.168445876	0.518109579	0.80762233	8.83E-05	0.246127766	0.340958187	0.421934797	0.091601075	0.731498509	0.000846452	-0.167619399	0.520194703	-0.160227068	0.539015291	0.044214508	0.866192611
A_44_P500013	A_44_P500013	Anpep	81641	brown	0.211351927	0.415467052	-0.362298198	0.152973419	-0.013268159	0.95969139	0.574600939	0.015839307	0.27612862	0.283351061	0.472659938	0.055366974	0.11932557	0.6482801	0.703693421	0.001620043	-0.091104147	0.728032029	0.191447084	0.461680698	-0.049196925	0.851263898
A_44_P142724	A_44_P142724		NA	brown	0.21109743	0.416041953	-0.2917429	0.255872634	-0.06357818	0.808457116	0.552878609	0.021344155	0.332594988	0.192103075	0.463379543	0.06102222	-0.050355802	0.84779823	0.649158875	0.004806444	-0.151011395	0.562896707	0.018116497	0.944980297	-0.021515066	0.934677919
A_44_P546823	A_44_P546823	Nomo1	361578	brown	0.207846034	0.423423657	-0.237396588	0.358897456	0.058431937	0.82372264	0.207221502	0.424849356	0.618960334	0.00806808	0.107024847	0.682656573	0.267991652	0.298352531	0.937977359	2.69E-08	-0.111183189	0.67096522	0.102353169	0.695872931	0.003597429	0.989067164
A_44_P311821	A_44_P311821	Afg3l1	361436	brown	0.20267365	0.435306713	-0.213904495	0.409724192	0.095031294	0.716753066	0.22268696	0.390291657	0.426082104	0.088125215	0.031412635	0.904735924	0.038819047	0.882407155	0.678975662	0.00272518	-0.393945879	0.117673191	0.070604844	0.78771966	-0.159774742	0.540176729
A_44_P264124	A_44_P264124	Neurl4	303248	brown	-0.202647441	0.435367362	0.179307826	0.491071277	-0.422983994	0.090712578	-0.004078595	0.987604967	0.886140935	2.20E-06	0.529863974	0.028694016	0.179678366	0.490161066	0.766366352	0.000333273	-0.297902356	0.245506859	0.016404553	0.950173084	-0.13438866	0.607087001
A_44_P368008	A_44_P368008	Lrp10	305880	brown	0.202606255	0.435462674	-0.250191245	0.332788182	0.123161569	0.637691868	0.194075325	0.455435762	0.606299955	0.009876635	0.044860189	0.864255452	0.104239127	0.690527269	0.916981223	2.25E-07	-0.413629756	0.098856083	0.120979913	0.643705774	-0.020595205	0.937465472
A_44_P427648	A_44_P427648	Atg2a	689688	brown	-0.202537243	0.435622407	0.137468571	0.598795304	-0.321958103	0.207582816	-0.040462258	0.877463979	0.840026095	2.45E-05	0.39148905	0.120186693	0.163197531	0.531416031	0.788700288	0.000168294	-0.428411413	0.086215294	0.097771003	0.708916982	-0.0470055	0.85782443
A_42_P495895	A_42_P495895	Dbn1	81653	brown	-0.201822353	0.437278847	0.135985383	0.602782584	-0.508655578	0.037064103	0.225398864	0.384394404	0.668127611	0.003373762	0.770513758	0.000295226	0.019794934	0.939891179	0.574859308	0.015781344	-0.170994579	0.511703934	-0.066437875	0.800002078	-0.144756533	0.579360963
A_44_P203769	A_44_P203769	Babam1	290631	brown	0.200072055	0.441348062	-0.225789986	0.383547931	0.014844487	0.954906842	0.280661364	0.275196821	0.610569948	0.009233851	0.200491318	0.440371565	-0.026916256	0.918325594	0.882965974	2.68E-06	-0.35124505	0.166838625	0.157937231	0.5449064	-0.042063106	0.872652352
A_44_P211090	A_44_P211090	Tmem259	299608	brown	0.197922092	0.446372905	-0.209466003	0.419737266	-0.050629968	0.846978708	0.290272343	0.25838708	0.679673747	0.002687208	0.310043778	0.225857777	0.070970827	0.786643112	0.929089314	7.16E-08	-0.224677859	0.385957499	0.029086327	0.911763969	-0.146960872	0.573535569
A_43_P20877	A_43_P20877	Terf1	297758	brown	-0.195678292	0.451648002	0.239072918	0.355412727	0.064789096	0.804874391	-0.353780493	0.163586034	-0.432279126	0.083110339	-0.364215559	0.150650789	-0.339954574	0.181849895	-0.762041442	0.000377221	-0.205585508	0.428595931	-0.069200136	0.791854996	0.136256932	0.602051773
A_42_P614692	A_42_P614692	Oplah	116684	brown	0.194961064	0.453340811	-0.223190966	0.389191946	0.046490151	0.859368543	0.222320351	0.391092635	0.627954541	0.006952349	0.138509805	0.596002557	0.157167488	0.546893143	0.927920489	8.07E-08	-0.258088833	0.317236938	-0.108502421	0.67849433	-0.001920786	0.994162481
A_44_P503964	A_44_P503964	Trmt1	288914	brown	0.190787936	0.463253578	-0.285624455	0.266434802	0.104169493	0.690724398	0.314623125	0.218716087	0.498221895	0.041808324	0.129410847	0.620584166	0.138367358	0.596384306	0.853000754	1.35E-05	-0.384685234	0.127343322	-0.108904478	0.677363273	0.014600177	0.955648294
A_44_P301574	A_44_P301574	Pcnx	314288	brown	-0.187325034	0.47156062	0.159420558	0.541086949	-0.222395842	0.390927627	-0.175488181	0.500501206	0.779431414	0.000225562	0.15750251	0.54602804	0.316076635	0.216480015	0.723605956	0.0010255	-0.342751041	0.178051181	-0.119660607	0.647352742	0.048669307	0.852842614
A_44_P386734	A_44_P386734	Trrap	288471	brown	-0.187325034	0.47156062	0.159420558	0.541086949	-0.222395842	0.390927627	-0.175488181	0.500501206	0.779431414	0.000225562	0.15750251	0.54602804	0.316076635	0.216480015	0.723605956	0.0010255	-0.342751041	0.178051181	-0.119660607	0.647352742	0.048669307	0.852842614
A_44_P358894	A_44_P358894	Nub1	296731	brown	-0.187325034	0.47156062	0.159420558	0.541086949	-0.222395842	0.390927627	-0.175488181	0.500501206	0.779431414	0.000225562	0.15750251	0.54602804	0.316076635	0.216480015	0.723605956	0.0010255	-0.342751041	0.178051181	-0.119660607	0.647352742	0.048669307	0.852842614
A_44_P365470	A_44_P365470	Gdnf	25453	brown	-0.187325034	0.47156062	0.159420558	0.541086949	-0.222395842	0.390927627	-0.175488181	0.500501206	0.779431414	0.000225562	0.15750251	0.54602804	0.316076635	0.216480015	0.723605956	0.0010255	-0.342751041	0.178051181	-0.119660607	0.647352742	0.048669307	0.852842614
A_44_P405397	A_44_P405397	Btd	306262	brown	-0.187325034	0.47156062	0.159420558	0.541086949	-0.222395842	0.390927627	-0.175488181	0.500501206	0.779431414	0.000225562	0.15750251	0.54602804	0.316076635	0.216480015	0.723605956	0.0010255	-0.342751041	0.178051181	-0.119660607	0.647352742	0.048669307	0.852842614
A_44_P438394	A_44_P438394	LOC102551660	102551660	brown	-0.184520981	0.478340636	0.170184619	0.513735579	-0.363414781	0.151617879	-0.076480454	0.770481582	0.900103271	8.59E-07	0.38753195	0.124313785	0.313126694	0.221033654	0.82835513	4.00E-05	-0.229833056	0.374857924	0.031511742	0.904436653	-0.122228096	0.640262473
A_43_P22634	A_43_P22634		NA	brown	-0.182080974	0.484278975	0.26835696	0.297669051	-0.007120769	0.978361258	-0.376407871	0.136443488	-0.449371297	0.070354069	-0.31565511	0.217126964	-0.070225975	0.788834491	-0.76459733	0.000350702	0.08593389	0.742961785	0.120607267	0.644735109	-0.158811081	0.542654852
A_44_P286695	A_44_P286695	Rfng	60433	brown	0.181617057	0.485412064	-0.260761515	0.312072558	-0.02101523	0.93619254	0.413533412	0.098942582	0.547744312	0.022840106	0.378559683	0.134035803	-0.179114484	0.491546533	0.825246089	4.54E-05	-0.459037722	0.063810262	0.114541095	0.661575987	-0.115139817	0.659906817
A_43_P19433	A_43_P19433	Farp2	316639	brown	0.180475537	0.488205617	-0.099386332	0.704309679	0.249150607	0.334869606	-0.174602922	0.502698931	0.357008064	0.15950783	-0.406509074	0.105395832	-0.075726792	0.772687208	0.502392745	0.039859678	-0.21493196	0.407424564	0.045058055	0.863661963	0.121903245	0.641157957
A_44_P519581	A_44_P519581	Tm2d1	362545	brown	-0.180020549	0.489321232	0.241288553	0.350836371	-0.137213928	0.599479103	-0.145620846	0.577073884	-0.57032042	0.016824203	-8.47E-05	0.999742492	-0.203987216	0.432272718	-0.889245517	1.80E-06	0.420586915	0.092751673	-0.071272128	0.785757104	0.048456797	0.85347863
A_44_P121039	A_44_P121039	Canx	29144	brown	-0.17833604	0.493462276	0.176811924	0.497223447	0.05654155	0.829345513	-0.261029609	0.311557279	-0.459585884	0.063453171	-0.225260702	0.384693663	-0.306081415	0.232156135	-0.728544267	0.000910165	-0.062558483	0.811476879	0.168326848	0.518409636	0.079571482	0.761453093
A_44_P123994	A_44_P123994	Dstn	502674	brown	-0.175711675	0.499947086	0.148727996	0.568883655	0.151543869	0.561504517	-0.269276633	0.29595253	-0.634643103	0.006205818	-0.398623644	0.112990048	-0.163044915	0.531805273	-0.84485757	1.97E-05	-0.110578993	0.672659592	-0.136330977	0.60185256	0.179120055	0.491532838
A_44_P412961	A_44_P412961	Hexdc	100216475	brown	-0.173947842	0.504328153	0.120374973	0.645377066	-0.419821727	0.093409465	0.164757354	0.527445171	0.733527045	0.000804878	0.638290326	0.00582678	-0.047043181	0.85771155	0.648495376	0.00486427	-0.442958808	0.074958636	-0.012945661	0.960670418	-0.17147256	0.510506766
A_44_P144591	A_44_P144591	Cthrc1	282836	brown	-0.170354897	0.513308154	0.033970927	0.89701476	0.061499838	0.814614644	-0.04329971	0.868938404	-0.365181489	0.149489857	-0.128404124	0.623328011	-0.174162591	0.503793784	-0.378301592	0.13432302	-0.041950807	0.87298975	0.202764666	0.435096137	0.316634881	0.215625144
A_44_P209926	A_44_P209926	Hectd1	362736	brown	-0.170352747	0.513313552	0.188852497	0.467887402	0.166359808	0.523379964	-0.381782454	0.130485089	-0.561822317	0.018921566	-0.48609756	0.047883396	-0.173994338	0.504212433	-0.818252127	5.96E-05	-0.14977597	0.56613254	-0.205151216	0.429593381	0.155277947	0.551783708
A_44_P292558	A_44_P292558	Skiv2l	294260	brown	-0.164119755	0.529066674	0.187876061	0.470233879	-0.347061978	0.172299474	-0.132215674	0.612964548	0.900612579	8.28E-07	0.327588302	0.199291531	0.320473977	0.209805148	0.796564146	0.000129783	-0.182110051	0.484208	-0.006143184	0.981331442	-0.092772157	0.723234822
A_44_P430874	A_44_P430874	Rab21	299799	brown	0.163319743	0.531104425	-0.150970059	0.563004844	0.32316342	0.205789267	0.073141071	0.780266861	-0.804998806	9.70E-05	-0.331947331	0.193023208	-0.479457898	0.051479454	-0.751050005	0.000511102	0.322027331	0.207479529	0.081433818	0.75602739	0.298436326	0.24462086
A_44_P377722	A_44_P377722	Pef1	297900	brown	0.162065487	0.534306359	-0.174309472	0.50342845	0.022134769	0.932800372	0.194638786	0.454102499	0.644119323	0.00525989	0.14278701	0.584586743	-0.044820737	0.864373793	0.855572302	1.19E-05	-0.488854673	0.046446982	0.000869885	0.997356289	-0.080255143	0.75946009
A_44_P576564	A_44_P576564		NA	brown	-0.161821913	0.534929181	0.167497339	0.520502977	-0.044581024	0.865092909	-0.126508484	0.628507334	-0.257541658	0.318300386	-0.018675803	0.943284215	-0.706989609	0.001505712	-0.523088711	0.031191101	-0.305041267	0.233827806	0.166514826	0.522987472	-0.036336968	0.889881581
A_44_P131897	A_44_P131897	Rbck1	60383	brown	-0.15708597	0.547103731	0.124310996	0.634531927	-0.324228163	0.20421331	-0.025360614	0.923032467	0.866484333	6.84E-06	0.374281132	0.138852319	0.245299854	0.342636762	0.838042825	2.67E-05	-0.298391982	0.24469436	0.024028447	0.927065102	-0.112028298	0.668597759
A_44_P548812	A_44_P548812		NA	brown	-0.156568244	0.54844204	0.121273653	0.642894827	-0.379963165	0.132481377	0.03586767	0.89129581	0.811377603	7.71E-05	0.479227534	0.051607747	0.483064007	0.049502147	0.790716601	0.000157609	-0.095680309	0.714894313	-0.199776225	0.442037741	-0.062810522	0.810730248
A_43_P12299	A_43_P12299	Rab5a	64633	brown	-0.156104064	0.549643162	0.260453929	0.312664359	0.01816715	0.944826684	-0.392522267	0.1191251	-0.394323883	0.117289772	-0.308079023	0.228967044	-0.068547758	0.793777333	-0.731930053	0.000837462	0.165053638	0.526692455	-0.290942763	0.257238861	0.051889027	0.843217117
A_42_P704967	A_42_P704967	Arid5a	316327	brown	0.155122685	0.552186417	-0.093081588	0.722345962	0.23866229	0.35626456	-0.181039565	0.486824344	0.375891094	0.137026135	-0.389581124	0.122164412	0.374490536	0.138613848	0.521772064	0.031695131	-0.424780592	0.089205591	-0.17819929	0.493799185	-0.110572529	0.672677728
A_42_P672793	A_42_P672793	Pcnxl3	309167	brown	0.154572915	0.553613409	-0.192063372	0.46021251	-0.088361461	0.735940732	0.332216372	0.192640627	0.624089219	0.007415578	0.385686783	0.12627165	0.057065412	0.827786511	0.853288693	1.33E-05	-0.355760292	0.161076203	0.001991366	0.993947983	-0.167151838	0.521376029
A_44_P620665	A_44_P620665	Efr3a	362923	brown	-0.154174403	0.554648804	0.094735618	0.717600371	-0.064223556	0.806547198	0.004353282	0.986770246	-0.509857047	0.036545324	0.127348569	0.626209989	-0.295045512	0.250281331	-0.685499143	0.00238686	0.069623218	0.790608921	0.107947972	0.680055159	-0.064545098	0.805596013
A_44_P494326	A_44_P494326	Gcn1l1	690632	brown	0.154114495	0.554804526	-0.17402283	0.504141528	-0.043938596	0.867020619	0.20545064	0.428905556	0.693670806	0.002012292	0.223892725	0.387663569	0.252982401	0.327242537	0.945206946	1.09E-08	-0.109829179	0.6747644	0.062310889	0.812210492	-0.049228447	0.851169593
A_44_P1051772	A_44_P1051772	Ebag9	299864	brown	-0.151689851	0.561123097	0.213135824	0.411449109	0.050077268	0.848630959	-0.313007231	0.221219346	-0.650304906	0.004707875	-0.323422	0.20540581	-0.06201654	0.813082832	-0.9288883	7.31E-08	0.316067682	0.216493743	-0.052103424	0.8425769	0.05575249	0.831694872
A_44_P535284	A_44_P535284	Bhmt	81508	brown	-0.149936254	0.565712274	0.074870287	0.775195808	0.040090757	0.878581175	-0.0309976	0.905989316	-0.396616565	0.114983041	-0.061198018	0.815509713	-0.671266754	0.003174387	-0.559409784	0.019552735	-0.368918857	0.145055603	0.203275888	0.433914337	0.071808234	0.784181242
A_42_P704370	A_42_P704370	Arl6ip5	66028	brown	-0.142278784	0.58593841	0.166363772	0.523369928	0.041345686	0.874808172	-0.288315141	0.261757325	-0.434217808	0.08158487	-0.293197516	0.253400482	0.261721441	0.310229896	-0.60811215	0.009599622	0.327837548	0.198929569	0.001674324	0.994911501	-0.012689062	0.96144943
A_44_P369847	A_44_P369847	Keap1	117519	brown	-0.140006436	0.591997719	0.080740172	0.758047003	-0.387739891	0.124094482	0.118884821	0.649500807	0.737276174	0.000732487	0.55641019	0.02036029	0.311069621	0.224245138	0.75034232	0.000520924	0.013231376	0.959803051	0.167594333	0.520258003	-0.135582234	0.603868224
A_44_P272324	A_44_P272324		NA	brown	0.136759927	0.600699027	-0.161230377	0.536443103	-0.156534045	0.548530494	0.316690214	0.215540528	0.663646907	0.003675873	0.434712403	0.081198972	0.174411875	0.503173816	0.883571191	2.58E-06	-0.070772444	0.787226616	0.085664059	0.743743392	-0.155560131	0.551052131
A_43_P15339	A_43_P15339	Pitx1	113983	brown	0.135752795	0.603408823	-0.123147527	0.637730507	0.129800312	0.619523936	0.055004106	0.833924367	0.14071054	0.590117444	-0.135498482	0.604093858	0.475230569	0.053872023	0.310309102	0.225439976	-0.20168653	0.437593924	-0.5338559	0.02729662	-0.141095416	0.589090693
A_42_P634910	A_42_P634910	Rab4b	50866	brown	0.132236673	0.612907641	-0.133452062	0.609617572	0.047580423	0.8561024	0.139794261	0.592564804	0.504602576	0.038855589	0.084335975	0.747593811	-0.273402439	0.288325157	0.629442945	0.006780295	-0.667459033	0.003417513	0.09097119	0.728414827	-0.156353477	0.54899763
A_44_P356962	A_44_P356962	Shoc2	309548	brown	0.128550678	0.622928284	-0.023537758	0.928550908	0.37458179	0.138510015	-0.229807065	0.374913437	-0.711283043	0.001366821	-0.619070751	0.008053565	-0.21941624	0.397469146	-0.785599909	0.000185906	0.114076941	0.662871035	-0.252018945	0.329150682	0.031723021	0.903798706
A_44_P497302	A_44_P497302	St6galnac2	303692	brown	-0.127986979	0.624466328	0.069808719	0.790062731	-0.045262554	0.863048652	-0.188622702	0.468439101	0.542677045	0.024395157	-0.027285521	0.917208685	0.159754455	0.540228844	0.535202733	0.026837203	-0.351666352	0.166295167	0.299817815	0.242337937	-0.076183149	0.771351462
A_43_P19180	A_43_P19180	Rufy1	360521	brown	-0.12768068	0.625302674	0.060441267	0.817754856	-0.365212881	0.149452231	0.153217351	0.55713883	0.799033535	0.00011934	0.554254787	0.020956458	0.163835856	0.529789401	0.815622792	6.59E-05	-0.195075444	0.453070636	0.119878274	0.646750519	-0.044423539	0.865565403
A_44_P693682	A_44_P693682		NA	brown	0.125794797	0.630461559	-0.044268702	0.866029992	0.234206975	0.365580839	-0.048164133	0.854354673	-0.662042528	0.003789243	-0.308410566	0.228440467	-0.530073756	0.028619236	-0.737510332	0.000728151	0.231582951	0.371130877	0.107542539	0.681197272	-0.092799391	0.723156578
A_44_P196291	A_44_P196291	Lamp2	24944	brown	0.124004603	0.635373665	0.034410945	0.895687606	0.161103179	0.536768895	-0.218950397	0.398497187	-0.452256373	0.068351591	-0.366742052	0.147627189	-0.014262094	0.956674388	-0.522387223	0.031458868	0.698700936	0.001806718	0.095528489	0.715328984	-0.034591963	0.895141705
A_44_P210868	A_44_P210868		NA	brown	-0.120701104	0.644475851	0.162469919	0.53327295	-0.263762834	0.306332714	-0.182771873	0.482593883	0.796264186	0.000131102	0.183900404	0.479847568	0.346439502	0.1731222	0.723704874	0.001023076	-0.038708829	0.882738868	0.096611777	0.712229269	-0.197676443	0.446948882
A_44_P1042163	A_44_P1042163	Tti2	290811	brown	0.118411152	0.650813631	-0.008874161	0.973034653	0.345931347	0.173795775	-0.250733088	0.331707388	-0.428411195	0.086215472	-0.570376865	0.016810911	-0.54727207	0.022981686	-0.531622363	0.028071851	-0.299248418	0.243277238	0.102867302	0.69441429	-0.151609899	0.561331981
A_43_P12212	A_43_P12212	Cap1	64185	brown	0.116805314	0.655271587	-0.170725649	0.512378081	0.064461866	0.805842204	0.109414564	0.675929248	0.621504456	0.007738907	0.045797412	0.861444913	0.085798694	0.743353372	0.865451362	7.22E-06	-0.437020736	0.079415455	0.162343858	0.533594966	-0.146365299	0.57510703
A_44_P1006977	A_44_P1006977	Lars	291624	brown	0.115607242	0.658604739	-0.030724948	0.90681283	0.381639818	0.130640843	-0.241023375	0.35138232	-0.665588912	0.003542346	-0.653856286	0.004412753	-0.180824206	0.487351522	-0.716007905	0.00122634	0.122386043	0.639827243	-0.212085574	0.413812121	0.108312391	0.679029146
A_44_P148161	A_44_P148161	Rrm1	685579	brown	0.11545156	0.659038311	-0.228466781	0.377782256	0.047655708	0.855876948	0.286500965	0.264905461	0.50417824	0.039046889	0.183911954	0.479819499	0.032720984	0.900786155	0.787592818	0.000174417	-0.448408141	0.071032069	-0.024260705	0.926361903	0.022596881	0.931400501
A_44_P304265	A_44_P304265		NA	brown	-0.114642581	0.661292947	-0.01726934	0.947549705	-0.345604501	0.174229943	0.304773813	0.234258875	0.656403875	0.004210419	0.640296309	0.005626397	0.151842349	0.560724775	0.739424762	0.000693492	-0.21250811	0.412860572	0.051478056	0.844444595	0.014002057	0.957463656
A_44_P508434	A_44_P508434	Neu1	24591	brown	-0.113494472	0.664497476	0.125830501	0.630363738	-0.326014967	0.201586322	-0.03815365	0.884410009	0.858142925	1.05E-05	0.365613477	0.148972644	0.345203091	0.174764152	0.815198698	6.69E-05	-0.178852549	0.492190753	0.037602724	0.886068804	-0.171370021	0.510763477
A_44_P215467	A_44_P215467	Taf13	310784	brown	-0.112039126	0.668567444	0.22130776	0.393309615	-0.082426418	0.753139942	-0.223481729	0.38855829	-0.513164666	0.035145709	-0.11961254	0.647485757	-0.12276947	0.638771159	-0.799972049	0.000115561	0.57966977	0.014732279	0.047402409	0.856635529	-0.058699011	0.822928886
A_44_P367761	A_44_P367761	Ccng1	25405	brown	0.111737786	0.669411259	-0.120731739	0.64439122	0.186337411	0.473943195	0.157042204	0.547216811	-0.551446082	0.021753636	-0.078203077	0.765446508	-0.536866264	0.026278025	-0.556724823	0.020274383	-0.141938355	0.586844534	0.136465548	0.601490575	-0.345654406	0.174163605
A_44_P363471	A_44_P363471	Chmp7	364419	brown	0.111071226	0.67127909	-0.192772198	0.458526769	-0.081516149	0.755787774	0.318770577	0.212374762	0.649028477	0.004817765	0.366676324	0.14770532	0.074978206	0.774879611	0.89844357	9.67E-07	-0.250823254	0.331527733	0.011625023	0.9646801	0.002473545	0.992482613
A_44_P118540	A_44_P118540	Erbb2	24337	brown	0.110386882	0.67319865	-0.070003242	0.789490073	-0.07069111	0.787465872	0.075476791	0.773419214	0.49753291	0.042137041	0.15762277	0.54571765	0.286043256	0.265703397	0.621160785	0.007782734	0.243761524	0.34576823	-0.055913779	0.831214538	0.155988966	0.549941171
A_44_P291456	A_44_P291456	Parva	57341	brown	0.109884631	0.674608661	-0.139346447	0.593762421	0.044962307	0.863949146	0.068083691	0.795145462	0.661914709	0.003798396	0.013993734	0.95748892	0.203089523	0.434344966	0.890089627	1.71E-06	-0.412585156	0.09979683	0.029407358	0.910793716	-0.040335233	0.877845949
A_44_P349250	A_44_P349250	Paf1	361531	brown	0.10687354	0.683083286	-0.091621195	0.726543966	-0.062133228	0.812736988	0.048668972	0.852843619	0.664127259	0.003642471	0.137145204	0.599663703	0.382086098	0.13015395	0.850649186	1.51E-05	-0.024154173	0.926684442	0.171607637	0.510168686	-0.180402215	0.488385316
A_44_P303762	A_44_P303762	Nkiras2	287707	brown	0.105782457	0.686163023	-0.184270322	0.478949024	-0.120090142	0.646164537	0.358399748	0.157770805	0.622513334	0.00761139	0.471264591	0.056191277	-0.155973114	0.549982219	0.823842097	4.80E-05	-0.407127517	0.104815976	0.069672747	0.79046308	-0.108912846	0.677339738
A_43_P10725	A_43_P10725		NA	brown	-0.105778554	0.68617405	0.136037145	0.60264325	0.061394977	0.814925592	-0.188121364	0.469643844	-0.549386337	0.022353088	-0.227222898	0.380455539	-0.229438645	0.37570082	-0.760756407	0.000391173	-0.004750549	0.985563052	0.062808961	0.810734872	-0.345686933	0.174120375
A_44_P539724	A_44_P539724	Clpb	65041	brown	0.104939395	0.688545892	-0.157796311	0.54526988	-0.208471541	0.421998251	0.395556832	0.116045263	0.592669518	0.012170194	0.525732711	0.030197544	0.147828063	0.571250688	0.811154227	7.77E-05	-0.040945801	0.876010171	-0.043473868	0.868415552	-0.075221741	0.774166186
A_44_P109998	A_44_P109998	Fnip2	310538	brown	0.103561344	0.692446836	-0.11646633	0.656214052	-0.077011789	0.768927602	0.120874494	0.643996903	0.588460826	0.012957633	0.183804949	0.480079565	0.551826666	0.021644256	0.817102881	6.23E-05	0.057512382	0.826456818	-0.148256629	0.570122937	-0.081962932	0.754487828
A_42_P714875	A_42_P714875	Clptm1	292696	brown	0.100915479	0.699957125	-0.060798921	0.816693593	-0.070005209	0.789484282	0.035607961	0.892078576	0.754948684	0.000459709	0.12640499	0.628790578	0.109922282	0.674502926	0.8730676	4.77E-06	-0.189809544	0.465593174	0.026437848	0.919772834	-0.016253465	0.950631469
A_44_P146200	A_44_P146200	Rdx	315655	brown	-0.100305506	0.701692299	0.21275197	0.412311929	-0.013876731	0.957844059	-0.271290159	0.292215156	-0.39847071	0.113141044	-0.257016008	0.319323968	0.056783283	0.828626044	-0.656499155	0.004203	0.181522584	0.485642966	-0.594443134	0.01184993	-0.010799956	0.967185559
A_44_P557228	A_44_P557228	Rela	309165	brown	0.097323699	0.710194494	-0.051907592	0.843161676	0.217340164	0.402061737	-0.263113001	0.307570129	0.514054896	0.034776096	-0.436166356	0.08007223	0.322820171	0.206299002	0.644761287	0.005200281	-0.381524067	0.130767334	-0.063732702	0.807999731	-0.003462265	0.989477915
A_43_P12378	A_43_P12378	Golph3	78961	brown	0.096714899	0.711934418	-0.064545989	0.805593379	0.452785402	0.067989	-0.230703119	0.373002221	-0.661130106	0.003854973	-0.702404743	0.001666637	-0.271842856	0.291194268	-0.669536963	0.003283028	-0.191010135	0.46272306	-0.084487867	0.747153156	0.203909267	0.432452455
A_44_P340180	A_44_P340180	Anapc10	361389	brown	0.095583645	0.715171057	-0.089034895	0.733996485	0.360516021	0.155154053	-0.075232073	0.774135923	-0.581348185	0.014379475	-0.4661778	0.059273862	-0.470525155	0.056631789	-0.599413082	0.01098796	-0.396567355	0.115032214	-0.093733127	0.720475474	-0.016356754	0.9503181
A_44_P468968	A_44_P468968	Dicer1	299284	brown	-0.093826418	0.720207768	0.087560096	0.738256297	-0.192929351	0.458153445	-0.053783229	0.837564018	0.576672861	0.015379165	0.174038238	0.504103186	0.418217008	0.094799827	0.601123294	0.010703148	-0.110821627	0.671978983	-0.159896764	0.539863302	-0.063445868	0.808848807
A_44_P298268	A_44_P298268	Marf1	170946	brown	-0.092850128	0.723010814	0.061353093	0.815049799	-0.179941461	0.48951528	-0.014065975	0.957269649	0.654788855	0.004337793	0.221988967	0.391817423	-0.0047067	0.985696297	0.659488816	0.003975537	-0.339757078	0.182120192	0.083379354	0.750370785	0.04576518	0.861541544
A_43_P13702	A_43_P13702	Hexim1	498008	brown	-0.090497605	0.729778827	-0.011969464	0.963634238	-0.319101921	0.211873334	0.225107286	0.385026111	0.64520775	0.005159148	0.587749739	0.013094564	0.095177948	0.716332923	0.724298983	0.001008622	-0.010949525	0.966731344	0.255939812	0.321425621	0.015862979	0.951816228
A_44_P147558	A_44_P147558	Cfl2	366624	brown	-0.086557014	0.741157726	0.180595544	0.487911567	-0.071483345	0.785136147	-0.180139919	0.489028423	-0.454667826	0.06671028	-0.102689249	0.694919327	0.041035308	0.875741103	-0.684334742	0.002444587	0.6931404	0.002035042	-0.086965942	0.739974495	0.166946938	0.521894113
A_44_P1057955	A_44_P1057955	Cd164	83689	brown	0.085174796	0.745161213	-0.103637353	0.692231482	0.365019173	0.149684513	-0.062905539	0.810448811	-0.724824161	0.000995985	-0.452810842	0.067971599	-0.340149244	0.181583727	-0.713032533	0.001313337	-0.170778311	0.512246036	0.057183318	0.827435708	0.137555574	0.598561743
A_42_P602482	A_42_P602482	Krit1	362317	brown	0.08102345	0.757222035	0.030054736	0.908837514	0.372645607	0.140724611	-0.374547993	0.138548464	-0.586635521	0.013311422	-0.70896365	0.001440478	-0.038716699	0.882715179	-0.685241471	0.002399537	0.135227938	0.604822956	-0.073413843	0.779466377	0.023316737	0.929220233
A_44_P346750	A_44_P346750	Impa1	83523	brown	0.079745358	0.760946075	0.018135277	0.944923346	0.016988286	0.948402244	0.036860946	0.888302946	-0.613176962	0.00885811	-0.005583128	0.983033158	-0.233942815	0.366137448	-0.723095987	0.001038068	0.67447262	0.002980779	-0.021763845	0.933924139	-0.093611268	0.720825202
A_44_P412503	A_44_P412503	Nisch	306255	brown	-0.079418589	0.761898999	0.089326165	0.733156045	-0.277511359	0.280848196	-0.028801844	0.912623859	0.811184781	7.76E-05	0.306867969	0.230897085	0.312852263	0.221460377	0.816396782	6.40E-05	-0.02117972	0.935694074	0.019447088	0.940945694	-0.031305508	0.905059423
A_44_P326727	A_44_P326727	Snd1	64635	brown	-0.077366814	0.767889736	0.051875507	0.843257495	-0.318412622	0.21291732	0.101920389	0.697101548	0.822611188	5.04E-05	0.477621846	0.052508636	0.169652473	0.515072421	0.841702398	2.27E-05	-0.26872912	0.296973718	0.045446406	0.862497327	-0.196861721	0.448861875
A_44_P379420	A_44_P379420	Gdi1	25183	brown	0.07294733	0.780835547	0.006881357	0.97908864	0.000152735	0.999535814	-0.141835144	0.587119368	0.635722515	0.006091632	-0.065270755	0.803450329	-0.027228044	0.917382526	0.651282329	0.004625104	-0.256307241	0.320707179	0.078295125	0.765177708	-0.052516272	0.841344339
A_44_P380031	A_44_P380031	Tom1	361370	brown	-0.071513803	0.785046612	0.055043612	0.833806645	-0.147630748	0.571770234	-0.075520858	0.77329017	0.737219004	0.000733548	0.144879752	0.579034678	0.269114318	0.29625505	0.781431896	0.000211993	-0.271257025	0.292276426	-0.105268438	0.687615539	0.073563157	0.779028283
A_44_P498582	A_44_P498582	Mrgprf	266762	brown	-0.070556718	0.78786125	-0.086616362	0.740985968	-0.196459396	0.449808079	0.292317388	0.254894493	0.545377266	0.023556622	0.504417968	0.038938726	0.058461552	0.823634615	0.680923429	0.002620311	-0.360407407	0.15528763	0.114009653	0.663058853	0.099734245	0.703318614
A_42_P754888	A_42_P754888	Dlk1	114587	brown	0.069086356	0.792190186	-0.085280507	0.744854812	0.156958687	0.547432622	0.074699187	0.775697194	-0.355300836	0.161656329	-0.082580154	0.752693004	-0.354771203	0.162326814	-0.3653471	0.149291428	0.04236496	0.871745547	-0.137708997	0.598149974	0.352341822	0.165426335
A_44_P124250	A_44_P124250		NA	brown	0.067702845	0.796268671	-0.038449085	0.883520663	-0.075858514	0.772301599	-0.00617532	0.981233798	0.724886446	0.000994495	0.076092189	0.77161765	0.366708381	0.147667211	0.856523862	1.14E-05	-0.144894994	0.578994323	-0.051013279	0.845833187	-0.106440347	0.684305471
A_44_P437945	A_44_P437945	Bbc3	317673	brown	-0.067460966	0.796982226	0.048356416	0.853779086	-0.057578684	0.826259616	0.117265038	0.653994217	-0.580244904	0.014610626	0.142148466	0.58628521	-0.556499368	0.020335912	-0.73372343	0.000800944	0.171521915	0.510383225	0.091233521	0.727659605	0.068921145	0.792676947
A_44_P1014263	A_44_P1014263	Hypk	311359	brown	0.065046645	0.804112855	-0.081758834	0.755081589	0.053740142	0.837692525	0.187387131	0.471411013	-0.667425348	0.003419729	0.044805972	0.864418085	-0.250990373	0.331194903	-0.63282745	0.006401767	0.543503146	0.0241362	0.322797507	0.206332688	0.00810256	0.97537857
A_43_P16986	A_43_P16986	Xpo6	293476	brown	0.064965036	0.804354144	-0.123286703	0.637347571	-0.023421646	0.928902527	0.125707805	0.630699921	0.669506061	0.003284995	0.147827065	0.571253315	0.216237504	0.404512525	0.881734221	2.88E-06	-0.353146744	0.164394995	-0.091811624	0.725996143	0.020789965	0.936875211
A_42_P816767	A_42_P816767	Nt5c3a	312373	brown	-0.064604669	0.80541982	0.168010199	0.51920827	0.252334865	0.328524285	-0.490235592	0.04573986	-0.398394222	0.113216617	-0.676942742	0.002838261	-0.097350241	0.71011867	-0.615026303	0.008599049	-0.034577447	0.89518548	-0.209120043	0.420523109	0.171965782	0.509272801
A_44_P269709	A_44_P269709	Rab20	689377	brown	0.063907813	0.807481475	0.017643312	0.946415394	0.033485453	0.898479314	-0.187120729	0.472053005	0.532215761	0.027864255	-0.198424592	0.44519587	0.542756343	0.024370207	0.599915562	0.010903662	-0.239598816	0.354323453	-0.180624942	0.487839547	-0.249624729	0.333920364
A_44_P285915	A_44_P285915	Wtap	499020	brown	0.063779211	0.807862075	-0.11366412	0.664023616	0.09264157	0.723610044	0.263459374	0.306910196	-0.672212488	0.003116238	0.10271557	0.694844662	-0.494632255	0.04354245	-0.684505652	0.002436043	0.053718892	0.837755905	-0.059580031	0.820311619	0.018217615	0.944673644
A_44_P1057272	A_44_P1057272	Ehmt2	361798	brown	-0.060251875	0.818316959	0.031072311	0.905763676	-0.379588954	0.132894607	0.202788042	0.435042061	0.771151507	0.00028971	0.619523341	0.007994288	0.204427646	0.431257903	0.808258936	8.63E-05	-0.001730945	0.994739425	0.093966111	0.719806966	-0.121786991	0.641478539
A_44_P541633	A_44_P541633	Ntan1	360462	brown	-0.059786842	0.819697498	0.16553741	0.525464476	-0.186698149	0.473072251	-0.03720205	0.887275485	-0.320845829	0.209246894	0.14091364	0.589575532	-0.075807491	0.772450961	-0.548859921	0.022508333	0.648519023	0.004862199	-0.020464079	0.937862895	0.016672144	0.94936128
A_44_P108086	A_44_P108086	Rras2	365355	brown	0.057392939	0.826812106	-0.011400114	0.965363044	0.217999314	0.40060052	-0.083975715	0.748639269	-0.654326824	0.004374801	-0.347684683	0.171479068	-0.27115127	0.292472037	-0.712988628	0.001314658	0.358610582	0.157508777	0.004910652	0.985076549	0.384754519	0.127268983
A_44_P217821	A_44_P217821	Bap1	306257	brown	0.056969834	0.828070902	-0.083097457	0.751189655	-0.079950207	0.760348861	0.08497648	0.745736132	0.717008459	0.001198175	0.180489647	0.488171038	0.273242348	0.288618881	0.894050701	1.31E-06	-0.180980837	0.486968078	-0.128729587	0.622440441	0.053354418	0.838843126
A_44_P171634	A_44_P171634	Sigmar1	29336	brown	0.052332867	0.841891854	0.014262145	0.956674233	-0.181792178	0.484984192	0.102201158	0.696304393	0.484586064	0.0486849	0.28702368	0.263996009	0.0112962	0.965678593	0.471374789	0.056125847	-0.110817453	0.67199069	-0.551040538	0.021870661	-0.138311588	0.596533796
A_44_P279224	A_44_P279224	Faap20	362678	brown	-0.051906106	0.843166115	-0.021618375	0.934364896	-0.225413656	0.384362373	0.244401881	0.344462722	0.510119654	0.036432675	0.443169967	0.074803593	0.056990297	0.828010014	0.557544288	0.020051965	-0.499674945	0.041121438	-0.192486173	0.459206625	-0.2053657	0.429100618
A_43_P14774	A_43_P14774	C1d	289810	brown	-0.050739471	0.84665143	0.173405163	0.505679715	-0.082596673	0.752644985	-0.169515505	0.51541677	-0.382097524	0.1301415	-0.10876976	0.677742186	0.286652407	0.264641774	-0.569554765	0.017005328	0.480544931	0.050877291	-0.46723025	0.058626011	-0.155212349	0.551953837
A_44_P510345	A_44_P510345		NA	brown	-0.050735718	0.846662645	0.073280841	0.779856663	0.061332683	0.815110328	-0.038608232	0.883041639	-0.730249552	0.000872922	-0.128424136	0.623273422	-0.328964957	0.197297686	-0.906480528	5.34E-07	0.217266067	0.402226174	0.02109134	0.935961894	0.016298533	0.950494736
A_44_P426823	A_44_P426823	Phc1	312690	brown	0.04593838	0.861022315	-0.012502305	0.962016429	-0.188949525	0.467654553	0.057755798	0.825732866	0.779486503	0.000225179	0.285319564	0.266968049	0.221182362	0.393584637	0.86602794	7.01E-06	-0.032519662	0.901393782	0.065339633	0.803246733	-0.141842248	0.587100449
A_44_P883154	A_44_P883154	Matr3	29150	brown	0.04340771	0.868614164	0.048766166	0.852552759	0.076940082	0.769137275	-0.069408039	0.791242614	-0.666132086	0.003505713	-0.188002404	0.469929936	-0.111290477	0.670664504	-0.778133215	0.00023475	0.685362887	0.002393557	-0.118467564	0.650657227	0.127641759	0.625408977
A_44_P748640	A_44_P748640		NA	brown	0.040366274	0.877752605	-0.082057424	0.754212977	-0.245514202	0.342201722	0.265209693	0.303588229	0.646219764	0.00506688	0.512693111	0.035342705	0.267875889	0.298569314	0.797106442	0.000127426	0.080747518	0.758025607	-0.041299389	0.87494732	-0.174207956	0.503680937
A_42_P835247	A_42_P835247	Egln2	308457	brown	-0.039113383	0.881521414	0.030888094	0.906320057	-0.236281414	0.361226277	0.037623973	0.886004816	0.833712456	3.21E-05	0.325758989	0.201961303	0.266592724	0.300978546	0.879784722	3.24E-06	-0.211461399	0.415219887	0.042653302	0.87087947	-0.085530965	0.744129005
A_42_P572366	A_42_P572366	Kat7	303470	brown	0.038678203	0.882831043	-0.016679051	0.949340327	-0.051745973	0.843644349	-0.043692161	0.867760275	0.714912873	0.001257788	0.083414279	0.750269348	0.060989791	0.81612735	0.778356465	0.000233148	-0.41432704	0.09823166	-0.033023107	0.899874384	-0.114348789	0.662112435
A_44_P1001735	A_44_P1001735	Nudcd2	287199	brown	0.03721668	0.88723142	-0.009078553	0.972413802	0.08980829	0.731765532	0.083549446	0.74987681	-0.582399418	0.01416192	-0.059587054	0.820290764	-0.572402139	0.016339395	-0.706749143	0.001513822	0.012623634	0.961648068	-0.038493035	0.883388373	0.010153184	0.969149796
A_44_P213214	A_44_P213214	Npepl1	311671	brown	-0.036745506	0.888650708	0.02385232	0.927598389	-0.176715071	0.497462921	-0.010178453	0.969073051	0.787985859	0.000172223	0.220327852	0.395461518	0.358192036	0.158029242	0.854701872	1.24E-05	-0.172881899	0.50698454	-0.161521937	0.53569667	-0.001112116	0.996620118
A_44_P1027602	A_44_P1027602	Unc45a	308759	brown	-0.035333005	0.8929074	-0.097863077	0.708654107	-0.248820437	0.33553156	0.348678052	0.170175747	0.616458087	0.008402668	0.559115667	0.019630793	0.184741267	0.477806278	0.793051535	0.000145952	-0.303766074	0.235887625	0.123958848	0.635499402	-0.113717612	0.66387423
A_43_P17619	A_43_P17619		NA	brown	0.031521557	0.904407017	-0.03940497	0.880644078	0.269282164	0.295942225	-0.089121841	0.733745578	-0.497804447	0.042007257	-0.3393638	0.182659234	-0.344327566	0.175933122	-0.558309932	0.01984588	-0.243814897	0.345659309	-0.01283284	0.961012928	0.146347344	0.575154435
A_44_P545727	A_44_P545727	Trafd1	114635	brown	-0.031193305	0.905398268	0.05583002	0.831463973	-0.0785252	0.76450595	-0.184101452	0.479359114	0.690679415	0.002143371	-0.018042754	0.94520394	0.305043481	0.233824239	0.722046525	0.001064332	-0.146236302	0.57544764	0.072649268	0.781710651	0.051666437	0.843881903
A_42_P586064	A_42_P586064	Pacs1	171444	brown	0.029203155	0.911410866	-0.085891749	0.743083839	-0.241726428	0.349935926	0.359244454	0.156722769	0.529213046	0.028927004	0.565893898	0.017892595	-0.002452888	0.992545392	0.637404288	0.005917099	-0.269161924	0.296166303	-0.070906531	0.786832215	-0.163323268	0.531095438
A_44_P229299	A_44_P229299	Mepce	304361	brown	-0.029082053	0.911776885	-0.066119133	0.800943454	-0.275468027	0.284551546	0.310635159	0.224927216	0.660495085	0.003901262	0.572823249	0.016242672	0.063746588	0.807958632	0.788394119	0.000169969	-0.131497751	0.614911337	0.111474421	0.670149042	0.016610818	0.949547322
A_44_P186336	A_44_P186336	Rab15	299156	brown	-0.028028818	0.914960899	0.017365492	0.947258053	-0.224069966	0.387278072	0.043567282	0.868135132	0.732042336	0.000835136	0.297267264	0.246563268	0.328644003	0.197761358	0.806590315	9.17E-05	-0.051687884	0.843817844	0.207197124	0.424905059	-0.116461423	0.656227698
A_44_P148807	A_44_P148807	Scyl1	293684	brown	-0.027663531	0.916065479	-0.014988089	0.954471044	-0.134252916	0.607453504	0.020305457	0.938343672	0.768573379	0.000312547	0.201610449	0.437770466	0.328061929	0.198604083	0.878692535	3.46E-06	-0.252899766	0.327405944	-0.068606034	0.793605565	0.010187681	0.969045026
A_44_P119666	A_44_P119666	Stard3	363675	brown	0.02754461	0.916425114	0.004975369	0.984879895	-0.15046944	0.564315213	-0.003649025	0.98891037	0.802103042	0.000107352	0.207918056	0.423259406	0.152185515	0.559828876	0.852018714	1.42E-05	-0.219094285	0.398179494	0.007495108	0.977223982	-0.110232857	0.673630949
A_44_P958051	A_44_P958051	Ogdh	360975	brown	0.026397947	0.919893552	0.008108504	0.975360513	-0.102299215	0.696026062	-0.061605357	0.814301772	0.789037522	0.000166466	0.085321734	0.744735326	0.27439843	0.286501832	0.865741437	7.11E-06	-0.195539837	0.451974534	-0.055179667	0.833401248	0.001708379	0.994808005
A_44_P1004064	A_44_P1004064	Sh2d3c	362111	brown	0.023586009	0.928404795	-0.129347211	0.620757467	-0.079091792	0.762852331	0.26508382	0.303826408	0.412990987	0.09943059	0.376959255	0.135823713	-0.091508057	0.726869499	0.547081544	0.023038999	-0.533848657	0.027299107	0.06605002	0.80114761	-0.14998705	0.565579111
A_43_P19907	A_43_P19907	Loxl1	315714	brown	-0.022324982	0.932224137	-0.166924196	0.521951629	-0.061895485	0.813441654	0.352902554	0.164707415	0.203390279	0.433650124	0.319454602	0.211340461	0.053589055	0.838143175	0.460394423	0.062929161	-0.334055962	0.190038071	0.07460383	0.775976659	0.217298078	0.402155129
A_43_P17384	A_43_P17384	Edem2	296304	brown	0.02197837	0.933274191	-0.053589847	0.838140814	-0.154018749	0.555053446	0.161788861	0.535013719	0.589632893	0.012734406	0.318978618	0.21205984	0.08992925	0.731416791	0.684070707	0.002457835	-0.400773084	0.11088285	0.025877653	0.921467796	-0.316710823	0.215509018
A_44_P402375	A_44_P402375	Por	29441	brown	0.018514176	0.943774324	0.00104759	0.996816221	0.059388761	0.820879678	-0.196494011	0.44972663	0.584554473	0.013724046	-0.194979449	0.45329738	0.190934748	0.462903019	0.660077492	0.003931948	-0.149403257	0.567110321	0.121685402	0.641758728	0.232805653	0.368538954
A_44_P552875	A_44_P552875	Dtx2	304591	brown	0.015494928	0.952933008	-0.064288608	0.80635474	-0.196015197	0.45085394	0.159651912	0.540492312	0.736181257	0.000753046	0.391455319	0.120221462	0.337517993	0.185203312	0.880643398	3.08E-06	-0.154432849	0.553977223	0.159770509	0.540187602	-0.165096265	0.5265842
A_44_P295151	A_44_P295151	Flnb	306204	brown	-0.014649199	0.955499515	0.056184239	0.830409205	-0.15670165	0.54809705	-0.102694779	0.69490364	0.787194812	0.000176663	0.1141536	0.662657083	0.391188586	0.12049665	0.821005829	5.36E-05	-0.077431177	0.767701618	-0.070531834	0.787934462	-0.071927341	0.783831239
A_44_P428970	A_44_P428970	Oxa1l	691393	brown	0.014491724	0.955977443	0.010121821	0.969245048	-0.231120665	0.372113477	0.07129574	0.785687681	0.783342888	0.000199676	0.35808737	0.158159577	0.16729269	0.521020025	0.825950796	4.41E-05	-0.073102769	0.780379281	0.05653807	0.829355869	-0.025182653	0.923571077
A_44_P428075	A_44_P428075	Cdkn2aip	306455	brown	-0.010784882	0.967231336	0.009028236	0.97256664	0.255508347	0.322270475	-0.173786969	0.504728635	-0.416573782	0.096238868	-0.376958717	0.135824316	-0.534672398	0.027017387	-0.524256636	0.030749174	-0.272364495	0.29023272	-0.029104556	0.911708872	0.256623136	0.320090255
A_44_P1031285	A_44_P1031285	Pnn	368070	brown	-0.010034465	0.969510362	0.085440038	0.744392479	0.113845745	0.663516437	-0.160130786	0.539262419	-0.68444998	0.002438824	-0.30340035	0.236480493	-0.060120709	0.818706299	-0.831970831	3.45E-05	0.418104566	0.094897802	-0.181008162	0.486901198	-0.047994001	0.85486401
A_44_P523372	A_44_P523372	Nedd9	291044	brown	-0.008464424	0.974279302	0.14766025	0.571692541	0.079944764	0.760364727	-0.290886341	0.25733537	-0.351659694	0.166303746	-0.318754777	0.21239869	-0.198870872	0.44415185	-0.57915127	0.014842636	0.377569533	0.13514001	-0.117336584	0.653795505	0.081994523	0.754395934
A_42_P714804	A_42_P714804	Hdgfrp2	171073	brown	-0.007385766	0.977556169	-0.011819136	0.964090689	-0.360675626	0.154957907	0.274018545	0.287196449	0.629155839	0.006813214	0.652105261	0.004556333	0.176282761	0.498532493	0.693285465	0.002028799	0.131491613	0.614927993	0.171796822	0.509695354	-0.323340684	0.205526346
A_44_P344397	A_44_P344397	Bles03	266609	brown	0.006320427	0.980792907	-0.031846274	0.903426574	-0.140958225	0.589456599	0.078669753	0.764083975	0.697876831	0.001839164	0.311191229	0.224054459	-0.058639712	0.823105109	0.748531525	0.000546773	-0.388215056	0.123594365	0.143350953	0.583088415	-0.035043884	0.893779037
A_44_P557199	A_44_P557199	Mlycd	85239	brown	0.005499313	0.983287832	0.075975045	0.771960501	0.033133392	0.899541589	-0.28778408	0.262676466	0.616571784	0.008387228	-0.260785316	0.31202679	0.291709216	0.255930058	0.600674519	0.010777311	-0.278613266	0.278863317	-0.170188517	0.513725793	0.018478083	0.943883771
A_44_P334195	A_44_P334195	Qars	290868	brown	0.005476289	0.983357791	-0.021555186	0.934556356	-0.123126934	0.637787177	0.003247242	0.990131355	0.778453765	0.000232453	0.184957972	0.477280892	0.27579255	0.283961411	0.885732046	2.25E-06	-0.250957937	0.331259486	0.091407448	0.727159019	-0.070805642	0.787128964
A_44_P160669	A_44_P160669	Ddost	313648	brown	0.003628253	0.988973492	-0.041857976	0.873268674	-0.194852625	0.45359703	0.125427771	0.631467456	0.750427342	0.000519735	0.327837614	0.198929472	0.270154644	0.294319317	0.889468395	1.78E-06	-0.103173856	0.693545048	0.138459711	0.596136796	-0.017630794	0.946453361
A_43_P11442	A_43_P11442	B2m	24223	brown	-0.003183886	0.990323891	-0.011766177	0.964251494	0.215729162	0.405645061	-0.117659889	0.652897824	-0.586986555	0.013242797	-0.334055946	0.190038093	-0.183129916	0.481721746	-0.611990993	0.009027497	0.098719774	0.706209695	-0.08920928	0.733493276	0.218356719	0.399809413
A_43_P22037	A_43_P22037	Sall3	364910	brown	0.002453006	0.992545033	-0.010563394	0.967903974	-0.229374809	0.375837342	0.125141699	0.632251911	0.627448076	0.007011687	0.356119042	0.160624213	0.54588352	0.02340193	0.736155457	0.000753537	0.036120461	0.890533986	-0.14491281	0.578947153	-0.190033721	0.465056588
A_44_P102755	A_44_P102755	Vangl2	289229	brown	0.00230318	0.99300036	0.082213359	0.753759466	-0.117176513	0.654240118	-0.1335017	0.609483349	0.50440652	0.038943887	0.040477243	0.877418918	0.378776676	0.133794651	0.481152734	0.050542907	0.185897826	0.475005568	-0.189037858	0.467442619	0.147230184	0.572825569
A_44_P684304	A_44_P684304	Mypop	499090	green	-0.78902235	0.000166548	0.698193177	0.001826653	-0.905117793	5.93E-07	-0.263251534	0.307306087	0.462724057	0.061437236	0.849049091	1.63E-05	0.076810105	0.769517363	-0.210965785	0.416339499	-0.205400013	0.429021813	-0.078529345	0.764493849	-0.012520323	0.961961724
A_42_P544167	A_42_P544167	Tep1	64523	green	-0.771728805	0.000284793	0.673172185	0.00305812	-0.897407655	1.04E-06	-0.290494078	0.258006966	0.675665166	0.002911262	0.832971337	3.31E-05	0.207224395	0.424842746	0.072098548	0.783328204	-0.271660654	0.291530576	-0.006873463	0.979112622	-0.091422083	0.727116902
A_42_P567267	A_42_P567267	Mt2A	689415	green	0.756608334	0.000439177	-0.666687954	0.003468543	0.869196576	5.91E-06	0.23457182	0.364812855	-0.409262042	0.10283205	-0.830514757	3.67E-05	0.065035391	0.80414613	0.245382219	0.342469556	0.161981438	0.534521237	0.031341773	0.904949908	-0.028802803	0.91262096
A_43_P13170	A_43_P13170	Tmlhe	170898	green	-0.73524226	0.000771057	0.631629198	0.006533787	-0.850340576	1.53E-05	-0.207740625	0.423664112	0.364162107	0.150715211	0.805465099	9.54E-05	0.361801547	0.153579	-0.208432196	0.422087836	-0.108533447	0.678407027	-0.159157227	0.541764129	-0.100906549	0.699982519
A_44_P192964	A_44_P192964	Rcor2	305811	green	-0.728775723	0.000905034	0.580831328	0.014487401	-0.801221351	0.000110687	-0.174672959	0.50252489	0.33251993	0.192209562	0.811914671	7.56E-05	0.188906894	0.467756852	-0.195411019	0.452278448	-0.059719465	0.819897562	0.070966319	0.786656372	-0.013848564	0.957929556
A_43_P22631	A_43_P22631		NA	green	-0.726470909	0.000957207	0.628709982	0.00686459	-0.816996968	6.25E-05	-0.200440732	0.440489325	0.310151314	0.225688383	0.774973084	0.000258433	0.087046256	0.739742171	-0.300854301	0.240633976	-0.228183131	0.378390947	-0.140975774	0.589409789	-0.15688141	0.547632342
A_44_P557154	A_44_P557154	Smim3	286910	green	0.697739614	0.001844612	-0.635802518	0.006083236	0.861104626	9.05E-06	0.219571492	0.397126848	-0.358806223	0.157265895	-0.828107642	4.05E-05	-0.093551264	0.72099743	0.253604901	0.326013091	-0.146179486	0.575597686	0.056607541	0.829149092	-0.018859769	0.942726394
A_44_P1037041	A_44_P1037041	Map3k6	313022	green	0.695737667	0.001925621	-0.592606137	0.012181764	0.864105652	7.75E-06	0.144247232	0.580710418	-0.447146129	0.071927685	-0.895927327	1.15E-06	-0.089002221	0.734090783	0.108182985	0.679393424	-0.017719565	0.946184119	-0.006805722	0.979318435	-0.000742725	0.997742748
A_43_P11610	A_43_P11610	Alad	25374	green	-0.688405957	0.002247596	0.616606397	0.008382532	-0.834273874	3.13E-05	-0.218361157	0.399799595	0.623546651	0.007482533	0.782822807	0.000202967	0.217272627	0.402211615	0.059853323	0.819500108	-0.359726768	0.156126482	-0.207965993	0.423150099	-0.189067386	0.467371784
A_44_P191055	A_44_P191055	Pogz	310658	green	-0.68017482	0.002660219	0.645612299	0.005122103	-0.88204854	2.83E-06	-0.264701516	0.304550496	0.697703282	0.001846057	0.830094304	3.73E-05	0.259934582	0.313665094	0.111534365	0.669981092	-0.13365739	0.609062441	0.051553198	0.844220139	-0.286381727	0.265113189
A_44_P149138	A_44_P149138	Crem	25620	green	0.677598964	0.002801348	-0.616739631	0.008364477	0.906181857	5.46E-07	0.179450353	0.490721071	-0.599937629	0.010899972	-0.924684024	1.11E-07	-0.156686963	0.548135027	-0.020916543	0.936491608	-0.01951809	0.940730439	-0.022931429	0.930387179	0.143462045	0.582793446
A_44_P158216	A_44_P158216	Pik3r2	29741	green	-0.675880361	0.00289886	0.647345151	0.004965846	-0.879105063	3.37E-06	-0.300238327	0.24164571	0.845089564	1.95E-05	0.791217949	0.000155043	0.320749546	0.209391349	0.276589197	0.282515882	-0.173779234	0.504747895	-0.025496383	0.922621575	-0.142840165	0.584445449
A_44_P351141	A_44_P351141	Ap3m1	171126	green	-0.672634198	0.00309059	0.581626088	0.014321708	-0.81684872	6.29E-05	-0.124646929	0.633609521	0.296822964	0.247304007	0.854805751	1.24E-05	0.040575806	0.877122554	-0.279423041	0.277410121	-0.097401283	0.70997286	-0.111315561	0.670594203	-0.190818227	0.463181239
A_44_P381917	A_44_P381917	Sphk1	170897	green	0.662432574	0.003761424	-0.592660502	0.012171839	0.883877283	2.53E-06	0.139412949	0.593584507	-0.453934601	0.067206231	-0.922004758	1.43E-07	-0.255185468	0.322903555	0.104181193	0.690691275	-0.125723692	0.630656385	0.050459928	0.847486965	0.159668407	0.540449927
A_42_P753215	A_42_P753215	Synj2	84018	green	-0.661069091	0.003859401	0.533859509	0.027295381	-0.839312979	2.53E-05	-0.092138	0.725057525	0.590324032	0.012604208	0.890864187	1.62E-06	0.326299297	0.20117034	0.136102049	0.60246856	-0.143946543	0.581507751	-0.052766182	0.840598401	0.006302364	0.980847791
A_44_P994783	A_44_P994783	Nmral1	287063	green	-0.659479457	0.003976233	0.595983478	0.011577241	-0.830540568	3.66E-05	-0.200860256	0.439513197	0.679457279	0.002698936	0.805427317	9.55E-05	0.04469883	0.864739489	0.128225438	0.623815517	-0.366133895	0.148351179	-0.075670251	0.772852744	-0.147815646	0.571283378
A_44_P558660	A_44_P558660	Twf1	315265	green	0.659241587	0.003993959	-0.611450779	0.009105505	0.865161212	7.33E-06	0.254631468	0.323991489	-0.703824784	0.001615354	-0.809147279	8.36E-05	-0.530707837	0.028394123	-0.186214496	0.474240133	0.005456587	0.983417657	0.202810602	0.434989876	0.160832616	0.537462184
A_44_P650885	A_44_P650885	Mthfd2	680308	green	0.656918659	0.004170461	-0.563886594	0.018394255	0.852883276	1.36E-05	0.138584173	0.595803295	-0.485356883	0.048274907	-0.900584042	8.30E-07	-0.220776115	0.394476332	0.042031104	0.872748498	-0.080490908	0.758773119	-0.058528689	0.823435069	0.090110499	0.730894322
A_44_P1001528	A_44_P1001528	Tcirg1	293650	green	-0.656356679	0.004214097	0.608238449	0.009580549	-0.863748472	7.90E-06	-0.226693369	0.38159672	0.710351083	0.001396035	0.864406003	7.63E-06	0.124745477	0.633339026	0.138191317	0.596856225	-0.191136689	0.462421038	0.067710132	0.796247176	-0.183682751	0.480376639
A_44_P996521	A_44_P996521	Cxxc5	291670	green	-0.649208834	0.004802113	0.54659415	0.023186119	-0.79559093	0.000134104	-0.191600059	0.461316046	0.656574803	0.004197117	0.811792947	7.59E-05	0.255424829	0.322434162	0.173289378	0.505968304	-0.075436888	0.773536065	-0.042362271	0.871753622	-0.012322455	0.962562474
A_44_P203145	A_44_P203145	Cacna1c	24239	green	0.647682455	0.004935883	-0.52208132	0.031576186	0.839174085	2.54E-05	0.060070139	0.818856419	-0.569413123	0.017039001	-0.926311411	9.48E-08	-0.228238818	0.378271405	-0.110522882	0.672817022	0.186792819	0.472843816	0.0215172	0.934671455	0.113547627	0.66434899
A_42_P542744	A_42_P542744	Dchs1	308912	green	-0.640380158	0.005618143	0.522024273	0.031598101	-0.775751465	0.000252422	-0.067430814	0.797071186	0.404110893	0.10766593	0.823917208	4.78E-05	0.058453335	0.823659037	-0.081706612	0.755233532	-0.290518963	0.257964327	-0.143241463	0.58337919	-0.001192842	0.996374781
A_44_P283784	A_44_P283784	Nmd3	310512	green	0.639279448	0.005727268	-0.597535922	0.011307469	0.853720581	1.30E-05	0.251549815	0.330082138	-0.830609549	3.65E-05	-0.801096008	0.000111168	-0.417720834	0.095232709	-0.320715364	0.209442648	0.073145068	0.780255131	0.105577592	0.686741805	0.111293255	0.670656718
A_43_P12206	A_43_P12206	Xylt2	64134	green	-0.638077775	0.005848344	0.572982656	0.016206176	-0.836361987	2.87E-05	-0.221649399	0.392560866	0.714359618	0.001273927	0.805172514	9.64E-05	0.48882656	0.046461462	0.239422775	0.354687871	0.075740843	0.772646073	-0.053502522	0.838401299	-0.115415709	0.65913817
A_44_P101700	A_44_P101700	Stx11	292483	green	0.630906075	0.006614511	-0.568834139	0.017177194	0.866296504	6.91E-06	0.137186263	0.599553409	-0.612039643	0.009020498	-0.902593416	7.16E-07	-0.16086676	0.53737467	-0.079976411	0.760272475	-0.021933506	0.933410113	0.061836355	0.813616936	0.047200449	0.857240443
A_44_P653813	A_44_P653813	Pcp4l1	685448	green	-0.630004221	0.006716308	0.529043659	0.028987872	-0.820071869	5.56E-05	-0.128883915	0.622019745	0.51197716	0.035643408	0.87358022	4.64E-06	0.346368466	0.173216255	0.057148909	0.827538083	0.081948835	0.754528834	0.087328421	0.738926126	-0.249360752	0.334448682
A_42_P514419	A_42_P514419	Clp1	311166	green	0.624570706	0.007356563	-0.589582611	0.01274392	0.832350782	3.40E-05	0.266871549	0.300454049	-0.76749385	0.000322546	-0.752828272	0.000487098	-0.612959194	0.008889021	-0.280739854	0.275056897	-0.044397275	0.865644205	0.233168429	0.367771878	0.087644404	0.738012585
A_44_P316358	A_44_P316358	Shroom3	305230	green	0.618182987	0.008170861	-0.539357582	0.025457485	0.796719222	0.000129106	0.139831583	0.592465038	-0.409973998	0.102176312	-0.85195915	1.42E-05	-0.228488171	0.377736378	0.099679856	0.703473516	-0.12082314	0.644138742	-0.003831963	0.988354443	0.166703587	0.522509726
A_44_P990142	A_44_P990142	N4bp2l2	288416	green	0.617604518	0.008248023	-0.564583893	0.018218756	0.818604253	5.88E-05	0.157356834	0.546404134	-0.611970109	0.009030502	-0.826341747	4.34E-05	-0.096168105	0.713498277	-0.088404333	0.735816913	0.027010778	0.918039682	0.139649398	0.59295211	0.004342445	0.986803179
A_44_P482928	A_44_P482928	Abt1	306960	green	0.610875199	0.009189211	-0.538296973	0.025804347	0.849653218	1.58E-05	0.117089241	0.654482572	-0.703762538	0.001617574	-0.89343138	1.37E-06	-0.324186749	0.204274461	-0.241935467	0.349506521	0.093735064	0.720469915	0.160663127	0.537896686	0.099342334	0.704435045
A_42_P552439	A_42_P552439	Cldn14	304073	green	0.610309645	0.009272055	-0.562134333	0.018841113	0.826760173	4.27E-05	0.181416898	0.485901336	-0.508196924	0.037263616	-0.859011218	1.01E-05	-0.247534426	0.338117053	0.011988825	0.963575454	-0.154940528	0.552659046	-0.075258191	0.774059422	0.200469848	0.440421542
A_44_P807058	A_44_P807058	Emp1	25314	green	0.601205033	0.010689684	-0.537602731	0.026033364	0.80612138	9.32E-05	0.112753842	0.666567597	-0.49878157	0.041542733	-0.863160991	8.14E-06	0.074899923	0.775108972	0.036808582	0.88846069	0.079090761	0.762855337	0.003092368	0.990602012	0.095804273	0.714539456
A_44_P452245	A_44_P452245	Serpine1	24617	green	0.598715463	0.011105853	-0.554550425	0.020873892	0.84800023	1.71E-05	0.103030163	0.693952448	-0.393831329	0.117789555	-0.910399735	3.92E-07	-0.137743976	0.598056108	0.143511255	0.582662804	-0.190566796	0.463781869	-0.050951897	0.846016606	0.169190573	0.516234102
A_42_P641168	A_42_P641168	Mrs2	79032	green	0.597609097	0.011294878	-0.471178573	0.05624239	0.765287115	0.000343818	0.080262892	0.759437507	-0.606679565	0.009818088	-0.8559387	1.17E-05	-0.253239734	0.326733973	-0.197601999	0.447123506	0.257020025	0.31931614	0.046752214	0.858583278	0.144182464	0.580882123
A_42_P548410	A_42_P548410	Acot1	50559	green	0.59278203	0.012149676	-0.474098519	0.054526605	0.823744361	4.82E-05	-0.006257581	0.980983858	-0.474585808	0.054244118	-0.960084261	1.05E-09	-0.178083406	0.494084773	-0.051224576	0.84520185	-0.034287719	0.896059247	-0.027017198	0.918020262	0.050270714	0.848052599
A_44_P515326	A_44_P515326	Dgat1	84497	green	0.588555405	0.012939506	-0.565814979	0.017912114	0.789009566	0.000166617	0.149821108	0.566014175	-0.291375279	0.256499782	-0.800778888	0.000112393	0.104202913	0.690629787	0.294602174	0.251027421	-0.16474318	0.527481194	0.016344766	0.950354471	0.150586815	0.564007867
A_44_P288794	A_44_P288794	Bfar	304709	green	0.588198942	0.01300793	-0.544174458	0.023927337	0.818842912	5.83E-05	0.122150891	0.640475253	-0.501027706	0.040489681	-0.834401124	3.12E-05	-0.348215963	0.170781188	-0.017694711	0.946259502	0.002343358	0.992878258	0.124191425	0.634860368	0.24045461	0.352554921
A_44_P140557	A_44_P140557	Dock6	367039	green	-0.585765414	0.013482735	0.490321257	0.045696263	-0.820771738	5.41E-05	-0.081552577	0.755681761	0.722090131	0.00106323	0.910439395	3.91E-07	0.309076332	0.22738539	0.307876791	0.22928862	-0.11422043	0.662470586	0.024813298	0.92468905	-0.221998751	0.391796013
A_44_P991819	A_44_P991819	Krt19	360626	green	-0.582015296	0.014241112	0.509500269	0.036698795	-0.787368772	0.000175678	-0.130655527	0.617198295	0.695602309	0.001931201	0.825101994	4.56E-05	0.166171097	0.523857949	0.246411947	0.340383104	-0.284204821	0.268923305	0.04144695	0.874503826	-0.066883754	0.798685646
A_44_P853254	A_44_P853254		NA	green	0.581979846	0.014248438	-0.512632452	0.035368107	0.791536286	0.000153431	0.118845204	0.649610572	-0.624991947	0.007305241	-0.792038923	0.000150916	-0.431540543	0.083696905	-0.195295375	0.452551367	0.074774717	0.775475853	0.115758484	0.658183632	0.199129171	0.443548165
A_44_P203416	A_44_P203416	Inpp4b	116699	green	-0.575422866	0.015655492	0.440642415	0.076674893	-0.793903454	0.000141883	0.047692339	0.855767255	0.433450701	0.082186024	0.96591382	3.28E-10	0.175214121	0.501181092	0.038582649	0.883118641	-0.063188656	0.809610365	-0.052512199	0.841356498	-0.147430617	0.5722974
A_44_P881253	A_44_P881253	Pqlc1	361352	green	0.573370955	0.016117545	-0.529100576	0.028967409	0.819692269	5.64E-05	0.099901227	0.70284311	-0.358386642	0.157787103	-0.863387481	8.05E-06	-0.298302836	0.244842166	0.135717307	0.603504398	-0.316483193	0.215857215	0.057914171	0.825261917	0.134386317	0.607093326
A_44_P387246	A_44_P387246	Sin3a	363067	green	-0.571306526	0.016593163	0.522229725	0.031519229	-0.783974088	0.000195742	-0.156867182	0.547669116	0.703559715	0.001624827	0.821140814	5.33E-05	0.135419779	0.604305921	0.223767615	0.38793581	-0.165738364	0.524954772	-0.005012341	0.984767549	-0.22760139	0.379641005
A_44_P198539	A_44_P198539	Cblb	171136	green	0.57039079	0.016807632	-0.516162603	0.033912839	0.76974645	0.000301977	0.134457704	0.606900619	-0.35702578	0.159485637	-0.801223981	0.000110677	-0.267194527	0.299847179	0.127407991	0.626047612	-0.319966271	0.210568914	0.022597746	0.931397882	0.047741341	0.855620518
A_43_P12355	A_43_P12355	Adgrl1	65096	green	-0.558930872	0.019679961	0.486490326	0.047676757	-0.783121889	0.000201069	-0.092149853	0.725023443	0.642146247	0.00544656	0.837223417	2.76E-05	0.344494379	0.175709998	0.226982496	0.380973394	0.031019882	0.905922019	-0.120071207	0.6462169	-0.035510893	0.892371164
A_42_P695770	A_42_P695770	Ocel1	290628	green	-0.558356593	0.019833374	0.462866149	0.061347095	-0.786561377	0.000180287	0.018953397	0.942442506	0.445506244	0.073103798	0.925032737	1.07E-07	-0.000692789	0.997894508	-0.003434093	0.989563526	-0.148335284	0.569916062	-0.038554763	0.883202574	-0.102543822	0.695331912
A_42_P546708	A_42_P546708	Khdrbs3	64015	green	-0.557391715	0.020093231	0.459948497	0.063217766	-0.750004702	0.000525665	-0.006226062	0.981079625	0.344566738	0.175613271	0.841609855	2.28E-05	0.031081227	0.90573675	-0.09194514	0.725612124	-0.094263076	0.718955157	-0.067872592	0.795767999	0.03892544	0.882086973
A_43_P17424	A_43_P17424	Chaf1b	288242	green	-0.550294067	0.022087347	0.444794035	0.07361895	-0.693348996	0.00202607	-0.0454154	0.8625903	0.476952483	0.052887643	0.770404539	0.000296179	0.139244467	0.59403529	0.055392862	0.832766083	-0.390951593	0.120741524	-0.130639016	0.617243162	-0.138659006	0.595602812
A_44_P464065	A_44_P464065	Ushbp1	290629	green	-0.535401364	0.026769956	0.410247643	0.101925068	-0.754169832	0.000469616	0.007962468	0.975804154	0.628793088	0.00685499	0.921599804	1.49E-07	0.170880094	0.511990871	0.274309514	0.286664324	-0.221805249	0.392219556	0.062622444	0.811287389	-0.174086289	0.503983619
A_43_P11839	A_43_P11839	Meox2	29279	green	-0.532783852	0.027666624	0.425092629	0.088945706	-0.733455252	0.00080632	-0.001302114	0.996042688	0.246713774	0.339772923	0.871682186	5.16E-06	0.238071042	0.357493105	-0.143447371	0.582832405	0.238568905	0.356458444	0.052699956	0.840796063	-0.105846355	0.685982533
A_44_P1042436	A_44_P1042436	Lace1	502479	green	-0.524042523	0.030829829	0.403853669	0.107911457	-0.649924215	0.004740435	0.003377947	0.989734151	0.295362583	0.249748585	0.783983654	0.000195682	-1.34E-05	0.999959158	-0.107279257	0.681939293	-0.224013534	0.387400787	-0.214151876	0.409169883	-0.007598844	0.976908828
A_44_P260396	A_44_P260396	Alkbh3	362169	green	0.513503468	0.035004691	-0.432541413	0.082902756	0.774574152	0.00026156	-0.032029511	0.90287337	-0.358063676	0.158189092	-0.918830071	1.91E-07	-0.156443604	0.548764447	0.048122678	0.854478777	-0.280037499	0.276310524	0.048809819	0.85242213	0.044989301	0.86386818
A_43_P18969	A_43_P18969	Fkbp5	361810	green	0.509854962	0.03654622	-0.413442981	0.099023822	0.762314904	0.000374306	-0.026894681	0.918390853	-0.498536971	0.041658649	-0.924658748	1.11E-07	-0.225161059	0.384909569	-0.125150259	0.632228433	-0.109222072	0.676470285	-0.046318944	0.859881626	0.227231861	0.380436237
A_44_P161525	A_44_P161525	Ino80c	291737	green	0.503278006	0.039455102	-0.421196281	0.092230219	0.758164505	0.000420624	0.008466685	0.974272433	-0.563195078	0.018569602	-0.87384635	4.57E-06	-0.194545852	0.454322264	-0.205831892	0.428030589	-0.143693565	0.582178922	-0.02396181	0.927266866	0.087782955	0.737612125
A_42_P685974	A_42_P685974	Phactr1	306844	green	-0.495037576	0.043343967	0.386298711	0.12561998	-0.714537608	0.001268716	0.044380832	0.865693541	0.554308525	0.020941431	0.880742141	3.06E-06	0.161445219	0.535893035	0.204848004	0.430290492	-0.151344392	0.562025889	-0.116176521	0.657020189	-0.165581932	0.525351528
A_44_P1020640	A_44_P1020640	Dus2	291978	green	-0.494472693	0.043620775	0.429059281	0.085689436	-0.739173993	0.000697952	-0.056713843	0.828832704	0.550854635	0.02192447	0.845246803	1.94E-05	0.204456918	0.431190499	0.154779581	0.553076793	0.058945864	0.822195374	0.043209343	0.869209719	-0.275417392	0.284643692
A_44_P538725	A_44_P538725	Ppil4	361449	green	0.490668855	0.045519682	-0.409614605	0.102506952	0.768897489	0.000309597	-0.026475151	0.91965998	-0.598518656	0.011139293	-0.905778704	5.63E-07	-0.222127829	0.391513621	-0.246531051	0.340142245	-0.077849496	0.766479279	-0.15065302	0.563834542	0.166504029	0.523014804
A_44_P138167	A_44_P138167	Uap1	498272	green	0.489453621	0.046139277	-0.442305614	0.075439729	0.788469066	0.000169558	0.008164101	0.975191618	-0.514294877	0.034676969	-0.92202168	1.43E-07	-0.219538316	0.397199982	-0.10518465	0.687852405	-0.236314506	0.361157049	0.013984574	0.957516723	0.124863265	0.633015777
A_44_P260268	A_44_P260268	Tinf2	290232	green	0.487717543	0.047035422	-0.436777261	0.079602217	0.717145506	0.001194359	0.115578123	0.658685828	-0.594901685	0.011768225	-0.744431544	0.000609258	-0.342869273	0.17789175	-0.235859	0.362110615	-0.187548575	0.471022165	-0.000523672	0.99840848	0.183184103	0.481589823
A_44_P243111	A_44_P243111	Rab3d	140665	green	-0.484193335	0.048894793	0.352681047	0.164991158	-0.683730066	0.002475012	0.086368732	0.741702704	0.397500207	0.114102574	0.855344355	1.21E-05	0.056140472	0.830539518	0.086110794	0.742449488	-0.137446791	0.598853778	0.187351069	0.471497893	-0.078933065	0.763315482
A_44_P914607	A_44_P914607	Plxnd1	312652	green	-0.483978527	0.049009884	0.340196385	0.181519311	-0.713539227	0.001298173	0.125479013	0.631326981	0.488143172	0.046814515	0.932606021	4.94E-08	0.09646897	0.712637655	0.196057752	0.450753692	-0.045633982	0.861934894	0.083924429	0.74878813	-0.074733912	0.775595429
A_43_P18485	A_43_P18485	B4galt7	364675	green	-0.483789743	0.049111199	0.350878267	0.167312727	-0.661649948	0.003817412	0.068179126	0.794864062	0.583175751	0.01400293	0.835124027	3.02E-05	-0.069066569	0.792248479	0.265659525	0.302737954	-0.467023375	0.058752938	0.084515513	0.747072957	-0.134555535	0.606636566
A_43_P14655	A_43_P14655	Ecsit	300447	green	-0.479906782	0.051230151	0.392242243	0.119412162	-0.663054718	0.003717393	0.043823711	0.867365425	0.408138327	0.103873121	0.78264972	0.000204072	-0.099272113	0.704635143	0.017835145	0.945833575	-0.246518346	0.340167934	-0.17592359	0.499421944	0.165853246	0.524663484
A_44_P1007105	A_44_P1007105	Ppap2b	192270	green	0.471716537	0.055923295	-0.457007952	0.065145463	0.715566241	0.001238945	0.055193559	0.833359858	-0.235650965	0.362546591	-0.792111937	0.000150553	-0.067557216	0.796698265	0.230941627	0.372494413	-0.238936648	0.355695286	-0.050204077	0.84825182	0.167770407	0.519813435
A_44_P146821	A_44_P146821	Hivep2	29721	green	0.465449134	0.059725507	-0.455443921	0.066188276	0.750397377	0.000520154	0.027257868	0.917292322	-0.312658404	0.221762133	-0.853566899	1.31E-05	-0.086004679	0.742756774	0.138339171	0.596459858	-0.302058055	0.238664542	0.060980795	0.816154035	0.103853076	0.691620395
A_42_P806899	A_42_P806899	Kdm6b	363630	green	0.464288636	0.060450078	-0.375173421	0.137838133	0.720477923	0.001104609	-0.097224225	0.710478696	-0.275585222	0.284338345	-0.910108512	4.01E-07	0.004559596	0.986143309	0.091678124	0.726380181	-0.261038497	0.311540204	-0.023912553	0.927416009	-0.009665925	0.970629707
A_44_P345009	A_44_P345009	Bag5	366734	green	0.46078372	0.062678005	-0.387681172	0.124156381	0.744859302	0.000602474	-0.061465551	0.814716314	-0.54834186	0.022661931	-0.899134875	9.21E-07	-0.206612058	0.42624303	-0.220080915	0.3960048	0.053354189	0.838843807	0.067297127	0.797465647	0.206315441	0.426922195
A_44_P507448	A_44_P507448	Coq10b	301416	green	0.453102339	0.067772454	-0.387688781	0.124148359	0.716444246	0.001213991	-0.044644979	0.864901041	-0.513268429	0.035102474	-0.875124118	4.25E-06	0.168051076	0.51910514	-0.139481653	0.593400727	0.020243139	0.938532558	-0.066023442	0.801226122	0.045577176	0.862105217
A_44_P669616	A_44_P669616		NA	green	-0.447013587	0.072022225	0.349007619	0.16974482	-0.631693603	0.006526636	0.040921425	0.876083449	0.239838746	0.353827123	0.815363743	6.65E-05	0.142516829	0.585305149	-0.107599559	0.681036605	0.045348707	0.862790293	0.085818185	0.743296915	-0.218525372	0.399436397
A_42_P598210	A_42_P598210	Mospd3	288557	green	-0.443366901	0.074659206	0.403129259	0.108605057	-0.748617393	0.000545523	0.04679018	0.858469523	0.474548827	0.054265518	0.869479495	5.82E-06	0.137439402	0.598873616	0.11962783	0.647443446	0.270566761	0.293554597	-0.057047186	0.82784074	-0.014737738	0.955230808
A_44_P343303	A_44_P343303	Ppt2	54398	green	-0.432295678	0.083097228	0.290823797	0.25744238	-0.617448001	0.008269001	0.170044019	0.514088633	0.230533157	0.373364321	0.874771429	4.34E-06	-0.166847982	0.522144404	-0.075943755	0.772052088	-0.035772532	0.891582546	0.019514224	0.940742159	0.087075144	0.739658614
A_42_P734688	A_42_P734688	Tec	84492	green	-0.427442199	0.087006332	0.255387188	0.322507949	-0.612322969	0.008979824	0.191917095	0.460560775	0.20655114	0.426382468	0.890914402	1.62E-06	0.111714089	0.669477632	-0.027211956	0.917431183	0.025317487	0.923162988	0.152319007	0.559480539	-0.083378111	0.750374393
A_42_P617594	A_42_P617594	Unc119	29402	green	-0.426446977	0.087824038	0.296523977	0.247803265	-0.662719287	0.00374108	0.177321042	0.49596554	0.380848137	0.131507679	0.898018544	9.97E-07	0.014661368	0.955462582	0.115044638	0.660172063	-0.159218131	0.541607474	0.021888585	0.933546207	-0.2164089	0.404131051
A_44_P439995	A_44_P439995	Mkl1	315151	green	-0.426274997	0.087965903	0.305702241	0.232764641	-0.582467425	0.014147936	0.043811452	0.867402219	0.588744424	0.012903338	0.72573919	0.000974281	0.260820477	0.311959189	0.344356983	0.175893761	-0.384991818	0.127014603	-0.318471252	0.212828391	-0.089102841	0.733800407
A_44_P641302	A_44_P641302		NA	green	-0.422223911	0.091355621	0.353879754	0.163459575	-0.674036508	0.003006536	0.059619101	0.820195593	0.431594522	0.083653935	0.874787027	4.33E-06	-0.024054275	0.926986902	0.066831034	0.798841272	-0.038585388	0.883110397	0.202114376	0.436601821	-0.361882894	0.1534797
A_44_P325005	A_44_P325005	Pak1	29431	green	0.414941735	0.097683538	-0.388439581	0.12335854	0.712511944	0.001329069	0.037574502	0.886153792	-0.635381194	0.006127554	-0.81770909	6.09E-05	-0.344436451	0.17578746	-0.296151071	0.248426839	-0.195141435	0.452914797	0.024630482	0.925242453	0.201304945	0.438479735
A_42_P575104	A_42_P575104	Sostdc1	266803	green	-0.412341972	0.100016751	0.342059503	0.1789856	-0.654360821	0.00437207	0.065692343	0.802204348	0.289450597	0.259798804	0.839016857	2.56E-05	0.139792051	0.592570712	-0.039500344	0.88035714	0.247310995	0.338567419	0.02835458	0.913975961	-0.136025094	0.602675688
A_44_P511359	A_44_P511359	Mum1	362838	green	-0.409259701	0.102834211	0.36334097	0.151707233	-0.669709237	0.003272074	-0.018099829	0.945030847	0.717586304	0.001182153	0.7890512	0.000166392	0.151489526	0.561646531	0.38304151	0.129115833	-0.191781347	0.46088409	0.047178827	0.85730521	-0.222944776	0.389728906
A_43_P10292	A_43_P10292		NA	green	-0.400735906	0.110919058	0.278196637	0.279612787	-0.624156288	0.007407335	0.157666586	0.54560458	0.438453904	0.078322573	0.822064808	5.14E-05	0.118872196	0.649535787	0.188212402	0.469424961	-0.159500169	0.540882295	-0.094704994	0.717688146	-0.037438434	0.886563556
A_44_P159569	A_44_P159569	Wdr45b	360682	green	0.380950795	0.131395051	-0.387087255	0.124783689	0.697240323	0.001864549	0.017181952	0.947814778	-0.611774694	0.009058666	-0.757793441	0.000424987	-0.191866516	0.460681228	-0.277726691	0.280459642	-0.155680835	0.550739329	0.006115817	0.981414593	0.150579854	0.564026092
A_44_P459851	A_44_P459851	Dscr3	360703	green	-0.37720661	0.135546309	0.325328489	0.202592968	-0.621545383	0.007733701	0.018018118	0.945278655	0.545052774	0.023656191	0.777104353	0.000242253	0.046106368	0.860518764	0.251034893	0.331106269	0.074574537	0.776062516	-0.06044813	0.817734488	-0.064300255	0.806320282
A_44_P215880	A_44_P215880	Rilp	287531	green	-0.369918754	0.143884727	0.256989194	0.319376235	-0.651335206	0.00462066	0.145980997	0.576122007	0.615586316	0.008521807	0.883378638	2.61E-06	0.326065957	0.201511681	0.428152555	0.086426054	-0.049942002	0.849035417	-0.035788014	0.891535886	-0.129726593	0.619724565
A_43_P18738	A_43_P18738		NA	green	0.368008418	0.146127392	-0.304471262	0.234747119	0.585969268	0.013442443	-0.065820423	0.801825907	-0.440913888	0.076472284	-0.721806293	0.00107042	-0.155880881	0.550221087	-0.159022668	0.542110306	0.014742254	0.955217102	0.260937699	0.311733874	0.043554067	0.8681748
A_42_P620975	A_42_P620975	Speg	363256	green	-0.351418488	0.166614754	0.204737606	0.43054445	-0.629357987	0.006790023	0.272542861	0.289904374	0.374883336	0.138167285	0.963301657	5.66E-10	0.121070414	0.643455881	0.20143842	0.438169781	0.036186608	0.890334657	0.047739573	0.855625813	-0.167033439	0.521675368
A_44_P592221	A_44_P592221	Sox7	290317	green	0.348750233	0.170081303	-0.285206028	0.267166789	0.648701061	0.004846284	-0.123260458	0.637419776	-0.489328555	0.046203401	-0.855347014	1.21E-05	-0.008725838	0.973485204	-0.225745629	0.383643877	-0.097315346	0.71021836	-0.097704335	0.709107341	0.201428047	0.438193865
A_44_P359121	A_44_P359121	Dclk3	316023	green	-0.348494425	0.170416167	0.258800538	0.315856847	-0.593777384	0.011969352	0.082714002	0.752303942	0.506092844	0.038189383	0.814392895	6.90E-05	0.20566987	0.428402313	0.278062498	0.279854351	0.127063917	0.626988051	0.098401358	0.707117915	-0.156135477	0.549561841
A_44_P215817	A_44_P215817	Arih2	316005	green	0.346269237	0.173347696	-0.38419356	0.127871733	0.671429043	0.003164346	0.06334456	0.80914874	-0.558986855	0.019665056	-0.754911979	0.000460172	-0.117724728	0.65271785	-0.200260187	0.440909749	-0.284375612	0.268623168	-0.046301931	0.859932615	0.150066657	0.565370451
A_44_P1040941	A_44_P1040941	Apeh	24206	green	-0.343218455	0.177421448	0.318365125	0.212989379	-0.637038611	0.005954702	0.101324816	0.698793481	0.299127593	0.24347685	0.774189583	0.000264604	0.056639018	0.829055403	-0.002366206	0.992808821	0.362473	0.152760665	0.059596566	0.820262515	-0.03639267	0.889713745
A_44_P222030	A_44_P222030	Tbx3	353305	green	0.338834962	0.183385747	-0.213526984	0.410570855	0.643642354	0.005304535	-0.260381251	0.312804288	-0.379027217	0.133516591	-0.962116928	7.16E-10	-0.102687847	0.694923304	-0.199363351	0.443001212	-0.179903058	0.489609517	-0.079944196	0.760366382	0.06121429	0.81546145
A_43_P14111	A_43_P14111	Kitlg	60427	green	-0.336750572	0.186267921	0.207266294	0.424747021	-0.550694597	0.021970875	0.184779172	0.477714359	0.137400439	0.598978229	0.815361966	6.65E-05	0.144266809	0.580658522	-0.045027827	0.863752626	0.282497533	0.271934902	0.191840445	0.46074332	-0.131968186	0.613635385
A_44_P328489	A_44_P328489		NA	green	-0.32722153	0.199824952	0.397005066	0.114595348	0.01337573	0.959364842	-0.667191935	0.00343512	-0.136911696	0.600291103	-0.525540436	0.030268966	0.130983521	0.616307271	-0.546121296	0.023329547	-0.301486087	0.239599051	-0.139165757	0.594245932	-0.142398293	0.585620451
A_44_P118666	A_44_P118666	Hs3st1	84406	green	0.324335905	0.204054277	-0.351984976	0.165884951	0.676656698	0.002854474	-0.035312169	0.892970212	-0.546999289	0.023063777	-0.820851748	5.39E-05	-0.039954213	0.878991852	-0.197078714	0.448351961	-0.155385713	0.551504268	-0.036634041	0.888986514	0.300483213	0.241243165
A_44_P973186	A_44_P973186	Shc1	85385	green	-0.312819933	0.221510683	0.147814461	0.571286497	-0.455923239	0.065867394	0.2034079	0.433609432	0.519347664	0.032639538	0.710369011	0.001395468	0.002931111	0.991092068	0.415805868	0.096916698	-0.493147119	0.044275586	-0.167794981	0.519751402	0.001147538	0.996512466
A_44_P339535	A_44_P339535	Tfpi2	286926	green	0.311633156	0.223362398	-0.260655601	0.312276263	0.539114105	0.025536791	-0.132617654	0.611875566	-0.075555872	0.773187643	-0.691396224	0.002111342	0.166296634	0.523539956	0.193292319	0.457291784	-0.376764937	0.13604191	-0.132164122	0.613104261	-0.072112897	0.783286048
A_44_P148581	A_44_P148581	Senp1	300193	green	0.299048698	0.243607247	-0.352179378	0.165635001	0.002560717	0.992217696	0.558349411	0.019835298	0.225135149	0.384965721	0.440098775	0.077081805	-0.278769849	0.278581957	0.585918876	0.013452394	0.251948189	0.329291069	0.150837858	0.563350754	-0.077692672	0.76693746
A_43_P12205	A_43_P12205	Adgrl4	64124	green	-0.293985975	0.252066724	0.124521942	0.633952653	-0.530438624	0.028489532	0.326513921	0.200856712	0.330822393	0.194628302	0.901996698	7.48E-07	0.001072417	0.996740768	0.227928452	0.378937927	-0.171398632	0.510691843	0.132359329	0.612575293	-0.195318673	0.452496378
A_44_P164188	A_44_P164188	Parp14	303903	green	0.282275356	0.272328329	-0.232991029	0.368146873	0.555575537	0.020589558	-0.132956184	0.610959067	-0.426042637	0.088157836	-0.724931728	0.000993413	-0.354213106	0.163035362	-0.243304937	0.346700804	-0.089068234	0.733900275	0.005375318	0.9836646	0.344111113	0.176222925
A_42_P457895	A_42_P457895	Supv3l1	294385	green	0.270721168	0.293268389	-0.11977929	0.647024354	0.457692465	0.064692901	-0.272154475	0.290619625	-0.119423721	0.648008376	-0.719589245	0.00112798	-0.234704144	0.364534542	-0.064613244	0.805394458	-0.169255712	0.516070204	-0.209203098	0.42033438	0.071226328	0.785891767
A_42_P739322	A_42_P739322	Nde1	83836	green	-0.270147341	0.29433288	0.115241619	0.659623154	-0.452266392	0.068344711	0.316437845	0.215926626	0.292552037	0.254495642	0.774757138	0.000260122	-0.248837933	0.335496463	0.172955677	0.506800468	-0.404862613	0.106950663	0.014164205	0.956971498	-0.049012459	0.851815789
A_42_P508185	A_42_P508185	Gimap5	246774	green	-0.268745775	0.296942624	0.077290073	0.768114044	-0.472475336	0.055475507	0.367986957	0.146152721	0.170408824	0.513172824	0.838821163	2.58E-05	-0.075467496	0.773446433	0.126255611	0.629199488	-0.034283832	0.896070968	0.192557801	0.459036325	-0.004352027	0.98677406
A_44_P260433	A_44_P260433	Cmip	292051	green	0.264487724	0.304955867	-0.210257055	0.417943317	0.579486225	0.014771271	-0.209835743	0.418898266	-0.259233322	0.31501935	-0.813278133	7.19E-05	-0.088931579	0.734294668	-0.073808232	0.77830936	-0.478386968	0.052077901	-0.165745368	0.52493701	-0.012894199	0.960826648
A_44_P213133	A_44_P213133	Endog	362100	green	-0.254906586	0.323450952	0.130831492	0.616720208	-0.387245179	0.124616672	0.195679198	0.451645864	0.373097303	0.140205798	0.629938112	0.006723819	-0.309101874	0.227344974	0.22571996	0.383699406	-0.472232768	0.055618361	0.327831955	0.198937685	0.068103909	0.795085845
A_44_P481749	A_44_P481749	H3f3b	117056	green	0.254030979	0.325173132	-0.135746286	0.603426352	0.394817287	0.116790621	-0.220315423	0.395488852	-0.327706574	0.199119719	-0.623535821	0.007483875	0.36881196	0.145181164	-0.188790841	0.468035397	0.495273483	0.043228759	-0.060294401	0.818190739	0.01988358	0.939622459
A_44_P605194	A_44_P605194	Cwc25	360613	green	0.242953881	0.347418807	-0.172713655	0.507404414	0.574699187	0.015817246	-0.267613014	0.299061939	-0.225701592	0.383739145	-0.882440612	2.76E-06	-0.186104579	0.474505748	-0.069505813	0.790954659	-0.316466942	0.215882089	-0.050225682	0.848187227	0.318886645	0.212199027
A_42_P751756	A_42_P751756	Jkamp	299127	green	-0.23988391	0.353733739	0.202547606	0.435598419	-0.506119587	0.038177507	0.108578779	0.678279473	0.472237563	0.055615535	0.71496998	0.001256131	0.103380849	0.69295832	0.29089274	0.257324425	-0.016847021	0.948830769	0.318726415	0.21244165	-0.477346734	0.052664163
A_44_P522859	A_44_P522859	Sfxn4	361778	green	-0.231792461	0.370686032	0.076956309	0.769089826	-0.439570271	0.077478895	0.360603312	0.155046756	0.074457578	0.776405336	0.785712808	0.000185238	-0.118162021	0.651504513	-0.017871639	0.945722895	-0.063485161	0.80873248	0.144076329	0.581163543	-0.192078626	0.460176201
A_42_P811256	A_42_P811256	Vnn1	29142	green	-0.231236369	0.37186741	0.035537353	0.892291405	-0.272090468	0.290737601	0.257743749	0.317907374	-0.026721276	0.918915403	0.524866398	0.030520367	-0.16069315	0.537819707	-0.035097246	0.893618153	-0.142497691	0.58535605	0.280978043	0.274632547	0.097700087	0.70911947
A_44_P400922	A_44_P400922	Rad52	297561	green	-0.222977651	0.38965718	0.16171047	0.535214249	-0.437409291	0.079118067	0.201935548	0.437016353	0.104684925	0.689265681	0.713903793	0.001287352	-0.472043503	0.055730014	-0.119173547	0.64870105	0.011855528	0.963980188	0.320563718	0.209670333	-0.255822727	0.321654758
A_44_P961164	A_44_P961164	Rhbdl3	287556	green	-0.22187315	0.392070903	0.103166026	0.693567248	-0.288574675	0.261308858	0.135142855	0.605052323	-0.159968501	0.539679077	0.466401861	0.059135494	0.156943437	0.547472032	-0.262101079	0.309502928	0.43980972	0.077298801	0.190965908	0.462828631	0.03846353	0.883477182
A_44_P524359	A_44_P524359	Anxa1	25380	green	0.220620262	0.394818713	-0.160987783	0.537064537	0.533665253	0.027362139	-0.288974966	0.260618101	-0.316569964	0.215724442	-0.835459039	2.98E-05	0.325694264	0.202056192	-0.129700123	0.619796611	-0.031874536	0.903341247	-0.037637622	0.885963716	0.128543959	0.622946608
A_44_P497553	A_44_P497553	Gcnt1	64043	green	-0.218719453	0.399007373	0.151316682	0.56209833	-0.495001019	0.04336184	0.204347591	0.43144227	0.410174447	0.101992229	0.755696054	0.000450366	0.043763907	0.867544923	0.283989436	0.269302101	0.13660579	0.601113429	-0.049886251	0.849202125	-0.228492488	0.377727118
A_44_P254238	A_44_P254238	Bcl2l1	24888	green	0.210126042	0.418240149	-0.061362941	0.815020596	0.42761046	0.086868628	-0.364638077	0.150142218	0.00383929	0.988332176	-0.792619584	0.000148052	0.124535856	0.633914451	0.068581044	0.793679223	-0.294919099	0.250493928	-0.2290943	0.376437574	-0.004193947	0.987254431
A_44_P431774	A_44_P431774	Csrnp1	363165	green	0.208744925	0.421376056	-0.121572142	0.64207116	0.311175505	0.224079108	-0.202927793	0.434718851	-0.021902176	0.933505031	-0.528516909	0.029177784	0.705044688	0.00157234	0.172098024	0.508942191	0.278610676	0.278867971	-0.188114681	0.469659914	-0.082111704	0.754055103
A_43_P15023	A_43_P15023	Thbd	83580	green	-0.208171622	0.422681393	0.173912711	0.504415597	0.145162039	0.578287471	-0.443935324	0.074243596	-0.173267086	0.506023873	-0.532448676	0.027783096	0.419142926	0.093995794	-0.275764741	0.284011952	-0.259173371	0.315135285	-0.180626946	0.487834639	0.087702189	0.737845557
A_42_P630249	A_42_P630249	Ctcf	83726	green	-0.20320101	0.434087329	0.133003971	0.610829739	-0.475389829	0.053780408	0.210781723	0.416755708	0.246354734	0.340498839	0.729963593	0.000879078	0.140235915	0.591384634	0.153966538	0.555189204	0.496942147	0.04242045	0.168162023	0.518825277	-0.005496551	0.983296227
A_44_P1029714	A_44_P1029714	Cma1	25627	green	-0.201854689	0.437203854	-0.011413877	0.965321254	-0.241359562	0.350690259	0.269961319	0.29467846	0.169564964	0.515292414	0.516334284	0.033843252	0.061314672	0.815163742	0.230636199	0.37314477	-0.385342515	0.126639311	0.055124633	0.833565227	0.019744919	0.940042797
A_44_P776556	A_44_P776556	Chac1	362196	green	0.191855539	0.460707371	-0.169493132	0.515473026	0.496747797	0.042514002	-0.150083433	0.565326485	-0.493037859	0.044329888	-0.700385345	0.001741861	-0.051487859	0.844415313	-0.359855188	0.155967977	-0.05112071	0.84551218	-0.351810462	0.166109546	0.475757873	0.053569133
A_44_P358194	A_44_P358194	Fmo3	84493	green	0.186376902	0.473847812	-0.088849449	0.734531727	0.470804089	0.056465315	-0.321408129	0.208404556	-0.340682672	0.18085571	-0.774011359	0.000266025	-0.180372531	0.488458077	-0.286693698	0.264569908	-0.006369822	0.980642828	0.031700556	0.903866536	0.286015502	0.265751829
A_42_P838051	A_42_P838051	Oma1	298282	green	-0.178167853	0.493876652	0.042583457	0.871089248	-0.347106754	0.172240394	0.307078187	0.230561323	0.111590259	0.669824502	0.654211272	0.004384097	-0.068309908	0.794478474	0.0600438	0.818934609	-0.243562786	0.346173974	-0.047316387	0.856893174	-0.015585077	0.95265946
A_42_P589674	A_42_P589674	Taf6	288533	green	0.177306929	0.496000389	-0.304837402	0.23415634	-0.138863332	0.595055555	0.72076783	0.001097072	-0.011298127	0.96567274	0.708571457	0.00145325	-0.316180939	0.216320123	0.252927611	0.327350877	0.119305129	0.648336697	0.115393128	0.659201068	0.042112821	0.872502993
A_44_P1004218	A_44_P1004218	Gne	114711	green	-0.173635574	0.505105661	0.059608696	0.820226494	-0.294568616	0.251083952	0.225410608	0.384368973	0.407478984	0.10448745	0.520246964	0.032286741	-0.183478201	0.480874116	0.340871808	0.180598045	-0.537267963	0.026144357	-0.019320024	0.941330919	-0.115682228	0.658395942
A_44_P454065	A_44_P454065	Jag1	29146	green	-0.171790821	0.509710366	0.047350055	0.856792332	-0.447073706	0.071979331	0.391211438	0.120473056	0.02271784	0.931034112	0.844345866	2.02E-05	-0.044932187	0.864039488	-0.029885213	0.909349718	0.340818745	0.18067031	0.212538036	0.412793224	-0.163749297	0.530009843
A_44_P419827	A_44_P419827	Mtmr2	315422	green	0.161982592	0.534518285	-0.029171777	0.911505701	0.454790124	0.066627822	-0.381771367	0.130497192	-0.234422118	0.365127862	-0.800212384	0.00011461	-0.367474245	0.146758752	-0.269041706	0.296390442	-0.275583574	0.284341343	-0.051291075	0.845003178	0.13341044	0.609730125
A_43_P10714	A_43_P10714		NA	green	0.159984113	0.539638988	-0.072568043	0.781949171	0.376420881	0.136428842	-0.200416806	0.440545027	-0.422755613	0.090905449	-0.57295403	0.016212725	-0.432616795	0.082843165	-0.457492302	0.064824997	-0.1041233	0.690855179	0.065781868	0.801939821	0.086071538	0.742563159
A_44_P925373	A_44_P925373	Adra2a	25083	green	-0.156284055	0.549177274	0.009397455	0.971445147	-0.279002007	0.278165116	0.221047476	0.393880586	0.217637057	0.401403224	0.527773572	0.029447411	0.309006864	0.227495334	0.283379935	0.270375803	-0.022287922	0.932336404	0.156487568	0.548650715	-0.306293159	0.231816765
A_44_P291952	A_44_P291952	Scarf1	303313	green	-0.155269583	0.5518054	-0.055584832	0.832194233	-0.346817595	0.172622162	0.462236832	0.061747072	0.228364912	0.378000797	0.782857542	0.000202746	-0.185025379	0.477117526	0.314065176	0.219578364	-0.134179451	0.607651892	0.309110959	0.2273306	0.039119439	0.881503191
A_43_P12466	A_43_P12466	Ogg1	81528	green	-0.153423763	0.556601382	0.036438397	0.889575966	-0.441314028	0.076174361	0.43945014	0.077569362	0.062883885	0.810512948	0.845229907	1.94E-05	-0.138487889	0.596061284	0.006345588	0.98071646	0.069446662	0.791128863	0.06150279	0.814605892	-0.216129591	0.404752803
A_44_P606490	A_44_P606490	Rftn1	501095	green	-0.142585865	0.58512155	-0.039498045	0.880364058	-0.334496795	0.189417866	0.434591355	0.081293294	0.162092178	0.534238131	0.722225014	0.001059827	-0.103053016	0.693887649	0.225918552	0.383269909	-0.20383312	0.432628072	0.150796512	0.563458953	-0.142976776	0.58408238
A_44_P1045425	A_44_P1045425	Ptk2	25614	green	-0.142474935	0.585416578	0.021128786	0.93584842	-0.424857855	0.08914119	0.459962225	0.063208867	0.078585367	0.764330306	0.863084064	8.17E-06	-0.309575188	0.226596867	0.011966112	0.963644415	-0.007290935	0.977844274	0.041254028	0.875083659	-0.138236812	0.596734252
A_44_P383825	A_44_P383825	Calu	64366	green	-0.142456529	0.585465535	0.112070834	0.668478678	0.198591948	0.444804213	-0.360878418	0.154708929	-0.019518981	0.940727739	-0.518873847	0.032826601	-0.12759849	0.625527167	-0.103233076	0.693377172	-0.506831617	0.037862362	0.099137013	0.705020168	0.198677707	0.444603583
A_42_P771346	A_42_P771346	Acvrl1	25237	green	-0.141677047	0.587540455	0.023624631	0.928287839	-0.412121799	0.10021616	0.383542544	0.128573736	0.254910387	0.323443487	0.816159268	6.45E-05	-0.080259265	0.759448077	0.236210656	0.361374326	-0.099631877	0.703610172	0.06167997	0.814080553	-0.404610829	0.107189861
A_43_P13277	A_43_P13277	Psmc3ip	140938	green	-0.141056272	0.589195084	0.106996687	0.682735981	-0.442726957	0.075129142	0.306652709	0.231241224	-0.027157866	0.917594783	0.737521727	0.00072794	-0.008933403	0.972854702	-0.166672786	0.522587667	0.273697448	0.287784366	-0.084938293	0.745846848	-0.272705223	0.289605683
A_44_P438269	A_44_P438269	Azin1	58961	green	0.136392316	0.601687552	0.00740177	0.977507547	0.445027498	0.073449791	-0.414391952	0.098173674	-0.495212922	0.043258312	-0.838413755	2.63E-05	-0.185316058	0.476413359	-0.564747699	0.018177719	0.008076209	0.97545862	-0.068720417	0.793268453	0.126446405	0.628677225
A_44_P1042952	A_44_P1042952	Hrk	117271	green	-0.129632477	0.619980742	0.230080484	0.374329681	0.091426982	0.727102801	-0.498083788	0.041874059	-0.018056932	0.94516094	-0.466294968	0.059201476	0.042870761	0.870226396	-0.26057579	0.312429816	-0.353717751	0.163666002	-0.087940934	0.737155589	-0.352509988	0.165210506
A_43_P11236	A_43_P11236	Laptm5	89783	green	-0.117334711	0.653800706	0.036672109	0.888871827	-0.190559773	0.463798652	0.206974299	0.425414371	0.154564589	0.553635033	0.366338234	0.14810765	-0.231120692	0.37211342	0.109385359	0.676011323	-0.503216651	0.039483041	-0.195517147	0.452028058	-0.050759657	0.846591102
A_44_P541384	A_44_P541384	Cmtm3	291813	green	-0.117034118	0.654635728	-0.034403936	0.895708742	-0.367678883	0.146516662	0.4473401	0.071789494	0.292323691	0.254883774	0.741028099	0.000665528	-0.052946562	0.840060076	0.366248913	0.148214068	-0.097989173	0.708294147	0.006787817	0.979372834	-0.001855836	0.99435987
A_42_P726743	A_42_P726743	Adck1	366698	green	-0.102572036	0.695251861	0.056055973	0.830791115	-0.440921068	0.076466931	0.363935675	0.150988322	0.08285558	0.751892477	0.793515398	0.000143725	0.026733369	0.918878819	0.004518181	0.986269157	0.395570282	0.116031737	0.035285593	0.893050328	-0.104378736	0.690132099
A_42_P565621	A_42_P565621	Slamf9	289235	green	0.094370564	0.718646917	-0.097371052	0.710059218	-0.079004859	0.763105986	0.252384121	0.328426685	-0.040817059	0.876397207	0.292849773	0.253990118	-0.281025189	0.274548601	0.022632672	0.931292087	0.036732814	0.888688944	0.078320549	0.765103471	-0.159588163	0.540656133
A_44_P1042234	A_44_P1042234	Stmn3	29246	green	0.092702426	0.723435176	0.143184767	0.583529784	0.165955245	0.524404925	-0.461458443	0.062244462	-0.003470645	0.989452449	-0.528594424	0.029149778	0.051319941	0.844916938	-0.177016868	0.496716898	0.157460895	0.546135466	-0.180187644	0.488911377	-0.416528791	0.096278486
A_44_P995051	A_44_P995051	Ssx2ip	308023	green	0.088240452	0.736290252	-0.066437138	0.800004254	-0.265562365	0.302921487	0.382991073	0.129170492	-0.002657395	0.99192389	0.606482784	0.009848403	-0.142127241	0.586341703	0.047011361	0.857806874	0.586237198	0.013389632	0.11443006	0.661885705	-0.278859488	0.278420965
A_42_P566264	A_42_P566264	Mfng	315119	green	0.08379947	0.749150872	-0.255045704	0.323177818	-0.128057289	0.624274406	0.592781461	0.01214978	0.118842781	0.649617287	0.675835678	0.002901431	-0.427486673	0.086969919	0.334589229	0.189287991	-0.24946841	0.334233159	0.371866573	0.141622503	-0.129832601	0.619436068
A_42_P589680	A_42_P589680	Tarbp2	363006	green	0.083156247	0.751018858	-0.161962058	0.534570789	-0.277406433	0.281037647	0.53081436	0.028356439	0.383780245	0.128317109	0.766380823	0.000333133	-0.218684647	0.399084295	0.52481749	0.030538671	-0.052254056	0.842127145	0.172773064	0.507256131	-0.254886654	0.323490095
A_42_P763522	A_42_P763522	Cyyr1	304138	green	-0.072185357	0.783073177	-0.039339136	0.88084215	-0.360709416	0.154916402	0.406339737	0.105555	0.160568166	0.538140196	0.783288483	0.000200018	0.112921675	0.666098288	0.205525986	0.428732563	0.276468575	0.282734466	0.137032775	0.599965748	-0.189037813	0.467442727
A_42_P538868	A_42_P538868	Dvl1	83721	green	-0.071640522	0.78467414	0.014299441	0.956561037	-0.334569729	0.189315385	0.305259639	0.233476218	0.372929509	0.140398371	0.681652095	0.002581936	-0.291743637	0.255871379	0.329736791	0.196185559	-0.207762457	0.423614303	0.297568351	0.246062086	-0.386571439	0.125330298
A_44_P452405	A_44_P452405	Lipt2	365314	green	-0.068791904	0.793057786	-0.031003897	0.905970299	-0.191672617	0.461143136	0.366155174	0.148325807	-0.098707831	0.706243752	0.499075635	0.0414037	-0.532040016	0.027925615	-0.124483408	0.634058454	-0.363071206	0.152034107	0.034458819	0.895543226	-0.179796402	0.489871286
A_42_P655047	A_42_P655047	Prrx2	113931	green	0.068569029	0.793714636	-0.245332547	0.342570387	-0.15770905	0.545495011	0.633567264	0.006321333	-0.140146231	0.591624205	0.669929441	0.003258116	-0.074013219	0.777708162	0.120271012	0.645664444	0.131022472	0.616201491	0.155427113	0.551396933	-0.118344972	0.650997134
A_44_P265366	A_44_P265366	Espl1	315330	green	0.062560005	0.811472371	-0.029078708	0.911786996	-0.262259035	0.309200756	0.23408096	0.365846306	0.273919222	0.287378228	0.51795384	0.033192163	0.13929922	0.59388878	0.284055209	0.269186392	0.409803509	0.102333067	-0.102559874	0.695286367	-0.283476189	0.270206067
A_43_P19265	A_43_P19265		NA	green	-0.058810471	0.822597672	-0.064379193	0.806086762	-0.279214198	0.277784461	0.450480423	0.069579215	0.005566395	0.983084001	0.716781913	0.001204505	-0.524231027	0.030758812	0.009259383	0.97186453	-0.091836885	0.725923484	0.47630236	0.05325771	-0.148869888	0.568510829
A_43_P13417	A_43_P13417	Fzd2	64512	green	0.057944606	0.82517142	-0.155215549	0.551945535	-0.238879495	0.355813832	0.439314291	0.07767176	0.425775396	0.088378956	0.660457677	0.003904003	-0.04168644	0.873784115	0.601861948	0.010581965	0.161886566	0.53476383	0.220153494	0.395845078	0.104149025	0.690782347
A_43_P22672	A_43_P22672	Exo1	305000	green	-0.057551282	0.826341117	0.203230871	0.434018337	0.189179483	0.467102922	-0.52046221	0.032202735	-0.072052045	0.783464828	-0.664291646	0.003631097	-0.052146504	0.842448267	-0.275329468	0.284803738	-0.236616278	0.360526089	-0.135824493	0.60321575	-0.08927324	0.733308736
A_44_P1016829	A_44_P1016829	Trib1	78969	green	-0.056627108	0.82909085	0.079547961	0.761521687	0.144454157	0.580161987	-0.344306979	0.175960672	0.255835635	0.321629493	-0.404047206	0.107726684	0.37438519	0.138733781	0.226900322	0.381150495	-0.399548493	0.11207994	-0.414998733	0.097632824	0.196224126	0.450361865
A_44_P269843	A_44_P269843	Nagk	297393	green	-0.05259957	0.841095695	-0.098400656	0.707119917	-0.177971812	0.494359864	0.381452314	0.130845787	0.269430984	0.295665024	0.50301431	0.039575287	-0.291406994	0.25644564	0.382676114	0.129512177	-0.530401133	0.028502839	0.118721787	0.649952564	-0.109378554	0.676030449
A_44_P156211	A_44_P156211	Itpkc	308451	green	0.050534039	0.847265436	-0.027467572	0.916658094	0.349570921	0.169009971	-0.314780859	0.218472715	-0.024062966	0.926960588	-0.682168017	0.002555043	0.107371531	0.6816792	0.034419205	0.895662695	-0.447063418	0.07198667	-0.182525852	0.483193599	0.183333307	0.481226661
A_44_P220868	A_44_P220868	Rpn2	64701	green	0.047388829	0.8566762	-0.089238351	0.733409396	-0.213871343	0.409798507	0.363092575	0.152008196	0.011421043	0.965299494	0.562660427	0.018706067	-0.003856061	0.988281213	0.096291299	0.713145842	0.324199484	0.204255656	0.188227745	0.469388076	-0.396480022	0.115119519
A_44_P347174	A_44_P347174	Cecr5	312680	green	0.046863408	0.858250125	-0.186615153	0.473272563	-0.11507926	0.660075573	0.500319087	0.04081969	0.101410649	0.698549561	0.55306597	0.021291046	-0.409684673	0.102442431	0.229162636	0.3762913	-0.356907256	0.159634154	0.18226769	0.483823296	-0.005394857	0.983605229
A_42_P640923	A_42_P640923	Cflar	117279	green	0.046799695	0.858441015	0.089487705	0.732690053	0.344236624	0.176054844	-0.53288672	0.027630954	-0.169086698	0.516495515	-0.814953241	6.75E-05	0.337335314	0.185456369	-0.248368429	0.336439008	-0.059003133	0.822025222	-0.242763538	0.347808463	0.060976574	0.816166557
A_44_P480455	A_44_P480455	Efs	290212	green	-0.046442202	0.859512234	-0.096744384	0.711850122	-0.303108929	0.236953586	0.465021928	0.059991485	0.119916689	0.646644255	0.774554826	0.000261713	-0.142297973	0.585887351	0.199826272	0.441921024	0.178971946	0.491897052	0.351110489	0.167012453	-0.07803948	0.765924311
A_44_P222147	A_44_P222147	Hibadh	63938	green	0.043176691	0.869307756	-0.127172827	0.626690316	-0.001009001	0.996933497	0.280798458	0.274952453	-0.205448947	0.428909442	0.29004769	0.25877255	-0.287176138	0.263731118	-0.159208083	0.541633319	-0.082027358	0.754300427	0.218576929	0.399322404	-0.143913971	0.581594148
A_44_P267128	A_44_P267128	Tmpo	25359	green	-0.043158712	0.869361739	-0.034062206	0.896739428	-0.42468525	0.089285107	0.440917806	0.076469363	0.374453435	0.138656078	0.854697054	1.24E-05	-0.009175792	0.972118436	0.427221521	0.087187171	0.255869535	0.321563143	0.167326629	0.520934261	-0.22934184	0.375907861
A_44_P102607	A_44_P102607	Sec31a	93646	green	-0.038810457	0.882433008	-0.024920071	0.924365854	-0.165843641	0.524687836	0.259809903	0.313905619	0.274819322	0.285733422	0.42639549	0.087866492	-0.480094113	0.051126378	0.252871453	0.327461942	-0.450399613	0.069635457	0.024761422	0.924846081	0.117594767	0.653078605
A_44_P993671	A_44_P993671	Epyc	314772	green	-0.034632916	0.895018209	0.181828554	0.484895337	0.16017179	0.539157168	-0.446905727	0.072099226	-0.04923034	0.851163931	-0.592876827	0.01213241	-0.181126914	0.486610602	-0.246282932	0.340644116	-0.144399983	0.580305548	-0.156961483	0.547425396	0.152805684	0.558211388
A_43_P13268	A_43_P13268	Pmf31	171453	green	0.028747943	0.912786793	-0.103815798	0.691725982	-0.26960957	0.295332585	0.475158509	0.053913514	-0.16548594	0.525595063	0.681807772	0.002573797	0.048941173	0.852029081	-0.079748582	0.760936674	0.503826858	0.03920584	0.139957066	0.592129652	-0.33047498	0.195125766
A_44_P126564	A_44_P126564	Mon1a	315999	green	0.028359914	0.913959835	-0.128422641	0.623277501	-0.24425284	0.344766322	0.454195837	0.067029222	0.394692817	0.1169164	0.697508493	0.001853819	-0.296415711	0.247984207	0.50208616	0.040000523	-0.22688321	0.381187381	0.207249905	0.424784462	-0.13502976	0.605357256
A_43_P14890	A_43_P14890	Sirpa	25528	green	0.027021883	0.91800609	-0.179748681	0.489988432	-0.251267337	0.330643733	0.566713029	0.017690986	0.044942189	0.864009489	0.754844712	0.000461021	-0.049090078	0.851583559	0.232220028	0.369779118	0.213682463	0.41022204	0.402375775	0.109329838	-0.366828518	0.147524451
A_44_P1003728	A_44_P1003728	Lmod2	296935	green	0.023592798	0.928384236	0.018069509	0.9451228	0.259210093	0.315064268	-0.267536945	0.299204582	-0.176595838	0.497757804	-0.570352098	0.016816742	0.069075737	0.792221471	-0.183762625	0.480182447	-0.084647206	0.746690972	-0.267510492	0.299254196	0.596194687	0.011540241
A_44_P515895	A_44_P515895	Kel	297025	green	0.02280833	0.930760025	0.017094773	0.948079223	0.247559839	0.338065848	-0.253722189	0.325781746	-0.173674073	0.505009773	-0.538706644	0.025669938	0.059890276	0.819390393	-0.184986176	0.477212533	-0.06778377	0.79602997	-0.294565063	0.251089938	0.325370614	0.202531102
A_44_P226597	A_44_P226597	Pycard	282817	green	0.01983157	0.93978012	-0.198286175	0.445519934	-0.092961519	0.722690827	0.474304881	0.054406841	-0.078642531	0.764163436	0.511407135	0.035884215	-0.377522053	0.135193117	0.092665933	0.723540036	-0.190944089	0.462880718	0.392698296	0.118944895	0.058402515	0.823810093
A_44_P1051765	A_44_P1051765	Thap3	362667	green	-0.019000926	0.942298394	-0.110634657	0.672503429	-0.281773776	0.273217799	0.47807749	0.052251806	0.340973362	0.180459797	0.731266772	0.000851313	-0.42921871	0.085560388	0.436092424	0.080129247	-0.233690924	0.366668648	0.304065553	0.235402847	-0.039392849	0.880680545
A_44_P512974	A_44_P512974	Sdhaf3	362323	green	-0.017629199	0.946458199	-0.032427665	0.901671464	-0.332659925	0.192010978	0.459685652	0.063388338	-0.042384629	0.871686463	0.709140323	0.001434755	-0.147030618	0.573351659	-0.04783197	0.855349147	0.151124816	0.562600034	-0.137759359	0.598014831	-0.088001887	0.736979464
A_44_P1033703	A_44_P1033703		NA	green	-0.017513514	0.946809079	0.057521096	0.826430899	0.224672134	0.385969925	-0.362028532	0.153302029	0.153963122	0.555198087	-0.581466974	0.01435476	0.44410357	0.074120906	0.170961431	0.511787005	-0.439102864	0.077831321	-0.319440374	0.211361942	0.084892902	0.745978461
A_44_P457447	A_44_P457447	Cmc1	363162	green	0.00856843	0.973963358	-0.057909801	0.825274911	-0.13584306	0.603165755	0.302367964	0.238159162	-0.127044414	0.627041374	0.358601559	0.157519985	-0.114560389	0.661522173	-0.101111084	0.699400991	-0.069904677	0.789780226	-0.240794371	0.351854183	-0.359334733	0.15661104
A_42_P654166	A_42_P654166		NA	green	-0.007686671	0.97664201	-0.105160664	0.687920218	-0.282292521	0.272297921	0.463409988	0.061002994	0.418239524	0.094780216	0.714776031	0.001261764	-0.199313934	0.443116601	0.516429351	0.033804765	-0.329408857	0.196657572	-0.108788068	0.677690688	-0.169213689	0.516175936
A_42_P509843	A_42_P509843	Tradd	246756	green	-0.00113076	0.996563454	-0.164752211	0.527458242	-0.297971958	0.245391256	0.620291599	0.007894465	0.049842177	0.849333923	0.831514713	3.52E-05	-0.160033565	0.539512012	0.211230626	0.415741014	0.073941844	0.777917483	0.253210547	0.326791632	-0.126068476	0.629711894
A_42_P788740	A_42_P788740	Folr2	293154	grey	-0.351681615	0.166275501	0.224205525	0.386983373	-0.261063145	0.311492858	-0.080661458	0.758276278	0.015088113	0.954167501	0.241940928	0.349495307	-0.089506454	0.732635974	-0.181616269	0.485413988	-0.381082927	0.131250185	0.076096083	0.771606254	0.154394719	0.554076283
A_44_P525235	A_44_P525235	Postn	361945	grey	-0.329280857	0.196842011	0.177654016	0.495143666	-0.203806777	0.432688834	-0.02393611	0.927344682	-0.184335584	0.478790586	0.188724986	0.468193494	-0.114530814	0.661604663	-0.325813323	0.201881672	-0.170095528	0.51395928	0.102337158	0.695918371	0.218036554	0.40051805
A_42_P685368	A_42_P685368	Dapk2	300799	grey	-0.323402673	0.205434455	0.21052769	0.417330501	-0.230487441	0.373461751	-0.097671818	0.709200194	0.097440539	0.709860725	0.158704481	0.542929293	0.320968739	0.209062585	-0.056130907	0.830567998	-0.239614956	0.354290054	-0.485598662	0.048146843	0.187741348	0.470558065
A_43_P14483	A_43_P14483	Bud31	89819	grey	0.321642624	0.208053929	-0.277486326	0.280893388	0.200001203	0.441513191	0.341151427	0.180217561	-0.304037226	0.235448675	0.036938479	0.88806939	-0.234406617	0.365160489	-0.103614045	0.692297518	0.078652875	0.764133242	-0.499269932	0.04131203	-0.18594353	0.474895057
A_44_P346599	A_44_P346599	Bet1l	54400	grey	-0.316742826	0.215460094	0.295508163	0.249504218	-0.1992909	0.443170393	-0.243260811	0.346791007	0.052017936	0.842832167	0.086833435	0.740357843	-0.593455902	0.01202736	-0.295446185	0.249608235	-0.358490532	0.157657942	0.22087227	0.394265178	0.128473267	0.62313941
A_44_P171372	A_44_P171372	Vat1	287721	grey	-0.313986365	0.219700338	0.294485288	0.25122436	-0.252054521	0.32908011	-0.294037101	0.251980393	0.179529422	0.490526841	0.075983089	0.771936958	0.492754021	0.04447119	-0.037713301	0.885735828	-0.107955383	0.680034289	-0.124613155	0.633702235	-0.185777132	0.475297461
A_43_P16521	A_43_P16521	Tfg	360709	grey	0.283252946	0.27059984	-0.263247253	0.307314244	0.152595011	0.558760625	0.376860517	0.135934554	-0.161664052	0.535333005	0.131937198	0.6137194	-0.584290823	0.013777034	-0.003533392	0.989261767	0.017449854	0.947002169	0.031752981	0.903708247	0.144432666	0.580218937
A_44_P276475	A_44_P276475	Ralgapa1	56785	grey	-0.26406059	0.305766714	0.225999559	0.38309479	-0.266530849	0.301095013	-0.072859996	0.781091935	0.094382213	0.718613514	0.294185771	0.251729447	-0.555953147	0.020485586	-0.196932094	0.448696472	-0.218025301	0.400542968	0.176530821	0.497918637	0.157218913	0.546760313
A_44_P990522	A_44_P990522	Cit	83620	grey	-0.26406059	0.305766714	0.167838342	0.519641952	-0.290706886	0.257642481	0.080314402	0.759287404	0.107205194	0.682148078	0.391729744	0.119938798	-0.284765639	0.267938534	-0.077017876	0.768909805	-0.436802011	0.079583217	-0.002880905	0.991244643	0.065530112	0.80268376
A_44_P381906	A_44_P381906	Slk	54308	grey	-0.26095539	0.311699878	0.156513749	0.548582991	0.018132026	0.944933203	-0.218896545	0.398616122	-0.123280485	0.637364678	-0.182876275	0.482339497	0.186852947	0.472698759	-0.270776047	0.293166706	-0.506938206	0.037815356	-0.422241463	0.091340735	0.134870037	0.605788018
A_42_P508984	A_42_P508984	Pf4	360918	grey	0.258325883	0.316776874	-0.254646321	0.323962295	0.390054319	0.121671798	0.079180587	0.762593265	-0.455547683	0.066118715	-0.419068231	0.094060474	0.266903332	0.300394298	-0.201699675	0.437563426	0.266343535	0.301447758	-0.506306204	0.038094718	0.012506019	0.962005153
A_44_P443228	A_44_P443228	Fech	361338	grey	-0.246926786	0.339342671	0.239841047	0.353822365	-0.122211539	0.640308102	-0.363993228	0.150918871	0.401115305	0.110549935	-0.183280464	0.481355266	0.649596402	0.004768618	0.274388624	0.28651975	-0.108323225	0.67899865	-0.596941077	0.011410241	0.230016158	0.374466974
A_44_P367726	A_44_P367726	Isca1	290985	grey	-0.236773771	0.360197041	0.248854069	0.335464096	-0.042758494	0.870563548	-0.406414583	0.105484628	0.058751231	0.822773706	-0.308069463	0.228982239	0.613252658	0.008847386	-0.115066211	0.66011194	-0.032885773	0.900288827	-0.603015649	0.010394873	0.119473319	0.647871083
A_43_P18385	A_43_P18385	Sqrdl	691966	grey	0.232444153	0.36930422	-0.199010321	0.443825884	0.283397705	0.270344463	0.034809197	0.894486649	0.132486684	0.612230286	-0.27486379	0.285652311	-0.282865161	0.27128468	0.323086147	0.205903949	-0.490200571	0.045757692	0.250860523	0.331453492	-0.136172193	0.602279789
A_44_P600376	A_44_P600376		NA	grey	-0.229563098	0.375434737	0.194192567	0.455158182	-0.235149349	0.363599027	-0.133962921	0.608236773	0.108753683	0.677787411	0.16813155	0.518902138	0.175670858	0.500048264	-0.0707039	0.787428249	0.258987106	0.315495651	-0.120945723	0.643800188	0.122489473	0.639542299
A_44_P1049252	A_44_P1049252	Naprt	315085	grey	0.228758349	0.37715714	-0.244861869	0.343526677	0.183750107	0.48021288	0.253211881	0.326788997	0.108429586	0.678699298	0.007278909	0.977880811	-0.37782473	0.134854816	0.325674163	0.202085665	-0.551216474	0.021819832	0.266730553	0.300719208	-0.373348763	0.139917545
A_44_P354385	A_44_P354385	Aste1	363130	grey	-0.225692812	0.383758141	0.18983363	0.465535507	-0.260961573	0.311687998	-0.045951399	0.860983288	-0.069154686	0.791988886	0.222241753	0.391264474	0.360513089	0.155157657	-0.191628131	0.461249145	0.267863935	0.298591706	-0.048555288	0.853183848	-0.00673133	0.979544456
A_44_P333281	A_44_P333281		NA	grey	-0.225692812	0.383758141	0.201701578	0.437559011	-0.277397023	0.281054641	-0.059001249	0.822030819	-0.018564027	0.943623157	0.241440903	0.350522928	0.174177221	0.50375739	-0.189340688	0.466716412	0.311886897	0.222965659	-0.123850667	0.635796727	-0.072909138	0.780947666
A_44_P471848	A_44_P471848		NA	grey	-0.214878013	0.407545134	0.099974559	0.702634318	-0.128099051	0.624160424	-0.114938259	0.660468568	0.331420034	0.193774482	0.126631793	0.628169923	0.025128783	0.923734123	0.282597962	0.271757178	-0.1868873	0.472615893	0.733468159	0.00080606	0.047464813	0.856448629
A_44_P291264	A_44_P291264	Sele	25544	grey	-0.212210107	0.413531554	0.198161446	0.445812053	-0.264384437	0.305151824	-0.155901232	0.550168378	0.440681372	0.076645794	0.220838008	0.394340407	0.412891108	0.099520637	0.323115976	0.205859674	-0.170583475	0.512734648	0.108612004	0.67818599	-0.153280384	0.556974682
A_44_P328136	A_44_P328136	Mx1	24575	grey	-0.202294722	0.436183979	0.191429408	0.461722843	-0.178013423	0.494257281	-0.194324788	0.454845238	0.279615937	0.27706464	0.106827451	0.683213283	-0.127379466	0.626125558	0.094564195	0.718091751	-0.236955424	0.359817728	-0.021410221	0.934995606	0.213792176	0.409975999
A_44_P532270	A_44_P532270	Herc6	362376	grey	-0.201781691	0.437373161	0.217305803	0.402137986	-0.036757476	0.888614648	-0.335681517	0.187757712	-0.055666044	0.831952338	-0.170183928	0.513737314	-0.220596829	0.394870204	-0.299697901	0.242535561	-0.157875316	0.545066086	-0.027187211	0.917506028	0.262069193	0.309563948
A_44_P481381	A_44_P481381	Add2	24171	grey	-0.197518847	0.447318598	0.202838646	0.434925012	0.018292203	0.94444745	-0.346014878	0.173684932	-0.332711399	0.191937995	-0.329078584	0.197133703	0.420361847	0.092944805	-0.505143747	0.038612652	0.321395281	0.208423779	-0.310795109	0.224675951	0.18672901	0.472997779
A_42_P640277	A_42_P640277	Enc1	294674	grey	0.196429771	0.449877793	-0.213586044	0.410438335	0.29417121	0.251754019	0.009720567	0.970463743	-0.105806516	0.686095063	-0.373622691	0.139604002	0.663273535	0.003702007	0.207257631	0.424766812	0.12792279	0.624641559	-0.080265371	0.759430284	-0.098386362	0.707160697
A_42_P550360	A_42_P550360	Klk1c8	292866	grey	0.196352746	0.450059072	-0.277810731	0.280308085	0.256313648	0.32069466	0.192129067	0.460056142	-0.172988386	0.506718873	-0.10608971	0.685295283	-0.140317103	0.591167792	0.110630661	0.672514639	0.11268801	0.666751713	0.929023926	7.21E-08	-0.061302618	0.81519949
A_44_P389642	A_44_P389642	Nagpa	360476	grey	0.196352746	0.450059072	-0.277810731	0.280308085	0.256313648	0.32069466	0.192129067	0.460056142	-0.172988386	0.506718873	-0.10608971	0.685295283	-0.140317103	0.591167792	0.110630661	0.672514639	0.11268801	0.666751713	0.929023926	7.21E-08	-0.061302618	0.81519949
A_44_P267789	A_44_P267789	Sp6	363672	grey	0.196352746	0.450059072	-0.277810731	0.280308085	0.256313648	0.32069466	0.192129067	0.460056142	-0.172988386	0.506718873	-0.10608971	0.685295283	-0.140317103	0.591167792	0.110630661	0.672514639	0.11268801	0.666751713	0.929023926	7.21E-08	-0.061302618	0.81519949
A_44_P386984	A_44_P386984		NA	grey	0.196352746	0.450059072	-0.277810731	0.280308085	0.256313648	0.32069466	0.192129067	0.460056142	-0.172988386	0.506718873	-0.10608971	0.685295283	-0.140317103	0.591167792	0.110630661	0.672514639	0.11268801	0.666751713	0.929023926	7.21E-08	-0.061302618	0.81519949
A_44_P760697	A_44_P760697	Nhej1	363251	grey	0.196352746	0.450059072	-0.277810731	0.280308085	0.256313648	0.32069466	0.192129067	0.460056142	-0.172988386	0.506718873	-0.10608971	0.685295283	-0.140317103	0.591167792	0.110630661	0.672514639	0.11268801	0.666751713	0.929023926	7.21E-08	-0.061302618	0.81519949
A_44_P520588	A_44_P520588	Fer1l4	296307	grey	0.196352746	0.450059072	-0.277810731	0.280308085	0.256313648	0.32069466	0.192129067	0.460056142	-0.172988386	0.506718873	-0.10608971	0.685295283	-0.140317103	0.591167792	0.110630661	0.672514639	0.11268801	0.666751713	0.929023926	7.21E-08	-0.061302618	0.81519949
A_44_P231409	A_44_P231409	Chid1	293628	grey	0.193495241	0.456810416	-0.246484453	0.340236468	0.254347598	0.324549778	0.256544051	0.320244637	-0.206643858	0.426170251	-0.082591367	0.752660409	-0.536264457	0.026479266	-0.046678558	0.858803972	-0.631905655	0.006503135	0.058018157	0.824952725	-0.079638516	0.761257614
A_42_P687133	A_42_P687133	Nrgn	64356	grey	0.190144944	0.464790482	-0.19317901	0.457560686	0.284985451	0.26755316	0.098264637	0.707507999	-0.365387387	0.149243185	-0.238019954	0.357599374	-0.126627521	0.628181611	-0.220855875	0.394301175	0.159818399	0.540064581	-0.232207286	0.369806128	-0.192450602	0.45929121
A_44_P126061	A_44_P126061	Oasl2	304549	grey	0.187305829	0.471606894	-0.154735307	0.553191732	0.272989565	0.289083039	-0.047883042	0.855196226	-0.018059245	0.945153925	-0.305698684	0.232770354	-0.246587855	0.340027409	0.111337644	0.670532315	-0.067930066	0.795598494	-0.059178749	0.821503497	0.362601728	0.152604117
A_44_P227228	A_44_P227228	Rexo4	311826	grey	0.183628588	0.480508342	-0.264091509	0.305707976	0.062306296	0.812224103	0.452206738	0.068385683	-0.085076477	0.745446224	0.319387643	0.211441565	-0.482928288	0.049575516	0.131600443	0.614632719	-0.321014598	0.208993842	0.238251235	0.357118433	-0.071339141	0.785560078
A_43_P16609	A_43_P16609	Mkrn1	296988	grey	-0.174905836	0.501946409	0.193086617	0.457780006	-0.05445361	0.835565104	-0.30957609	0.226595443	0.025431187	0.92281888	-0.230026291	0.374445345	0.64465678	0.005209948	-0.094640941	0.717871748	0.244255048	0.344761825	-0.596412765	0.011502137	0.124002532	0.635379357
A_42_P698972	A_42_P698972	Tapbp	25217	grey	0.172207965	0.508667411	-0.21624792	0.404489335	0.262681143	0.308394113	0.158750911	0.542809754	-0.208993314	0.420811165	-0.127052247	0.627019958	-0.630829956	0.006623055	-0.07696196	0.7690733	-0.377161979	0.135596333	0.073765327	0.778435208	0.316365928	0.216036734
A_44_P226999	A_44_P226999	Oas1i	304507	grey	-0.167171846	0.521325451	0.250835174	0.331503988	-0.158405064	0.543700473	-0.340246209	0.181451246	0.12551328	0.631233049	-0.053467262	0.838506483	0.063868634	0.807597422	-0.110243527	0.673600997	0.304962819	0.233954193	-0.107397663	0.68160555	0.297760036	0.245743345
A_43_P16413	A_43_P16413	Dmkn	361548	grey	0.16357624	0.530450699	-0.064830031	0.804753341	0.107573816	0.68110914	0.026582589	0.919334952	-0.079977135	0.760270366	-0.170698929	0.512445086	0.026385627	0.919930824	-0.024831907	0.924632721	0.137517387	0.598664251	-0.142444124	0.585498533	-0.12678993	0.627737313
A_44_P1040187	A_44_P1040187	Mri1	288912	grey	-0.153929646	0.55528514	0.126301631	0.629073499	-0.342483505	0.178412295	0.098270945	0.707490002	0.453893416	0.067234169	0.552731646	0.021385885	-0.253524802	0.326171136	0.308533842	0.228244869	-0.388037281	0.12378131	0.321429159	0.208373097	-0.443146563	0.074820766
A_44_P226941	A_44_P226941	Pln	64672	grey	0.13550112	0.60408675	-0.22591875	0.383269481	0.194034311	0.455532887	0.17697177	0.496828344	-0.150241921	0.564911179	-0.037442527	0.886551228	-0.259543563	0.314419796	0.067608085	0.796548199	0.059002926	0.822025838	0.958605311	1.38E-09	-0.027088593	0.917804311
A_44_P334779	A_44_P334779	LOC259245	259245	grey	0.13306123	0.610674789	-0.172049063	0.509064583	0.27756886	0.280744406	0.054118115	0.836565351	-0.358685763	0.157415413	-0.275409168	0.28465866	-0.102867313	0.694414256	-0.187521491	0.471087386	-0.0403856	0.877694492	0.358849885	0.157211726	-0.098752771	0.706115596
A_44_P428642	A_44_P428642	Zbp1	171091	grey	0.114503609	0.661680543	-0.109496401	0.675699273	0.154034558	0.555012343	0.034413687	0.895679338	-0.104994084	0.688391231	-0.098888098	0.705729734	-0.365832086	0.148711372	-0.04130139	0.874941307	-0.22621081	0.382638316	0.082506024	0.752908504	0.006181167	0.981216034
A_44_P414630	A_44_P414630	RGD1566134	298109	grey	0.113505315	0.664467185	-0.161955142	0.534588472	0.268039734	0.298262517	0.044569389	0.865127815	-0.352457205	0.165278229	-0.271599133	0.291644184	-0.056125294	0.830584709	-0.18246811	0.483334406	-0.064438374	0.805911696	0.368449794	0.145607118	-0.111098586	0.671202387
A_42_P534172	A_42_P534172	Cd52	117054	grey	-0.111438072	0.670250889	0.129795939	0.619535836	0.064358013	0.806149417	-0.300488143	0.241235066	-0.069649025	0.79053293	-0.348052223	0.170996071	0.588457296	0.01295831	-0.136961368	0.60015762	0.043738959	0.867619807	-0.585898199	0.013456479	0.040148473	0.878407596
A_44_P606969	A_44_P606969		NA	grey	-0.106758718	0.683407167	0.093400895	0.721429083	-0.282400578	0.272106546	0.068755386	0.793165399	0.439642221	0.077424748	0.367975631	0.14616609	0.007114038	0.978381711	0.385745	0.12620955	-0.224408974	0.386541314	0.262977208	0.307829082	0.033311715	0.899003513
A_44_P252728	A_44_P252728		NA	grey	0.104146667	0.690789021	-0.153368805	0.556744457	0.044714461	0.864692599	0.185994167	0.474772634	-0.103180631	0.693525842	0.077951658	0.766180835	0.496046006	0.042853111	0.103041385	0.693920629	0.195518427	0.452025038	-0.108373732	0.678856492	-0.162259223	0.53381121
A_44_P450846	A_44_P450846	Hemgn	113882	grey	-0.098281612	0.707459563	0.125199868	0.632092371	0.074136061	0.777347944	-0.259383398	0.314729239	-0.253954682	0.325323449	-0.333358599	0.191021919	0.232715061	0.368730649	-0.377967615	0.134695318	0.24029796	0.352878271	-0.433446783	0.082189103	0.217592482	0.401502053
A_42_P677866	A_42_P677866	Csn2	29173	grey	0.09775712	0.70895662	-0.195541328	0.451971018	0.08861588	0.735206028	0.171162886	0.511282236	0.114384803	0.662011961	0.05945405	0.820685765	0.292530331	0.254532522	0.374488695	0.138615943	0.023784248	0.927804507	0.694416932	0.001980643	-0.211785259	0.414489137
A_43_P12228	A_43_P12228	Rhd	60414	grey	-0.09605008	0.713835977	0.083641351	0.749609944	0.100877594	0.700064855	-0.238496786	0.356608217	-0.043643341	0.867906817	-0.350024414	0.168419926	0.509873423	0.036538292	-0.072912348	0.780938242	-0.083489679	0.750050373	-0.708389893	0.001459194	0.220020342	0.396138128
A_42_P489761	A_42_P489761	Acaca	60581	grey	0.094824438	0.71734581	-0.174515904	0.502915206	0.063747396	0.807956242	0.227431048	0.380007471	0.068776561	0.793102999	0.097400059	0.709976358	0.317235922	0.214707176	0.28206247	0.272705631	-0.271399788	0.29201249	-0.139794595	0.592563911	-0.287138051	0.263797277
A_44_P284200	A_44_P284200	Usp18	312688	grey	-0.07776683	0.76672079	0.138297776	0.59657082	-0.007564336	0.977013663	-0.298485696	0.244539042	0.191028161	0.462680036	-0.181993822	0.484491741	-0.050200266	0.848263215	0.057869131	0.825395846	0.002790952	0.991518008	-0.129812696	0.619490236	0.339366253	0.182655868
A_42_P822588	A_42_P822588	Alox15	81639	grey	-0.061841005	0.813603151	0.060555505	0.817415847	0.103665071	0.692152954	-0.222804651	0.390034711	0.049068477	0.851648184	-0.331888297	0.193107222	0.403497398	0.108252183	0.041667617	0.873840678	-0.01354622	0.958847308	-0.583661121	0.013904245	0.297792696	0.245689063
A_43_P17008	A_43_P17008	Bpgm	296973	grey	0.050736554	0.846660146	-0.020317837	0.938306147	0.366030461	0.148474555	-0.304040318	0.235443671	-0.345912635	0.173820611	-0.699611754	0.001771406	0.337437207	0.185315193	-0.304421963	0.234826736	-0.085036799	0.745561252	-0.509482689	0.03670637	0.236069985	0.36166876
A_44_P541461	A_44_P541461	Alas2	25748	grey	0.050072288	0.848645848	-0.020033282	0.939168667	0.179840716	0.489762518	-0.177625122	0.495214959	-0.044938372	0.864020936	-0.393473684	0.118153386	0.615287788	0.008562914	0.045799719	0.861437998	0.079912012	0.760460204	-0.549682783	0.022266031	0.033054009	0.899781134
A_44_P306307	A_44_P306307	Hbb	24440	grey	0.044881172	0.864192511	-0.016756458	0.9491055	0.090738625	0.729084556	-0.142270248	0.585961123	0.168372694	0.518294054	-0.266973986	0.300261493	0.723735671	0.001022323	0.286288358	0.26527592	0.176305579	0.498476011	-0.482779372	0.049656113	0.033090033	0.899672428
A_44_P798023	A_44_P798023	Treml1	501096	grey	0.038872297	0.8822469	0.02600459	0.921083699	0.216693996	0.403496948	-0.247810301	0.337561449	-0.326303231	0.201164589	-0.455189378	0.06635915	0.335905022	0.187445596	-0.359086355	0.156918564	0.265588635	0.302871856	-0.589665059	0.012728323	0.06833607	0.794401347
A_42_P477073	A_42_P477073	Ctbp1	29382	grey	-0.036058688	0.890720139	0.061650973	0.814166524	-0.250697331	0.331778648	0.128392644	0.623359328	0.367398653	0.146848247	0.326300129	0.201169123	0.203132745	0.434245074	0.349432886	0.169189844	0.006234661	0.981053498	-0.744759352	0.000604054	0.063110557	0.809841635
A_44_P248516	A_44_P248516	Meaf6	362594	grey	0.004720036	0.985655775	-0.072952088	0.780821581	-0.071457447	0.785212276	0.282086107	0.272663722	-0.019858779	0.939697638	0.354456463	0.162726145	-0.494438856	0.043637398	-0.03684965	0.888336974	-0.56026139	0.019328087	0.018332302	0.944325847	-0.134828568	0.605899878
A_43_P22276	A_43_P22276		NA	grey	NA	NA	NA	NA	NA	NA	NA	NA	NA	NA	NA	NA	NA	NA	NA	NA	NA	NA	NA	NA	NA	NA
A_44_P135650	A_44_P135650	Smtnl1	311167	grey	NA	NA	NA	NA	NA	NA	NA	NA	NA	NA	NA	NA	NA	NA	NA	NA	NA	NA	NA	NA	NA	NA
A_44_P140248	A_44_P140248	Hfe2	310681	grey	NA	NA	NA	NA	NA	NA	NA	NA	NA	NA	NA	NA	NA	NA	NA	NA	NA	NA	NA	NA	NA	NA
A_44_P289183	A_44_P289183	Ucp3	25708	grey	NA	NA	NA	NA	NA	NA	NA	NA	NA	NA	NA	NA	NA	NA	NA	NA	NA	NA	NA	NA	NA	NA
A_44_P356078	A_44_P356078	Pgm1	24645	grey	NA	NA	NA	NA	NA	NA	NA	NA	NA	NA	NA	NA	NA	NA	NA	NA	NA	NA	NA	NA	NA	NA
A_44_P714839	A_44_P714839	Txlnb	308622	grey	NA	NA	NA	NA	NA	NA	NA	NA	NA	NA	NA	NA	NA	NA	NA	NA	NA	NA	NA	NA	NA	NA
A_44_P812665	A_44_P812665	Mypn	309760	grey	NA	NA	NA	NA	NA	NA	NA	NA	NA	NA	NA	NA	NA	NA	NA	NA	NA	NA	NA	NA	NA	NA
A_44_P149321	A_44_P149321	Pdlim3	114108	magenta	-0.441017068	0.076395381	0.355810292	0.161013157	-0.229586253	0.375385244	-0.352145932	0.165677986	0.047493973	0.856361299	-0.050394985	0.847681095	0.22150735	0.392872092	-0.243365604	0.34657681	-0.154112375	0.554810038	-0.298474039	0.244558359	0.792861225	0.000146874
A_42_P808945	A_42_P808945	Mustn1	290553	magenta	-0.401937814	0.109752685	0.304716624	0.234351115	-0.293601252	0.252716973	-0.161548734	0.535628089	0.031176835	0.905448007	0.226660659	0.381667277	-0.06676966	0.799022455	-0.279201173	0.277807817	-0.298610903	0.244331625	-0.227920487	0.37895504	0.661668865	0.00381605
A_44_P353405	A_44_P353405	Hrc	292905	magenta	-0.346870144	0.172552741	0.241324569	0.350762257	-0.236979606	0.359767249	-0.158098816	0.54448975	0.12221963	0.640285804	0.118438147	0.650738786	0.074294369	0.776883787	-0.066436512	0.800006103	-0.147497597	0.572120945	-0.081641875	0.755421901	0.909720191	4.14E-07
A_44_P217919	A_44_P217919	Myot	291605	magenta	0.213661899	0.410268168	-0.186430098	0.473719343	0.381336405	0.130972588	-0.026716989	0.918928371	-0.344588081	0.175584747	-0.503364058	0.039415942	-0.069376814	0.791334581	-0.174340967	0.50335013	0.105874621	0.685902696	-0.221944196	0.391915399	0.875549209	4.15E-06
A_42_P547847	A_42_P547847	Fbp2	114508	magenta	0.196352746	0.450059072	-0.201146114	0.438848716	0.293801539	0.252378322	0.097842081	0.708714048	-0.35051268	0.167786187	-0.26283271	0.308104776	-0.106556218	0.683978487	-0.182082211	0.484275957	0.115969695	0.657595714	-0.102275755	0.696092648	0.67819293	0.002768276
A_44_P156262	A_44_P156262	Myod1	337868	magenta	0.196352746	0.450059072	-0.201146114	0.438848716	0.293801539	0.252378322	0.097842081	0.708714048	-0.35051268	0.167786187	-0.26283271	0.308104776	-0.106556218	0.683978487	-0.182082211	0.484275957	0.115969695	0.657595714	-0.102275755	0.696092648	0.67819293	0.002768276
A_44_P523853	A_44_P523853	Pygm	24701	magenta	0.195591141	0.451853525	-0.19501057	0.453223864	0.350434441	0.167887627	0.037782737	0.885526748	-0.302609389	0.23776593	-0.404487279	0.107307374	-0.243093835	0.347132462	-0.139927457	0.592208781	-0.039424947	0.880583973	-0.17382008	0.504646197	0.894531783	1.27E-06
A_43_P22288	A_43_P22288		NA	magenta	0.187744236	0.470551114	-0.183431918	0.480986714	0.328076603	0.19858281	0.034732294	0.894718539	-0.363467455	0.151554136	-0.364776851	0.149975437	-0.084640546	0.746710289	-0.208192833	0.422633059	0.090123698	0.730856281	-0.151542384	0.561508398	0.756858623	0.000436148
A_44_P342289	A_44_P342289		NA	magenta	-0.185601433	0.475722538	0.067156638	0.797880226	-0.129852992	0.619380582	0.046493952	0.85935715	0.015037847	0.954320045	0.164414353	0.528317188	0.040543494	0.87721971	-0.028816698	0.912578956	-3.30E-05	0.999899689	-0.133852269	0.608535749	0.8161034	6.47E-05
A_44_P238237	A_44_P238237	Comt	24267	magenta	0.18497363	0.477242941	-0.241646504	0.350100183	0.207897135	0.423307115	0.26112784	0.311368603	-0.185242953	0.476590409	0.000889478	0.997296743	-0.412049134	0.100282034	-0.003894091	0.988165643	-0.262620812	0.308509329	0.290411945	0.258147722	-0.47795789	0.052319129
A_44_P231223	A_44_P231223	Xirp2	311098	magenta	0.145677682	0.576923624	-0.123616726	0.636439866	0.35377574	0.163592091	-0.096798776	0.711694621	-0.341612998	0.179590659	-0.521761922	0.031699037	-0.029396879	0.910825386	-0.233272072	0.367552893	0.026250916	0.920338391	-0.230670541	0.373071613	0.815329913	6.66E-05
A_42_P671348	A_42_P671348	Hhatl	301073	magenta	0.138588899	0.595790633	-0.115678184	0.658407203	0.350622111	0.167644371	-0.107304179	0.681869041	-0.336614442	0.18645719	-0.527554574	0.029527212	-0.030739226	0.906769703	-0.235786856	0.362261774	0.018724792	0.94313567	-0.233505848	0.367059217	0.816184363	6.45E-05
A_43_P17262	A_43_P17262	Tmod4	295261	magenta	-0.132504676	0.612181552	0.051630578	0.843989009	-0.025650759	0.922154394	-0.044251995	0.866080124	0.054641763	0.835004248	-0.048340692	0.853826153	-0.053103461	0.839591885	0.039106696	0.881541536	-0.092236893	0.724773192	-0.119417892	0.648024512	0.967390035	2.36E-10
A_44_P1005462	A_44_P1005462	Mylpf	24584	magenta	-0.13043009	0.617811008	-0.00627476	0.980931662	-0.090455991	0.729898719	0.127485361	0.625836218	0.066845083	0.798799801	0.143202385	0.583482987	-0.069607529	0.790655121	0.135942381	0.602898345	-0.028532326	0.9134386	0.138674763	0.595560603	0.803485539	0.000102293
A_42_P718022	A_42_P718022	Tnni2	29389	magenta	-0.128924162	0.621910049	-0.003711293	0.988721144	-0.066623429	0.799454178	0.098000991	0.708260413	0.058745522	0.822790671	0.094700823	0.7177001	-0.06770742	0.796255175	0.1217618	0.641548013	-0.052870804	0.84028616	0.130964977	0.616357632	0.832577651	3.37E-05
A_44_P217250	A_44_P217250	Eno3	25438	magenta	-0.125091024	0.632390908	-0.00732023	0.977755273	-0.057264429	0.827194399	0.094684053	0.717748169	0.050832315	0.84637396	0.089430994	0.732853636	-0.078765665	0.763804025	0.10760199	0.681029756	-0.069048679	0.792301189	0.092897785	0.722873907	0.896657296	1.10E-06
A_42_P708941	A_42_P708941	Myh4	360543	magenta	-0.122154104	0.640466397	-0.012687949	0.961452808	-0.084503246	0.747108543	0.12697554	0.627229695	0.07003718	0.789390173	0.14317653	0.583551663	-0.086679149	0.740804273	0.14251452	0.585311289	-0.006118426	0.981406666	0.146363448	0.575111918	0.827812732	4.09E-05
A_44_P994368	A_44_P994368	Nrap	307982	magenta	0.117002533	0.654723492	-0.143940526	0.581523709	0.256188202	0.320939836	0.007074418	0.978502083	-0.134125112	0.607798648	-0.328912814	0.197372966	-0.049912629	0.849123249	0.020713535	0.937106844	-0.005907572	0.982047333	-0.20239103	0.435960927	0.96378867	5.13E-10
A_42_P656495	A_42_P656495	Actn3	171009	magenta	-0.10461181	0.689472541	-0.025984742	0.921143755	-0.051511645	0.844344259	0.118164807	0.651496785	0.056523392	0.829399562	0.093962086	0.719818514	-0.074321971	0.776802867	0.141384068	0.588321129	-0.020945317	0.936404409	0.101704069	0.697715926	0.854613745	1.25E-05
A_44_P291728	A_44_P291728	Ttn	84015	magenta	0.091728192	0.726236143	-0.087505726	0.738413475	0.243083282	0.347154048	-0.069047874	0.79230356	-0.169677458	0.515009618	-0.368399348	0.145666517	-0.116864652	0.655106661	-0.089782977	0.731838518	0.000929378	0.997175482	-0.225745864	0.38364337	0.938503949	2.53E-08
A_44_P145605	A_44_P145605	Pvalb	25269	magenta	-0.075135648	0.774418373	-0.046144094	0.860405684	-0.012853097	0.96095143	0.110692643	0.672340765	0.010093971	0.969329634	0.054973588	0.834015307	-0.089096487	0.733818741	0.099743752	0.70329154	0.010685116	0.967534314	0.024102983	0.926839427	0.91253691	3.29E-07
A_44_P475051	A_44_P475051	Tpm1	24851	magenta	-0.070186846	0.788949652	-0.025588233	0.922343608	0.021331966	0.93523273	0.053644107	0.837978964	-0.028690024	0.912961874	-0.030648528	0.907043666	-0.112501119	0.667274499	0.024724629	0.924957456	-0.036785818	0.888529265	0.000753073	0.997711297	0.971659736	8.35E-11
A_44_P503552	A_44_P503552	Macrod1	246233	magenta	-0.062479453	0.811711027	0.037122557	0.887514914	0.140651352	0.590275406	-0.200959539	0.439282353	-0.041421812	0.874579375	-0.33588119	0.187478861	0.025470265	0.922700616	-0.053869275	0.837307397	-0.121808581	0.641418997	-0.201635837	0.43771155	0.925965212	9.81E-08
A_43_P11919	A_43_P11919	Pgam2	24959	magenta	-0.059353356	0.820984838	-0.069057987	0.792273764	0.014707603	0.955322264	0.136953441	0.600178922	-0.024511104	0.925603841	0.039672759	0.879838459	-0.147759273	0.571431795	0.080183103	0.759670032	-0.035207495	0.893285771	0.062574312	0.811429984	0.920832259	1.60E-07
A_44_P123550	A_44_P123550	Trdn	59299	magenta	0.057316424	0.82703972	-0.097899331	0.708550608	0.193270945	0.457342503	0.009251382	0.971888835	-0.159231159	0.541573968	-0.265248786	0.30351428	-0.109061884	0.676920639	-0.055704651	0.831837352	-0.016037981	0.95128525	-0.198811301	0.444291138	0.971293138	9.19E-11
A_44_P255236	A_44_P255236	Acta1	29437	magenta	-0.055194091	0.833358271	-0.080698679	0.758167859	-0.000958595	0.997086686	0.154017767	0.555055999	0.054181391	0.836376681	0.078099958	0.76574767	-0.105876459	0.685897505	0.181946865	0.484606395	-0.046528043	0.859254992	0.071859261	0.784031289	0.891413515	1.56E-06
A_42_P651991	A_42_P651991	Atp2a1	116601	magenta	0.05447168	0.835511237	-0.132459166	0.612304826	0.159056499	0.54202326	0.086265011	0.74200297	-0.037196521	0.887292138	-0.143206623	0.58347173	-0.189373088	0.466638749	0.108578473	0.678280332	-0.099993415	0.702580635	-0.003510537	0.989331219	0.962769615	6.30E-10
A_43_P10990	A_43_P10990	Klhl31	315833	magenta	-0.05322954	0.839215698	0.033920487	0.89716691	0.132954408	0.610963875	-0.122224338	0.640272828	-0.264298253	0.305315389	-0.279394033	0.277462099	-0.197939416	0.4463323	-0.326326153	0.201131078	-0.056250245	0.830212689	-0.189294547	0.466827026	0.907437115	4.96E-07
A_44_P702234	A_44_P702234	Neb	311029	magenta	0.048421773	0.853583461	-0.077357254	0.767917677	0.174392089	0.503223011	-0.00988284	0.969970878	-0.256297353	0.320726502	-0.25594104	0.321423218	-0.049484268	0.850404342	-0.172929533	0.506865694	0.181845441	0.484854091	-0.135924228	0.602947217	0.960628536	9.52E-10
A_42_P832832	A_42_P832832	Ckm	24265	magenta	-0.044425369	0.86555991	-0.088090727	0.736722786	0.015371916	0.953306281	0.162366309	0.533537609	0.018794281	0.942924965	0.052551215	0.841240032	-0.131538843	0.614799842	0.15557324	0.551018156	-0.035871555	0.891284102	0.124206884	0.634817901	0.858080369	1.05E-05
A_42_P765066	A_42_P765066	Mb	59108	magenta	0.042973945	0.869916539	-0.122809277	0.638661554	0.161671313	0.535314429	0.069066653	0.792248233	-0.083313648	0.750561629	-0.176282326	0.49853357	-0.045468259	0.862431797	0.057306262	0.827069951	-0.0187746	0.94298464	-0.062526784	0.811570795	0.931522532	5.55E-08
A_44_P1038178	A_44_P1038178	Eef1a2	24799	magenta	0.041302208	0.874938847	-0.113702088	0.663917581	0.166796706	0.522274119	0.073695174	0.778640992	-0.173568788	0.505272022	-0.176540925	0.497893642	-0.195135425	0.452928989	-0.060775159	0.816764093	-0.037306861	0.886959809	-0.079296233	0.762255899	0.984800977	8.11E-13
A_42_P604382	A_42_P604382	Myoz1	498440	magenta	-0.02109445	0.935952469	-0.103878694	0.691547841	0.05578974	0.831583931	0.149245394	0.56752468	-0.029112542	0.911684734	0.008425801	0.974396627	-0.148930026	0.568352845	0.107141187	0.682328533	-0.039169536	0.881352448	0.05727482	0.827163489	0.934351366	4.08E-08
A_43_P15024	A_43_P15024	Sypl2	362018	magenta	0.017884772	0.945683063	-0.029741921	0.909782695	0.165330603	0.525989262	-0.069408611	0.791240929	-0.2246336	0.386053564	-0.284486146	0.268429032	-0.142387306	0.585649677	-0.208396036	0.422170178	0.029098876	0.91172604	-0.2137425	0.410087392	0.950072045	5.48E-09
A_44_P431049	A_44_P431049	Rrad	83521	magenta	0.017565523	0.946651331	-0.065150658	0.803805352	0.049566915	0.850157145	0.130215592	0.61839421	-0.226229534	0.382597872	0.049894876	0.849176335	-0.279067359	0.278047846	-0.195397053	0.452311402	0.006763175	0.979447702	-0.066795353	0.798946606	0.724144658	0.00101236
A_42_P600215	A_42_P600215	Abra	286965	magenta	-0.0099909	0.969642676	-0.008869819	0.973047843	0.117378873	0.653678058	-0.058732193	0.822830278	-0.240071763	0.353345472	-0.18262877	0.482942675	-0.180749742	0.487533869	-0.26835762	0.297667819	0.087550074	0.738285268	-0.117530775	0.653256264	0.818796453	5.84E-05
A_44_P414273	A_44_P414273	Cox8b	25250	magenta	-0.00886882	0.973050878	-0.023850338	0.92760439	0.146402634	0.575008465	-0.059070969	0.821823683	-0.21111334	0.416005999	-0.250143455	0.332883603	-0.14132234	0.588485663	-0.199963817	0.441600337	0.004308611	0.986905993	-0.17657739	0.497803435	0.958220079	1.48E-09
A_44_P960228	A_44_P960228	Casq1	686019	magenta	-0.008185116	0.975127778	-0.01566359	0.952421224	0.130721779	0.617018276	-0.097322392	0.71019823	-0.005133577	0.984399158	-0.258543395	0.316355074	-0.054113755	0.83657835	0.030328483	0.908010471	-0.069958209	0.789622635	-0.211672197	0.414744171	0.958117324	1.50E-09
A_42_P759993	A_42_P759993	Mefv	58923	magenta	-0.007504709	0.977194812	-0.074794074	0.775419129	-0.166833814	0.522180245	0.279150925	0.277897936	0.088551512	0.735391889	0.437591409	0.078978959	0.049793335	0.849479985	0.176987639	0.496789128	-0.077296783	0.76809443	0.433463558	0.082175922	-0.672388055	0.003105539
A_44_P837792	A_44_P837792	Ankrd23	316330	magenta	0.000807513	0.997545846	-0.114536019	0.661590145	0.064585577	0.805476287	0.158222965	0.544169725	-0.057938166	0.825190567	-0.004821338	0.985347948	-0.117295722	0.653908991	0.092285148	0.724634467	0.032368802	0.901849143	0.037486712	0.886418164	0.919350295	1.83E-07
A_44_P899127	A_44_P899127	LOC500300	500300	pink	-0.722615618	0.001050022	0.752814333	0.000487282	-0.66030959	0.003914869	-0.709667148	0.0014178	0.588577974	0.012935183	0.179438055	0.490751284	0.834954876	3.05E-05	-0.039037032	0.881751163	-0.118118602	0.651624949	-0.38094711	0.131399092	-0.110623463	0.672534831
A_44_P309034	A_44_P309034	Dlc1	58834	pink	-0.700671747	0.001731026	0.714537263	0.001268726	-0.714362462	0.001273844	-0.612297652	0.008983452	0.659111658	0.004003669	0.340498972	0.181106202	0.867145221	6.60E-06	0.062298178	0.812248158	-0.043560619	0.868155133	-0.359114418	0.156883798	-0.135381323	0.604409551
A_44_P482335	A_44_P482335	Gys2	25623	pink	-0.627730566	0.00697854	0.636140953	0.006047825	-0.587004821	0.013239234	-0.601148341	0.010699021	0.45730999	0.064945485	0.205976988	0.427697842	0.894441836	1.28E-06	-0.058219135	0.82435521	0.047770705	0.855532592	-0.389011117	0.122759661	-0.132582038	0.611972019
A_43_P12908	A_43_P12908	Klf4	114505	pink	-0.614618168	0.008655695	0.610395359	0.009259461	-0.536193753	0.026502987	-0.59222195	0.012252085	0.380149569	0.132275871	0.140181898	0.591528924	0.936512711	3.19E-08	-0.1056221	0.68661605	0.092704806	0.723428339	-0.290813197	0.257460518	-0.12380131	0.635932396
A_43_P12927	A_43_P12927	Dusp1	114856	pink	-0.612294161	0.008983953	0.615221569	0.008572053	-0.603068249	0.010386407	-0.551662833	0.021691289	0.550694508	0.0219709	0.250261308	0.332648314	0.924980608	1.08E-07	0.06152508	0.814539797	0.078604189	0.764275359	-0.382277418	0.129945606	-0.052496442	0.841403533
A_42_P741027	A_42_P741027	Jun	24516	pink	-0.606931409	0.009779398	0.596055231	0.011564661	-0.663299124	0.003700211	-0.448954548	0.070646848	0.500392076	0.040785605	0.403331838	0.108410778	0.892860369	1.42E-06	0.02004383	0.939136693	0.211806512	0.414441206	-0.286519982	0.264872341	-0.114901056	0.660572275
A_44_P424723	A_44_P424723	Sik1	59329	pink	-0.585839758	0.01346803	0.595463375	0.011668753	-0.518148445	0.033114579	-0.602953565	0.010404874	0.436084517	0.080135347	0.133612353	0.609184186	0.926979585	8.87E-08	-0.042540497	0.87121828	0.083033943	0.751374189	-0.294193531	0.251716355	-0.130609524	0.617323306
A_43_P11965	A_43_P11965	Arl4a	29308	pink	-0.572157134	0.016395877	0.667314509	0.003427031	-0.484062931	0.048964638	-0.738161768	0.000716199	0.3522485	0.165546189	-0.055595324	0.832162981	0.862528518	8.41E-06	-0.198496106	0.445028486	0.139784631	0.592590548	-0.374333523	0.138792629	-0.085249755	0.744943941
A_43_P14882	A_43_P14882	Errfi1	313729	pink	-0.547091625	0.023035964	0.592831298	0.0121407	-0.418476818	0.094573721	-0.68223065	0.002551794	0.42344472	0.090324387	-0.081032509	0.757195657	0.896726178	1.09E-06	-0.046852612	0.858282471	-0.054565506	0.835231547	-0.371459769	0.142092937	-0.088673054	0.735040953
A_44_P398142	A_44_P398142	Btg2	29619	pink	-0.539212068	0.025504859	0.523505161	0.031032966	-0.536363231	0.026446155	-0.460957707	0.062565996	0.477054864	0.05282954	0.241568944	0.350259623	0.964545343	4.39E-10	0.08925672	0.733356397	0.111086725	0.671235639	-0.285452285	0.266735842	-0.105861499	0.68593976
A_44_P351855	A_44_P351855	Ubox5	296161	pink	0.489579919	0.046074589	-0.462643786	0.061488203	0.607043012	0.009762292	0.28167885	0.273386335	-0.559253166	0.01959427	-0.472821473	0.055272132	-0.800757042	0.000112478	-0.220505218	0.395071546	-0.241401829	0.350603303	0.186559485	0.473406939	0.000716926	0.997821153
A_42_P686078	A_42_P686078		NA	pink	-0.471872643	0.055830953	0.469647384	0.057158044	-0.378358188	0.13426	-0.487129616	0.047341853	0.168438366	0.51812851	0.030103096	0.9086914	0.812550803	7.38E-05	-0.195220337	0.452728502	0.147550404	0.571981844	-0.446907376	0.072098049	0.235865931	0.362096095
A_43_P11616	A_43_P11616	Atf3	25389	pink	-0.470309366	0.056760826	0.508100057	0.037305857	-0.471503414	0.056049548	-0.516610584	0.033731489	0.464652195	0.060222388	0.137126729	0.599713331	0.940667382	1.95E-08	0.074733309	0.775597198	0.21702716	0.40275661	-0.318521302	0.212752497	-0.149332691	0.567295526
A_44_P445044	A_44_P445044	Apold1	444983	pink	-0.463854254	0.06072296	0.507066568	0.037758808	-0.384376399	0.127675055	-0.586282582	0.013380703	0.393675874	0.117947603	-0.030220049	0.908338058	0.956168832	2.10E-09	0.007438383	0.977396315	0.104277158	0.690419613	-0.330750228	0.194731567	-0.110866123	0.671854197
A_44_P233080	A_44_P233080	Egr1	24330	pink	-0.449147199	0.070511393	0.460554956	0.062825503	-0.451193521	0.069084356	-0.433187756	0.082392823	0.371571818	0.141963254	0.160237908	0.538987471	0.969500786	1.44E-10	0.034019029	0.896869664	0.244020685	0.345239533	-0.325486609	0.202360813	-0.10233485	0.695924922
A_44_P487112	A_44_P487112	Wee1	308937	pink	-0.426983821	0.087382264	0.467980861	0.058167186	-0.479454964	0.051481086	-0.427723972	0.086775821	0.535010563	0.026902386	0.200872083	0.439485696	0.870010298	5.65E-06	0.181645901	0.485341576	0.085740772	0.743521155	-0.298875175	0.243894198	-0.119835413	0.646869085
A_44_P155788	A_44_P155788	1-Mar	690745	pink	-0.422695414	0.090956337	0.421921789	0.09161213	-0.525314111	0.030353202	-0.317732542	0.213950597	0.453886314	0.067238987	0.342319181	0.178634337	0.82997486	3.75E-05	0.166899769	0.52201341	0.301792934	0.239097423	-0.216979659	0.402862121	-0.098497712	0.706843044
A_44_P218896	A_44_P218896	Cyr61	83476	pink	-0.409840291	0.102299233	0.415385488	0.097289207	-0.474718308	0.054167495	-0.344636645	0.175519856	0.45953304	0.063487531	0.2589388	0.315589148	0.948209805	7.18E-09	0.164397039	0.528361223	0.201069828	0.439025992	-0.339001869	0.183156245	-0.159430296	0.541061913
A_44_P334736	A_44_P334736	Edn1	24323	pink	-0.394327351	0.117286258	0.357375796	0.159047594	-0.5580486	0.019916035	-0.137923716	0.597573882	0.468423397	0.057897933	0.511968015	0.035647262	0.815522708	6.61E-05	0.21677387	0.403319391	0.267708621	0.298882717	-0.358974049	0.157057748	-0.087664916	0.737953295
A_44_P508066	A_44_P508066	Nnat	94270	pink	-0.388350195	0.123452387	0.364239015	0.150622525	-0.222239163	0.391270137	-0.461833336	0.062004537	0.102664485	0.694989578	-0.104030407	0.691118202	0.671560215	0.003156249	-0.150427277	0.564425637	0.099639099	0.703589601	0.047572157	0.856127153	-0.014843534	0.954909734
A_44_P463749	A_44_P463749	Rasd1	64455	pink	-0.381617816	0.13066488	0.392463722	0.119185076	-0.38117027	0.131154486	-0.373638838	0.139585536	0.2457402	0.34174338	0.121829101	0.64136241	0.922467392	1.37E-07	-0.037124154	0.887510103	0.342276756	0.178691693	-0.255286902	0.322704591	-0.143499228	0.582694734
A_43_P11520	A_43_P11520	Thrsp	25357	pink	-0.37232667	0.141091734	0.403554167	0.10819784	-0.278937117	0.278281588	-0.470520368	0.056634649	0.12793529	0.624607433	-0.082106185	0.754071155	0.816136172	6.46E-05	-0.178284455	0.493589352	0.146384334	0.575056779	-0.445399465	0.073180864	0.099890129	0.702874708
A_43_P19130	A_43_P19130	Lpar6	691774	pink	0.37082969	0.142823687	-0.434430617	0.081418667	0.384190537	0.127874987	0.480015911	0.051169679	-0.619633008	0.007979977	-0.071114974	0.786219201	-0.801025196	0.00011144	-0.286163785	0.265493132	0.208259486	0.4224812	0.341559914	0.179662683	0.224610257	0.386104234
A_43_P11044	A_43_P11044	G0s2	289388	pink	-0.340192243	0.18152497	0.245767436	0.341688168	-0.365753257	0.148805548	-0.135698678	0.60355457	0.268441494	0.297511026	0.330531041	0.195045436	0.752453488	0.000492077	0.143817251	0.581850732	0.133942998	0.608290599	-0.00406103	0.987658345	-0.031850573	0.903413596
A_44_P495480	A_44_P495480	Fos	314322	pink	-0.337784853	0.184834056	0.366016212	0.148491557	-0.408194978	0.103820458	-0.342202524	0.178792081	0.435055926	0.080931725	0.183951245	0.479724024	0.944596056	1.18E-08	0.193092571	0.457765872	0.33543232	0.188106112	-0.264357571	0.305202807	-0.188877405	0.467827622
A_44_P313542	A_44_P313542	Sgk1	29517	pink	-0.330183473	0.195543823	0.421082402	0.092327508	-0.260462103	0.312648623	-0.574926734	0.015766245	0.548609923	0.022582353	-0.168591569	0.517742411	0.791341153	0.000154417	0.236542715	0.360679841	-0.18462987	0.478076462	-0.351988425	0.165880514	-0.193385681	0.45707028
A_44_P536613	A_44_P536613	Ch25h	309527	pink	-0.325355263	0.202553646	0.307412981	0.23002723	-0.311320786	0.22385143	-0.323116558	0.205858811	0.428909317	0.085810951	0.089090735	0.733835341	0.945774065	1.01E-08	0.261489246	0.310675024	0.028007755	0.915024587	-0.316886544	0.215240472	-0.191227306	0.462204843
A_44_P264611	A_44_P264611	Rbp4	25703	pink	-0.324645104	0.203598333	0.252694298	0.327812455	-0.243722897	0.345847069	-0.228446373	0.377826032	0.092837128	0.72304816	0.062735185	0.810953408	0.781077563	0.000214345	-0.041703564	0.873732658	0.067720177	0.796217545	-0.317873078	0.213736808	0.162621986	0.532884622
A_42_P484738	A_42_P484738	Ctgf	64032	pink	-0.322456894	0.206839372	0.368579582	0.145454373	-0.344190496	0.176116605	-0.362121435	0.153188764	0.430600129	0.084448094	0.051259024	0.845098931	0.816338615	6.41E-05	0.17693358	0.496922728	0.03537991	0.892766003	-0.430112104	0.08483984	-0.074270913	0.776952555
A_42_P708593	A_42_P708593	Per2	63840	pink	-0.277438795	0.280979207	0.333287751	0.19112206	-0.401254711	0.110414523	-0.233957221	0.366107082	0.277181494	0.281444052	0.26866305	0.297097091	0.676084674	0.002887124	0.002742642	0.991664823	0.427155972	0.087240939	-0.518852353	0.032835106	-0.042928508	0.870052982
A_42_P540950	A_42_P540950	Ier2	494344	pink	-0.274452409	0.286403215	0.264098879	0.305693975	-0.231449835	0.37141367	-0.301435513	0.239681793	0.137782297	0.597953283	0.006132697	0.981363304	0.910341783	3.94E-07	-0.018606297	0.94349498	0.336881348	0.186086216	-0.223216826	0.389135568	-0.104515549	0.689744916
A_43_P14597	A_43_P14597	Sgcg	305941	pink	-0.263084342	0.30762477	0.222992207	0.389625425	-0.133014809	0.610800409	-0.291184159	0.256826203	0.05095542	0.846006077	-0.101965885	0.696972355	0.653803632	0.004417017	-0.06160945	0.814289636	0.038970332	0.88195188	-0.364861809	0.149873395	0.248629711	0.335914286
A_44_P130254	A_44_P130254	RatNP-3b	498659	pink	-0.242536855	0.348272836	0.247475732	0.338235327	-0.310873907	0.224552233	-0.192621523	0.458884847	0.37462039	0.13846611	0.179555941	0.490461705	0.831565746	3.51E-05	0.238599689	0.356394525	0.162775965	0.532491539	-0.334261989	0.189748047	-0.047692462	0.855766887
A_42_P570313	A_42_P570313	Ces1d	113902	pink	-0.237956218	0.357731974	0.213192218	0.411322429	-0.220090123	0.395984534	-0.231669963	0.370946091	0.123546538	0.636632873	0.061621258	0.814254625	0.76441066	0.000352585	0.027923338	0.915279843	0.287194495	0.263699233	-0.136640644	0.601019712	-0.035026525	0.893831371
A_44_P714007	A_44_P714007	Cidec	500292	pink	-0.210269915	0.417914187	0.224214769	0.386963282	-0.21458313	0.408204526	-0.309645411	0.226486009	0.419913955	0.093330005	-0.002654116	0.991933854	0.889906131	1.73E-06	0.332213786	0.192644302	0.157729194	0.545443037	-0.291328055	0.256580413	-0.081506805	0.755814968
A_42_P532117	A_42_P532117	Retn	246250	pink	0.189005662	0.467519859	-0.243031378	0.347260231	0.218959393	0.39847732	0.15431031	0.554295601	-0.20144148	0.438162676	-0.157599431	0.545777881	0.497351565	0.042223886	0.128622517	0.622732377	0.197064085	0.44838633	-0.029589949	0.910241924	-0.039732579	0.879658513
A_43_P12786	A_43_P12786	Fabp4	79451	pink	-0.187769001	0.470491509	0.171905073	0.509424611	-0.105905889	0.685814385	-0.263342336	0.307133091	0.017680602	0.946302295	-0.10837659	0.67884845	0.834835285	3.06E-05	-0.041740049	0.873623022	0.278827978	0.27847755	-0.28309154	0.270884758	0.060589656	0.817314507
A_44_P746764	A_44_P746764		NA	pink	0.180450557	0.488266834	-0.222416326	0.39088286	0.123369631	0.637119437	0.385860863	0.126086025	-0.503672139	0.039275984	0.170644659	0.512581187	-0.732499752	0.000825715	-0.393268399	0.118362579	0.162230719	0.533884048	0.16385903	0.529730389	0.102776992	0.694670432
A_44_P283561	A_44_P283561	Mgst1	171341	pink	-0.134677747	0.606306774	0.102834804	0.694506459	-0.089102141	0.733802426	-0.191890218	0.460624779	0.161950446	0.53460048	-0.062697219	0.811065872	0.869721067	5.74E-06	0.184666138	0.477988488	0.180330803	0.488560366	-0.230727494	0.372950308	-0.006989459	0.978760203
A_42_P499546	A_42_P499546	Hrasls5	293711	pink	-0.127795436	0.624989283	0.212405168	0.413092291	-0.196822418	0.448954264	-0.251174526	0.330828372	0.227353558	0.380174243	0.005537387	0.983172144	0.662246871	0.003774648	0.100469075	0.701226862	0.503046022	0.039560819	-0.229433963	0.375710831	0.098658521	0.706384377
A_44_P543978	A_44_P543978		NA	pink	0.1273398	0.626233954	-0.09471357	0.717663565	-0.000486675	0.99852092	0.095789112	0.714582852	0.183840971	0.479992009	0.031557209	0.904299362	0.660816546	0.003877774	0.356630879	0.159980834	0.33970911	0.182185882	-0.309148204	0.227271676	-0.061589037	0.814350161
A_44_P365379	A_44_P365379	Gadd45g	291005	pink	-0.123454717	0.6368854	0.148618313	0.56917192	-0.040949669	0.875998542	-0.332929075	0.191629564	0.31613543	0.216389877	-0.215839913	0.405398175	0.879073439	3.38E-06	0.283897452	0.269463973	-0.012032015	0.963444314	-0.189215322	0.467016982	-0.148688378	0.568987771
A_44_P313988	A_44_P313988	Peo1	309441	pink	0.123427337	0.636960706	-0.147670945	0.571664378	-0.046090678	0.860565793	0.308574342	0.228180633	0.035506508	0.892384384	0.359861658	0.155959993	-0.497923683	0.041950363	0.114596986	0.661420106	0.18457643	0.478206103	0.2213964	0.393115275	0.122268839	0.640150193
A_43_P15862	A_43_P15862	Gabrq	65187	pink	0.094195669	0.719148478	-0.044811357	0.864401931	-0.053768804	0.837607042	0.043007961	0.869814397	0.309035985	0.227449242	0.068056037	0.795227009	0.644732189	0.005202971	0.427539674	0.08692654	0.276994809	0.281781612	-0.322474922	0.206812535	-0.023553447	0.928503399
A_44_P622920	A_44_P622920	Fitm2	311617	pink	-0.086517848	0.741271081	0.109207566	0.676511061	0.051082694	0.845625772	-0.2519906	0.329206917	-0.271369781	0.292067955	-0.302891961	0.2373062	0.64252498	0.00541032	-0.306299464	0.231806664	0.202259643	0.436265237	-0.194918427	0.453441545	-0.183332996	0.481227416
A_44_P601053	A_44_P601053	Adat2	361453	pink	-0.083728389	0.749357233	0.139700268	0.592816094	0.098441645	0.707002982	-0.254841638	0.32357851	-0.179913382	0.489584182	-0.293217026	0.253367425	-0.576666907	0.015380472	-0.391935442	0.119727231	-0.468727006	0.057713743	-0.121112136	0.643340691	-0.042436545	0.871530518
A_44_P556427	A_44_P556427	Pgc	24864	pink	0.070115209	0.789160499	-0.006282863	0.980907043	0.046912891	0.858101874	-0.106970376	0.682810179	0.154134508	0.554752504	-0.161667059	0.535325312	0.721529064	0.001077482	0.239077327	0.355403588	0.139575261	0.593150364	-0.349247789	0.169431247	-0.200836562	0.439568297
A_43_P21008	A_43_P21008	Celf5	314647	pink	0.066162723	0.8008147	-0.111931596	0.668868507	-0.004680202	0.985776819	0.147034992	0.573340126	0.147047727	0.573306548	0.087543763	0.738303511	0.641162946	0.005541562	0.345654424	0.174163581	0.04743892	0.856526176	-0.231532093	0.371238906	-0.220986234	0.394014994
A_43_P23115	A_43_P23115	Inmt	368066	pink	0.061828224	0.813641039	0.063021629	0.810104991	0.022057947	0.933033104	-0.238678025	0.356231897	0.269470934	0.295590638	-0.233901706	0.366224111	0.614979754	0.008605495	0.283101055	0.270867957	0.256088727	0.321134332	-0.153168844	0.557265161	-0.289270996	0.260107988
A_44_P393531	A_44_P393531	Adipoq	246253	pink	0.036974275	0.887961562	-0.06361645	0.808343833	0.046557773	0.859165904	-0.008994841	0.97266808	-0.054764932	0.834637139	-0.093082037	0.722344674	0.701715066	0.001692022	0.122664374	0.639060563	0.353333271	0.164156619	-0.062384658	0.811991903	0.089366835	0.733038717
A_44_P638176	A_44_P638176		NA	pink	-0.036852383	0.888328742	-0.076771967	0.769628899	0.040277804	0.878018652	0.098072737	0.708055634	-0.245939915	0.341338637	0.013442734	0.959161445	0.344420329	0.175809022	-0.096730021	0.711891185	0.100768584	0.700374867	-0.215991128	0.405061214	0.081203743	0.75669711
A_44_P1034541	A_44_P1034541	Pim3	64534	pink	-0.032449173	0.901606545	0.165307716	0.526047354	0.093464213	0.721247312	-0.465259028	0.059843758	0.061437634	0.814799097	-0.507699232	0.037481034	0.730030781	0.000877628	-0.022104449	0.932892224	0.227015755	0.380901725	-0.220440454	0.395213917	-0.179795636	0.489873166
A_44_P165870	A_44_P165870	Cdo1	81718	pink	0.024538796	0.925520009	0.037131515	0.887487935	0.128411247	0.623308581	-0.212562553	0.412738052	-0.351980952	0.165890127	-0.360096493	0.155670434	0.533119412	0.027550396	-0.326625891	0.200693217	0.447170271	0.071910475	-0.241371029	0.350666666	0.025478025	0.922677132
A_44_P158699	A_44_P158699	Olr1423	287309	pink	-0.006218431	0.981102811	0.089239572	0.733405873	0.112357773	0.667675576	-0.364405878	0.150421562	0.18717417	0.471924187	-0.363157693	0.151929257	0.509609607	0.03665171	0.149217942	0.567596748	-0.059980407	0.819122804	-0.126588026	0.628289675	-0.072137693	0.783213201
A_44_P262958	A_44_P262958	Prima1	690195	pink	-0.004859111	0.985233165	0.087700338	0.737850908	0.055094347	0.833655467	-0.310686631	0.224846339	0.155294397	0.551741048	-0.267079405	0.300063408	0.463714805	0.060810756	0.113989239	0.663115836	0.152582069	0.558794372	-0.147877008	0.571121844	-0.110714426	0.672279661
A_42_P548520	A_42_P548520	Ppa1	294504	red	0.902304752	7.32E-07	-0.957110429	1.79E-09	0.781054562	0.000214499	0.921773852	1.46E-07	-0.637987625	0.00585751	-0.198004655	0.446179405	-0.468136049	0.058072659	0.23954854	0.354427508	0.249140691	0.334889476	0.254713695	0.32382988	0.008449429	0.974324853
A_44_P192244	A_44_P192244	Aven	311299	red	0.87765803	3.67E-06	-0.882973248	2.67E-06	0.68262994	0.00253116	0.83145496	3.53E-05	-0.300655933	0.240959502	-0.156833905	0.547755133	-0.317949583	0.213620485	0.528003223	0.029363907	0.211352802	0.415465075	0.194076601	0.455432742	-0.070699808	0.787440287
A_42_P572521	A_42_P572521	C5ar1	113959	red	0.865904656	7.05E-06	-0.937711453	2.78E-08	0.741121861	0.000663922	0.908254683	4.65E-07	-0.604979994	0.010082383	-0.15245705	0.559120425	-0.40578783	0.106074948	0.272696378	0.28962195	0.31088955	0.224527677	0.296992311	0.247021506	0.024777503	0.924797403
A_44_P370335	A_44_P370335	Lyar	289707	red	0.865893064	7.06E-06	-0.886287798	2.18E-06	0.669707586	0.003272179	0.898694392	9.50E-07	-0.585287705	0.013577527	-0.081380627	0.756182207	-0.40355593	0.108196152	0.209804457	0.418969224	0.414428932	0.098140651	0.141789585	0.5872407	-0.099088663	0.705157978
A_44_P1057585	A_44_P1057585	Htatip2	292935	red	0.860376034	9.39E-06	-0.935936508	3.41E-08	0.707458142	0.001490013	0.948234486	7.15E-09	-0.461163114	0.062433951	-0.087452742	0.738566661	-0.483522507	0.049254886	0.404030268	0.107742846	0.071498585	0.785091347	0.20950463	0.419649574	-0.014571429	0.95573554
A_44_P176342	A_44_P176342	Gab1	361388	red	-0.85864018	1.02E-05	0.901629297	7.69E-07	-0.72365348	0.001024335	-0.811739616	7.61E-05	0.289611539	0.259521938	0.230643571	0.373129065	0.16705298	0.521625959	-0.599859822	0.010912988	-0.204413231	0.431291099	-0.000134948	0.999589872	-0.15558462	0.550988663
A_44_P928825	A_44_P928825	Msr1	498638	red	0.848490304	1.67E-05	-0.891626059	1.54E-06	0.658917303	0.004018229	0.877544237	3.70E-06	-0.323121554	0.205851396	-0.096026117	0.713904548	-0.344963283	0.175083818	0.523169235	0.031160477	0.151640104	0.561253064	0.309731108	0.226350769	-0.019220955	0.941631277
A_44_P391726	A_44_P391726	Rpia	362383	red	0.844771879	1.98E-05	-0.932798573	4.84E-08	0.720860725	0.001094665	0.942679125	1.51E-08	-0.616793104	0.008357239	-0.101573417	0.698087079	-0.45943898	0.063548724	0.244222708	0.34482772	0.230018012	0.374463016	0.213264992	0.411158982	0.069993408	0.789519019
A_44_P513385	A_44_P513385	Dab2	79128	red	0.844307711	2.02E-05	-0.899596195	8.91E-07	0.70745771	0.001490028	0.833293195	3.27E-05	-0.286477107	0.264947017	-0.189431677	0.466498325	-0.293148765	0.253483093	0.601416585	0.0106549	0.122266356	0.640157033	0.246062923	0.341089484	0.060017069	0.819013963
A_44_P430345	A_44_P430345		NA	red	0.844274504	2.03E-05	-0.891525779	1.55E-06	0.650934966	0.004654384	0.899339583	9.07E-07	-0.316318669	0.216109108	-0.053162317	0.83941627	-0.436779836	0.07960024	0.516552688	0.033754884	0.181080011	0.486725368	0.265939096	0.302210223	0.098337012	0.707301495
A_44_P1056788	A_44_P1056788	Sdf2l1	680945	red	0.84268553	2.18E-05	-0.897614049	1.03E-06	0.707206536	0.001498427	0.893939462	1.32E-06	-0.556361502	0.020373609	-0.12748671	0.625832531	-0.51727192	0.033465127	0.252891787	0.327421724	0.096407556	0.712813302	0.254631209	0.323991999	-0.092414557	0.724262469
A_44_P109927	A_44_P109927	Ahsa2	305577	red	0.842411377	2.20E-05	-0.919070517	1.87E-07	0.800981484	0.000111609	0.860831941	9.17E-06	-0.675218237	0.002937158	-0.258287194	0.316851933	-0.5884733	0.012955241	0.152783229	0.558269918	0.055040509	0.833815891	0.249585285	0.333999275	0.020725584	0.937070327
A_44_P260740	A_44_P260740	Cbr3	304078	red	0.839867971	2.46E-05	-0.912368833	3.34E-07	0.648206627	0.00488961	0.96088551	9.07E-10	-0.411615717	0.10067559	-0.016583265	0.949630913	-0.476064457	0.053393614	0.437271574	0.079223378	0.123773467	0.636008933	0.269634733	0.295285762	0.002744864	0.991658071
A_44_P240881	A_44_P240881	Art3	305235	red	-0.839156144	2.54E-05	0.922706442	1.34E-07	-0.643777031	0.005291898	-0.960769319	9.28E-10	0.413411691	0.099051943	0.013545299	0.958850102	0.340856864	0.180618394	-0.472964385	0.055188326	-0.297916237	0.245483802	-0.303581078	0.236187402	-0.053692723	0.837833958
A_44_P822447	A_44_P822447	Ctla2a	498690	red	-0.834978436	3.04E-05	0.891343414	1.57E-06	-0.610542104	0.009237932	-0.926460497	9.34E-08	0.322146446	0.207301889	-0.026252446	0.920333764	0.415362508	0.097309599	-0.508394886	0.037177403	-0.261236486	0.311160003	-0.269402758	0.295717587	-0.019098512	0.942002516
A_43_P10280	A_43_P10280	Gria3	29628	red	-0.833836391	3.19E-05	0.890489613	1.66E-06	-0.622013577	0.007674345	-0.892706578	1.44E-06	0.244290405	0.344689786	0.019298812	0.94139523	0.229087732	0.376451636	-0.613645808	0.008791851	-0.24393616	0.345411916	-0.144943064	0.578867058	0.011931347	0.963749974
A_44_P105292	A_44_P105292	Ptbp2	310820	red	-0.828208122	4.03E-05	0.901325381	7.86E-07	-0.713278188	0.001305967	-0.845632487	1.91E-05	0.284464686	0.268466718	0.143120487	0.583700542	0.512475149	0.035434044	-0.561919885	0.018896379	0.0321336	0.902559138	-0.268838605	0.296769344	-0.143769432	0.581977604
A_43_P13290	A_43_P13290	Pbld1	171564	red	-0.822069226	5.14E-05	0.902932574	6.98E-07	-0.688344005	0.002250493	-0.881233994	2.97E-06	0.35082538	0.167381165	0.143286378	0.583259902	0.27692382	0.281910039	-0.527730419	0.029463123	-0.161528006	0.535681138	-0.125315232	0.631776012	-0.242458871	0.348432671
A_43_P16831	A_43_P16831	Immt	312444	red	0.818517825	5.90E-05	-0.885622562	2.27E-06	0.621315597	0.007762967	0.938091911	2.66E-08	-0.344773978	0.175336438	0.009069313	0.972441868	-0.436680732	0.07967635	0.47582438	0.053531022	0.077293671	0.768103529	0.189478164	0.466386922	0.054362783	0.835835873
A_44_P215131	A_44_P215131	Mk1	171436	red	0.815016349	6.74E-05	-0.823050804	4.95E-05	0.609920973	0.009329333	0.861881802	8.69E-06	-0.477705095	0.052461641	-0.056265681	0.830166735	-0.451181485	0.069092686	0.260742703	0.312108732	0.292108614	0.255249687	0.122021819	0.640831042	0.064618149	0.805379949
A_44_P443303	A_44_P443303		NA	red	-0.811014744	7.81E-05	0.869041436	5.96E-06	-0.565675074	0.017946756	-0.929995706	6.52E-08	0.262294611	0.309132723	-0.052442023	0.841565983	0.326037048	0.201553997	-0.57626459	0.015468993	-0.19211279	0.460094884	-0.2725933	0.289811564	0.018711569	0.943175765
A_44_P239306	A_44_P239306	Ydjc	287938	red	0.808422353	8.58E-05	-0.85015783	1.55E-05	0.629110181	0.006818461	0.87999439	3.20E-06	-0.546387478	0.023248723	-0.025763417	0.921813477	-0.488375305	0.046694365	0.204222612	0.431730177	0.268139562	0.298075684	0.200881244	0.439464392	-0.052434714	0.841587804
A_42_P614249	A_42_P614249		NA	red	0.808406839	8.59E-05	-0.895854466	1.16E-06	0.676123724	0.002884886	0.904360231	6.28E-07	-0.444424694	0.073887144	-0.07538317	0.773693382	-0.43126552	0.083916086	0.394420793	0.117191615	0.159459078	0.540987921	0.300918891	0.240528042	0.192431087	0.459337618
A_44_P121003	A_44_P121003	Aspa	79251	red	-0.803350988	0.000102776	0.897079648	1.06E-06	-0.682508098	0.002537442	-0.867118991	6.61E-06	0.443926727	0.074249869	0.116660535	0.655674051	0.213585959	0.410438526	-0.41472855	0.097873386	-0.28077673	0.274991175	-0.248068005	0.337042917	-0.096541529	0.712430148
A_44_P501827	A_44_P501827	Cpsf6	299811	red	0.798870047	0.000120009	-0.867130417	6.61E-06	0.577966352	0.015097278	0.942010118	1.65E-08	-0.39269456	0.118948717	0.075343699	0.77380898	-0.403680448	0.108077025	0.416787454	0.096050867	0.201054865	0.439060769	0.311343626	0.223815649	-0.179730701	0.490032572
A_44_P472483	A_44_P472483	Rgs19	59293	red	0.79549196	0.000134551	-0.906370602	5.38E-07	0.642843916	0.005379954	0.948236876	7.15E-09	-0.372921676	0.140407365	0.003144047	0.990444959	-0.467284287	0.05859289	0.482533219	0.049789553	0.02996975	0.90909429	0.274974578	0.285450292	-0.019142656	0.941868673
A_44_P436101	A_44_P436101	Arhgef28	361882	red	-0.791125312	0.000155514	0.886817081	2.11E-06	-0.749016476	0.000539748	-0.854033659	1.28E-05	0.668463352	0.003351964	0.203361491	0.433716611	0.44054981	0.076744096	-0.14195859	0.586790658	-0.036667148	0.888886773	-0.161626444	0.535429231	-0.071477093	0.785154525
A_43_P11804	A_43_P11804	Ptn	24924	red	-0.789453921	0.000164232	0.850248015	1.54E-05	-0.668627304	0.003341361	-0.745787358	0.000587971	0.173174391	0.50625498	0.175522154	0.500416956	0.120384931	0.645349541	-0.661421846	0.003833856	-0.058440313	0.823697742	-0.271050008	0.292659411	0.076745888	0.769705171
A_42_P562617	A_42_P562617	Irf5	296953	red	0.787280304	0.000176178	-0.896343009	1.12E-06	0.68552534	0.002385574	0.914822793	2.72E-07	-0.577579297	0.015181197	-0.073238145	0.779981962	-0.518624508	0.032925369	0.250982256	0.331211063	0.089497543	0.732661678	0.368820433	0.145171208	0.026664332	0.919087665
A_44_P206434	A_44_P206434	Lmnb2	299625	red	0.784066831	0.000195169	-0.851236252	1.47E-05	0.5573331	0.020109102	0.95595248	2.18E-09	-0.475997238	0.05343206	0.076548442	0.770282693	-0.40181737	0.109869176	0.311344036	0.223815008	0.352746161	0.164907715	0.200929759	0.43935159	0.072264884	0.782839561
A_42_P547246	A_42_P547246	Myoc	81523	red	-0.781044011	0.000214569	0.858800206	1.02E-05	-0.627335285	0.007024957	-0.904471477	6.22E-07	0.501763139	0.040149327	0.068466069	0.794018122	0.309500638	0.226714594	-0.321588382	0.208135	-0.241529279	0.350341179	-0.08494851	0.745817224	-0.04087459	0.876224248
A_42_P813898	A_42_P813898	Dgcr8	287954	red	0.779475931	0.000225252	-0.843750265	2.07E-05	0.536991515	0.02623629	0.9447348	1.16E-08	-0.327219475	0.199827944	0.102532349	0.695364465	-0.407419038	0.104543432	0.470458687	0.056671512	0.168803978	0.517207327	0.277613405	0.280664019	-0.06227518	0.81231631
A_44_P233963	A_44_P233963	Mras	25482	red	-0.77711408	0.000242181	0.85506685	1.22E-05	-0.581705439	0.014305247	-0.887355143	2.04E-06	0.363398957	0.151637033	-0.002488541	0.992437039	0.227588057	0.379669682	-0.468330763	0.057954217	-0.359669979	0.156196611	-0.383266284	0.128872442	0.014578685	0.95571352
A_44_P1002336	A_44_P1002336	Mdfic	362325	red	0.774414869	0.000262818	-0.878183251	3.56E-06	0.596913105	0.011415092	0.961180702	8.58E-10	-0.461350258	0.062313826	0.055797706	0.831560209	-0.49470951	0.043504566	0.352851159	0.164773221	0.140912592	0.589578327	0.230643644	0.373128909	0.014903937	0.954726424
A_42_P627572	A_42_P627572	Mdc1	309595	red	0.772919156	0.000274872	-0.848161983	1.70E-05	0.63208034	0.006483827	0.887490467	2.02E-06	-0.391252063	0.12043112	-0.029990593	0.909031315	-0.553299991	0.021224855	0.372475918	0.140919855	-0.083286344	0.750640937	0.129943046	0.619135553	0.057105552	0.827667079
A_44_P803941	A_44_P803941	Vstm4	361112	red	-0.769838337	0.000301162	0.803483774	0.000102299	-0.485687958	0.04809961	-0.900157346	8.56E-07	0.379766341	0.132698613	-0.12236019	0.639898475	0.174387259	0.503235021	-0.384488659	0.127554402	-0.49799401	0.041916833	-0.167816295	0.5196976	0.139788579	0.592579994
A_43_P13355	A_43_P13355	Bambi	83837	red	0.768941983	0.000309193	-0.817322027	6.18E-05	0.54877967	0.022532073	0.878653976	3.46E-06	-0.390968345	0.120724203	0.076231367	0.771210362	-0.448345658	0.071076218	0.336383338	0.186778798	0.297067412	0.24689629	0.165605914	0.525290696	-0.053343354	0.838876131
A_44_P458627	A_44_P458627	Lum	81682	red	-0.760414582	0.000394955	0.749157685	0.000537716	-0.496411888	0.04267606	-0.793219526	0.000145142	0.188751195	0.468130572	-0.038235362	0.884164017	0.31507047	0.218026318	-0.499386041	0.041257323	-0.217758354	0.401134351	-0.025785316	0.921747207	0.218404838	0.399702966
A_44_P247966	A_44_P247966	Nell1	81733	red	-0.759037634	0.000410503	0.870594352	5.48E-06	-0.619436122	0.008005684	-0.921090705	1.56E-07	0.565042017	0.018104169	0.014177603	0.956930832	0.286417646	0.265050602	-0.265887183	0.302308176	-0.305441696	0.233183355	-0.294551154	0.251113372	0.004869152	0.985202654
A_44_P1020967	A_44_P1020967	Whsc1	680537	red	0.749327006	0.000535289	-0.829015798	3.90E-05	0.573186682	0.016159558	0.864617043	7.55E-06	-0.238855659	0.35586328	0.003360498	0.989787176	-0.367268084	0.14700292	0.558146721	0.019889671	0.105168852	0.687897068	0.157792248	0.545280363	0.129333432	0.620794996
[truncated: 921 more rows]
