# Supplementary material for: Analysis of temporal expression profiles after sciatic nerve injury by bioinformatic method
Source: Sci Rep. 2017 Aug 29;7:9818. doi: 10.1038/s41598-017-10127-1 (PMC5575162; doi:10.1038/s41598-017-10127-1)
Supplement: Supplementary file 3 — Table S2–S6 [file 41598_2017_10127_MOESM3_ESM.xls]

## Sheet: Table of Contents
		Table of Contents
		Table S2--S6 Differentially expressed genes(DEGs)
		Table S2 DEGs in 0.5h
		Table S3 DEGs in 1h
		Table S4 DEGs in 3h
		Table S5 DEGs in 6h
		Table S6 DEGs in 9h

## Sheet: 0.5h 
Table S2 DEGs in 0.5h
Number of genes significant at 0.001 level of the univariate test: 266
Table 1 - Sorted by p-value of the univariate test.
Class 1: 0.5h; Class 2: 0h.
The first 266 genes are significant at the nominal 0.001 level of the univariate test
	Parametricp-value	FDR	Geom mean of intensities in class 1	Geom mean of intensities in class 2	Fold-change	UniqueID	Anno-	Symbol	Name	EntrezID	Accession	UGCluster	Ensembl	DefinedGenelist
							tations
1	2e-07	0.00205	11.13	10	1.11	A_44_P515593	Info
2	6e-07	0.00308	10.81	10	1.08	A_44_P391915	Info
3	1e-06	0.00342	14.52	10	1.45	A_42_P473398	Info	Cxcl1	chemokine (C-X-C motif) ligand 1	81503	NM_030845	Rn.10907	ENSRNOG00000002802	Amoebiasis, Chemokine signaling pathway, Cytokine-cytokine receptor interaction, Epithelial cell signaling in Helicobacter pylori infection, NOD-like receptor signaling pathway, Rheumatoid arthritis
4	2.2e-06	0.00565	10.9	10	1.09	A_44_P236378	Info
5	4e-06	0.00736	11.15	10	1.12	A_44_P382349	Info
6	4.3e-06	0.00736	10.55	10	1.05	A_44_P449263	Info	Fubp3	far upstream element (FUSE) binding protein 3	362106	NM_001039337	Rn.199412	ENSRNOG00000009139
7	9.2e-06	0.00976	11.14	10	1.11	A_44_P224991	Info
8	9.2e-06	0.00976	10	10.29	0.97	A_44_P204134	Info
9	9.9e-06	0.00976	14.46	13.34	1.08	A_44_P852603	Info
10	1.01e-05	0.00976	11.62	10.23	1.14	A_44_P855500	Info	Gmps	guanine monophosphate synthase	295088	NM_001024754	Rn.12593	ENSRNOG00000051151	Drug metabolism - other enzymes, Metabolic pathways, Purine metabolism
11	1.11e-05	0.00976	11.88	11.65	1.02	A_44_P999889	Info
12	1.31e-05	0.00976	12.04	10.94	1.1	A_44_P806572	Info
13	1.32e-05	0.00976	10.49	10	1.05	A_44_P116187	Info
14	1.33e-05	0.00976	13.51	12.74	1.06	A_44_P744765	Info
15	2.34e-05	0.0144	10.34	10	1.03	A_44_P1057602	Info	Ercc6	excision repair cross-complementation group 6	306274	NM_001107296	Rn.19370	ENSRNOG00000030017	Nucleotide excision repair
16	2.44e-05	0.0144	11.52	11.25	1.02	A_44_P165044	Info
17	2.63e-05	0.0144	11.7	10	1.17	A_44_P477954	Info
18	2.65e-05	0.0144	10.5	10	1.05	A_44_P1004840	Info	Tnfsf9	tumor necrosis factor (ligand) superfamily, member 9	353218	NM_181384	Rn.185237	ENSRNOG00000045595	The 4-1BB-dependent immune response, Cytokine-cytokine receptor interaction
19	2.75e-05	0.0144	10.65	10	1.06	A_44_P306586	Info	Hbe2	hemoglobin, epsilon 2	502359	NM_001024805	Rn.215837	ENSRNOG00000030784
20	2.92e-05	0.0144	10.97	10	1.1	A_44_P337865	Info
21	3.11e-05	0.0144	10.26	10	1.03	A_42_P561754	Info	Pex11a	peroxisomal biogenesis factor 11 alpha	85249	NM_053487	Rn.14519	ENSRNOG00000015003	Peroxisome
22	3.15e-05	0.0144	11.73	10.42	1.13	A_44_P459092	Info
23	3.41e-05	0.0144	11.79	10	1.18	A_44_P393235	Info	Has1	hyaluronan synthase 1	282821	NM_172323	Rn.91138	ENSRNOG00000010994
24	3.42e-05	0.0144	12.02	11.01	1.09	A_44_P902375	Info
25	3.64e-05	0.0144	11.31	10	1.13	A_44_P340345	Info
26	3.72e-05	0.0144	12.16	11.45	1.06	A_44_P352079	Info	Tmprss4	transmembrane protease, serine 4	367074	NM_001108998	Rn.81627	ENSRNOG00000026650
27	3.78e-05	0.0144	11.51	10.04	1.15	A_43_P12619	Info	Nr4a3	nuclear receptor subfamily 4, group A, member 3	58853	NM_017352	Rn.62694	ENSRNOG00000005964
28	4.41e-05	0.0154	13.31	12.62	1.05	A_44_P759911	Info
29	4.47e-05	0.0154	10.92	10.01	1.09	A_44_P428988	Info
30	4.51e-05	0.0154	13.57	13.07	1.04	A_44_P728387	Info	Tor1aip2	torsin A interacting protein 2	304881	NM_001165896	Rn.22719	ENSRNOG00000024849
31	5.2e-05	0.0172	12.57	12.88	0.98	A_44_P304408	Info	Dctn3	dynactin 3	362504	NM_001108659	Rn.2038	ENSRNOG00000014208	Lissencephaly gene (LIS1) in neuronal migration and development
32	5.73e-05	0.0174	10.4	10	1.04	A_44_P153070	Info
33	5.84e-05	0.0174	12.26	10.75	1.14	A_44_P534781	Info
34	5.94e-05	0.0174	11.89	11.16	1.06	A_44_P319364	Info	Rbm38	RNA binding motif protein 38	366262	NM_001108965	Rn.17628	ENSRNOG00000006420
35	5.98e-05	0.0174	10.29	10	1.03	A_44_P929119	Info
36	6.11e-05	0.0174	10.56	10	1.06	A_44_P837070	Info
37	6.55e-05	0.0182	12.71	11.11	1.14	A_44_P363913	Info
38	7.26e-05	0.0186	10.73	10.03	1.07	A_44_P855945	Info
39	7.3e-05	0.0186	10.37	10.24	1.01	A_44_P285247	Info	Ube3c	ubiquitin protein ligase E3C	362294	XM_001055148	Rn.9242	ENSRNOG00000010702	Ubiquitin mediated proteolysis
40	7.33e-05	0.0186	11.71	10.47	1.12	A_44_P232285	Info
41	7.43e-05	0.0186	11.68	10.8	1.08	A_44_P822943	Info
42	8.29e-05	0.0188	14.44	14.02	1.03	A_44_P683392	Info
43	8.53e-05	0.0188	12.28	10.46	1.17	A_44_P211028	Info
44	8.57e-05	0.0188	10.32	10	1.03	A_44_P236636	Info
45	8.66e-05	0.0188	12.4	11.71	1.06	A_44_P122547	Info	Pdcd6ip	programmed cell death 6 interacting protein	501083	NM_001029910	Rn.1588	ENSRNOG00000008981	Endocytosis
46	8.7e-05	0.0188	10.94	10	1.09	A_44_P489852	Info
47	8.81e-05	0.0188	12.37	11.98	1.03	A_44_P454591	Info	Fam120b	family with sequence similarity 120B	308218	NM_001107466	Rn.2666	ENSRNOG00000058790
48	9.13e-05	0.0188	10.86	10	1.09	A_44_P204648	Info
49	9.2e-05	0.0188	10.47	10	1.05	A_42_P803137	Info	Spint2	serine peptidase inhibitor, Kunitz type, 2	292770	NM_001082549	Rn.3857	ENSRNOG00000020636
50	9.27e-05	0.0188	10.9	10	1.09	A_44_P100660	Info
51	9.37e-05	0.0188	11.47	10.33	1.11	A_44_P760628	Info
52	9.5e-05	0.0188	11.37	10.55	1.08	A_44_P307308	Info
53	0.0001015	0.0194	11.63	12.05	0.97	A_44_P713687	Info
54	0.000107	0.0194	12.03	11.72	1.03	A_44_P528906	Info	C1galt1c1	C1GALT1-specific chaperone 1	302499	NM_001030033	Rn.110010	ENSRNOG00000002536	Metabolic pathways, Mucin type O-Glycan biosynthesis
55	0.0001106	0.0194	11.96	11.69	1.02	A_44_P1052772	Info	Sltm	SAFB-like, transcription modulator	315792	NM_001017460	Rn.49121	ENSRNOG00000054446
56	0.0001139	0.0194	13.52	12.31	1.1	A_44_P808557	Info
57	0.0001141	0.0194	14.73	14.55	1.01	A_44_P313954	Info
58	0.0001153	0.0194	12.6	10	1.26	A_44_P515197	Info	Cxcl2	chemokine (C-X-C motif) ligand 2	114105	NM_053647	Rn.10230	ENSRNOG00000002792	Chemokine signaling pathway, Cytokine-cytokine receptor interaction, NOD-like receptor signaling pathway
59	0.000116	0.0194	15.29	10.22	1.5	A_44_P495480	Info	Fos	FBJ osteosarcoma oncogene	314322	NM_022197	Rn.103750	ENSRNOG00000008015	B Cell Survival Pathway, BCR Signaling Pathway, Cadmium induces DNA synthesis and proliferation in macrophages, EGF Signaling Pathway, EPO Signaling Pathway, Fc Epsilon Receptor I Signaling in Mast Cells, IGF-1 Signaling Pathway, IL 2 signaling pathway, IL 3 signaling pathway, IL 6 signaling pathway, IL-2 Receptor Beta Chain in T cell Activation, Inhibition of Cellular Proliferation by Gleevec, I…
60	0.0001203	0.0194	10.94	11.25	0.97	A_44_P378090	Info
61	0.0001228	0.0194	11.17	10.07	1.11	A_44_P1025750	Info	Rchy1	ring finger and CHY zinc finger domain containing 1, E3 ubiquitin protein ligase	289508	NM_001007618	Rn.2007	ENSRNOG00000002546	p53 signaling pathway, Ubiquitin mediated proteolysis
62	0.0001248	0.0194	11.97	11.56	1.03	A_44_P837196	Info
63	0.0001273	0.0194	12.07	10.73	1.12	A_44_P506568	Info
64	0.0001284	0.0194	10.74	10	1.07	A_44_P324140	Info
65	0.0001288	0.0194	11.52	10.11	1.14	A_44_P821710	Info
66	0.0001289	0.0194	12.13	11.74	1.03	A_44_P413543	Info	Zfp191	zinc finger protein 191	360204	NM_182955	Rn.6583	ENSRNOG00000016562
67	0.0001299	0.0194	12.22	11.29	1.08	A_44_P913360	Info
68	0.0001299	0.0194	15.73	13.76	1.14	A_43_P11616	Info	Atf3	activating transcription factor 3	25389	NM_012912	Rn.9664	ENSRNOG00000003745
69	0.0001302	0.0194	14.46	13.86	1.04	A_43_P14796	Info
70	0.0001324	0.0194	13.9	13.16	1.06	A_44_P396327	Info
71	0.0001343	0.0194	12.44	11.89	1.05	A_44_P606828	Info
72	0.0001399	0.0197	11.94	11.63	1.03	A_44_P776578	Info
73	0.0001402	0.0197	11.56	10.33	1.12	A_44_P555664	Info
74	0.0001452	0.0198	10.31	10.64	0.97	A_44_P986636	Info
75	0.0001457	0.0198	12.34	10.67	1.16	A_44_P476180	Info
76	0.0001472	0.0198	10.81	10.02	1.08	A_44_P265278	Info
77	0.0001488	0.0198	12.56	11.12	1.13	A_44_P183007	Info
78	0.0001507	0.0198	10.89	10.06	1.08	A_44_P927153	Info	Gnb1	guanine nucleotide binding protein (G protein), beta polypeptide 1	24400	NM_030987	Rn.126047	ENSRNOG00000016638	Chemokine signaling pathway, Phototransduction, Taste transduction
79	0.0001531	0.0198	10.29	10	1.03	A_44_P560311	Info
80	0.0001555	0.0198	11.02	10	1.1	A_44_P652213	Info
81	0.0001562	0.0198	11.91	10.24	1.16	A_44_P898412	Info
82	0.0001629	0.0204	13.57	11.9	1.14	A_44_P957773	Info
83	0.0001695	0.021	12.44	11.89	1.05	A_44_P323599	Info
84	0.0001802	0.0215	14.31	13.72	1.04	A_44_P140214	Info
85	0.0001816	0.0215	10.73	10	1.07	A_44_P429354	Info
86	0.0001823	0.0215	11.53	11.88	0.97	A_44_P881253	Info	Pqlc1	PQ loop repeat containing 1	361352	NM_001013189	Rn.17290	ENSRNOG00000059215
87	0.000183	0.0215	11.95	10	1.19	A_44_P230320	Info	Il1b	interleukin 1 beta	24494	NM_031512	Rn.9869	ENSRNOG00000004649	IL 5 Signaling Pathway, Msp/Ron Receptor Signaling Pathway, NFkB activation by Nontypeable Hemophilus influenzae, Signal transduction through IL1R, African trypanosomiasis, Alzheimer's disease, Amoebiasis, Apoptosis, Chagas disease (American trypanosomiasis), Cytokine-cytokine receptor interaction, Cytosolic DNA-sensing pathway, Graft-versus-host disease, Hematopoietic cell lineage, Leishmaniasis…
88	0.0001841	0.0215	12.38	11.93	1.04	A_43_P10227	Info	Abi1	abl-interactor 1	79249	NM_024397	Rn.43675	ENSRNOG00000031325
89	0.0001879	0.0215	11.38	10.82	1.05	A_44_P294359	Info
90	0.0001883	0.0215	15.02	14.65	1.02	A_44_P883659	Info
91	0.0001943	0.0218	10.74	10	1.07	A_44_P424164	Info
92	0.0001978	0.0218	11.07	10.62	1.04	A_44_P1017125	Info	Sav1	salvador family WW domain containing protein 1	299116	NM_001097581	Rn.14087	ENSRNOG00000005264
93	0.0002017	0.0218	12.69	12.24	1.04	A_44_P976153	Info	Ptprj	protein tyrosine phosphatase, receptor type, J	29645	NM_017269	Rn.10278	ENSRNOG00000034025	Adherens junction
94	0.0002035	0.0218	12.93	12.76	1.01	A_44_P208741	Info	Gnl2	guanine nucleotide binding protein-like 2 (nucleolar)	362593	NM_001025736	Rn.18964	ENSRNOG00000009430	Ribosome biogenesis in eukaryotes
95	0.0002036	0.0218	11.83	10.85	1.09	A_44_P222855	Info
96	0.0002051	0.0218	10.73	10.07	1.07	A_44_P651992	Info
97	0.0002061	0.0218	12.96	12.21	1.06	A_44_P590671	Info
98	0.0002104	0.0221	10.57	10	1.06	A_44_P740324	Info
99	0.0002132	0.0221	11.59	10.25	1.13	A_44_P107996	Info
100	0.0002202	0.0226	11.73	10	1.17	A_43_P14911	Info	Il1b	interleukin 1 beta	24494	NM_031512	Rn.9869	ENSRNOG00000004649	IL 5 Signaling Pathway, Msp/Ron Receptor Signaling Pathway, NFkB activation by Nontypeable Hemophilus influenzae, Signal transduction through IL1R, African trypanosomiasis, Alzheimer's disease, Amoebiasis, Apoptosis, Chagas disease (American trypanosomiasis), Cytokine-cytokine receptor interaction, Cytosolic DNA-sensing pathway, Graft-versus-host disease, Hematopoietic cell lineage, Leishmaniasis…
101	0.0002299	0.0233	13.21	12.84	1.03	A_44_P1016480	Info	Lpl	lipoprotein lipase	24539	NM_012598	Rn.3834	ENSRNOG00000012181	Role of PPAR-gamma Coactivators in Obesity and Thermogenesis, Visceral Fat Deposits and the Metabolic Syndrome, Alzheimer's disease, Glycerolipid metabolism, PPAR signaling pathway
102	0.0002317	0.0233	12.66	12.48	1.01	A_44_P996589	Info	Nbn	nibrin	85482	NM_138873	Rn.25214	ENSRNOG00000008580	ATM Signaling Pathway, Role of BRCA1, BRCA2 and ATR in Cancer Susceptibility, Homologous recombination
103	0.0002345	0.0234	13.59	12.79	1.06	A_44_P867809	Info
104	0.0002397	0.0236	14.24	14.5	0.98	A_44_P536168	Info	Nudc	nudC nuclear distribution protein	29648	NM_017271	Rn.10413	ENSRNOG00000051720
105	0.0002417	0.0236	11.38	10.14	1.12	A_42_P736967	Info	Zdhhc18	zinc finger, DHHC-type containing 18	362613	NM_001039339	Rn.203345
106	0.0002434	0.0236	11.35	10.07	1.13	A_44_P883997	Info
107	0.0002476	0.0236	13.71	12.03	1.14	A_44_P424723	Info	Sik1	salt-inducible kinase 1	59329	NM_021693	Rn.42905	ENSRNOG00000001189
108	0.0002488	0.0236	10.33	10	1.03	A_44_P304220	Info	Emb	embigin	114511	NM_053719	Rn.16221	ENSRNOG00000060329
109	0.0002504	0.0236	11.63	12.12	0.96	A_44_P510924	Info
110	0.0002552	0.0238	12.33	11.97	1.03	A_43_P13059	Info	Uba3	ubiquitin-like modifier activating enzyme 3	117553	NM_057205	Rn.162761	ENSRNOG00000006221	Ubiquitin mediated proteolysis
111	0.0002601	0.0238	10.59	10	1.06	A_44_P184874	Info
112	0.0002603	0.0238	10.4	10.6	0.98	A_44_P449734	Info	Da2-19	uncharacterized LOC302729	302729	NM_001047875	Rn.127881	ENSRNOG00000032739
113	0.0002618	0.0238	12.09	11.73	1.03	A_44_P992412	Info	Mcts1	malignant T cell amplified sequence 1	302500	NM_001044237	Rn.36129	ENSRNOG00000002563
114	0.0002642	0.0238	12.38	12.07	1.03	A_42_P561930	Info	Copg1	coatomer protein complex, subunit gamma 1	297428	NM_001031822	Rn.50150	ENSRNOG00000010474
115	0.0002724	0.0242	10	10.43	0.96	A_44_P403545	Info	Pacsin2	protein kinase C and casein kinase substrate in neurons 2	124461	NM_130740	Rn.17106	ENSRNOG00000009756
116	0.000274	0.0242	10.43	10	1.04	A_44_P112098	Info
117	0.0002811	0.0242	15.71	14.66	1.07	A_44_P398792	Info	Tpt1	tumor protein, translationally-controlled 1	116646	NM_053867	Rn.36610	ENSRNOG00000001049
118	0.0002814	0.0242	10.01	10.2	0.98	A_44_P511416	Info	Naga	N-acetyl galactosaminidase, alpha	315165	NM_001012120	Rn.55746	ENSRNOG00000008064	Glycosphingolipid biosynthesis - globo series, Lysosome
119	0.0002839	0.0242	13.75	13.35	1.03	A_43_P11820	Info	Kcnj8	potassium channel, inwardly rectifying subfamily J, member 8	25472	NM_017099	Rn.229203	ENSRNOG00000013463
120	0.0002842	0.0242	13.43	13.57	0.99	A_44_P130894	Info
121	0.0002863	0.0242	11.37	10.07	1.13	A_44_P459322	Info
122	0.0002898	0.0242	10.96	10.27	1.07	A_44_P235848	Info
123	0.0002935	0.0242	11.76	11.01	1.07	A_44_P444116	Info
124	0.0002967	0.0242	14.24	13.15	1.08	A_44_P1048663	Info	Ccnl1	cyclin L1	114121	NM_053662	Rn.12962	ENSRNOG00000011586
125	0.0002991	0.0242	13.46	12.6	1.07	A_42_P638128	Info	Actg2	actin, gamma 2, smooth muscle, enteric	25365	NM_012893	Rn.958	ENSRNOG00000029401	Vascular smooth muscle contraction
126	0.0003001	0.0242	13.4	12.53	1.07	A_44_P883350	Info
127	0.0003011	0.0242	13.71	13.45	1.02	A_44_P400591	Info
128	0.0003061	0.0242	13.52	13.68	0.99	A_42_P600796	Info	Ccdc53	coiled-coil domain containing 53	299707	NM_001106776	Rn.8525	ENSRNOG00000005102
129	0.0003077	0.0242	10.44	10.83	0.96	A_44_P576858	Info
130	0.000308	0.0242	11.44	10.06	1.14	A_44_P232113	Info
131	0.0003092	0.0242	14.64	14.91	0.98	A_44_P1048380	Info	Fam46a	family with sequence similarity 46, member A	300870	NM_001106844	Rn.788	ENSRNOG00000010240
132	0.0003132	0.0244	13.77	14.04	0.98	A_44_P1005770	Info	Eif6	eukaryotic translation initiation factor 6	305506	NM_001037352	Rn.190833	ENSRNOG00000049497	Eukaryotic protein translation, Ribosome biogenesis in eukaryotes
133	0.0003197	0.0247	11.35	10.52	1.08	A_44_P820923	Info	Gmcl1	germ cell-less, spermatogenesis associated 1	312516	NM_001010956	Rn.22813	ENSRNOG00000017838
134	0.0003288	0.0249	15.62	15.25	1.02	A_44_P971500	Info	Ivns1abp	influenza virus NS1A binding protein	289089	NM_001047085	Rn.36174	ENSRNOG00000002618
135	0.0003309	0.0249	12.76	10.24	1.25	A_44_P218896	Info	Cyr61	cysteine-rich, angiogenic inducer, 61	83476	NM_031327	Rn.22129	ENSRNOG00000014350
136	0.0003329	0.0249	11.92	10.76	1.11	A_44_P318718	Info
137	0.0003332	0.0249	11.51	10.35	1.11	A_44_P328701	Info
138	0.0003384	0.0249	11.45	10.31	1.11	A_44_P683133	Info
139	0.0003394	0.0249	13.41	10.15	1.32	A_44_P812604	Info
140	0.0003417	0.0249	10.4	10.76	0.97	A_44_P229656	Info	Rpp25l	ribonuclease P/MRP 25 subunit-like	298002	NM_001106648	Rn.21605	ENSRNOG00000059653	Ribosome biogenesis in eukaryotes, RNA transport
141	0.0003418	0.0249	11.6	10.89	1.07	A_44_P564669	Info
142	0.0003465	0.0251	10.55	10	1.05	A_44_P487300	Info
143	0.0003492	0.0251	13.64	12.54	1.09	A_44_P171143	Info
144	0.0003537	0.0252	10.94	10.26	1.07	A_44_P281788	Info	Cidec	cell death-inducing DFFA-like effector c	500292	NM_001024333	Rn.33794	ENSRNOG00000009153
145	0.0003556	0.0252	10.33	10	1.03	A_44_P428575	Info	LOC301444	pseudogene for diazepam binding inhibitor 1	301444	NM_001047872	Rn.217593
146	0.0003659	0.0256	16.87	16.43	1.03	A_44_P107871	Info
147	0.000368	0.0256	10.99	10.68	1.03	A_44_P762321	Info
148	0.0003711	0.0256	11.99	11.61	1.03	A_44_P511184	Info	Ccar1	cell division cycle and apoptosis regulator 1	361849	NM_001108535	Rn.92786	ENSRNOG00000000397
149	0.0003737	0.0256	14.39	14.04	1.03	A_44_P992478	Info	Dhrs1	dehydrogenase/reductase (SDR family) member 1	290234	NM_001007621	Rn.18628	ENSRNOG00000020264
150	0.0003767	0.0256	15.2	14.67	1.04	A_44_P699410	Info
151	0.0003811	0.0256	11.94	11.17	1.07	A_44_P176063	Info
152	0.0003835	0.0256	10.52	10	1.05	A_44_P449567	Info	Rtn4rl1	reticulon 4 receptor-like 1	303311	NM_181377	Rn.22361	ENSRNOG00000003121
153	0.0003901	0.0256	11.43	10.27	1.11	A_44_P760299	Info
154	0.0003909	0.0256	10.71	10	1.07	A_44_P560036	Info
155	0.0003924	0.0256	10.75	10.05	1.07	A_44_P296631	Info	Krcc1	lysine-rich coiled-coil 1	312437	NM_001009413	Rn.7008	ENSRNOG00000007124
156	0.0003928	0.0256	10.38	10	1.04	A_44_P108125	Info
157	0.0003929	0.0256	10	10.14	0.99	A_43_P17723	Info	Ankrd49	ankyrin repeat domain 49	315434	NM_001126283	Rn.15268	ENSRNOG00000009233
158	0.0003966	0.0256	10.44	10.14	1.03	A_44_P976576	Info
159	0.000397	0.0256	10.99	10.14	1.08	A_44_P314122	Info
160	0.0004302	0.0276	12.48	11.35	1.1	A_44_P667648	Info
161	0.0004431	0.0283	15.03	14.37	1.05	A_44_P144817	Info
162	0.0004505	0.0284	13.28	12.47	1.06	A_44_P171321	Info	Coq10b	coenzyme Q10B	301416	NM_001009671	Rn.101706	ENSRNOG00000014456
163	0.0004534	0.0284	14.31	12.98	1.1	A_44_P760225	Info
164	0.0004568	0.0284	10.42	10	1.04	A_42_P658815	Info	Atp6v1e1	ATPase, H+ transporting, lysosomal V1 subunit E1	297566	NM_198745	Rn.103171	ENSRNOG00000011905	Collecting duct acid secretion, Epithelial cell signaling in Helicobacter pylori infection, Metabolic pathways, Oxidative phosphorylation, Phagosome, Rheumatoid arthritis, Vibrio cholerae infection
165	0.000459	0.0284	15.87	14.55	1.09	A_44_P758422	Info
166	0.0004594	0.0284	12.41	10	1.24	A_43_P12125	Info	Junb	jun B proto-oncogene	24517	NM_021836	Rn.15806	ENSRNOG00000042838	Osteoclast differentiation
167	0.0004718	0.0288	11.35	10.24	1.11	A_44_P621304	Info
168	0.000475	0.0288	13.96	14.19	0.98	A_44_P440280	Info	Atp6v0c	ATPase, H+ transporting, lysosomal V0 subunit C	170667	NM_130823	Rn.1869	ENSRNOG00000006542	Collecting duct acid secretion, Epithelial cell signaling in Helicobacter pylori infection, Lysosome, Metabolic pathways, Oxidative phosphorylation, Phagosome, Rheumatoid arthritis, Vibrio cholerae infection
169	0.0004765	0.0288	12.14	11.35	1.07	A_44_P538808	Info
170	0.0004799	0.0288	14.04	14.38	0.98	A_44_P203064	Info	Eif3i	eukaryotic translation initiation factor 3, subunit I	682390	NM_001115035	Rn.162577		RNA transport
171	0.0004802	0.0288	11.39	10	1.14	A_43_P11932	Info	Nr4a3	nuclear receptor subfamily 4, group A, member 3	58853	NM_017352	Rn.62694	ENSRNOG00000005964
172	0.0004893	0.0292	11.71	12.15	0.96	A_42_P473389	Info	Bmyc	brain expressed myelocytomatosis oncogene	311807	NM_001013163	Rn.11204	ENSRNOG00000042556
173	0.0004919	0.0292	13.05	11.75	1.11	A_44_P271039	Info
174	0.0004948	0.0292	10.01	10.26	0.98	A_44_P104590	Info	Cdc42bpb	CDC42 binding protein kinase beta (DMPK-like)	113960	NM_053620	Rn.105815	ENSRNOG00000009675
175	0.0005047	0.0294	13.56	13.32	1.02	A_44_P621378	Info
176	0.0005079	0.0294	14.54	14.06	1.03	A_44_P426498	Info
177	0.0005105	0.0294	12	10.41	1.15	A_44_P855672	Info
178	0.0005116	0.0294	14.69	13.53	1.09	A_44_P403065	Info
179	0.0005119	0.0294	12.93	11.33	1.14	A_44_P914096	Info
180	0.0005235	0.0296	10.03	10.64	0.94	A_44_P550237	Info	Mapt	microtubule-associated protein tau	29477	NM_017212	Rn.2455	ENSRNOG00000005133	Alzheimer's disease, MAPK signaling pathway
181	0.0005249	0.0296	13.99	13.58	1.03	A_44_P837669	Info	Abce1	ATP-binding cassette, subfamily E (OABP), member 1	361390	NM_001108446	Rn.2961	ENSRNOG00000018345
182	0.000525	0.0296	10.76	10.02	1.07	A_44_P1050054	Info	Pygl	phosphorylase, glycogen, liver	64035	NM_022268	Rn.21399	ENSRNOG00000006388	Insulin signaling pathway, Starch and sucrose metabolism
183	0.0005339	0.03	11.75	12.1	0.97	A_42_P728794	Info	Srpx2	sushi-repeat-containing protein, X-linked 2	317181	NM_001108243	Rn.33831	ENSRNOG00000003715
184	0.000551	0.0303	12.72	12.28	1.04	A_44_P810190	Info
185	0.0005549	0.0303	11.91	12.31	0.97	A_43_P16545	Info	RGD1559786	similar to RIKEN cDNA 0610037L13	298384	NM_001034132	Rn.104738	ENSRNOG00000012724
186	0.0005572	0.0303	11.79	12.08	0.98	A_44_P124225	Info	Rad21	RAD21 cohesin complex component	314949	NM_001025701	Rn.3991	ENSRNOG00000004420	Cell cycle
187	0.0005573	0.0303	11.26	10.1	1.12	A_44_P654444	Info	Nr4a3	nuclear receptor subfamily 4, group A, member 3	58853	NM_017352	Rn.62694	ENSRNOG00000005964
188	0.0005595	0.0303	12.22	11.22	1.09	A_44_P1003794	Info	Nr3c1	nuclear receptor subfamily 3, group C, member 1	24413	NM_012576	Rn.90070		Chromatin Remodeling by hSWI/SNF ATP-dependent Complexes, Corticosteroids and cardioprotection, NFkB activation by Nontypeable Hemophilus influenzae, Visceral Fat Deposits and the Metabolic Syndrome, Neuroactive ligand-receptor interaction
189	0.0005615	0.0303	12.24	10.58	1.16	A_44_P156705	Info
190	0.0005644	0.0303	15.52	15.08	1.03	A_44_P852573	Info
191	0.0005654	0.0303	11	10.43	1.06	A_42_P545721	Info
192	0.0005709	0.0303	11.06	10	1.11	A_44_P898125	Info
193	0.0005711	0.0303	12.23	10.27	1.19	A_44_P471270	Info
194	0.0005714	0.0303	11.26	11.01	1.02	A_44_P537652	Info
195	0.0005775	0.0304	10.51	10	1.05	A_44_P848759	Info	Nfat5	nuclear factor of activated T-cells 5, tonicity-responsive	307820	NM_001107425	Rn.22934	ENSRNOG00000011879	Axon guidance, B cell receptor signaling pathway, Natural killer cell mediated cytotoxicity, T cell receptor signaling pathway, VEGF signaling pathway, Wnt signaling pathway
196	0.0005899	0.0306	13.77	12.62	1.09	A_44_P144796	Info
197	0.0005907	0.0306	12.88	13.24	0.97	A_43_P10101	Info
198	0.0005913	0.0306	10.8	10.13	1.07	A_44_P309034	Info	Dlc1	DLC1 Rho GTPase activating protein	58834	NM_001127446	Rn.7255	ENSRNOG00000010780
199	0.0005928	0.0306	10.22	10.31	0.99	A_44_P1009757	Info	Il1rap	interleukin 1 receptor accessory protein	25466	NM_001167840	Rn.10511	ENSRNOG00000001928	Signal transduction through IL1R, Apoptosis, Cytokine-cytokine receptor interaction
200	0.0006032	0.0309	10.33	10	1.03	A_44_P101684	Info	Stim2	stromal interaction molecule 2	117087	NM_001105750	Rn.162277	ENSRNOG00000002956
201	0.0006056	0.0309	11.02	10.08	1.09	A_44_P212552	Info	Tob1	transducer of ErbB-2.1	170842	NM_133317	Rn.7819	ENSRNOG00000002828	Role of Tob in T-cell activation, RNA degradation
202	0.0006199	0.0315	11.39	11.73	0.97	A_42_P521006	Info	Paox	polyamine oxidase (exo-N4-amino)	293589	NM_001106311	Rn.25159	ENSRNOG00000018838	Peroxisome
203	0.0006258	0.0315	10.64	10.86	0.98	A_44_P139989	Info	Hist1h2bh	histone cluster 1, H2bh	306945	NM_001107352	Rn.199024	ENSRNOG00000021198	Systemic lupus erythematosus
204	0.0006262	0.0315	13.61	12.51	1.09	A_44_P667509	Info
205	0.0006344	0.0316	13.35	12.55	1.06	A_44_P638464	Info
206	0.000635	0.0316	14.41	13.42	1.07	A_42_P594613	Info	Dusp6	dual specificity phosphatase 6	116663	NM_053883	Rn.4313	ENSRNOG00000023896	Regulation of MAP Kinase Pathways Through Dual Specificity Phosphatases, MAPK signaling pathway
207	0.0006373	0.0316	15.64	13.66	1.14	A_42_P741027	Info	Jun	jun proto-oncogene	24516	NM_021835	Rn.93714	ENSRNOG00000026293	Agrin in Postsynaptic Differentiation, Angiotensin II mediated activation of JNK Pathway via Pyk2 dependent signaling, ATM Signaling Pathway, BCR Signaling Pathway, Cadmium induces DNA synthesis and proliferation in macrophages, D4-GDI Signaling Pathway, EGF Signaling Pathway, EPO Signaling Pathway, FAS signaling pathway ( CD95 ), Fc Epsilon Receptor I Signaling in Mast Cells, IGF-1 Signaling Pat…
208	0.0006419	0.0317	12.18	10.5	1.16	A_44_P142454	Info
209	0.0006505	0.032	10.88	11.19	0.97	A_44_P398969	Info	Gtpbp2	GTP binding protein 2	363195	NM_001013225	Rn.3595	ENSRNOG00000019332
210	0.0006545	0.032	10.69	10	1.07	A_44_P987170	Info
211	0.0006601	0.0321	10.42	10.71	0.97	A_43_P16489	Info	Commd9	COMM domain containing 9	295956	NM_001033692	Rn.35730	ENSRNOG00000004755
212	0.0006686	0.0324	12.28	10.17	1.21	A_44_P431774	Info	Csrnp1	cysteine-serine-rich nuclear protein 1	363165	NM_001108786	Rn.8793	ENSRNOG00000033433
213	0.0006746	0.0324	10.74	10.34	1.04	A_44_P917243	Info
214	0.0006759	0.0324	11.76	12.07	0.97	A_44_P231409	Info	Chid1	chitinase domain containing 1	293628	NM_001047854	Rn.162505	ENSRNOG00000019351
215	0.0006853	0.0325	10.06	10.39	0.97	A_44_P544340	Info
216	0.0006894	0.0325	10.65	10.95	0.97	A_44_P789383	Info
217	0.0006934	0.0325	12.35	11.45	1.08	A_43_P15587	Info	Map3k8	mitogen-activated protein kinase kinase kinase 8	116596	NM_053847	Rn.9939	ENSRNOG00000016378	MAPKinase Signaling Pathway, MAPK signaling pathway, T cell receptor signaling pathway, Toll-like receptor signaling pathway
218	0.0006963	0.0325	14.19	13.56	1.05	A_44_P304560	Info
219	0.0006967	0.0325	10.45	10	1.05	A_44_P410331	Info
220	0.0006977	0.0325	11.1	10.06	1.1	A_44_P798023	Info	Treml1	triggering receptor expressed on myeloid cells-like 1	501096	NM_001192001	Rn.198829
221	0.0006988	0.0325	10.62	10.88	0.98	A_44_P229501	Info	Rhoc	ras homolog family member C	295342	NM_001106461	Rn.162614	ENSRNOG00000012630
222	0.0007085	0.0326	11.76	11.47	1.03	A_44_P340088	Info	Usp4	ubiquitin specific peptidase 4 (proto-oncogene)	290864	NM_001106093	Rn.92126	ENSRNOG00000054863
223	0.0007085	0.0326	10.87	10.49	1.04	A_44_P390746	Info
224	0.0007183	0.0329	10.68	10.1	1.06	A_44_P1030766	Info
225	0.0007274	0.0329	10.95	10.52	1.04	A_42_P516941	Info
226	0.0007275	0.0329	10.95	10.5	1.04	A_44_P749588	Info
227	0.0007295	0.0329	10.28	10.06	1.02	A_44_P621785	Info
228	0.0007304	0.0329	15.81	15.18	1.04	A_44_P883254	Info	Rpl21	ribosomal protein L21	79449	NM_053330	Rn.83200	ENSRNOG00000000957	Ribosome
229	0.0007387	0.033	11.05	10.03	1.1	A_44_P326133	Info
230	0.0007391	0.033	13.31	12.94	1.03	A_44_P235815	Info	Clns1a	chloride channel, nucleotide-sensitive, 1A	65160	NM_031719	Rn.4089	ENSRNOG00000012788	RNA transport
231	0.0007433	0.0331	13.32	12.12	1.1	A_44_P323892	Info
232	0.0007525	0.0333	12.53	11.64	1.08	A_44_P899002	Info
233	0.0007667	0.0337	12.91	13.16	0.98	A_44_P500907	Info	Hmox2	heme oxygenase 2	79239	NM_001277073	Rn.10241	ENSRNOG00000003773	Oxidative Stress Induced Gene Expression Via Nrf2, Porphyrin and chlorophyll metabolism
234	0.0007672	0.0337	15.28	14.6	1.05	A_44_P170971	Info	H3f3b	H3 histone, family 3B	117056	NM_053985	Rn.29857	ENSRNOG00000006532	Systemic lupus erythematosus
235	0.0007762	0.0339	12.92	12.24	1.06	A_43_P11924	Info	Calca	calcitonin-related polypeptide alpha	24241	NM_001033955	Rn.90085	ENSRNOG00000011130
236	0.0007869	0.0343	11.57	11.97	0.97	A_43_P13533	Info
237	0.000793	0.0343	10.91	10.43	1.05	A_44_P1070860	Info	Rab38	RAB38, member RAS oncogene family	252916	NM_145774	Rn.9824	ENSRNOG00000016769
238	0.0007958	0.0343	12.33	11.09	1.11	A_44_P112237	Info
239	0.0008007	0.0344	13.38	13.67	0.98	A_44_P384468	Info	Mbnl2	muscleblind-like splicing regulator 2	680445	NM_001111064	Rn.1940	ENSRNOG00000010737
240	0.0008157	0.0348	11.91	11.29	1.05	A_44_P882921	Info
241	0.0008171	0.0348	13.45	13.23	1.02	A_44_P405704	Info
242	0.0008235	0.035	15.1	14.26	1.06	A_44_P424440	Info
243	0.0008286	0.035	11.77	12.03	0.98	A_42_P735353	Info	Aimp1	aminoacyl tRNA synthetase complex-interacting multifunctional protein 1	114632	NM_053757	Rn.3192	ENSRNOG00000011384
244	0.0008305	0.035	16.01	15.11	1.06	A_44_P837560	Info
245	0.0008369	0.0351	14.08	13.09	1.08	A_44_P494696	Info
246	0.0008657	0.0361	11.58	10.93	1.06	A_44_P652021	Info
247	0.0008779	0.0364	10.71	10	1.07	A_44_P858839	Info
248	0.0008812	0.0364	14.2	13.53	1.05	A_44_P790767	Info
249	0.0008829	0.0364	13.37	12.27	1.09	A_44_P113360	Info	Ctnnb1	catenin (cadherin associated protein), beta 1	84353	NM_053357	Rn.112601	ENSRNOG00000054172	Cell to Cell Adhesion Signaling, Inactivation of Gsk3 by AKT causes accumulation of b-catenin in Alveolar Macrophages, Multi-step Regulation of Transcription by Pitx2, Presenilin action in Notch and Wnt signaling, Trefoil Factors Initiate Mucosal Healing, WNT Signaling Pathway, Adherens junction, Arrhythmogenic right ventricular cardiomyopathy (ARVC), Bacterial invasion of epithelial cells, Basal…
250	0.0008993	0.0369	11.12	10.64	1.05	A_44_P547107	Info	Slf2	SMC5-SMC6 complex localization factor 2	499360	NM_001134612	Rn.113020	ENSRNOG00000014482
251	0.0009025	0.0369	12.44	12.85	0.97	A_44_P184614	Info	Ndufa11	NADH dehydrogenase (ubiquinone) 1 alpha subcomplex 11	301123	NM_212517	Rn.96380	ENSRNOG00000048320	Alzheimer's disease, Huntington's disease, Metabolic pathways, Oxidative phosphorylation, Parkinson's disease
252	0.000909	0.0371	12.29	12.51	0.98	A_44_P594455	Info	Eif4g2	eukaryotic translation initiation factor 4, gamma 2	361628	NM_001017374	Rn.121213	ENSRNOG00000017158	RNA transport, Viral myocarditis
253	0.0009152	0.0372	12.62	10.52	1.2	A_44_P768625	Info
254	0.0009218	0.0373	10.22	10.64	0.96	A_44_P267669	Info
255	0.0009263	0.0373	15.34	14.76	1.04	A_44_P560038	Info
256	0.0009381	0.0376	14.56	13.89	1.05	A_44_P384462	Info
257	0.0009516	0.0378	13.51	12.83	1.05	A_44_P414700	Info
258	0.0009569	0.0378	11.19	10.32	1.08	A_44_P299641	Info
259	0.0009591	0.0378	10.81	10.33	1.05	A_44_P125188	Info
260	0.0009609	0.0378	11.35	11.56	0.98	A_44_P835425	Info
261	0.0009621	0.0378	17.07	15.81	1.08	A_42_P682589	Info	Nr4a1	nuclear receptor subfamily 4, group A, member 1	79240	NM_024388	Rn.10000	ENSRNOG00000007607	MAPK signaling pathway
262	0.0009699	0.0378	13.36	12.89	1.04	A_44_P226029	Info	Rbmxrtl	RNA binding motif protein, X chromosome retrogene-like	307779	NM_001107420	Rn.19966	ENSRNOG00000012138
263	0.0009706	0.0378	10.08	10.69	0.94	A_44_P1034018	Info	N4bp3	Nedd4 binding protein 3	303112	NM_001033893	Rn.35493	ENSRNOG00000045965
264	0.0009712	0.0378	10.76	10.35	1.04	A_44_P1003229	Info	Cox16	cytochrome c oxidase assembly protein 16	100302447	NM_001163153	Rn.19779	ENSRNOG00000047115
265	0.0009776	0.0379	10.72	11.08	0.97	A_44_P400135	Info	Hax1	HCLS1 associated protein X-1	291202	NM_181627	Rn.185269	ENSRNOG00000045647
266	0.0009853	0.038	15.8	11.97	1.32	A_44_P233080	Info	Egr1	early growth response 1	24330	NM_012551	Rn.9096	ENSRNOG00000019422	Phosphorylation of MEK1 by cdk5/p35 down regulates the MAP kinase pathway, Prion diseases

## Sheet: 1h 
Table S3 DEGs in 1h
Number of classes: 2
Number of genes used for random variance estimation: 41090
Number of genes that passed filtering criteria: 10272
Type of univariate test used: Two-sample T-test (with random variance model)
Class variable : 0h VS.1h
Random variance model parameters: a= 1.20572 , b= 3468.51408 , Kolmogorov-Smirnov statistic= 0.02323
Nominal significance level of each univariate test: 0.001
Genes which are differentially expressed among classes:
Number of genes significant at 0.001 level of the univariate test: 245
Table 1 - Sorted by p-value of the univariate test.
Class 1: 0h; Class 2: 1h.
The first 245 genes are significant at the nominal 0.001 level of the univariate test
	Parametricp-value	FDR	Geom mean of intensities in class 1	Geom mean of intensities in class 2	Fold-change	UniqueID	Anno-	Symbol	Name	EntrezID	Accession	UGCluster	Ensembl	DefinedGenelist
							tations
1	< 1e-07	< 1e-07	10	15.24	0.66	A_42_P473398	Info	Cxcl1	chemokine (C-X-C motif) ligand 1	81503	NM_030845	Rn.10907	ENSRNOG00000002802	Amoebiasis, Chemokine signaling pathway, Cytokine-cytokine receptor interaction, Epithelial cell signaling in Helicobacter pylori infection, NOD-like receptor signaling pathway, Rheumatoid arthritis
2	< 1e-07	< 1e-07	10	12.79	0.78	A_43_P12125	Info	Junb	jun B proto-oncogene	24517	NM_021836	Rn.15806	ENSRNOG00000042838	Osteoclast differentiation
3	< 1e-07	0.000342	10	13.22	0.76	A_44_P515197	Info	Cxcl2	chemokine (C-X-C motif) ligand 2	114105	NM_053647	Rn.10230	ENSRNOG00000002792	Chemokine signaling pathway, Cytokine-cytokine receptor interaction, NOD-like receptor signaling pathway
4	2e-07	0.000514	10	11.87	0.84	A_42_P739860	Info	Dusp5	dual specificity phosphatase 5	171109	NM_133578	Rn.10877	ENSRNOG00000014061	MAPK signaling pathway
5	3e-07	0.000616	11.89	13.54	0.88	A_44_P1042876	Info	Hspa1a	heat shock 70kD protein 1A	24472	NM_031971	Rn.1950	ENSRNOG00000045654	Antigen processing and presentation, Endocytosis, MAPK signaling pathway, Prion diseases, Protein processing in endoplasmic reticulum, Spliceosome, Toxoplasmosis
6	9e-07	0.00141	13.76	15.95	0.86	A_43_P11616	Info	Atf3	activating transcription factor 3	25389	NM_012912	Rn.9664	ENSRNOG00000003745
7	1e-06	0.00141	10.22	15	0.68	A_44_P495480	Info	Fos	FBJ osteosarcoma oncogene	314322	NM_022197	Rn.103750	ENSRNOG00000008015	B Cell Survival Pathway, BCR Signaling Pathway, Cadmium induces DNA synthesis and proliferation in macrophages, EGF Signaling Pathway, EPO Signaling Pathway, Fc Epsilon Receptor I Signaling in Mast Cells, IGF-1 Signaling Pathway, IL 2 signaling pathway, IL 3 signaling pathway, IL 6 signaling pathway, IL-2 Receptor Beta Chain in T cell Activation, Inhibition of Cellular Proliferation by Gleevec, I…
8	1.1e-06	0.00141	10.17	12.81	0.79	A_44_P431774	Info	Csrnp1	cysteine-serine-rich nuclear protein 1	363165	NM_001108786	Rn.8793	ENSRNOG00000033433
9	2.3e-06	0.00236	12.31	13.79	0.89	A_44_P808557	Info
10	2.3e-06	0.00236	10	12	0.83	A_44_P230320	Info	Il1b	interleukin 1 beta	24494	NM_031512	Rn.9869	ENSRNOG00000004649	IL 5 Signaling Pathway, Msp/Ron Receptor Signaling Pathway, NFkB activation by Nontypeable Hemophilus influenzae, Signal transduction through IL1R, African trypanosomiasis, Alzheimer's disease, Amoebiasis, Apoptosis, Chagas disease (American trypanosomiasis), Cytokine-cytokine receptor interaction, Cytosolic DNA-sensing pathway, Graft-versus-host disease, Hematopoietic cell lineage, Leishmaniasis…
11	2.6e-06	0.00243	12.03	13.87	0.87	A_44_P424723	Info	Sik1	salt-inducible kinase 1	59329	NM_021693	Rn.42905	ENSRNOG00000001189
12	3.2e-06	0.00274	10.24	12.81	0.8	A_44_P218896	Info	Cyr61	cysteine-rich, angiogenic inducer, 61	83476	NM_031327	Rn.22129	ENSRNOG00000014350
13	3.8e-06	0.00293	10.42	11.48	0.91	A_44_P459092	Info
14	4e-06	0.00293	10.35	11.41	0.91	A_44_P328701	Info
15	4.5e-06	0.00308	13.15	14.51	0.91	A_44_P1048663	Info	Ccnl1	cyclin L1	114121	NM_053662	Rn.12962	ENSRNOG00000011586
16	5e-06	0.00321	11.9	13.54	0.88	A_44_P957773	Info
17	7.1e-06	0.0038	10.04	12.11	0.83	A_43_P12619	Info	Nr4a3	nuclear receptor subfamily 4, group A, member 3	58853	NM_017352	Rn.62694	ENSRNOG00000005964
18	7.3e-06	0.0038	12.71	14.86	0.86	A_42_P567267	Info	Mt2A	metallothionein 2A	689415	NM_001137564	Rn.115549	ENSRNOG00000043098
19	7.4e-06	0.0038	11.45	12.76	0.9	A_43_P15587	Info	Map3k8	mitogen-activated protein kinase kinase kinase 8	116596	NM_053847	Rn.9939	ENSRNOG00000016378	MAPKinase Signaling Pathway, MAPK signaling pathway, T cell receptor signaling pathway, Toll-like receptor signaling pathway
20	7.4e-06	0.0038	10.11	11.12	0.91	A_44_P821710	Info
21	7.8e-06	0.00382	14.25	16.06	0.89	A_43_P13297	Info	Mt1a	metallothionein 1a	24567	NM_138826	Rn.54397	ENSRNOG00000038047
22	8.7e-06	0.00394	10.08	12.1	0.83	A_44_P562894	Info	Rnd1	Rho family GTPase 1	362993	NM_001013222	Rn.198250	ENSRNOG00000059857	Axon guidance
23	9e-06	0.00394	11.03	13.36	0.83	A_44_P591857	Info
24	9.2e-06	0.00394	10	11.54	0.87	A_43_P14911	Info	Il1b	interleukin 1 beta	24494	NM_031512	Rn.9869	ENSRNOG00000004649	IL 5 Signaling Pathway, Msp/Ron Receptor Signaling Pathway, NFkB activation by Nontypeable Hemophilus influenzae, Signal transduction through IL1R, African trypanosomiasis, Alzheimer's disease, Amoebiasis, Apoptosis, Chagas disease (American trypanosomiasis), Cytokine-cytokine receptor interaction, Cytosolic DNA-sensing pathway, Graft-versus-host disease, Hematopoietic cell lineage, Leishmaniasis…
25	1.16e-05	0.00476	10.05	11.22	0.9	A_44_P261444	Info	Nfkbia	nuclear factor of kappa light polypeptide gene enhancer in B-cells inhibitor, alpha	25493	NM_001105720	Rn.12550	ENSRNOG00000007390	Acetylation and Deacetylation of RelA in The Nucleus, Activation of PKC through G protein coupled receptor, AKT Signaling Pathway, ATM Signaling Pathway, Cadmium induces DNA synthesis and proliferation in macrophages, CD40L Signaling Pathway, Double Stranded RNA Induced Gene Expression, Erythropoietin mediated neuroprotection through NF-kB, fMLP induced chemokine gene expression in HMC-1 cells, H…
26	1.24e-05	0.00476	10	11.06	0.9	A_42_P763077	Info	Aqp2	aquaporin 2 (collecting duct)	25386	NM_012909	Rn.90076	ENSRNOG00000054378	Vasopressin-regulated water reabsorption
27	1.25e-05	0.00476	10.89	11.94	0.91	A_44_P564669	Info
28	1.33e-05	0.00488	10	10.73	0.93	A_44_P108102	Info
29	1.73e-05	0.00609	10.07	11.05	0.91	A_43_P21008	Info	Celf5	CUGBP, Elav-like family member 5	314647	NM_001135603	Rn.12319	ENSRNOG00000004695
30	1.78e-05	0.00609	10.59	12.94	0.82	A_44_P391296	Info	Ccl7	chemokine (C-C motif) ligand 7	287561	NM_001007612	Rn.26815	ENSRNOG00000000239	Chemokine signaling pathway, Cytokine-cytokine receptor interaction
31	1.94e-05	0.00626	13.66	15.57	0.88	A_42_P741027	Info	Jun	jun proto-oncogene	24516	NM_021835	Rn.93714	ENSRNOG00000026293	Agrin in Postsynaptic Differentiation, Angiotensin II mediated activation of JNK Pathway via Pyk2 dependent signaling, ATM Signaling Pathway, BCR Signaling Pathway, Cadmium induces DNA synthesis and proliferation in macrophages, D4-GDI Signaling Pathway, EGF Signaling Pathway, EPO Signaling Pathway, FAS signaling pathway ( CD95 ), Fc Epsilon Receptor I Signaling in Mast Cells, IGF-1 Signaling Pat…
32	1.95e-05	0.00626	12.47	13.44	0.93	A_44_P171321	Info	Coq10b	coenzyme Q10B	301416	NM_001009671	Rn.101706	ENSRNOG00000014456
33	2.02e-05	0.00629	10	12.44	0.8	A_44_P393235	Info	Has1	hyaluronan synthase 1	282821	NM_172323	Rn.91138	ENSRNOG00000010994
34	2.18e-05	0.00659	11.04	13.46	0.82	A_44_P1022002	Info	Ccl7	chemokine (C-C motif) ligand 7	287561	NM_001007612	Rn.26815	ENSRNOG00000000239	Chemokine signaling pathway, Cytokine-cytokine receptor interaction
35	2.67e-05	0.0077	11.97	15.79	0.76	A_44_P233080	Info	Egr1	early growth response 1	24330	NM_012551	Rn.9096	ENSRNOG00000019422	Phosphorylation of MEK1 by cdk5/p35 down regulates the MAP kinase pathway, Prion diseases
36	2.75e-05	0.0077	10.13	10.99	0.92	A_44_P309034	Info	Dlc1	DLC1 Rho GTPase activating protein	58834	NM_001127446	Rn.7255	ENSRNOG00000010780
37	2.84e-05	0.0077	11.72	15.73	0.75	A_42_P695401	Info	Ccl2	chemokine (C-C motif) ligand 2	24770	NM_031530	Rn.4772	ENSRNOG00000007159	Msp/Ron Receptor Signaling Pathway, Pertussis toxin-insensitive CCR5 Signaling in Macrophage, Chagas disease (American trypanosomiasis), Chemokine signaling pathway, Cytokine-cytokine receptor interaction, Malaria, NOD-like receptor signaling pathway, Rheumatoid arthritis
38	2.85e-05	0.0077	10.47	11.52	0.91	A_44_P506258	Info	Bhlhe22	basic helix-loop-helix family, member e22	365748	NM_001108940	Rn.161818	ENSRNOG00000021745
39	3.15e-05	0.0083	10	10.77	0.93	A_44_P1035040	Info	Ccrl2	chemokine (C-C motif) receptor-like 2	316019	NM_001108191	Rn.67232	ENSRNOG00000033234
40	3.27e-05	0.0084	10.46	11.73	0.89	A_44_P211028	Info
41	3.36e-05	0.00842	10.86	11.98	0.91	A_44_P101211	Info	Mcl1	myeloid cell leukemia 1	60430	NM_021846	Rn.129914
42	3.47e-05	0.00849	10	10.62	0.94	A_44_P130254	Info	RatNP-3b	defensin RatNP-3 precursor	498659	NM_001079898	Rn.114810	ENSRNOG00000038135
43	3.59e-05	0.00852	10	10.75	0.93	A_44_P308416	Info	Mt1a	metallothionein 1a	24567	NM_138826	Rn.54397	ENSRNOG00000038047
44	3.65e-05	0.00852	13.94	15.4	0.91	A_42_P473594	Info	Egr2	early growth response 2	114090	NM_053633	Rn.89235	ENSRNOG00000000640	Neuropeptides VIP and PACAP inhibit the apoptosis of activated T cells
45	3.85e-05	0.00879	10.02	10.68	0.94	A_44_P157721	Info
46	4.04e-05	0.00902	11.89	11.17	1.06	A_44_P160697	Info
47	4.14e-05	0.00903	10	10.64	0.94	A_44_P532165	Info
48	4.22e-05	0.00903	10.24	11.54	0.89	A_44_P898412	Info
49	4.55e-05	0.00946	10.49	11.56	0.91	A_42_P492542	Info	Jak3	Janus kinase 3	25326	NM_012855	Rn.11159	ENSRNOG00000018669	IL 2 signaling pathway, IL 4 signaling pathway, IL 6 signaling pathway, IL-2 Receptor Beta Chain in T cell Activation, IL22 Soluble Receptor Signaling Pathway , IL-7 Signal Transduction, Stat3 Signaling Pathway, Chemokine signaling pathway, Jak-STAT signaling pathway, Primary immunodeficiency
50	4.7e-05	0.00946	12.12	13.02	0.93	A_44_P323892	Info
51	4.71e-05	0.00946	13.34	14.07	0.95	A_44_P852603	Info
52	4.79e-05	0.00946	10.1	11.82	0.85	A_44_P654444	Info	Nr4a3	nuclear receptor subfamily 4, group A, member 3	58853	NM_017352	Rn.62694	ENSRNOG00000005964
53	5.09e-05	0.00969	10.23	11.1	0.92	A_43_P11585	Info	Gast	gastrin	25320	NM_012849	Rn.9754	ENSRNOG00000014740	Gastric acid secretion
54	5.2e-05	0.00969	10.74	12.16	0.88	A_44_P857191	Info
55	5.23e-05	0.00969	10.19	11.11	0.92	A_43_P17917	Info	Csrnp2	cysteine-serine-rich nuclear protein 2	315308	NM_001108113	Rn.24286	ENSRNOG00000019653
56	5.39e-05	0.00969	10.12	11.03	0.92	A_44_P394550	Info	Ap5z1	adaptor-related protein complex 5, zeta 1 subunit	641386	NM_001037220	Rn.163195
57	5.46e-05	0.00969	10.7	11.9	0.9	A_44_P793591	Info
58	5.47e-05	0.00969	12.48	13.92	0.9	A_43_P16529	Info	Gadd45b	growth arrest and DNA-damage-inducible, beta	299626	NM_001008321	Rn.35886	ENSRNOG00000019822	Cell cycle, MAPK signaling pathway, p53 signaling pathway
59	5.74e-05	0.00972	12.85	13.79	0.93	A_44_P1034541	Info	Pim3	Pim-3 proto-oncogene, serine/threonine kinase	64534	NM_022602	Rn.6343	ENSRNOG00000029698
60	5.83e-05	0.00972	11.37	12.54	0.91	A_44_P435996	Info	Slc41a1	solute carrier family 41 (magnesium transporter), member 1	363985	NM_001108855	Rn.145261	ENSRNOG00000042320
61	5.89e-05	0.00972	11.64	12.87	0.9	A_42_P515405	Info	Ier3	immediate early response 3	294235	NM_212505	Rn.23638	ENSRNOG00000000827
62	5.93e-05	0.00972	10.43	11.27	0.93	A_44_P1070860	Info	Rab38	RAB38, member RAS oncogene family	252916	NM_145774	Rn.9824	ENSRNOG00000016769
63	5.97e-05	0.00972	10.91	13.62	0.8	A_43_P12927	Info	Dusp1	dual specificity phosphatase 1	114856	NM_053769	Rn.98260	ENSRNOG00000003977	CD40L Signaling Pathway, NFkB activation by Nontypeable Hemophilus influenzae, Regulation of MAP Kinase Pathways Through Dual Specificity Phosphatases, TNFR2 Signaling Pathway, MAPK signaling pathway
64	6.08e-05	0.00972	11.1	12.06	0.92	A_44_P299380	Info	Olr1416	olfactory receptor 1416	287314	NM_001000009	Rn.142151	ENSRNOG00000046967
65	6.15e-05	0.00972	10.1	11.07	0.91	A_44_P334736	Info	Edn1	endothelin 1	24323	NM_012548	Rn.10918	ENSRNOG00000014361	NFAT and Hypertrophy of the heart (Transcription in the broken heart), Role of EGF Receptor Transactivation by GPCRs in Cardiac Hypertrophy, Melanogenesis
66	6.36e-05	0.0099	10.92	11.63	0.94	A_44_P429063	Info
67	6.6e-05	0.0101	10.39	11.17	0.93	A_44_P429304	Info
68	6.71e-05	0.0101	15.81	17.18	0.92	A_42_P682589	Info	Nr4a1	nuclear receptor subfamily 4, group A, member 1	79240	NM_024388	Rn.10000	ENSRNOG00000007607	MAPK signaling pathway
69	7e-05	0.0104	10.83	10.07	1.08	A_44_P576858	Info
70	7.25e-05	0.0106	12.31	13.29	0.93	A_44_P728923	Info
71	7.58e-05	0.0109	12.21	12.96	0.94	A_44_P590671	Info
72	7.7e-05	0.0109	10.8	10	1.08	A_44_P949940	Info
73	7.78e-05	0.0109	12.52	14.86	0.84	A_42_P750683	Info	Cyr61	cysteine-rich, angiogenic inducer, 61	83476	NM_031327	Rn.22129	ENSRNOG00000014350
74	8.27e-05	0.0114	10.11	10.78	0.94	A_44_P138790	Info	Cirbp	cold inducible RNA binding protein	81825	NM_031147	Rn.28931	ENSRNOG00000015999
75	8.31e-05	0.0114	12	13.01	0.92	A_44_P490484	Info
76	8.41e-05	0.0114	10.67	10.03	1.06	A_44_P570046	Info
77	8.76e-05	0.0115	12.95	13.92	0.93	A_44_P473928	Info
78	8.76e-05	0.0115	11.49	12.43	0.92	A_44_P490490	Info
79	8.93e-05	0.0116	12.24	13.04	0.94	A_43_P11924	Info	Calca	calcitonin-related polypeptide alpha	24241	NM_001033955	Rn.90085	ENSRNOG00000011130
80	9.51e-05	0.0122	12.32	14.93	0.83	A_44_P398142	Info	Btg2	BTG family, member 2	29619	NM_017259	Rn.27923	ENSRNOG00000003300	BTG family proteins and cell cycle regulation, RNA degradation
81	0.0001019	0.0129	10	11.29	0.89	A_44_P257058	Info	Adamts1	ADAM metallopeptidase with thrombospondin type 1 motif, 1	79252	NM_024400	Rn.7897	ENSRNOG00000001607
82	0.0001054	0.0132	10.98	12.45	0.88	A_44_P230879	Info	Spidr	scaffolding protein involved in DNA repair	498119	NM_001100988	Rn.162069	ENSRNOG00000037851
83	0.0001063	0.0132	10.91	10	1.09	A_44_P731728	Info
84	0.0001103	0.0133	11.9	12.84	0.93	A_44_P590922	Info
85	0.0001119	0.0133	10	10.51	0.95	A_44_P522047	Info	LOC684871	similar to Protein C8orf4 (Thyroid cancer protein 1) (TC-1)	684871	NM_001115043	Rn.216648	ENSRNOG00000049811
86	0.0001122	0.0133	12.9	14.3	0.9	A_44_P473594	Info
87	0.0001126	0.0133	11.47	10.34	1.11	A_44_P707095	Info
88	0.000118	0.0138	10	10.65	0.94	A_44_P898125	Info
89	0.0001208	0.0139	10.43	11.41	0.91	A_44_P543978	Info
90	0.0001216	0.0139	11.08	10.35	1.07	A_44_P548543	Info	Rtel1	regulator of telomere elongation helicase 1	362288	NM_001191857	Rn.98315	ENSRNOG00000027513
91	0.0001388	0.0155	10.93	11.64	0.94	A_44_P652021	Info
92	0.0001415	0.0155	14.55	15.45	0.94	A_44_P758422	Info
93	0.0001416	0.0155	12.53	13.46	0.93	A_44_P219046	Info
94	0.000142	0.0155	10.76	12.75	0.84	A_44_P318718	Info
95	0.000144	0.0155	11.62	12.52	0.93	A_42_P499546	Info	Hrasls5	HRAS-like suppressor family, member 5	293711	NM_001039007	Rn.136627	ENSRNOG00000023528
96	0.0001448	0.0155	10.4	11.56	0.9	A_44_P421425	Info	Olr309	olfactory receptor 309	293607	NM_001000242	Rn.141729	ENSRNOG00000047518
97	0.0001464	0.0155	12.27	11.35	1.08	A_44_P643604	Info
98	0.0001507	0.0158	10.32	11.23	0.92	A_44_P100139	Info	Olr4	olfactory receptor 4	292560	NM_001000111	Rn.142005	ENSRNOG00000047512
99	0.00016	0.0165	13.51	12.66	1.07	A_42_P737278	Info
100	0.0001605	0.0165	13.78	15.62	0.88	A_42_P540950	Info	Ier2	immediate early response 2	494344	NM_001009541	Rn.4298
101	0.0001629	0.0165	12.74	13.36	0.95	A_44_P744765	Info
102	0.0001641	0.0165	11.63	12.58	0.92	A_44_P378959	Info
103	0.0001656	0.0165	10.67	11.58	0.92	A_44_P476180	Info
104	0.0001669	0.0165	11.16	12.09	0.92	A_44_P319364	Info	Rbm38	RNA binding motif protein 38	366262	NM_001108965	Rn.17628	ENSRNOG00000006420
105	0.0001736	0.017	11.01	11.72	0.94	A_44_P902375	Info
106	0.0001767	0.0171	11.76	11.21	1.05	A_44_P313215	Info
107	0.000186	0.0179	15.49	16.34	0.95	A_42_P677628	Info	Klf6	Kruppel-like factor 6	58954	NM_031642	Rn.163355	ENSRNOG00000016885
108	0.0001925	0.0183	10.3	11.86	0.87	A_44_P960804	Info
109	0.0001949	0.0183	11.46	13.46	0.85	A_42_P493380	Info	Myc	myelocytomatosis oncogene	24577	NM_012603	Rn.12072	ENSRNOG00000004500	Cadmium induces DNA synthesis and proliferation in macrophages, CTCF: First Multivalent Nuclear Factor, Erk1/Erk2 Mapk Signaling pathway, IL-2 Receptor Beta Chain in T cell Activation, Inhibition of Cellular Proliferation by Gleevec, MAPKinase Signaling Pathway, Neuropeptides VIP and PACAP inhibit the apoptosis of activated T cells, Overview of telomerase protein component gene hTert Transcriptio…
110	0.0001971	0.0183	10.19	10.85	0.94	A_43_P15339	Info	Pitx1	paired-like homeodomain 1	113983	NM_053624	Rn.74248	ENSRNOG00000011423
111	0.0001999	0.0183	10	10.42	0.96	A_44_P254130	Info
112	0.0002004	0.0183	10.31	11.36	0.91	A_44_P683133	Info
113	0.0002015	0.0183	10.95	10.48	1.05	A_44_P789383	Info
114	0.0002047	0.0184	14.01	15.28	0.92	A_43_P12908	Info	Klf4	Kruppel-like factor 4 (gut)	114505	NM_053713	Rn.7719	ENSRNOG00000016299
115	0.0002068	0.0185	13.32	14.22	0.94	A_44_P384086	Info	Kcnc3	potassium channel, voltage gated Shaw-related subfamily C, member 3	117101	NM_053997	Rn.9885	ENSRNOG00000019959
116	0.000212	0.0188	10.29	11.5	0.9	A_43_P15862	Info	Gabrq	gamma-aminobutyric acid (GABA) A receptor, theta	65187	NM_031733	Rn.81067	ENSRNOG00000053402	Neuroactive ligand-receptor interaction
117	0.0002139	0.0188	12.55	13.33	0.94	A_44_P638464	Info
118	0.0002199	0.0188	10.77	13.73	0.78	A_44_P445044	Info	Apold1	apolipoprotein L domain containing 1	444983	NM_001003403	Rn.87679	ENSRNOG00000007830
119	0.0002221	0.0188	10.14	10.9	0.93	A_44_P314122	Info
120	0.0002226	0.0188	10	11.27	0.89	A_44_P359684	Info	Nfkbiz	nuclear factor of kappa light polypeptide gene enhancer in B-cells inhibitor, zeta	304005	NM_001107095	Rn.58420	ENSRNOG00000031163
121	0.0002233	0.0188	10.36	11.28	0.92	A_44_P556427	Info	Pgc	progastricsin (pepsinogen C)	24864	NM_133284	Rn.9735	ENSRNOG00000014492
122	0.0002234	0.0188	13.22	14.16	0.93	A_42_P506402	Info	Slc25a25	solute carrier family 25 (mitochondrial carrier, phosphate carrier), member 25	246771	NM_145677	Rn.17644	ENSRNOG00000014338
123	0.0002249	0.0188	10	10.59	0.94	A_44_P396542	Info
124	0.0002302	0.019	10.47	11.29	0.93	A_42_P502363	Info	Zfp575	zinc finger protein 575	308430	NM_001107489	Rn.24529	ENSRNOG00000024065
125	0.0002317	0.019	11.07	10.27	1.08	A_44_P610159	Info
126	0.0002356	0.0191	10.06	10.95	0.92	A_44_P798023	Info	Treml1	triggering receptor expressed on myeloid cells-like 1	501096	NM_001192001	Rn.198829
127	0.0002361	0.0191	10	10.5	0.95	A_42_P489761	Info	Acaca	acetyl-CoA carboxylase alpha	60581	NM_022193	Rn.44372	ENSRNOG00000034013	Fatty acid biosynthesis, Insulin signaling pathway, Metabolic pathways, Propanoate metabolism, Pyruvate metabolism
128	0.0002377	0.0191	10.87	12.55	0.87	A_44_P560710	Info
129	0.0002393	0.0191	11.77	12.66	0.93	A_44_P128201	Info
130	0.0002459	0.0194	12.2	11.56	1.06	A_42_P659399	Info	Atp2b3	ATPase, Ca++ transporting, plasma membrane 3	29599	NM_133288	Rn.11053	ENSRNOG00000061304	Calcium signaling pathway, Pancreatic secretion, Salivary secretion
131	0.00025	0.0195	10.8	11.36	0.95	A_44_P288858	Info	RGD1563888	similar to DNA segment, Chr 16, ERATO Doi 472, expressed	360692	NM_001108312	Rn.146501	ENSRNOG00000001554
132	0.0002507	0.0195	11.81	12.69	0.93	A_43_P19829	Info	Limd1	LIM domains containing 1	316101	NM_001112737	Rn.228776	ENSRNOG00000004837
133	0.0002559	0.0197	10	10.64	0.94	A_44_P652213	Info
134	0.0002564	0.0197	11.14	11.98	0.93	A_42_P548410	Info	Acot1	acyl-CoA thioesterase 1	50559	NM_031315	Rn.11326	ENSRNOG00000055221	Biosynthesis of unsaturated fatty acids
135	0.0002591	0.0197	10.52	11.99	0.88	A_44_P768625	Info
136	0.0002642	0.02	11.43	12.15	0.94	A_44_P456836	Info	LOC100362849	hypothetical protein LOC100362849	100362849	XM_002729412	Rn.214247
137	0.0002689	0.0202	10	11.26	0.89	A_42_P704967	Info	Arid5a	AT rich interactive domain 5A (Mrf1 like)	316327	NM_001034934	Rn.15775	ENSRNOG00000015382
138	0.0002717	0.0202	10.07	11.03	0.91	A_44_P883997	Info
139	0.0002749	0.0203	12.62	13.67	0.92	A_44_P303430	Info
140	0.0002779	0.0203	11.45	12.06	0.95	A_44_P352079	Info	Tmprss4	transmembrane protease, serine 4	367074	NM_001108998	Rn.81627	ENSRNOG00000026650
141	0.0002785	0.0203	10.9	10.26	1.06	A_44_P932684	Info
142	0.0002814	0.0204	11.24	10.58	1.06	A_44_P608243	Info
143	0.0003071	0.022	10.53	10.98	0.96	A_44_P447023	Info
144	0.0003087	0.022	10.49	11.18	0.94	A_44_P391892	Info
145	0.000311	0.022	10.55	11.47	0.92	A_44_P323856	Info
146	0.0003127	0.022	13.78	14.53	0.95	A_44_P484677	Info	Notch3	notch 3	56761	NM_020087	Rn.228683	ENSRNOG00000004346	Dorso-ventral axis formation, Notch signaling pathway
147	0.0003205	0.0223	10.3	10.9	0.94	A_43_P20418	Info
148	0.0003214	0.0223	10.17	11.76	0.87	A_43_P10814	Info	Noct	nocturnin	310395	NM_138526	Rn.15040	ENSRNOG00000010799
149	0.000332	0.0229	10	10.52	0.95	A_43_P20982	Info	Ptprm	protein tyrosine phosphatase, receptor type, M	29616	NM_001168632	Rn.205336	ENSRNOG00000011700	Adherens junction, Cell adhesion molecules (CAMs)
150	0.000337	0.0231	10	10.41	0.96	A_43_P21978	Info
151	0.0003409	0.0231	12.98	13.9	0.93	A_44_P760225	Info
152	0.0003447	0.0231	10	10.57	0.95	A_42_P677866	Info	Csn2	casein beta	29173	NM_017120	Rn.10745	ENSRNOG00000039326
153	0.0003455	0.0231	11.12	11.84	0.94	A_42_P640923	Info	Cflar	CASP8 and FADD-like apoptosis regulator	117279	NM_001033864	Rn.204752	ENSRNOG00000012473	FAS signaling pathway ( CD95 ), HIV-I Nef: negative effector of Fas and TNF, IL-2 Receptor Beta Chain in T cell Activation, Induction of apoptosis through DR3 and DR4/5 Death Receptors , Apoptosis, Chagas disease (American trypanosomiasis)
154	0.0003467	0.0231	10	10.86	0.92	A_44_P135224	Info	Plk3	polo-like kinase 3	58936	NM_022187	Rn.9284	ENSRNOG00000018484
155	0.0003528	0.0234	11.37	12.12	0.94	A_44_P1071434	Info	Scnn1a	sodium channel, non-voltage-gated 1 alpha subunit	25122	NM_031548	Rn.9808	ENSRNOG00000019368	Aldosterone-regulated sodium reabsorption, Taste transduction
156	0.0003618	0.0238	10.39	10	1.04	A_44_P996124	Info	Tlr4	toll-like receptor 4	29260	NM_019178	Rn.14534	ENSRNOG00000010522	Amoebiasis, Chagas disease (American trypanosomiasis), Leishmaniasis, Malaria, Pathogenic Escherichia coli infection, Phagosome, Rheumatoid arthritis, Toll-like receptor signaling pathway, Toxoplasmosis
157	0.0003688	0.0241	10	10.44	0.96	A_44_P225122	Info
158	0.00037	0.0241	12.62	13.17	0.96	A_44_P759911	Info
159	0.0003726	0.0241	10.23	11.07	0.92	A_44_P855500	Info	Gmps	guanine monophosphate synthase	295088	NM_001024754	Rn.12593	ENSRNOG00000051151	Drug metabolism - other enzymes, Metabolic pathways, Purine metabolism
160	0.0003751	0.0241	11.8	11.02	1.07	A_44_P838483	Info
161	0.0003786	0.0242	10.27	10.74	0.96	A_44_P932768	Info
162	0.0003809	0.0242	10.02	10.6	0.94	A_44_P205528	Info	Ppp1r32	protein phosphatase 1, regulatory subunit 32	252958	NM_145786	Rn.45119	ENSRNOG00000020620
163	0.0003912	0.0247	13.22	15.16	0.87	A_44_P365379	Info	Gadd45g	growth arrest and DNA-damage-inducible, gamma	291005	NM_001077640	Rn.16950	ENSRNOG00000013090	Cell cycle, MAPK signaling pathway, p53 signaling pathway
164	0.0003937	0.0247	10.32	10.97	0.94	A_44_P299641	Info
165	0.0003999	0.0249	11.11	12.08	0.92	A_44_P363913	Info
166	0.0004303	0.0266	11.12	10.38	1.07	A_42_P759444	Info
167	0.0004397	0.027	11.12	12.01	0.93	A_44_P183007	Info
168	0.0004438	0.0271	15.02	16.36	0.92	A_42_P762829	Info	Cebpd	CCAAT/enhancer binding protein (C/EBP), delta	25695	NM_013154	Rn.6975	ENSRNOG00000050869
169	0.0004457	0.0271	10.33	11.15	0.93	A_44_P760628	Info
170	0.0004513	0.0273	13.72	12.96	1.06	A_44_P253073	Info	Aspn	asporin	306805	NM_001014008	Rn.160633	ENSRNOG00000015410
171	0.0004616	0.0276	10.09	10.9	0.93	A_44_P158699	Info	Olr1423	olfactory receptor 1423	287309	NM_001000006	Rn.142146	ENSRNOG00000049845
172	0.0004625	0.0276	10.73	10.21	1.05	A_44_P638638	Info	Fam101a	family with sequence similarity 101, member A	689711	NM_001109547	Rn.15321	ENSRNOG00000001011
173	0.0004649	0.0276	10.23	10.82	0.95	A_44_P172920	Info
174	0.0004783	0.0281	10.2	11.15	0.91	A_42_P792945	Info	Sds	serine dehydratase	25044	NM_053962	Rn.9918	ENSRNOG00000001388	Cysteine and methionine metabolism, Glycine, serine and threonine metabolism, Metabolic pathways
175	0.0004791	0.0281	15.3	14.51	1.05	A_43_P14402	Info	Clk1	CDC-like kinase 1	301434	NM_001106913	Rn.36770	ENSRNOG00000025768
176	0.0004835	0.0281	10.15	12.3	0.82	A_44_P812604	Info
177	0.0004861	0.0281	10.25	11.2	0.92	A_44_P107996	Info
178	0.0004886	0.0281	10.27	11.17	0.92	A_44_P760299	Info
179	0.0004891	0.0281	10	10.7	0.93	A_44_P393985	Info
180	0.0005007	0.0285	11.65	12.63	0.92	A_44_P997825	Info	Ppp1r15a	protein phosphatase 1, regulatory subunit 15A	171071	NM_133546	Rn.2232	ENSRNOG00000020938	Protein processing in endoplasmic reticulum
181	0.000502	0.0285	13.56	15.4	0.88	A_44_P261450	Info	Nfkbia	nuclear factor of kappa light polypeptide gene enhancer in B-cells inhibitor, alpha	25493	NM_001105720	Rn.12550	ENSRNOG00000007390	Acetylation and Deacetylation of RelA in The Nucleus, Activation of PKC through G protein coupled receptor, AKT Signaling Pathway, ATM Signaling Pathway, Cadmium induces DNA synthesis and proliferation in macrophages, CD40L Signaling Pathway, Double Stranded RNA Induced Gene Expression, Erythropoietin mediated neuroprotection through NF-kB, fMLP induced chemokine gene expression in HMC-1 cells, H…
182	0.0005209	0.0292	12.6	13.49	0.93	A_42_P638128	Info	Actg2	actin, gamma 2, smooth muscle, enteric	25365	NM_012893	Rn.958	ENSRNOG00000029401	Vascular smooth muscle contraction
183	0.000521	0.0292	10.06	10.54	0.95	A_44_P927153	Info	Gnb1	guanine nucleotide binding protein (G protein), beta polypeptide 1	24400	NM_030987	Rn.126047	ENSRNOG00000016638	Chemokine signaling pathway, Phototransduction, Taste transduction
184	0.0005315	0.0297	11.38	11.97	0.95	A_44_P962711	Info
185	0.0005352	0.0297	10.63	11.47	0.93	A_44_P454882	Info
186	0.0005413	0.0299	15.11	15.69	0.96	A_44_P837560	Info
187	0.0005484	0.0301	13.1	12.4	1.06	A_44_P262274	Info	Hoxa5	homeo box A5	79241	XM_003752180	Rn.8465
188	0.0005574	0.0304	10.8	11.35	0.95	A_44_P822943	Info
189	0.0005609	0.0304	12.53	13.52	0.93	A_44_P1070020	Info
190	0.0005618	0.0304	12.96	13.52	0.96	A_44_P575173	Info
191	0.0005694	0.0306	11.39	12.01	0.95	A_44_P274414	Info
192	0.0005809	0.0311	10	10.37	0.96	A_44_P740324	Info
193	0.0005959	0.0312	13.32	13.95	0.96	A_44_P293187	Info
194	0.0005961	0.0312	10.62	11.32	0.94	A_44_P353778	Info	Foxc1	forkhead box C1	364706	NM_134338	Rn.11816	ENSRNOG00000017800
195	0.000597	0.0312	10.86	10.1	1.07	A_42_P664913	Info	Ankrd37	ankyrin repeat domain 37	361149	NM_001108400	Rn.21120	ENSRNOG00000031335
196	0.000597	0.0312	11.19	11.85	0.94	A_44_P106581	Info	Srsf7	serine/arginine-rich splicing factor 7	362687	NM_001039035	Rn.218757	ENSRNOG00000027360	Spliceosome
197	0.0005992	0.0312	10.81	11.42	0.95	A_43_P18800	Info	Cc2d1b	coiled-coil and C2 domain containing 1B	313478	NM_001014066	Rn.3265	ENSRNOG00000008634
198	0.0006181	0.0321	11.43	11.94	0.96	A_43_P13257	Info	Acsbg1	acyl-CoA synthetase bubblegum family member 1	171410	NM_134389	Rn.17672	ENSRNOG00000011381
199	0.0006396	0.033	11.95	13.62	0.88	A_44_P540517	Info	RGD1564664	similar to LOC387763 protein	499839	NM_001110055	Rn.22639	ENSRNOG00000055564
200	0.0006437	0.0331	10.89	11.7	0.93	A_44_P351209	Info	Phlda1	pleckstrin homology-like domain, family A, member 1	29380	NM_017180	Rn.40778	ENSRNOG00000004019
201	0.000653	0.0332	11.63	13.15	0.88	A_44_P340520	Info
202	0.0006564	0.0332	11.65	10.87	1.07	A_42_P625157	Info	Zfp503	zinc finger protein 503	305687	NM_001107250	Rn.37928	ENSRNOG00000014237
203	0.0006564	0.0332	11.48	10.92	1.05	A_42_P660129	Info	Casp12	caspase 12	156117	NM_130422	Rn.81078	ENSRNOG00000033434
204	0.0006635	0.0334	10.75	11.7	0.92	A_44_P534781	Info
205	0.0006704	0.0336	12.79	13.39	0.95	A_44_P867809	Info
206	0.0006816	0.0339	11.42	12.33	0.93	A_43_P17714	Info	Usp20	ubiquitin specific peptidase 20	311856	NM_001107827	Rn.27074	ENSRNOG00000007710
207	0.0006839	0.0339	12.23	12.84	0.95	A_42_P677623	Info	Klf6	Kruppel-like factor 6	58954	NM_031642	Rn.163355	ENSRNOG00000016885
208	0.0006871	0.0339	10.76	12.15	0.89	A_44_P472661	Info	Klf2	Kruppel-like factor 2	306330	NM_001007684	Rn.92653	ENSRNOG00000014205
209	0.0006993	0.0344	12.51	13.24	0.94	A_43_P12245	Info	Rhob	ras homolog family member B	64373	NM_022542	Rn.2042	ENSRNOG00000021403
210	0.0007073	0.0346	11.41	10.84	1.05	A_44_P955967	Info	Fem1c	fem-1 homolog c (C. elegans)	302288	NM_001106932	Rn.22697	ENSRNOG00000003578
211	0.0007162	0.0348	10.72	10.07	1.06	A_44_P917235	Info
212	0.0007187	0.0348	11.77	11.23	1.05	A_44_P226597	Info	Pycard	PYD and CARD domain containing	282817	NM_172322	Rn.7817	ENSRNOG00000019675	Cytosolic DNA-sensing pathway, NOD-like receptor signaling pathway
213	0.0007226	0.0348	10	10.77	0.93	A_44_P790431	Info
214	0.0007424	0.0356	10.9	12.6	0.87	A_44_P289460	Info	RGD1564664	similar to LOC387763 protein	499839	NM_001110055	Rn.22639	ENSRNOG00000055564
215	0.0007482	0.0357	11.12	12.04	0.92	A_43_P20678	Info	Phf19	PHD finger protein 19	296653	NM_001106570	Rn.48468	ENSRNOG00000018874
216	0.0007644	0.0364	11.09	12.14	0.91	A_44_P332702	Info	Inhbb	inhibin beta-B	25196	NM_080771	Rn.35074	ENSRNOG00000060237	Cytokine-cytokine receptor interaction, TGF-beta signaling pathway
217	0.000777	0.0367	10	10.49	0.95	A_44_P340220	Info
218	0.0007814	0.0367	10	10.38	0.96	A_44_P449567	Info	Rtn4rl1	reticulon 4 receptor-like 1	303311	NM_181377	Rn.22361	ENSRNOG00000003121
219	0.0007827	0.0367	10	10.68	0.94	A_44_P158378	Info	Cdv3	carnitine deficiency-associated gene expressed in ventricle 3	315970	NM_001014097	Rn.228299	ENSRNOG00000010186
220	0.0007865	0.0367	10.51	11.19	0.94	A_44_P667280	Info
221	0.0007977	0.0371	11.43	10.87	1.05	A_44_P933121	Info	Cybb	cytochrome b-245, beta polypeptide	66021	NM_023965	Rn.98491	ENSRNOG00000003622	Leukocyte transendothelial migration, Osteoclast differentiation, Phagosome
222	0.0008027	0.0371	11.23	12	0.94	A_42_P817417	Info	PVR	poliovirus receptor	25066	NM_017076	Rn.10677	ENSRNOG00000019202	Cell adhesion molecules (CAMs)
223	0.0008101	0.0371	13.06	13.75	0.95	A_42_P687186	Info	Sdc4	syndecan 4	24771	NM_012649	Rn.2029	ENSRNOG00000014297	Cell adhesion molecules (CAMs), ECM-receptor interaction, Malaria
224	0.0008114	0.0371	10.88	10.47	1.04	A_44_P942315	Info	Enah	enabled homolog (Drosophila)	360891	NM_001012150	Rn.12284	ENSRNOG00000031934	Regulation of actin cytoskeleton
225	0.0008137	0.0371	10.58	10	1.06	A_44_P599219	Info	Ubp1	upstream binding protein 1 (LBP-1a)	301038	NM_001191819	Rn.15705	ENSRNOG00000009729
226	0.0008214	0.0373	15.75	16.44	0.96	A_44_P524359	Info	Anxa1	annexin A1	25380	NM_012904	Rn.1792	ENSRNOG00000017469	Corticosteroids and cardioprotection
227	0.0008239	0.0373	11.75	11.34	1.04	A_44_P593668	Info
228	0.0008355	0.0375	11.51	12.31	0.93	A_43_P11965	Info	Arl4a	ADP-ribosylation factor-like 4A	29308	NM_019186	Rn.9258	ENSRNOG00000004282
229	0.0008371	0.0375	10	10.36	0.97	A_44_P142817	Info	Fem1b	fem-1 homolog b (C. elegans)	315745	NM_001108157	Rn.219320	ENSRNOG00000007077
230	0.0008734	0.039	10.49	11.04	0.95	A_44_P992458	Info
231	0.0008907	0.0396	11.12	11.8	0.94	A_44_P226832	Info	Rasgrf1	RAS protein-specific guanine nucleotide-releasing factor 1	192213	NM_001105753	Rn.135776	ENSRNOG00000014025	Focal adhesion, MAPK signaling pathway
232	0.0009039	0.04	13.22	12.56	1.05	A_44_P1042360	Info	Clec4a3	C-type lectin domain family 4, member A3	362431	NM_001005891	Rn.137522	ENSRNOG00000010018
233	0.0009064	0.04	11.35	12.25	0.93	A_44_P538808	Info
234	0.0009268	0.0404	14.91	14.38	1.04	A_44_P1048380	Info	Fam46a	family with sequence similarity 46, member A	300870	NM_001106844	Rn.788	ENSRNOG00000010240
235	0.0009309	0.0404	11.34	12.27	0.92	A_43_P15530	Info	S100b	S100 calcium binding protein B	25742	NM_013191	Rn.8937	ENSRNOG00000001295
236	0.0009319	0.0404	10	11.42	0.88	A_44_P353618	Info	S100a9	S100 calcium binding protein A9	94195	NM_053587	Rn.6703	ENSRNOG00000011483
237	0.0009319	0.0404	11.83	11.12	1.06	A_44_P670036	Info
238	0.0009472	0.0408	10	11.02	0.91	A_44_P339535	Info	Tfpi2	tissue factor pathway inhibitor 2	286926	NM_173141	Rn.15776	ENSRNOG00000010513
239	0.0009501	0.0408	12.66	12.15	1.04	A_44_P997994	Info	Zscan12	zinc finger and SCAN domain containing 12	266716	NM_153475	Rn.44961	ENSRNOG00000052959
240	0.0009741	0.0414	11.04	10.14	1.09	A_43_P15022	Info	Pik3ap1	phosphoinositide-3-kinase adaptor protein 1	294048	NM_001106368	Rn.15411	ENSRNOG00000013309	B cell receptor signaling pathway
241	0.0009748	0.0414	10.6	10	1.06	A_44_P469129	Info
242	0.0009768	0.0414	10.6	10.08	1.05	A_44_P103215	Info	Sec23a	Sec23 homolog A, COPII coat complex component	58817	NM_001105732	Rn.203115	ENSRNOG00000004657	Protein processing in endoplasmic reticulum
243	0.0009827	0.0414	12.18	12.72	0.96	A_44_P898229	Info
244	0.0009843	0.0414	11.22	10.81	1.04	A_44_P197086	Info
245	0.0009989	0.0417	10.9	10.31	1.06	A_42_P811256	Info	Vnn1	vanin 1	29142	NM_001025623	Rn.16319	ENSRNOG00000016219	Pantothenate and CoA biosynthesis

## Sheet: 3h 
Table S4 DEGs in 3h
Number of classes: 2
Number of genes used for random variance estimation: 41090
Number of genes that passed filtering criteria: 10272
Type of univariate test used: Two-sample T-test (with random variance model)
Class variable : 0h VS.3h
Random variance model parameters: a= 1.21745 , b= 4426.33787 , Kolmogorov-Smirnov statistic= 0.01796
Nominal significance level of each univariate test: 0.001
Genes which are differentially expressed among classes:
Number of genes significant at 0.001 level of the univariate test: 642
Table 1 - Sorted by p-value of the univariate test.
Class 1: 0h; Class 2: 3h.
The first 642 genes are significant at the nominal 0.001 level of the univariate test
	Parametricp-value	FDR	Geom mean of intensities in class 1	Geom mean of intensities in class 2	Fold-change	UniqueID	Anno-	Symbol	Name	EntrezID	Accession	UGCluster	Ensembl	DefinedGenelist
							tations
1	< 1e-07	< 1e-07	10	15.29	0.65	A_42_P473398	Info	Cxcl1	chemokine (C-X-C motif) ligand 1	81503	NM_030845	Rn.10907	ENSRNOG00000002802	Amoebiasis, Chemokine signaling pathway, Cytokine-cytokine receptor interaction, Epithelial cell signaling in Helicobacter pylori infection, NOD-like receptor signaling pathway, Rheumatoid arthritis
2	2e-07	0.00103	10	13.6	0.74	A_42_P693821	Info	Fosl1	fos-like antigen 1	25445	NM_012953	Rn.11306	ENSRNOG00000020552	Osteoclast differentiation, Wnt signaling pathway
3	9e-07	0.00148	12.71	16.38	0.78	A_42_P567267	Info	Mt2A	metallothionein 2A	689415	NM_001137564	Rn.115549	ENSRNOG00000043098
4	9e-07	0.00148	11.89	13.36	0.89	A_44_P1042876	Info	Hspa1a	heat shock 70kD protein 1A	24472	NM_031971	Rn.1950	ENSRNOG00000045654	Antigen processing and presentation, Endocytosis, MAPK signaling pathway, Prion diseases, Protein processing in endoplasmic reticulum, Spliceosome, Toxoplasmosis
5	1e-06	0.00148	10	12.1	0.83	A_44_P381917	Info	Sphk1	sphingosine kinase 1	170897	NM_001270807	Rn.18522	ENSRNOG00000010626	Phospholipids as signalling intermediaries, Calcium signaling pathway, Fc gamma R-mediated phagocytosis, Metabolic pathways, Sphingolipid metabolism, VEGF signaling pathway
6	1.4e-06	0.00148	10	12.62	0.79	A_42_P739860	Info	Dusp5	dual specificity phosphatase 5	171109	NM_133578	Rn.10877	ENSRNOG00000014061	MAPK signaling pathway
7	1.6e-06	0.00148	10.99	10.03	1.1	A_42_P777761	Info	2016-09-04	septin 4	287606	NM_001011893	Rn.6269	ENSRNOG00000007367
8	1.6e-06	0.00148	11.91	14.12	0.84	A_44_P914438	Info	Cdkn1a	cyclin-dependent kinase inhibitor 1A	114851	NM_080782	Rn.10089	ENSRNOG00000000521	ATM Signaling Pathway, Cell Cycle: G1/S Check Point , Cell Cycle: G2/M Checkpoint, Cyclins and Cell Cycle Regulation, Effects of calcineurin in Keratinocyte Differentiation, Erythropoietin mediated neuroprotection through NF-kB, Influence of Ras and Rho proteins on G1 to S Transition, p53 Signaling Pathway, Bladder cancer, Cell cycle, Chronic myeloid leukemia, ErbB signaling pathway, Glioma, Hepa…
9	1.7e-06	0.00148	10.27	11.26	0.91	A_44_P932768	Info
10	1.8e-06	0.00148	10	11.27	0.89	A_44_P522047	Info	LOC684871	similar to Protein C8orf4 (Thyroid cancer protein 1) (TC-1)	684871	NM_001115043	Rn.216648	ENSRNOG00000049811
11	1.8e-06	0.00148	14.25	17.07	0.83	A_43_P13297	Info	Mt1a	metallothionein 1a	24567	NM_138826	Rn.54397	ENSRNOG00000038047
12	1.9e-06	0.00148	11.09	12.76	0.87	A_44_P889367	Info
13	2e-06	0.00148	10	12.98	0.77	A_44_P515197	Info	Cxcl2	chemokine (C-X-C motif) ligand 2	114105	NM_053647	Rn.10230	ENSRNOG00000002792	Chemokine signaling pathway, Cytokine-cytokine receptor interaction, NOD-like receptor signaling pathway
14	2.1e-06	0.00148	10.04	11.99	0.84	A_43_P12619	Info	Nr4a3	nuclear receptor subfamily 4, group A, member 3	58853	NM_017352	Rn.62694	ENSRNOG00000005964
15	2.2e-06	0.00148	11.41	10.4	1.1	A_43_P13417	Info	Fzd2	frizzled class receptor 2	64512	NM_172035	Rn.92324	ENSRNOG00000021962	Basal cell carcinoma, Melanogenesis, Pathways in cancer, Wnt signaling pathway
16	2.3e-06	0.00148	10.17	12.62	0.81	A_44_P431774	Info	Csrnp1	cysteine-serine-rich nuclear protein 1	363165	NM_001108786	Rn.8793	ENSRNOG00000033433
17	2.9e-06	0.00175	10	12.42	0.8	A_44_P809374	Info	Clcf1	cardiotrophin-like cytokine factor 1	365395	NM_207615	Rn.130193	ENSRNOG00000018752	Cytokine-cytokine receptor interaction, Jak-STAT signaling pathway
18	3.5e-06	0.00189	11.5	12.91	0.89	A_44_P507448	Info	Coq10b	coenzyme Q10B	301416	NM_001009671	Rn.101706	ENSRNOG00000014456
19	3.5e-06	0.00189	12.47	13.89	0.9	A_44_P171321	Info	Coq10b	coenzyme Q10B	301416	NM_001009671	Rn.101706	ENSRNOG00000014456
20	4.3e-06	0.00221	10.1	11.83	0.85	A_44_P654444	Info	Nr4a3	nuclear receptor subfamily 4, group A, member 3	58853	NM_017352	Rn.62694	ENSRNOG00000005964
21	4.7e-06	0.00224	10	12.25	0.82	A_44_P393235	Info	Has1	hyaluronan synthase 1	282821	NM_172323	Rn.91138	ENSRNOG00000010994
22	4.8e-06	0.00224	10.19	11.81	0.86	A_44_P468737	Info	Rnf125	ring finger protein 125, E3 ubiquitin protein ligase	361296	NM_001108424	Rn.163367	ENSRNOG00000057832	RIG-I-like receptor signaling pathway
23	6.8e-06	0.00285	10.77	10.03	1.07	A_44_P839920	Info	Bcorl1	BCL6 co-repressor-like 1	302810	NM_001191587	Rn.88521	ENSRNOG00000005076
24	7.8e-06	0.00285	10	12.29	0.81	A_43_P11472	Info	Hmox1	heme oxygenase 1	24451	NM_012580	Rn.3160	ENSRNOG00000014117	IL-10 Anti-inflammatory Signaling Pathway, Oxidative Stress Induced Gene Expression Via Nrf2, Porphyrin and chlorophyll metabolism
25	7.9e-06	0.00285	10	11.07	0.9	A_43_P11991	Info	Ifrd1	interferon-related developmental regulator 1	29596	NM_019242	Rn.3723	ENSRNOG00000050997
26	8e-06	0.00285	11.72	16.93	0.69	A_42_P695401	Info	Ccl2	chemokine (C-C motif) ligand 2	24770	NM_031530	Rn.4772	ENSRNOG00000007159	Msp/Ron Receptor Signaling Pathway, Pertussis toxin-insensitive CCR5 Signaling in Macrophage, Chagas disease (American trypanosomiasis), Chemokine signaling pathway, Cytokine-cytokine receptor interaction, Malaria, NOD-like receptor signaling pathway, Rheumatoid arthritis
27	8e-06	0.00285	12.85	14.03	0.92	A_44_P1034541	Info	Pim3	Pim-3 proto-oncogene, serine/threonine kinase	64534	NM_022602	Rn.6343	ENSRNOG00000029698
28	8.1e-06	0.00285	12.31	13.78	0.89	A_44_P808557	Info
29	8.3e-06	0.00285	10.89	12.78	0.85	A_44_P351209	Info	Phlda1	pleckstrin homology-like domain, family A, member 1	29380	NM_017180	Rn.40778	ENSRNOG00000004019
30	8.5e-06	0.00285	13	11.76	1.11	A_43_P10367	Info	Coro2b	coronin, actin binding protein, 2B	300768	XM_001074062	Rn.8477	ENSRNOG00000015257
31	8.6e-06	0.00285	10.68	11.42	0.94	A_44_P762321	Info
32	9.1e-06	0.00292	10	13.1	0.76	A_43_P11672	Info	Il1rl1	interleukin 1 receptor-like 1	25556	NM_001127689	Rn.10072	ENSRNOG00000014835
33	9.8e-06	0.00305	11.03	13.38	0.82	A_44_P591857	Info
34	1.01e-05	0.00305	10.07	12.11	0.83	A_44_P210173	Info	Tnfrsf12a	tumor necrosis factor receptor superfamily, member 12a	302965	NM_181086	Rn.105040	ENSRNOG00000003546	Cytokine-cytokine receptor interaction
35	1.17e-05	0.00333	10.11	11.35	0.89	A_44_P869382	Info	Pspc1	paraspeckle component 1	305910	NM_001025672	Rn.140724	ENSRNOG00000020782
36	1.2e-05	0.00333	10	10.92	0.92	A_44_P869351	Info	Trmt6	tRNA methyltransferase 6	311441	NM_001107779	Rn.8742	ENSRNOG00000021270
37	1.2e-05	0.00333	10.12	10.81	0.94	A_44_P480527	Info	Wdr3	WD repeat domain 3	310720	NM_001107705	Rn.12973	ENSRNOG00000019670	Ribosome biogenesis in eukaryotes
38	1.26e-05	0.00333	15.11	16.11	0.94	A_44_P837560	Info
39	1.34e-05	0.00333	13.51	12.71	1.06	A_42_P737278	Info
40	1.35e-05	0.00333	12.29	13.35	0.92	A_44_P787936	Info	Stat3	signal transducer and activator of transcription 3 (acute-phase response factor)	25125	NM_012747	Rn.10247	ENSRNOG00000019742	Bioactive Peptide Induced Signaling Pathway, EGF Signaling Pathway, Erk1/Erk2 Mapk Signaling pathway, IL 6 signaling pathway, IL-10 Anti-inflammatory Signaling Pathway, IL22 Soluble Receptor Signaling Pathway , PDGF Signaling Pathway, Role of ERBB2 in Signal Transduction and Oncology, Signaling of Hepatocyte Growth Factor Receptor, Stat3 Signaling Pathway, TPO Signaling Pathway, Acute myeloid leu…
41	1.35e-05	0.00333	10.08	12.25	0.82	A_44_P562894	Info	Rnd1	Rho family GTPase 1	362993	NM_001013222	Rn.198250	ENSRNOG00000059857	Axon guidance
42	1.36e-05	0.00333	10.79	11.85	0.91	A_44_P380575	Info	Slc7a5	solute carrier family 7 (amino acid transporter light chain, L system), member 5	50719	NM_017353	Rn.32261	ENSRNOG00000018824
43	1.46e-05	0.00335	14.94	13.39	1.12	A_42_P728032	Info
44	1.5e-05	0.00335	10.73	10	1.07	A_44_P638638	Info	Fam101a	family with sequence similarity 101, member A	689711	NM_001109547	Rn.15321	ENSRNOG00000001011
45	1.62e-05	0.00335	10.12	11.13	0.91	A_44_P515912	Info	Mthfd2	methylenetetrahydrofolate dehydrogenase (NADP+ dependent) 2, methenyltetrahydrofolate cyclohydrolase	680308	NM_001109398	Rn.11744	ENSRNOG00000010833	Metabolic pathways, One carbon pool by folate
46	1.66e-05	0.00335	13.06	14.68	0.89	A_42_P687186	Info	Sdc4	syndecan 4	24771	NM_012649	Rn.2029	ENSRNOG00000014297	Cell adhesion molecules (CAMs), ECM-receptor interaction, Malaria
47	1.67e-05	0.00335	10	13.56	0.74	A_44_P353618	Info	S100a9	S100 calcium binding protein A9	94195	NM_053587	Rn.6703	ENSRNOG00000011483
48	1.68e-05	0.00335	11.95	14.21	0.84	A_44_P540517	Info	RGD1564664	similar to LOC387763 protein	499839	NM_001110055	Rn.22639	ENSRNOG00000055564
49	1.68e-05	0.00335	11.89	11.14	1.07	A_44_P160697	Info
50	1.72e-05	0.00335	10.08	11.44	0.88	A_44_P1029805	Info
51	1.72e-05	0.00335	10	10.59	0.94	A_44_P109342	Info	Hspa1a	heat shock 70kD protein 1A	24472	NM_031971	Rn.1950	ENSRNOG00000045654	Antigen processing and presentation, Endocytosis, MAPK signaling pathway, Prion diseases, Protein processing in endoplasmic reticulum, Spliceosome, Toxoplasmosis
52	1.75e-05	0.00335	10.7	11.86	0.9	A_44_P203106	Info	Ifrd1	interferon-related developmental regulator 1	29596	NM_019242	Rn.3723	ENSRNOG00000050997
53	1.93e-05	0.00335	10	11.11	0.9	A_44_P283971	Info	Zfp189	zinc finger protein 189	313219	NM_001107930	Rn.19954	ENSRNOG00000006972
54	1.97e-05	0.00335	11.63	13.02	0.89	A_44_P378959	Info
55	1.98e-05	0.00335	10.82	10.04	1.08	A_44_P175893	Info	L3hypdh	L-3-hydroxyproline dehydratase (trans-)	314214	NM_001108031	Rn.105727	ENSRNOG00000004503
56	1.98e-05	0.00335	10.02	11.82	0.85	A_44_P576822	Info	Inhbb	inhibin beta-B	25196	NM_080771	Rn.35074	ENSRNOG00000060237	Cytokine-cytokine receptor interaction, TGF-beta signaling pathway
57	1.98e-05	0.00335	13.76	14.83	0.93	A_44_P198820	Info	Gnl3	guanine nucleotide binding protein-like 3 (nucleolar)	290556	NM_175580	Rn.4110	ENSRNOG00000028461	Ribosome biogenesis in eukaryotes
58	1.98e-05	0.00335	10	12.7	0.79	A_42_P820657	Info	Il1r2	interleukin 1 receptor, type II	117022	NM_053953	Rn.10758	ENSRNOG00000014378	Amoebiasis, Cytokine-cytokine receptor interaction, Hematopoietic cell lineage, MAPK signaling pathway
59	2e-05	0.00335	11.15	10.18	1.09	A_42_P648800	Info
60	2.03e-05	0.00335	13.25	14.09	0.94	A_44_P658529	Info
61	2.08e-05	0.00335	10.86	12.18	0.89	A_44_P101211	Info	Mcl1	myeloid cell leukemia 1	60430	NM_021846	Rn.129914
62	2.08e-05	0.00335	11.81	13.68	0.86	A_44_P837538	Info
63	2.11e-05	0.00335	12.37	11.59	1.07	A_44_P214408	Info	Ablim1	actin-binding LIM protein 1	307989	NM_001044394	Rn.40404		Axon guidance
64	2.16e-05	0.00335	10.73	10	1.07	A_44_P637872	Info
65	2.2e-05	0.00335	10.14	10.91	0.93	A_44_P757948	Info	Dnmbp	dynamin binding protein	309362	XM_006223762	Rn.11811	ENSRNOG00000050742
66	2.22e-05	0.00335	11.1	12.79	0.87	A_44_P149138	Info	Crem	cAMP responsive element modulator	25620	NM_001110860	Rn.10251	ENSRNOG00000014900	Regulation of Spermatogenesis by CREM, Repression of Pain Sensation by the Transcriptional Regulator DREAM
67	2.3e-05	0.00335	11.98	11.1	1.08	A_44_P311515	Info	Col9a1	collagen, type IX, alpha 1	305104	NM_001100842	Rn.90726	ENSRNOG00000012920	Protein digestion and absorption
68	2.38e-05	0.00335	10.54	10	1.05	A_42_P464378	Info	Itih3	inter-alpha trypsin inhibitor, heavy chain 3	50693	NM_017351	Rn.89576	ENSRNOG00000017689
69	2.41e-05	0.00335	11.71	10.29	1.14	A_42_P620975	Info	Speg	SPEG complex locus	363256	NM_001108802	Rn.11313	ENSRNOG00000019850
70	2.45e-05	0.00335	10.22	12.48	0.82	A_44_P495480	Info	Fos	FBJ osteosarcoma oncogene	314322	NM_022197	Rn.103750	ENSRNOG00000008015	B Cell Survival Pathway, BCR Signaling Pathway, Cadmium induces DNA synthesis and proliferation in macrophages, EGF Signaling Pathway, EPO Signaling Pathway, Fc Epsilon Receptor I Signaling in Mast Cells, IGF-1 Signaling Pathway, IL 2 signaling pathway, IL 3 signaling pathway, IL 6 signaling pathway, IL-2 Receptor Beta Chain in T cell Activation, Inhibition of Cellular Proliferation by Gleevec, I…
71	2.46e-05	0.00335	10	11.18	0.89	A_44_P469517	Info
72	2.48e-05	0.00335	12.2	13.51	0.9	A_44_P228942	Info	Runx1	runt-related transcription factor 1	50662	NM_017325	Rn.11201	ENSRNOG00000001704	Acute myeloid leukemia, Chronic myeloid leukemia, Pathways in cancer
73	2.49e-05	0.00335	12.2	14.61	0.83	A_44_P1038028	Info	Tnfrsf12a	tumor necrosis factor receptor superfamily, member 12a	302965	NM_181086	Rn.105040	ENSRNOG00000003546	Cytokine-cytokine receptor interaction
74	2.5e-05	0.00335	11.12	12.26	0.91	A_42_P640923	Info	Cflar	CASP8 and FADD-like apoptosis regulator	117279	NM_001033864	Rn.204752	ENSRNOG00000012473	FAS signaling pathway ( CD95 ), HIV-I Nef: negative effector of Fas and TNF, IL-2 Receptor Beta Chain in T cell Activation, Induction of apoptosis through DR3 and DR4/5 Death Receptors , Apoptosis, Chagas disease (American trypanosomiasis)
75	2.52e-05	0.00335	11.14	14.33	0.78	A_42_P548410	Info	Acot1	acyl-CoA thioesterase 1	50559	NM_031315	Rn.11326	ENSRNOG00000055221	Biosynthesis of unsaturated fatty acids
76	2.53e-05	0.00335	12.33	13.47	0.92	A_44_P203145	Info	Cacna1c	calcium channel, voltage-dependent, L type, alpha 1C subunit	24239	NM_012517	Rn.9827	ENSRNOG00000007090	Alzheimer's disease, Arrhythmogenic right ventricular cardiomyopathy (ARVC), Calcium signaling pathway, Cardiac muscle contraction, Dilated cardiomyopathy, GnRH signaling pathway, Hypertrophic cardiomyopathy (HCM), Long-term potentiation, MAPK signaling pathway, Type II diabetes mellitus, Vascular smooth muscle contraction
77	2.56e-05	0.00335	10.9	13.2	0.83	A_44_P289460	Info	RGD1564664	similar to LOC387763 protein	499839	NM_001110055	Rn.22639	ENSRNOG00000055564
78	2.67e-05	0.00335	12.33	13.41	0.92	A_42_P576953	Info	Pla1a	phospholipase A1 member A	85311	NM_138882	Rn.10696	ENSRNOG00000057153
79	2.67e-05	0.00335	11	10.32	1.07	A_44_P274374	Info	Rfxank	regulatory factor X-associated ankyrin-containing protein	306353	NM_001013136	Rn.201501	ENSRNOG00000033318	Antigen processing and presentation, Primary immunodeficiency
80	2.74e-05	0.00335	12.44	13.14	0.95	A_44_P173575	Info	Rassf1	Ras association (RalGDS/AF-6) domain family member 1	363140	NM_001007754	Rn.83042	ENSRNOG00000021548	Bladder cancer, Non-small cell lung cancer, Pathways in cancer
81	2.75e-05	0.00335	12.56	14.32	0.88	A_44_P447623	Info	Ugdh	UDP-glucose 6-dehydrogenase	83472	NM_031325	Rn.3967	ENSRNOG00000002643	Amino sugar and nucleotide sugar metabolism, Ascorbate and aldarate metabolism, Metabolic pathways, Pentose and glucuronate interconversions, Starch and sucrose metabolism
82	2.78e-05	0.00335	14.55	15.72	0.93	A_44_P758422	Info
83	2.78e-05	0.00335	11.62	12.42	0.94	A_44_P745407	Info	LOC685157	similar to paired immunoglobin-like type 2 receptor beta	685157	NM_001115044	Rn.154833	ENSRNOG00000050981
84	2.79e-05	0.00335	10	12.73	0.79	A_44_P230320	Info	Il1b	interleukin 1 beta	24494	NM_031512	Rn.9869	ENSRNOG00000004649	IL 5 Signaling Pathway, Msp/Ron Receptor Signaling Pathway, NFkB activation by Nontypeable Hemophilus influenzae, Signal transduction through IL1R, African trypanosomiasis, Alzheimer's disease, Amoebiasis, Apoptosis, Chagas disease (American trypanosomiasis), Cytokine-cytokine receptor interaction, Cytosolic DNA-sensing pathway, Graft-versus-host disease, Hematopoietic cell lineage, Leishmaniasis…
85	2.79e-05	0.00335	12.38	11.7	1.06	A_44_P140557	Info	Dock6	dedicator of cytokinesis 6	367039	NM_001108997	Rn.22443	ENSRNOG00000010652
86	2.83e-05	0.00335	11.23	12.84	0.87	A_42_P817417	Info	PVR	poliovirus receptor	25066	NM_017076	Rn.10677	ENSRNOG00000019202	Cell adhesion molecules (CAMs)
87	2.84e-05	0.00335	11.21	11.99	0.93	A_44_P384544	Info	Riok1	RIO kinase 1	291061	NM_001100511	Rn.132553	ENSRNOG00000014049	Ribosome biogenesis in eukaryotes
88	2.91e-05	0.0034	13.28	14.76	0.9	A_44_P1037041	Info	Map3k6	mitogen-activated protein kinase kinase kinase 6	313022	NM_001107909	Rn.106759	ENSRNOG00000008936	MAPKinase Signaling Pathway, MAPK signaling pathway
89	3.07e-05	0.00354	10	11.26	0.89	A_44_P988767	Info	Crem	cAMP responsive element modulator	25620	NM_001110860	Rn.10251	ENSRNOG00000014900	Regulation of Spermatogenesis by CREM, Repression of Pain Sensation by the Transcriptional Regulator DREAM
90	3.18e-05	0.00357	12.48	13.56	0.92	A_44_P804200	Info	Atg16l1	autophagy related 16-like 1	363278	NM_001108809	Rn.101734	ENSRNOG00000017913
91	3.23e-05	0.00357	12.21	11.59	1.05	A_44_P827949	Info	LOC100912557	6.8 kDa mitochondrial proteolipid-like	100912557	XR_347572	Rn.122476
92	3.23e-05	0.00357	10	13	0.77	A_44_P1055780	Info	S100a8	S100 calcium binding protein A8	116547	NM_053822	Rn.31839	ENSRNOG00000011557
93	3.26e-05	0.00357	11.45	12.55	0.91	A_44_P990713	Info	Rrp9	ribosomal RNA processing 9, small subunit (SSU) processome component, homolog (yeast)	363134	NM_001108778	Rn.11840	ENSRNOG00000012927
94	3.27e-05	0.00357	12.15	13.24	0.92	A_42_P619056	Info	Gcnt2	glucosaminyl (N-acetyl) transferase 2, I-branching enzyme	306860	NM_001001511	Rn.8807	ENSRNOG00000023778	Glycosphingolipid biosynthesis - lacto and neolacto series, Metabolic pathways
95	3.42e-05	0.00368	10.88	10.01	1.09	A_44_P535268	Info	Gucy1b3	guanylate cyclase 1, soluble, beta 3	25202	NM_012769	Rn.87228	ENSRNOG00000012060	Gap junction, Long-term depression, Purine metabolism, Salivary secretion, Vascular smooth muscle contraction
96	3.44e-05	0.00368	12.48	14.21	0.88	A_43_P16529	Info	Gadd45b	growth arrest and DNA-damage-inducible, beta	299626	NM_001008321	Rn.35886	ENSRNOG00000019822	Cell cycle, MAPK signaling pathway, p53 signaling pathway
97	3.48e-05	0.00369	10	10.5	0.95	A_44_P461763	Info	Otud7b	OTU deubiquitinase 7B	310677	NM_001107697	Rn.199225	ENSRNOG00000042068
98	3.6e-05	0.00377	10.02	11.24	0.89	A_44_P807649	Info
99	3.64e-05	0.00378	13.33	12.2	1.09	A_44_P976406	Info
100	3.71e-05	0.00378	10.16	10.95	0.93	A_44_P187246	Info
101	3.72e-05	0.00378	10.8	12.07	0.89	A_44_P363348	Info	Cd3eap	CD3e molecule, epsilon associated protein	680493	NM_001109416	Rn.155132	ENSRNOG00000016825
102	3.82e-05	0.00385	11.53	12.51	0.92	A_44_P1029107	Info	Twistnb	TWIST neighbor	362728	NM_001108707	Rn.13221	ENSRNOG00000010750
103	3.94e-05	0.00393	12.67	13.4	0.95	A_44_P525519	Info	Atad3a	ATPase family, AAA domain containing 3A	298682	NM_001034922	Rn.17450	ENSRNOG00000018118
104	3.99e-05	0.00394	11.05	10.18	1.08	A_44_P1036513	Info
105	4.14e-05	0.00403	12.41	13.98	0.89	A_42_P806899	Info	Kdm6b	lysine (K)-specific demethylase 6B	363630	NM_001108829	Rn.205533	ENSRNOG00000037613
106	4.2e-05	0.00403	10.44	11.72	0.89	A_44_P365240	Info	Ptpn2	protein tyrosine phosphatase, non-receptor type 2	117063	NM_053990	Rn.33497	ENSRNOG00000017453
107	4.23e-05	0.00403	12.21	13.37	0.91	A_42_P550344	Info	Tle3	transducin-like enhancer of split 3	84424	NM_053400	Rn.24106	ENSRNOG00000013013
108	4.24e-05	0.00403	11.71	12.96	0.9	A_44_P381881	Info	Stat3	signal transducer and activator of transcription 3 (acute-phase response factor)	25125	NM_012747	Rn.10247	ENSRNOG00000019742	Bioactive Peptide Induced Signaling Pathway, EGF Signaling Pathway, Erk1/Erk2 Mapk Signaling pathway, IL 6 signaling pathway, IL-10 Anti-inflammatory Signaling Pathway, IL22 Soluble Receptor Signaling Pathway , PDGF Signaling Pathway, Role of ERBB2 in Signal Transduction and Oncology, Signaling of Hepatocyte Growth Factor Receptor, Stat3 Signaling Pathway, TPO Signaling Pathway, Acute myeloid leu…
109	4.34e-05	0.00409	10	10.58	0.95	A_44_P215539	Info	Spire1	spire-type actin nucleation factor 1	307348	NM_001107381	Rn.98481	ENSRNOG00000025324	Dorso-ventral axis formation
110	4.44e-05	0.00414	10	10.75	0.93	A_44_P118993	Info	Mat2a	methionine adenosyltransferase II, alpha	171347	NM_134351	Rn.41420	ENSRNOG00000013520	Cysteine and methionine metabolism, Metabolic pathways
111	4.47e-05	0.00414	13.91	12.73	1.09	A_44_P170527	Info	Fzd1	frizzled class receptor 1	58868	NM_021266	Rn.6575	ENSRNOG00000016242	Inactivation of Gsk3 by AKT causes accumulation of b-catenin in Alveolar Macrophages, Multi-step Regulation of Transcription by Pitx2, Presenilin action in Notch and Wnt signaling, Segmentation Clock, WNT Signaling Pathway, Wnt/LRP6 Signalling, Basal cell carcinoma, Melanogenesis, Pathways in cancer, Wnt signaling pathway
112	4.61e-05	0.00423	12.87	11.62	1.11	A_44_P1046074	Info
113	4.73e-05	0.00428	10.77	12.22	0.88	A_44_P149662	Info	Gpatch4	G patch domain containing 4	295228	NM_001024979	Rn.20166	ENSRNOG00000018969
114	4.75e-05	0.00428	10.01	10.7	0.93	A_44_P342451	Info	Rpp38	ribonuclease P/MRP 38 subunit	291317	NM_001033063	Rn.2690	ENSRNOG00000038025	Ribosome biogenesis in eukaryotes, RNA transport
115	4.81e-05	0.00429	10.98	12.37	0.89	A_44_P230879	Info	Spidr	scaffolding protein involved in DNA repair	498119	NM_001100988	Rn.162069	ENSRNOG00000037851
116	4.85e-05	0.00429	10.73	10.14	1.06	A_44_P180350	Info	Emc9	ER membrane protein complex subunit 9	290224	NM_001008296	Rn.163298	ENSRNOG00000019162
117	5e-05	0.00432	10	11.58	0.86	A_44_P452245	Info	Serpine1	serpin peptidase inhibitor, clade E (nexin, plasminogen activator inhibitor type 1), member 1	24617	NM_012620	Rn.29367	ENSRNOG00000001414	Fibrinolysis Pathway, Platelet Amyloid Precursor Protein Pathway, Chagas disease (American trypanosomiasis), Complement and coagulation cascades, p53 signaling pathway
118	5.02e-05	0.00432	11.7	10.76	1.09	A_44_P303883	Info	Tbx2	T-box 2	303398	NM_001107033	Rn.38282	ENSRNOG00000003517	Tumor Suppressor Arf Inhibits Ribosomal Biogenesis
119	5.07e-05	0.00432	10.62	11.54	0.92	A_44_P309215	Info	Tnip2	TNFAIP3 interacting protein 2	305451	NM_001024771	Rn.17607	ENSRNOG00000013805
120	5.08e-05	0.00432	11.19	10.42	1.07	A_44_P986848	Info	Sytl2	synaptotagmin-like 2	361604	NM_001108492	Rn.7634
121	5.12e-05	0.00432	10.3	10.9	0.94	A_43_P20418	Info
122	5.13e-05	0.00432	10.29	11.16	0.92	A_44_P331142	Info	Tsr1	TSR1, 20S rRNA accumulation, homolog (S. cerevisiae)	100360406	XM_002724518	Rn.101331	ENSRNOG00000002980
123	5.24e-05	0.00432	10.19	11.19	0.91	A_44_P233736	Info	Tspan5	tetraspanin 5	362048	NM_001004090	Rn.98240	ENSRNOG00000015913
124	5.25e-05	0.00432	10	10.86	0.92	A_44_P330542	Info	Birc2	baculoviral IAP repeat-containing 2	60371	NM_021752	Rn.205955	ENSRNOG00000010602	Caspase Cascade in Apoptosis, HIV-I Nef: negative effector of Fas and TNF, Induction of apoptosis through DR3 and DR4/5 Death Receptors , Role of Mitochondria in Apoptotic Signaling, SODD/TNFR1 Signaling Pathway, Apoptosis, Focal adhesion, NOD-like receptor signaling pathway, Pathways in cancer, Small cell lung cancer, Toxoplasmosis, Ubiquitin mediated proteolysis
125	5.28e-05	0.00432	10.09	11.22	0.9	A_44_P474101	Info	Slc7a1	solute carrier family 7 (cationic amino acid transporter, y+ system), member 1	25648	NM_013111	Rn.9439	ENSRNOG00000000924
126	5.3e-05	0.00432	12.71	14.64	0.87	A_42_P577431	Info	Bcl3	B-cell CLL/lymphoma 3	680611	NM_001109422	Rn.198135	ENSRNOG00000043416
127	5.67e-05	0.00459	11.59	10.41	1.11	A_44_P192964	Info	Rcor2	REST corepressor 2	305811	NM_001013994	Rn.209048	ENSRNOG00000021183
128	5.82e-05	0.00459	10.99	11.6	0.95	A_44_P980775	Info
129	5.84e-05	0.00459	10	10.7	0.93	A_44_P380182	Info	Mthfd2	methylenetetrahydrofolate dehydrogenase (NADP+ dependent) 2, methenyltetrahydrofolate cyclohydrolase	680308	NM_001109398	Rn.11744	ENSRNOG00000010833	Metabolic pathways, One carbon pool by folate
130	5.85e-05	0.00459	10	12.39	0.81	A_44_P157314	Info
131	5.85e-05	0.00459	11.61	10.99	1.06	A_44_P291952	Info	Scarf1	scavenger receptor class F, member 1	303313	NM_001107022	Rn.224782
132	6.01e-05	0.00465	13.15	14.2	0.93	A_44_P1048663	Info	Ccnl1	cyclin L1	114121	NM_053662	Rn.12962	ENSRNOG00000011586
133	6.02e-05	0.00465	13.21	13.91	0.95	A_43_P11604	Info	Timp3	TIMP metallopeptidase inhibitor 3	25358	NM_012886	Rn.119634	ENSRNOG00000004303	Inhibition of Matrix Metalloproteinases, p53 Signaling Pathway
134	6.15e-05	0.00469	10.57	11.41	0.93	A_44_P387078	Info	Rbm28	RNA binding motif protein 28	312182	NM_001107850	Rn.50022	ENSRNOG00000005468	Ribosome biogenesis in eukaryotes
135	6.17e-05	0.00469	10.06	10.89	0.92	A_44_P731768	Info
136	6.25e-05	0.00469	10.21	11.25	0.91	A_44_P650885	Info	Mthfd2	methylenetetrahydrofolate dehydrogenase (NADP+ dependent) 2, methenyltetrahydrofolate cyclohydrolase	680308	NM_001109398	Rn.11744	ENSRNOG00000010833	Metabolic pathways, One carbon pool by folate
137	6.26e-05	0.00469	10	10.69	0.94	A_43_P21653	Info	Steap4	STEAP family member 4	499991	NM_001044265	Rn.16959	ENSRNOG00000008602
138	6.48e-05	0.0048	12.16	13.12	0.93	A_44_P444257	Info	Cdkn2d	similar to cyclin-dependent kinase inhibitor 2D	494444	NM_001009719	Rn.185816		Cell Cycle: G2/M Checkpoint, Cyclins and Cell Cycle Regulation, Cell cycle
139	6.49e-05	0.0048	10	12.81	0.78	A_44_P462661	Info	Il1rn	interleukin 1 receptor antagonist	60582	NM_022194	Rn.162640	ENSRNOG00000005871	Signal transduction through IL1R
140	6.56e-05	0.00481	11.64	13.2	0.88	A_42_P515405	Info	Ier3	immediate early response 3	294235	NM_212505	Rn.23638	ENSRNOG00000000827
141	6.68e-05	0.00484	11.57	13.15	0.88	A_44_P270700	Info
142	6.69e-05	0.00484	12.14	12.85	0.94	A_44_P622060	Info
143	6.8e-05	0.00488	12.34	13.28	0.93	A_44_P184505	Info	Hbegf	heparin-binding EGF-like growth factor	25433	NM_012945	Rn.10148	ENSRNOG00000018646	NFAT and Hypertrophy of the heart (Transcription in the broken heart), Epithelial cell signaling in Helicobacter pylori infection, ErbB signaling pathway, GnRH signaling pathway
144	6.89e-05	0.00491	10.04	10.62	0.95	A_44_P110149	Info
145	7.01e-05	0.00497	10.99	11.72	0.94	A_44_P141899	Info	Ppp1r2	protein phosphatase 1, regulatory (inhibitor) subunit 2	192361	NM_138823	Rn.4016	ENSRNOG00000001733
146	7.08e-05	0.00498	10.81	11.53	0.94	A_44_P946005	Info
147	7.27e-05	0.00505	10.74	12.22	0.88	A_44_P857191	Info
148	7.28e-05	0.00505	11.18	12.59	0.89	A_44_P519834	Info	Ptpn1	protein tyrosine phosphatase, non-receptor type 1	24697	NM_012637	Rn.11317	ENSRNOG00000010574	Adherens junction, Insulin signaling pathway
149	7.4e-05	0.0051	11.42	10.58	1.08	A_42_P685974	Info	Phactr1	phosphatase and actin regulator 1	306844	NM_214457	Rn.22981
150	7.49e-05	0.00513	11.52	12.18	0.95	A_44_P337615	Info	Tbrg4	transforming growth factor beta regulator 4	360977	NM_001012154	Rn.22830	ENSRNOG00000052477
151	7.66e-05	0.00518	11.63	12.86	0.9	A_44_P117389	Info
152	7.67e-05	0.00518	10.77	11.44	0.94	A_44_P778283	Info
153	7.71e-05	0.00518	10.3	10.85	0.95	A_44_P511178	Info	Pus7	pseudouridylate synthase 7	296751	NM_001170589	Rn.230290	ENSRNOG00000010572
154	8e-05	0.00527	10.46	11.78	0.89	A_44_P372529	Info	Crem	cAMP responsive element modulator	25620	NM_001110860	Rn.10251	ENSRNOG00000014900	Regulation of Spermatogenesis by CREM, Repression of Pain Sensation by the Transcriptional Regulator DREAM
155	8.03e-05	0.00527	10.63	11.57	0.92	A_44_P289685	Info
156	8.11e-05	0.00527	13.12	13.79	0.95	A_44_P689909	Info
157	8.13e-05	0.00527	11.28	10.63	1.06	A_44_P141644	Info	LOC100912557	6.8 kDa mitochondrial proteolipid-like	100912557	XR_347572	Rn.122476
158	8.14e-05	0.00527	10	10.99	0.91	A_43_P12141	Info	Stx7	syntaxin 7	60466	NM_021869	Rn.1993	ENSRNOG00000015670	Phagosome, SNARE interactions in vesicular transport
159	8.15e-05	0.00527	13.62	12.88	1.06	A_44_P991634	Info	Lmo7	LIM domain 7	361084	NM_001001515	Rn.98417	ENSRNOG00000060775	Adherens junction
160	8.21e-05	0.00527	10	11.11	0.9	A_44_P371339	Info	Il6	interleukin 6	24498	NM_012589	Rn.9873	ENSRNOG00000010278	Cytokine Network, Cytokines and Inflammatory Response, Erythrocyte Differentiation Pathway, IL 17 Signaling Pathway, IL 5 Signaling Pathway, IL 6 signaling pathway, IL-10 Anti-inflammatory Signaling Pathway, Regulation of hematopoiesis by cytokines, Role of ERBB2 in Signal Transduction and Oncology, Signal transduction through IL1R, African trypanosomiasis, Amoebiasis, Chagas disease (American tr…
161	8.35e-05	0.00531	10.01	10.47	0.96	A_44_P900716	Info
162	8.37e-05	0.00531	10.48	11.61	0.9	A_44_P845432	Info
163	8.51e-05	0.00532	10.34	11.06	0.94	A_44_P319721	Info	Steap4	STEAP family member 4	499991	NM_001044265	Rn.16959	ENSRNOG00000008602
164	8.59e-05	0.00532	10.63	11.17	0.95	A_44_P344181	Info	Map6	microtubule-associated protein 6	29457	NM_017204	Rn.37490	ENSRNOG00000027204
165	8.68e-05	0.00532	10.3	12.37	0.83	A_44_P960804	Info
166	8.71e-05	0.00532	10.08	10.69	0.94	A_44_P654096	Info
167	8.71e-05	0.00532	10.01	10.5	0.95	A_44_P946443	Info
168	8.73e-05	0.00532	11.46	13.59	0.84	A_42_P493380	Info	Myc	myelocytomatosis oncogene	24577	NM_012603	Rn.12072	ENSRNOG00000004500	Cadmium induces DNA synthesis and proliferation in macrophages, CTCF: First Multivalent Nuclear Factor, Erk1/Erk2 Mapk Signaling pathway, IL-2 Receptor Beta Chain in T cell Activation, Inhibition of Cellular Proliferation by Gleevec, MAPKinase Signaling Pathway, Neuropeptides VIP and PACAP inhibit the apoptosis of activated T cells, Overview of telomerase protein component gene hTert Transcriptio…
169	8.75e-05	0.00532	11.84	12.85	0.92	A_42_P543226	Info
170	8.9e-05	0.00538	10.89	12.04	0.9	A_44_P564669	Info
171	9.13e-05	0.00545	13.72	14.52	0.94	A_44_P869850	Info
172	9.13e-05	0.00545	11.82	10.7	1.11	A_44_P991819	Info	Krt19	keratin 19, type I	360626	NM_199498	Rn.9359	ENSRNOG00000014233
173	9.25e-05	0.00549	10.9	12.62	0.86	A_44_P793322	Info
174	9.3e-05	0.00549	10	12.16	0.82	A_43_P14911	Info	Il1b	interleukin 1 beta	24494	NM_031512	Rn.9869	ENSRNOG00000004649	IL 5 Signaling Pathway, Msp/Ron Receptor Signaling Pathway, NFkB activation by Nontypeable Hemophilus influenzae, Signal transduction through IL1R, African trypanosomiasis, Alzheimer's disease, Amoebiasis, Apoptosis, Chagas disease (American trypanosomiasis), Cytokine-cytokine receptor interaction, Cytosolic DNA-sensing pathway, Graft-versus-host disease, Hematopoietic cell lineage, Leishmaniasis…
175	9.41e-05	0.00552	10.17	12.02	0.85	A_43_P10814	Info	Noct	nocturnin	310395	NM_138526	Rn.15040	ENSRNOG00000010799
176	9.69e-05	0.00562	12.94	13.76	0.94	A_44_P1053706	Info	Nip7	NIP7, nucleolar pre-rRNA processing protein	192180	NM_138847	Rn.127815	ENSRNOG00000020391
177	9.69e-05	0.00562	11.08	11.78	0.94	A_44_P540279	Info	Top1	topoisomerase (DNA) I	64550	NM_022615	Rn.91572	ENSRNOG00000047611
178	9.76e-05	0.00563	10.61	11.71	0.91	A_44_P761267	Info
179	9.87e-05	0.00565	11.17	11.91	0.94	A_44_P612277	Info	Utp15	UTP15, U3 small nucleolar ribonucleoprotein, homolog (S. cerevisiae)	310019	NM_001107647	Rn.7959	ENSRNOG00000016591	Ribosome biogenesis in eukaryotes
180	9.9e-05	0.00565	10.35	11.92	0.87	A_44_P1011716	Info	Adora2b	adenosine A2B receptor	29316	NM_017161	Rn.89544	ENSRNOG00000002922	Calcium signaling pathway, Neuroactive ligand-receptor interaction, Vascular smooth muscle contraction
181	0.0001005	0.00566	10.03	10.66	0.94	A_44_P173568	Info	Pop1	POP1 homolog, ribonuclease P/MRP subunit	315045	NM_001130550	Rn.22746	ENSRNOG00000005243	Ribosome biogenesis in eukaryotes, RNA transport
182	0.0001013	0.00566	12.45	11.63	1.07	A_43_P10692	Info
183	0.0001015	0.00566	10.11	10.86	0.93	A_44_P138790	Info	Cirbp	cold inducible RNA binding protein	81825	NM_031147	Rn.28931	ENSRNOG00000015999
184	0.0001021	0.00566	11.75	12.42	0.95	A_43_P19267	Info	Riok2	RIO kinase 2	308201	NM_001009687	Rn.137079	ENSRNOG00000012692	Ribosome biogenesis in eukaryotes
185	0.0001027	0.00566	11.38	10.7	1.06	A_44_P502252	Info
186	0.0001029	0.00566	10.75	11.25	0.96	A_44_P638191	Info
187	0.0001031	0.00566	11.13	10.19	1.09	A_42_P591516	Info
188	0.0001043	0.0057	11.34	10.84	1.05	A_42_P453055	Info	Bcam	basal cell adhesion molecule (Lutheran blood group)	78958	NM_031752	Rn.7003	ENSRNOG00000029399
189	0.0001074	0.00584	12.13	13.06	0.93	A_44_P1047158	Info	Tnip2	TNFAIP3 interacting protein 2	305451	NM_001024771	Rn.17607	ENSRNOG00000013805
190	0.0001086	0.00587	10.6	10.05	1.05	A_44_P103215	Info	Sec23a	Sec23 homolog A, COPII coat complex component	58817	NM_001105732	Rn.203115	ENSRNOG00000004657	Protein processing in endoplasmic reticulum
191	0.0001101	0.00592	12.37	13.51	0.92	A_42_P490804	Info	Nop58	NOP58 ribonucleoprotein	60373	NM_021754	Rn.43930	ENSRNOG00000016486	Ribosome biogenesis in eukaryotes
192	0.0001119	0.00597	10.77	10.25	1.05	A_42_P734842	Info
193	0.0001122	0.00597	15.14	16.04	0.94	A_42_P812263	Info	Sat1	spermidine/spermine N1-acetyl transferase 1	302642	NM_001007667	Rn.107986	ENSRNOG00000003809	Arginine and proline metabolism, Metabolic pathways
194	0.000113	0.00597	12.14	12.82	0.95	A_44_P557154	Info	Smim3	small integral membrane protein 3	286910	NM_173126	Rn.8865	ENSRNOG00000019536
195	0.0001133	0.00597	12.46	11.17	1.12	A_44_P203416	Info	Inpp4b	inositol polyphosphate-4-phosphatase, type II	116699	NM_053917	Rn.10829	ENSRNOG00000018382	Inositol phosphate metabolism, Metabolic pathways, Phosphatidylinositol signaling system
196	0.0001179	0.00618	10.14	10.86	0.93	A_44_P403221	Info
197	0.0001209	0.00625	12.34	10.87	1.14	A_44_P901239	Info
198	0.0001212	0.00625	11.33	10.04	1.13	A_44_P699502	Info	Arhgef16	Rho guanine nucleotide exchange factor (GEF) 16	687105	NM_001127591	Rn.216416	ENSRNOG00000046803
199	0.0001218	0.00625	11.71	11	1.07	A_44_P730508	Info
200	0.0001224	0.00625	10.13	10.71	0.95	A_44_P311963	Info	Otud3	OTU deubiquitinase 3	500572	NM_001191983	Rn.98341	ENSRNOG00000017037
201	0.0001228	0.00625	13.76	14.86	0.93	A_43_P11616	Info	Atf3	activating transcription factor 3	25389	NM_012912	Rn.9664	ENSRNOG00000003745
202	0.0001241	0.00625	11.85	12.52	0.95	A_44_P405655	Info	LOC499339	hypothetical protein LOC499339	499339	NM_001025036	Rn.127943	ENSRNOG00000012574
203	0.0001245	0.00625	15.75	16.92	0.93	A_44_P524359	Info	Anxa1	annexin A1	25380	NM_012904	Rn.1792	ENSRNOG00000017469	Corticosteroids and cardioprotection
204	0.0001246	0.00625	13.33	14.15	0.94	A_44_P468746	Info	Tubb6	tubulin, beta 6 class V	307351	NM_001025675	Rn.98430	ENSRNOG00000018371	Gap junction, Pathogenic Escherichia coli infection, Phagosome
205	0.0001248	0.00625	10.41	11.15	0.93	A_43_P23474	Info	Uhrf1bp1l	UHRF1 binding protein 1-like	363009	NM_001108753	Rn.56018	ENSRNOG00000050317
206	0.0001257	0.00627	13.38	14.23	0.94	A_44_P805242	Info
207	0.0001289	0.00638	12.02	11.11	1.08	A_44_P314876	Info
208	0.0001291	0.00638	12.06	12.93	0.93	A_44_P487355	Info	Zfp281	zinc finger protein 281	305083	NM_001012030	Rn.204958	ENSRNOG00000058643
209	0.0001298	0.00638	13.32	15.05	0.89	A_44_P232897	Info	Procr	protein C receptor, endothelial	362248	NM_001025733	Rn.144312	ENSRNOG00000019330	Transcriptional activation of dbpb from mRNA
210	0.0001346	0.00655	13.79	12.87	1.07	A_42_P818546	Info	Fhod1	formin homology 2 domain containing 1	291964	NM_001191600	Rn.105655	ENSRNOG00000054625
211	0.0001358	0.00655	10.2	11.7	0.87	A_43_P18969	Info	Fkbp5	FK506 binding protein 5	361810	NM_001012174	Rn.144288	ENSRNOG00000022523
212	0.0001359	0.00655	10.72	12.02	0.89	A_42_P648200	Info	Pak1ip1	PAK1 interacting protein 1	361232	NM_001037356	Rn.115052	ENSRNOG00000023799
213	0.0001367	0.00655	10.91	12.86	0.85	A_44_P866659	Info
214	0.0001374	0.00655	10.97	11.53	0.95	A_44_P1057707	Info	Pno1	partner of NOB1 homolog	289809	NM_199083	Rn.20046	ENSRNOG00000005524
215	0.0001377	0.00655	10.52	13.13	0.8	A_44_P768625	Info
216	0.0001378	0.00655	10.4	12.64	0.82	A_42_P758222	Info	Arg1	arginase 1	29221	NM_017134	Rn.9857	ENSRNOG00000013304	Amoebiasis, Arginine and proline metabolism, Metabolic pathways
217	0.0001385	0.00656	11.77	12.37	0.95	A_44_P132614	Info	Slc20a1	solute carrier family 20 (phosphate transporter), member 1	81826	NM_031148	Rn.162702	ENSRNOG00000018567
218	0.0001404	0.00659	13.13	12.22	1.07	A_44_P454065	Info	Jag1	jagged 1	29146	NM_019147	Rn.88804	ENSRNOG00000007443	Notch signaling pathway
219	0.000141	0.00659	11.72	11.04	1.06	A_44_P990467	Info
220	0.0001416	0.00659	12.62	13.97	0.9	A_44_P303430	Info
221	0.0001428	0.00659	12.72	13.79	0.92	A_44_P216395	Info	Gadd45a	growth arrest and DNA-damage-inducible, alpha	25112	NM_024127	Rn.10250	ENSRNOG00000005615	ATM Signaling Pathway, Cell Cycle: G2/M Checkpoint, p53 Signaling Pathway, Cell cycle, MAPK signaling pathway, p53 signaling pathway
222	0.000143	0.00659	15.02	16.68	0.9	A_42_P762829	Info	Cebpd	CCAAT/enhancer binding protein (C/EBP), delta	25695	NM_013154	Rn.6975	ENSRNOG00000050869
223	0.0001431	0.00659	13.76	14.53	0.95	A_43_P15033	Info
224	0.0001436	0.00659	11.99	13.17	0.91	A_44_P144232	Info	Fgl2	fibrinogen-like 2	84586	NM_053455	Rn.64635	ENSRNOG00000012881
225	0.0001454	0.00663	10.82	10	1.08	A_44_P869273	Info
226	0.0001463	0.00663	10.47	10.01	1.05	A_44_P539312	Info	Klc4	kinesin light chain 4	316226	NM_001009601	Rn.16800	ENSRNOG00000018168
227	0.0001476	0.00663	13.32	14.5	0.92	A_44_P280965	Info	Mcl1	myeloid cell leukemia 1	60430	NM_021846	Rn.129914
228	0.0001478	0.00663	10.01	10.52	0.95	A_44_P344599	Info	Tead1	TEA domain family member 1	361630	NM_001198589	Rn.51807	ENSRNOG00000015488
229	0.0001479	0.00663	10.07	11.21	0.9	A_44_P883997	Info
230	0.0001497	0.00669	10.44	11.2	0.93	A_43_P12900	Info	Gtpbp4	GTP binding protein 4	114300	NM_053689	Rn.96111	ENSRNOG00000016217	Ribosome biogenesis in eukaryotes
231	0.0001517	0.00675	10.43	11.08	0.94	A_44_P525094	Info	Nipa2	non imprinted in Prader-Willi/Angelman syndrome 2	308667	NM_001107518	Rn.2757	ENSRNOG00000012690
232	0.0001525	0.00675	12.27	11.7	1.05	A_44_P217189	Info	Echdc2	enoyl CoA hydratase domain containing 2	298381	NM_001106675	Rn.1408	ENSRNOG00000029333
233	0.0001553	0.00685	10	11.67	0.86	A_43_P12125	Info	Junb	jun B proto-oncogene	24517	NM_021836	Rn.15806	ENSRNOG00000042838	Osteoclast differentiation
234	0.000157	0.00686	11.56	12.26	0.94	A_44_P1055795	Info	Trmt10c	tRNA methyltransferase 10 homolog C (S. cerevisiae)	304012	NM_001008337	Rn.13590	ENSRNOG00000039567
235	0.000157	0.00686	10.59	13.07	0.81	A_44_P391296	Info	Ccl7	chemokine (C-C motif) ligand 7	287561	NM_001007612	Rn.26815	ENSRNOG00000000239	Chemokine signaling pathway, Cytokine-cytokine receptor interaction
236	0.0001591	0.00689	11.19	10.67	1.05	A_44_P398969	Info	Gtpbp2	GTP binding protein 2	363195	NM_001013225	Rn.3595	ENSRNOG00000019332
237	0.0001592	0.00689	12.08	12.77	0.95	A_44_P577582	Info
238	0.0001602	0.00689	11.08	11.6	0.95	A_44_P127156	Info
239	0.0001603	0.00689	10.64	10.01	1.06	A_44_P638446	Info
240	0.0001621	0.00694	10	10.55	0.95	A_44_P563610	Info
241	0.0001644	0.00697	11.88	12.97	0.92	A_44_P881253	Info	Pqlc1	PQ loop repeat containing 1	361352	NM_001013189	Rn.17290	ENSRNOG00000059215
242	0.0001646	0.00697	12.39	12.98	0.95	A_44_P132610	Info	Slc20a1	solute carrier family 20 (phosphate transporter), member 1	81826	NM_031148	Rn.162702	ENSRNOG00000018567
243	0.0001655	0.00697	10.04	10.56	0.95	A_44_P628127	Info
244	0.0001659	0.00697	10	11.01	0.91	A_44_P178240	Info	Rrs1	ribosome biogenesis regulator homolog	297784	NM_001079699	Rn.228976	ENSRNOG00000007240
245	0.0001665	0.00697	11.39	11.92	0.96	A_44_P341133	Info	Tns3	tensin 3	360980	NM_001170459	Rn.54151	ENSRNOG00000025695
246	0.000167	0.00697	11.65	12.33	0.95	A_44_P997825	Info	Ppp1r15a	protein phosphatase 1, regulatory subunit 15A	171071	NM_133546	Rn.2232	ENSRNOG00000020938	Protein processing in endoplasmic reticulum
247	0.0001693	0.00702	10.89	10.35	1.05	A_44_P555638	Info	Prickle3	prickle homolog 3	317380	NM_001014110	Rn.155951	ENSRNOG00000022417
248	0.0001695	0.00702	12.33	12.92	0.95	A_42_P497393	Info
249	0.0001726	0.00712	13.08	13.66	0.96	A_44_P526661	Info
250	0.0001752	0.0072	10.21	10.96	0.93	A_44_P281297	Info
251	0.000176	0.0072	10.02	10.55	0.95	A_44_P157721	Info
252	0.0001775	0.00723	10.03	10.49	0.96	A_44_P944550	Info
253	0.0001786	0.00723	10.03	10.55	0.95	A_44_P348825	Info	Arf2	ADP-ribosylation factor 2	79119	NM_024150	Rn.62175	ENSRNOG00000004807
254	0.0001791	0.00723	11.44	12.15	0.94	A_43_P11114	Info
255	0.0001795	0.00723	10.46	10.02	1.04	A_44_P931544	Info
256	0.0001813	0.00726	10	10.51	0.95	A_44_P544974	Info	Nifk	nucleolar protein interacting with the FHA domain of MKI67	246042	NM_139186	Rn.20901	ENSRNOG00000025701
257	0.0001817	0.00726	11.79	12.62	0.93	A_44_P518385	Info	Yars	tyrosyl-tRNA synthetase	313047	NM_001025696	Rn.41002	ENSRNOG00000007213	Aminoacyl-tRNA biosynthesis
258	0.0001833	0.00727	12.72	11.96	1.06	A_44_P730150	Info
259	0.0001849	0.00727	10.6	10	1.06	A_44_P336075	Info	Rasl10a	RAS-like, family 10, member A	364190	NM_001108862	Rn.50230	ENSRNOG00000008951
260	0.0001859	0.00727	14.89	15.54	0.96	A_44_P357579	Info	Ddx3x	DEAD (Asp-Glu-Ala-Asp) box helicase 3, X-linked	317335	NM_001108246	Rn.95841	ENSRNOG00000023383	RIG-I-like receptor signaling pathway
261	0.0001865	0.00727	12.57	11.83	1.06	A_44_P961201	Info
262	0.0001865	0.00727	10.99	12.21	0.9	A_43_P11497	Info	Ptpn1	protein tyrosine phosphatase, non-receptor type 1	24697	NM_012637	Rn.11317	ENSRNOG00000010574	Adherens junction, Insulin signaling pathway
263	0.0001868	0.00727	10.9	10.08	1.08	A_42_P841255	Info
264	0.0001871	0.00727	10.69	10.11	1.06	A_44_P1027904	Info	Pop5	POP5 homolog, ribonuclease P/MRP subunit	117241	NM_001105752	Rn.41651	ENSRNOG00000001199	Ribosome biogenesis in eukaryotes, RNA transport
265	0.0001875	0.00727	14.3	13.7	1.04	A_44_P189299	Info	Ccnd1	cyclin D1	58919	NM_171992	Rn.22279	ENSRNOG00000020918	BTG family proteins and cell cycle regulation, Cell Cycle: G1/S Check Point , Cyclins and Cell Cycle Regulation, Inactivation of Gsk3 by AKT causes accumulation of b-catenin in Alveolar Macrophages, Influence of Ras and Rho proteins on G1 to S Transition, p53 Signaling Pathway, WNT Signaling Pathway, Acute myeloid leukemia, Bladder cancer, Cell cycle, Chronic myeloid leukemia, Colorectal cancer, …
266	0.0001894	0.00731	10.89	10.11	1.08	A_44_P624280	Info
267	0.0001932	0.00738	13.27	12.61	1.05	A_42_P509843	Info	Tradd	TNFRSF1A-associated via death domain	246756	NM_001100480	Rn.18545	ENSRNOG00000015179	Acetylation and Deacetylation of RelA in The Nucleus, Ceramide Signaling Pathway, HIV-I Nef: negative effector of Fas and TNF, Induction of apoptosis through DR3 and DR4/5 Death Receptors , MAPKinase Signaling Pathway, NF-kB Signaling Pathway, p38 MAPK Signaling Pathway , SODD/TNFR1 Signaling Pathway, TNF/Stress Related Signaling, TNFR1 Signaling Pathway, Adipocytokine signaling pathway, Apoptosi…
268	0.0001932	0.00738	11.92	12.56	0.95	A_44_P342124	Info	Ube2d4	ubiquitin-conjugating enzyme E2D 4 (putative)	79435	NM_031001	Rn.113868	ENSRNOG00000034016	Protein processing in endoplasmic reticulum, Ubiquitin mediated proteolysis
269	0.0001933	0.00738	10.97	11.61	0.94	A_44_P716307	Info
270	0.0001947	0.00741	12.15	11.64	1.04	A_42_P473389	Info	Bmyc	brain expressed myelocytomatosis oncogene	311807	NM_001013163	Rn.11204	ENSRNOG00000042556
271	0.0001959	0.00743	10	10.53	0.95	A_44_P313815	Info	Tesk2	testis-specific kinase 2	170908	NM_133396	Rn.144652	ENSRNOG00000017282
272	0.000198	0.00748	10	11.17	0.9	A_43_P18793	Info	Gfpt2	glutamine-fructose-6-phosphate transaminase 2	360518	NM_001002819	Rn.16089	ENSRNOG00000002810	Alanine, aspartate and glutamate metabolism, Amino sugar and nucleotide sugar metabolism, Metabolic pathways
273	0.0001991	0.00748	10.11	11.14	0.91	A_44_P869539	Info
274	0.0002013	0.00748	10.81	11.35	0.95	A_42_P783318	Info	Tp53i13	tumor protein p53 inducible protein 13	287550	NM_001105818	Rn.17771	ENSRNOG00000022615
275	0.0002019	0.00748	12.91	13.7	0.94	A_42_P664520	Info	Fen1	flap structure-specific endonuclease 1	84490	NM_053430	Rn.16664	ENSRNOG00000020531	Base excision repair, DNA replication, Non-homologous end-joining
276	0.0002023	0.00748	13.83	15.56	0.89	A_44_P635423	Info
277	0.0002029	0.00748	13.53	12.75	1.06	A_44_P695179	Info	Klc2	kinesin light chain 2	309159	NM_001107571	Rn.13031	ENSRNOG00000020299
278	0.000203	0.00748	10.09	11.75	0.86	A_44_P838992	Info
279	0.000203	0.00748	15.15	15.98	0.95	A_43_P11152	Info	Tm4sf1	transmembrane 4 L six family member 1	295061	NM_001106434	Rn.24712	ENSRNOG00000015812
280	0.0002042	0.00749	13.13	12.52	1.05	A_44_P996521	Info	Cxxc5	CXXC finger protein 5	291670	NM_001007628	Rn.105695	ENSRNOG00000032878
281	0.0002054	0.00751	12.26	11.62	1.05	A_44_P1045425	Info	Ptk2	protein tyrosine kinase 2	25614	NM_013081	Rn.2809	ENSRNOG00000007916	Amoebiasis, Axon guidance, Bacterial invasion of epithelial cells, Chemokine signaling pathway, ErbB signaling pathway, Focal adhesion, Leukocyte transendothelial migration, Pathways in cancer, Regulation of actin cytoskeleton, Small cell lung cancer, VEGF signaling pathway
282	0.0002062	0.00751	13.11	14.2	0.92	A_44_P253208	Info	Adamts9	ADAM metallopeptidase with thrombospondin type 1 motif, 9	312566	NM_001107877	Rn.162758	ENSRNOG00000023257
283	0.0002078	0.00754	11.43	12.9	0.89	A_44_P944540	Info
284	0.0002099	0.00759	11.45	12.75	0.9	A_43_P15587	Info	Map3k8	mitogen-activated protein kinase kinase kinase 8	116596	NM_053847	Rn.9939	ENSRNOG00000016378	MAPKinase Signaling Pathway, MAPK signaling pathway, T cell receptor signaling pathway, Toll-like receptor signaling pathway
285	0.0002147	0.00774	11.48	10.98	1.05	A_44_P490954	Info
286	0.000216	0.00776	11.37	12.06	0.94	A_44_P1037771	Info	Zfp593	zinc finger protein 593	298546	NM_001106689	Rn.147537	ENSRNOG00000016392
287	0.000217	0.00777	10.24	10.74	0.95	A_44_P806641	Info
288	0.0002191	0.00781	11.04	13.6	0.81	A_44_P1022002	Info	Ccl7	chemokine (C-C motif) ligand 7	287561	NM_001007612	Rn.26815	ENSRNOG00000000239	Chemokine signaling pathway, Cytokine-cytokine receptor interaction
289	0.00022	0.00782	15.3	14.62	1.05	A_44_P994198	Info	Glis2	GLIS family zinc finger 2	302946	NM_001106978	Rn.166996	ENSRNOG00000004766
290	0.0002231	0.00789	15.52	16.66	0.93	A_44_P461154	Info	Timp1	TIMP metallopeptidase inhibitor 1	116510	NM_053819	Rn.25754	ENSRNOG00000010208	Inhibition of Matrix Metalloproteinases
291	0.0002234	0.00789	13.03	12.16	1.07	A_42_P743580	Info	Rgs4	regulator of G-protein signaling 4	29480	NM_017214	Rn.11065	ENSRNOG00000002773
292	0.000225	0.00792	10.75	12.27	0.88	A_44_P392611	Info	Nfatc2	nuclear factor of activated T-cells, cytoplasmic, calcineurin-dependent 2	311658	NM_001107805	Rn.17773	ENSRNOG00000012175	BCR Signaling Pathway, Control of skeletal myogenesis by HDAC & calcium/calmodulin-dependent kinase (CaMK), Effects of calcineurin in Keratinocyte Differentiation, Fc Epsilon Receptor I Signaling in Mast Cells, fMLP induced chemokine gene expression in HMC-1 cells, GATA3 participate in activating the Th2 cytokine genes expression, Neuropeptides VIP and PACAP inhibit the apoptosis of activated T c…
293	0.0002272	0.00792	12	11.46	1.05	A_44_P215056	Info	Itpr1	inositol 1,4,5-trisphosphate receptor, type 1	25262	NM_001007235	Rn.2135	ENSRNOG00000007104	Alzheimer's disease, Calcium signaling pathway, Gap junction, Gastric acid secretion, GnRH signaling pathway, Huntington's disease, Long-term depression, Long-term potentiation, Oocyte meiosis, Pancreatic secretion, Phosphatidylinositol signaling system, Salivary secretion, Vascular smooth muscle contraction
294	0.000228	0.00792	10.06	10.56	0.95	A_44_P621785	Info
295	0.0002283	0.00792	10	10.96	0.91	A_44_P509500	Info	Akap2	A kinase (PRKA) anchor protein 2	298024	NM_001011974	Rn.162811	ENSRNOG00000011504
296	0.0002287	0.00792	12.2	13.01	0.94	A_42_P724142	Info	Mphosph10	M-phase phosphoprotein 10 (U3 small nucleolar ribonucleoprotein)	293828	NM_001106340	Rn.103228	ENSRNOG00000016266	Ribosome biogenesis in eukaryotes
297	0.0002291	0.00792	10.5	10.91	0.96	A_44_P265682	Info	Akap11	A kinase (PRKA) anchor protein 11	498549	NM_012773	Rn.219324	ENSRNOG00000009987
298	0.0002302	0.00793	12.61	12.04	1.05	A_44_P1029472	Info	Pagr1	Paxip1-associated glutamate-rich protein 1	293500	NM_001013901	Rn.159917
299	0.0002324	0.00798	10.77	10.13	1.06	A_44_P180041	Info	Nme6	NME/NM23 nucleoside diphosphate kinase 6	58964	NM_001191884	Rn.36170	ENSRNOG00000020721	Metabolic pathways, Purine metabolism, Pyrimidine metabolism
300	0.0002345	0.00803	13.41	13.93	0.96	A_44_P714409	Info	Srsf3	serine/arginine-rich splicing factor 3	361814	NM_001047907	Rn.9002	ENSRNOG00000000520	Spliceosome
301	0.0002374	0.00809	11.6	12.36	0.94	A_42_P675672	Info	Ctu2	cytosolic thiouridylase subunit 2 homolog (S. pombe)	292069	NM_001037094	Rn.20640	ENSRNOG00000051531	Sulfur relay system
302	0.0002379	0.00809	10	10.4	0.96	A_44_P436336	Info	Mageh1	melanoma antigen, family H, 1	367767	NM_001013250	Rn.56595	ENSRNOG00000003178
303	0.000242	0.00817	10.37	10	1.04	A_42_P479160	Info	Wnt2b	wingless-type MMTV integration site family, member 2B	116466	NM_001191848	Rn.17219	ENSRNOG00000014385	Basal cell carcinoma, Hedgehog signaling pathway, Melanogenesis, Pathways in cancer, Wnt signaling pathway
304	0.0002425	0.00817	12.49	13.61	0.92	A_43_P11621	Info	Cd44	CD44 molecule (Indian blood group)	25406	NM_012924	Rn.1120	ENSRNOG00000006094	Adhesion Molecules on Lymphocyte, Monocyte and its Surface Molecules, Neutrophil and Its Surface Molecules, ECM-receptor interaction, Hematopoietic cell lineage, Shigellosis
305	0.0002426	0.00817	11.35	12.47	0.91	A_44_P1010482	Info	Cd3eap	CD3e molecule, epsilon associated protein	680493	NM_001109416	Rn.155132	ENSRNOG00000016825
306	0.0002454	0.00822	10.64	11.29	0.94	A_44_P535913	Info	Rnmtl1	RNA methyltransferase like 1	360569	NM_001108282	Rn.83045	ENSRNOG00000037238
307	0.0002462	0.00822	10.04	11.09	0.91	A_44_P1031063	Info
308	0.0002465	0.00822	10.96	10.27	1.07	A_44_P423130	Info
309	0.0002482	0.00825	13.89	14.93	0.93	A_44_P346491	Info	Srsf5	serine/arginine-rich splicing factor 5	29667	NM_001195505	Rn.54448	ENSRNOG00000005513	Spliceosome
310	0.0002526	0.00833	12.15	11.48	1.06	A_44_P134917	Info
311	0.0002533	0.00833	13.64	12.99	1.05	A_44_P664495	Info	Prickle1	prickle homolog 1	315259	NM_199396	Rn.141040	ENSRNOG00000022772	Wnt signaling pathway
312	0.0002539	0.00833	11.19	10.65	1.05	A_44_P1045469	Info
313	0.0002549	0.00833	10.67	10	1.07	A_43_P17890	Info
314	0.0002557	0.00833	11.6	12.47	0.93	A_44_P715425	Info
315	0.0002559	0.00833	12.21	14.1	0.87	A_44_P541397	Info	Procr	protein C receptor, endothelial	362248	NM_001025733	Rn.144312	ENSRNOG00000019330	Transcriptional activation of dbpb from mRNA
316	0.0002565	0.00833	10.68	10.27	1.04	A_44_P1043051	Info	Sike1	suppressor of IKBKE 1	362007	NM_001012182	Rn.9125	ENSRNOG00000017502	RIG-I-like receptor signaling pathway
317	0.000257	0.00833	10.56	10	1.06	A_44_P378749	Info
318	0.0002622	0.00847	14.23	13.35	1.07	A_44_P914607	Info	Plxnd1	plexin D1	312652	NM_001107881	Rn.21111	ENSRNOG00000025209
319	0.000264	0.00848	10.5	10	1.05	A_44_P763063	Info
320	0.0002648	0.00848	10.97	11.48	0.96	A_44_P551086	Info
321	0.0002651	0.00848	10.68	11.12	0.96	A_44_P854454	Info
322	0.0002714	0.00864	10.3	11.24	0.92	A_44_P554454	Info	Txnrd1	thioredoxin reductase 1	58819	NM_031614	Rn.67581	ENSRNOG00000009088	Pyrimidine metabolism, Selenocompound metabolism
323	0.0002716	0.00864	13.59	13.02	1.04	A_44_P687053	Info
324	0.000278	0.00878	12.18	12.65	0.96	A_44_P363638	Info
325	0.0002786	0.00878	13.09	13.85	0.95	A_44_P502262	Info
326	0.0002792	0.00878	11.37	12.45	0.91	A_44_P435996	Info	Slc41a1	solute carrier family 41 (magnesium transporter), member 1	363985	NM_001108855	Rn.145261	ENSRNOG00000042320
327	0.00028	0.00878	13.29	15.05	0.88	A_44_P532249	Info	Fkbp5	FK506 binding protein 5	361810	NM_001012174	Rn.144288	ENSRNOG00000022523
328	0.0002804	0.00878	10.07	10.74	0.94	A_44_P651992	Info
329	0.0002811	0.00878	12.54	11.69	1.07	A_42_P753215	Info	Synj2	synaptojanin 2	84018	NM_001113371	Rn.10868	ENSRNOG00000017114	Endocytotic role of NDK, Phosphins and Dynamin, Inositol phosphate metabolism, Metabolic pathways, Phosphatidylinositol signaling system
330	0.000285	0.00884	11.21	12.53	0.89	A_43_P11792	Info	Sod2	superoxide dismutase 2, mitochondrial	24787	NM_017051	Rn.10488	ENSRNOG00000019048	Erythropoietin mediated neuroprotection through NF-kB, The IGF-1 Receptor and Longevity, Huntington's disease, Peroxisome
331	0.0002851	0.00884	11.49	12.08	0.95	A_44_P1058980	Info	Utp3	UTP3, small subunit (SSU) processome component, homolog (S. cerevisiae)	305258	NM_001012036	Rn.23516	ENSRNOG00000003599
332	0.0002866	0.00884	12.9	14.22	0.91	A_43_P15253	Info	Icam1	intercellular adhesion molecule 1	25464	NM_012967	Rn.12	ENSRNOG00000020679	Adhesion Molecules on Lymphocyte, B Lymphocyte Cell Surface Molecules, CTL mediated immune response against target cells , Monocyte and its Surface Molecules, Neutrophil and Its Surface Molecules, T Cytotoxic Cell Surface Molecules, T Helper Cell Surface Molecules, African trypanosomiasis, Cell adhesion molecules (CAMs), Leukocyte transendothelial migration, Malaria, Natural killer cell mediated …
333	0.0002867	0.00884	13.73	13.18	1.04	A_44_P714868	Info
334	0.0002887	0.00887	11.84	11.32	1.05	A_44_P684783	Info
335	0.0002894	0.00887	11.29	11.96	0.94	A_44_P173478	Info
336	0.0002917	0.00892	10	10.41	0.96	A_44_P763753	Info
337	0.0002927	0.00892	11.74	10.17	1.16	A_44_P700742	Info
338	0.0002941	0.00894	10.73	10.04	1.07	A_43_P14430	Info	Fam109b	family with sequence similarity 109, member B	688685	NM_001130511	Rn.198241	ENSRNOG00000042522
339	0.0002977	0.00898	13.22	14.06	0.94	A_43_P15775	Info	Ddx21	DEAD (Asp-Glu-Ala-Asp) box helicase 21	317399	NM_001037201	Rn.162310	ENSRNOG00000043099
340	0.0002982	0.00898	10.03	11.08	0.91	A_43_P23304	Info	Panx1	Pannexin 1	315435	NM_001270548	Rn.204521	ENSRNOG00000010060
341	0.0002982	0.00898	10.41	10	1.04	A_44_P503699	Info
342	0.0003039	0.00911	11.85	12.35	0.96	A_44_P212567	Info	Dlgap4	discs, large (Drosophila) homolog-associated protein 4	286930	NM_173145	Rn.11279	ENSRNOG00000020225
343	0.0003042	0.00911	10.76	11.58	0.93	A_44_P1029770	Info	Nop56	NOP56 ribonucleoprotein	362214	NM_001025732	Rn.145204	ENSRNOG00000007128	Ribosome biogenesis in eukaryotes
344	0.0003063	0.00914	10.66	10.09	1.06	A_44_P534557	Info	Gprasp2	G protein-coupled receptor associated sorting protein 2	317405	XM_006227475	Rn.101194	ENSRNOG00000037658
345	0.000307	0.00914	12.53	13.27	0.94	A_44_P1070020	Info
346	0.0003093	0.00918	10.53	10.98	0.96	A_43_P20885	Info	Zfp868	zinc finger protein 868	494340	NM_001009538	Rn.17914	ENSRNOG00000028919
347	0.0003101	0.00918	10	10.64	0.94	A_44_P764517	Info
348	0.0003119	0.00919	10	10.4	0.96	A_44_P633224	Info
349	0.0003138	0.00919	12	11.52	1.04	A_44_P234657	Info
350	0.0003141	0.00919	11.89	13.42	0.89	A_42_P570241	Info	Nampt	nicotinamide phosphoribosyltransferase	297508	NM_177928	Rn.203508	ENSRNOG00000009754	Nicotinate and nicotinamide metabolism
351	0.0003142	0.00919	12.24	12.82	0.96	A_44_P976153	Info	Ptprj	protein tyrosine phosphatase, receptor type, J	29645	NM_017269	Rn.10278	ENSRNOG00000034025	Adherens junction
352	0.0003164	0.00919	11.05	12.6	0.88	A_44_P138167	Info	Uap1	UDP-N-acetylglucosamine pyrophosphorylase 1	498272	NM_001191930	Rn.138943	ENSRNOG00000002926	Amino sugar and nucleotide sugar metabolism, Metabolic pathways
353	0.0003165	0.00919	10.78	10.11	1.07	A_44_P121935	Info	Hdac10	histone deacetylase 10	362981	NM_001035000	Rn.107028	ENSRNOG00000031915
354	0.0003167	0.00919	11.06	11.96	0.92	A_44_P597380	Info
355	0.0003204	0.00924	10	10.53	0.95	A_44_P529562	Info	Slc30a1	solute carrier family 30 (zinc transporter), member 1	58976	NM_022853	Rn.10120	ENSRNOG00000004749
356	0.0003204	0.00924	10.8	10.39	1.04	A_42_P597258	Info	Ska2	spindle and kinetochore associated complex subunit 2	287598	NM_001009624	Rn.203397	ENSRNOG00000025981
357	0.0003238	0.00932	10.53	11.18	0.94	A_44_P779971	Info
358	0.0003267	0.00934	10.56	11.28	0.94	A_43_P18742	Info	Rpf2	ribosome production factor 2 homolog	294436	NM_001106391	Rn.25279	ENSRNOG00000000587
359	0.0003271	0.00934	12.33	13.65	0.9	A_44_P381069	Info	Glul	glutamate-ammonia ligase	24957	NM_017073	Rn.2204	ENSRNOG00000049560	Alanine, aspartate and glutamate metabolism, Arginine and proline metabolism, Metabolic pathways, Nitrogen metabolism
360	0.0003275	0.00934	10.44	11.1	0.94	A_43_P12665	Info	Mmp24	matrix metallopeptidase 24	83513	NM_031757	Rn.3117	ENSRNOG00000047028
361	0.0003282	0.00934	10.3	10.93	0.94	A_44_P891653	Info
362	0.0003312	0.0094	12.32	11.23	1.1	A_44_P638290	Info	Zfp467	zinc finger protein 467	500110	NM_001024327	Rn.27249	ENSRNOG00000007707
363	0.0003324	0.00941	12.01	11.08	1.08	A_44_P183160	Info
364	0.0003337	0.00941	10.56	11.54	0.92	A_44_P354480	Info	Usp36	ubiquitin specific peptidase 36	303700	NM_001107069	Rn.165326	ENSRNOG00000028255
365	0.0003342	0.00941	10.66	11.67	0.91	A_44_P183048	Info	Ctps1	CTP synthase 1	313560	NM_001134873	Rn.162834	ENSRNOG00000009963	Metabolic pathways, Pyrimidine metabolism
366	0.0003368	0.00943	12.39	11.32	1.09	A_42_P810395	Info
367	0.0003377	0.00943	10.87	11.41	0.95	A_44_P364968	Info	Zfp639	zinc finger protein 639	683504	NM_001080907	Rn.116062	ENSRNOG00000043053
368	0.0003378	0.00943	11.23	10.72	1.05	A_44_P257206	Info	Map3k12	mitogen activated protein kinase kinase kinase 12	25579	NM_013055	Rn.146082	ENSRNOG00000015134	MAPKinase Signaling Pathway, MAPK signaling pathway
369	0.0003392	0.00944	10.33	10.82	0.95	A_44_P162170	Info
370	0.0003415	0.00948	10.65	11.04	0.96	A_44_P774946	Info
371	0.0003453	0.00953	13.58	14.1	0.96	A_44_P1037526	Info	Eif3a	eukaryotic translation initiation factor 3, subunit A	292148	NM_001047087	Rn.1644	ENSRNOG00000010117	Eukaryotic protein translation, Internal Ribosome entry pathway, mTOR Signaling Pathway, RNA transport
372	0.0003456	0.00953	10.06	10.59	0.95	A_44_P674506	Info
373	0.0003462	0.00953	10.01	10.35	0.97	A_44_P177914	Info	Nvl	nuclear VCP-like	289323	NM_001105980	Rn.8896	ENSRNOG00000003629	Ribosome biogenesis in eukaryotes
374	0.0003512	0.00963	10	10.44	0.96	A_44_P326259	Info	Iffo1	intermediate filament family orphan 1	362437	NM_001108647	Rn.38932	ENSRNOG00000018533
375	0.0003526	0.00963	11.9	12.74	0.93	A_44_P957773	Info
376	0.0003526	0.00963	10	10.95	0.91	A_42_P552439	Info	Cldn14	claudin 14	304073	NM_001013429	Rn.11783	ENSRNOG00000001691	Cell adhesion molecules (CAMs), Hepatitis C, Leukocyte transendothelial migration, Tight junction
377	0.0003559	0.0097	11.76	11.05	1.07	A_44_P579264	Info
378	0.0003582	0.00973	11.13	10.62	1.05	A_44_P255954	Info
379	0.0003607	0.00978	12.34	13.03	0.95	A_43_P17271	Info
380	0.0003622	0.00979	11.74	11.18	1.05	A_44_P1021361	Info	Tlr3	toll-like receptor 3	364594	NM_198791	Rn.15273	ENSRNOG00000021726	Hepatitis C, Toll-like receptor signaling pathway
381	0.0003631	0.00979	16.57	17.44	0.95	A_43_P11614	Info	Anxa1	annexin A1	25380	NM_012904	Rn.1792	ENSRNOG00000017469	Corticosteroids and cardioprotection
382	0.0003667	0.00986	10.06	10.51	0.96	A_44_P807557	Info
383	0.0003696	0.00991	11.15	11.54	0.97	A_44_P715081	Info
384	0.0003724	0.00993	11.71	11.22	1.04	A_42_P717621	Info	Tmem216	transmembrane protein 216	361727	NM_001271039	Rn.854	ENSRNOG00000020692
385	0.0003725	0.00993	10.34	11.58	0.89	A_44_P101700	Info	Stx11	syntaxin 11	292483	NM_001025638	Rn.52178	ENSRNOG00000014902	SNARE interactions in vesicular transport
386	0.000373	0.00993	11.77	12.39	0.95	A_44_P272797	Info	Spire1	spire-type actin nucleation factor 1	307348	NM_001107381	Rn.98481	ENSRNOG00000025324	Dorso-ventral axis formation
387	0.0003752	0.00996	10.31	10.77	0.96	A_44_P977515	Info
388	0.0003772	0.00999	11.31	11.91	0.95	A_44_P653402	Info
389	0.0003821	0.0101	11.47	12.54	0.91	A_43_P14131	Info	Rgs2	regulator of G-protein signaling 2	84583	NM_053453	Rn.1892	ENSRNOG00000003687
390	0.0003852	0.0101	10.82	11.93	0.91	A_44_P346807	Info	Tsc22d3	TSC22 domain family, member 3	83514	NM_031345	Rn.21970	ENSRNOG00000056135
391	0.0003855	0.0101	11.01	11.65	0.94	A_44_P1024529	Info	Srsf2	serine/arginine-rich splicing factor 2	494445	NM_001009720	Rn.136644	ENSRNOG00000000248	Spliceosome
392	0.0003876	0.0101	11.73	11.19	1.05	A_42_P609263	Info	Lrrc42	leucine rich repeat containing 42	298309	NM_001025653	Rn.98323	ENSRNOG00000009983
393	0.0003885	0.0101	10	10.58	0.95	A_44_P308416	Info	Mt1a	metallothionein 1a	24567	NM_138826	Rn.54397	ENSRNOG00000038047
394	0.0003889	0.0101	10.54	10.02	1.05	A_44_P435197	Info	Atp5g2	ATP synthase, H+ transporting, mitochondrial Fo complex, subunit C2 (subunit 9)	171082	NM_133556	Rn.127811	ENSRNOG00000015320	Alzheimer's disease, Huntington's disease, Metabolic pathways, Oxidative phosphorylation, Parkinson's disease
395	0.0003894	0.0101	10.39	10.01	1.04	A_44_P541384	Info	Cmtm3	CKLF-like MARVEL transmembrane domain containing 3	291813	NM_001106164	Rn.15332	ENSRNOG00000010691
396	0.0003901	0.0101	13.94	15.03	0.93	A_42_P473594	Info	Egr2	early growth response 2	114090	NM_053633	Rn.89235	ENSRNOG00000000640	Neuropeptides VIP and PACAP inhibit the apoptosis of activated T cells
397	0.0003903	0.0101	10	10.92	0.92	A_44_P316358	Info	Shroom3	shroom family member 3	305230	NM_001100889	Rn.15243	ENSRNOG00000002208
398	0.0003907	0.0101	10.03	10.51	0.95	A_44_P639474	Info
399	0.0003912	0.0101	11.26	10.79	1.04	A_44_P446817	Info	Cks1b	CDC28 protein kinase regulatory subunit 1B	499655	NM_001135749	Rn.119060	ENSRNOG00000042561	Regulation of p27 Phosphorylation during Cell Cycle Progression, Pathways in cancer, Small cell lung cancer
400	0.0003923	0.0101	13.01	12.34	1.05	A_44_P343303	Info	Ppt2	palmitoyl-protein thioesterase 2	54398	NM_019367	Rn.127781	ENSRNOG00000000435	Fatty acid elongation, Lysosome, Metabolic pathways
401	0.0003957	0.0101	10.68	11.39	0.94	A_44_P1021621	Info
402	0.000396	0.0101	11.1	11.85	0.94	A_44_P448347	Info	Trmt10c	tRNA methyltransferase 10 homolog C (S. cerevisiae)	304012	NM_001008337	Rn.13590	ENSRNOG00000039567
403	0.0003984	0.0101	12.03	12.68	0.95	A_44_P430630	Info	Zfand5	zinc finger, AN1-type domain 5	293960	NM_001106356	Rn.4050	ENSRNOG00000018107
404	0.0003991	0.0101	11.33	10.54	1.07	A_42_P541660	Info	Nfatc4	nuclear factor of activated T-cells, cytoplasmic, calcineurin-dependent 4	305897	NM_001107264	Rn.23727	ENSRNOG00000020482	BCR Signaling Pathway, Effects of calcineurin in Keratinocyte Differentiation, Fc Epsilon Receptor I Signaling in Mast Cells, fMLP induced chemokine gene expression in HMC-1 cells, NFAT and Hypertrophy of the heart (Transcription in the broken heart), Signaling Pathway from G-Protein Families, T Cell Receptor Signaling Pathway, Axon guidance, B cell receptor signaling pathway, MAPK signaling path…
405	0.0004027	0.0102	12.39	11.69	1.06	A_44_P434541	Info	Ada	adenosine deaminase	24165	NM_130399	Rn.12689	ENSRNOG00000010265	Metabolic pathways, Primary immunodeficiency, Purine metabolism
406	0.000405	0.0102	12.51	11.96	1.05	A_44_P634770	Info	Cxxc5	CXXC finger protein 5	291670	NM_001007628	Rn.105695	ENSRNOG00000032878
407	0.0004056	0.0102	10.82	10.4	1.04	A_44_P210202	Info	Polg	polymerase (DNA directed), gamma	85472	NM_053528	Rn.19327	ENSRNOG00000032293	Metabolic pathways
408	0.0004087	0.0103	13.58	13.01	1.04	A_42_P544167	Info	Tep1	telomerase associated protein 1	64523	NM_022591	Rn.5890	ENSRNOG00000051706	Telomeres, Telomerase, Cellular Aging, and Immortality
409	0.0004117	0.0103	11.94	13.38	0.89	A_42_P735417	Info	Fcgr2b	Fc fragment of IgG, low affinity IIb, receptor	289211	NM_175756	Rn.33323	ENSRNOG00000046452	B Lymphocyte Cell Surface Molecules, B cell receptor signaling pathway, Fc gamma R-mediated phagocytosis, Osteoclast differentiation, Phagosome, Staphylococcus aureus infection, Systemic lupus erythematosus
410	0.0004129	0.0103	13.22	14.02	0.94	A_44_P254238	Info	Bcl2l1	Bcl2-like 1	24888	NM_001033670	Rn.10323	ENSRNOG00000007946	Amyotrophic lateral sclerosis (ALS), Apoptosis, Chronic myeloid leukemia, Jak-STAT signaling pathway, Pancreatic cancer, Pathways in cancer, Small cell lung cancer, Toxoplasmosis
411	0.0004142	0.0103	11.68	11.2	1.04	A_44_P174487	Info	Ndufa3	NADH dehydrogenase (ubiquinone) 1 alpha subcomplex, 3	691001	XM_001076462	Rn.3263	ENSRNOG00000060293	Alzheimer's disease, Huntington's disease, Metabolic pathways, Oxidative phosphorylation, Parkinson's disease
412	0.0004144	0.0103	11.07	10.47	1.06	A_44_P494741	Info	Tbc1d5	TBC1 domain family, member 5	501088	NM_001134762	Rn.203950	ENSRNOG00000010637
413	0.0004193	0.0104	10.07	10.64	0.95	A_43_P15614	Info
414	0.0004201	0.0104	13.02	12.52	1.04	A_44_P807031	Info	Tbc1d10b	TBC1 domain family, member 10b	365372	NM_001108921	Rn.98502	ENSRNOG00000017349
415	0.0004202	0.0104	10	10.55	0.95	A_44_P920111	Info
416	0.0004223	0.0104	10	11.01	0.91	A_44_P450314	Info	Rps6ka3	ribosomal protein S6 kinase polypeptide 3	501560	NM_001192004	Rn.204789	ENSRNOG00000006632	MAPKinase Signaling Pathway, Signaling Pathway from G-Protein Families, Long-term potentiation, MAPK signaling pathway, mTOR signaling pathway, Neurotrophin signaling pathway, Oocyte meiosis, Progesterone-mediated oocyte maturation
417	0.0004227	0.0104	10.39	11.18	0.93	A_44_P944912	Info
418	0.000423	0.0104	11.06	11.56	0.96	A_44_P1046976	Info
419	0.0004251	0.0104	15.29	16.19	0.94	A_44_P1037609	Info	Mat2a	methionine adenosyltransferase II, alpha	171347	NM_134351	Rn.41420	ENSRNOG00000013520	Cysteine and methionine metabolism, Metabolic pathways
420	0.0004294	0.0105	11.54	12.01	0.96	A_42_P594008	Info	Eif2b3	eukaryotic translation initiation factor 2B, subunit 3	171145	NM_133609	Rn.10577	ENSRNOG00000018375	RNA transport
421	0.0004297	0.0105	11.47	11.97	0.96	A_44_P204173	Info
422	0.0004366	0.0106	10.53	10.05	1.05	A_42_P726743	Info	Adck1	aarF domain containing kinase 1	366698	NM_001108985	Rn.36914	ENSRNOG00000012685
423	0.0004402	0.0107	12.9	12.11	1.07	A_44_P174749	Info	Srrm2	serine/arginine repetitive matrix 2	302969	NM_001277154	Rn.162027	ENSRNOG00000058561
424	0.0004413	0.0107	10.17	11.27	0.9	A_44_P222030	Info	Tbx3	T-box 3	353305	NM_181638	Rn.162144	ENSRNOG00000008706
425	0.0004465	0.0108	10.57	11.16	0.95	A_44_P528988	Info
426	0.0004477	0.0108	10.68	10.22	1.05	A_44_P147980	Info	Tbc1d5	TBC1 domain family, member 5	501088	NM_001134762	Rn.203950	ENSRNOG00000010637
427	0.0004532	0.0109	11.13	11.56	0.96	A_44_P1006977	Info	Lars	leucyl-tRNA synthetase	291624	NM_001009637	Rn.7687	ENSRNOG00000018304	Aminoacyl-tRNA biosynthesis, Valine, leucine and isoleucine biosynthesis
428	0.000456	0.0109	11.37	10.7	1.06	A_44_P394498	Info	Chst14	carbohydrate (N-acetylgalactosamine 4-0) sulfotransferase 14	691394	NM_001109639	Rn.106173	ENSRNOG00000045997	Glycosaminoglycan biosynthesis - chondroitin sulfate / dermatan sulfate
429	0.0004586	0.011	12.38	11.64	1.06	A_42_P766909	Info	Ppp1r14a	protein phosphatase 1, regulatory (inhibitor) subunit 14A	114004	NM_130403	Rn.73852	ENSRNOG00000020676	Vascular smooth muscle contraction
430	0.0004633	0.011	10	10.49	0.95	A_44_P490107	Info
431	0.0004642	0.011	13.45	12.93	1.04	A_44_P477376	Info	Nr3c1	nuclear receptor subfamily 3, group C, member 1	24413	NM_012576	Rn.90070		Chromatin Remodeling by hSWI/SNF ATP-dependent Complexes, Corticosteroids and cardioprotection, NFkB activation by Nontypeable Hemophilus influenzae, Visceral Fat Deposits and the Metabolic Syndrome, Neuroactive ligand-receptor interaction
432	0.0004673	0.011	12.41	11.59	1.07	A_42_P737912	Info	Fam180a	family with sequence similarity 180, member A	362336	NM_001108621	Rn.23539	ENSRNOG00000011750
433	0.0004673	0.011	13.45	13.92	0.97	A_44_P400591	Info
434	0.0004689	0.011	10	10.68	0.94	A_44_P538725	Info	Ppil4	peptidylprolyl isomerase (cyclophilin)-like 4	361449	NM_001108457	Rn.21237	ENSRNOG00000015552
435	0.0004693	0.011	10.45	11.07	0.94	A_44_P339818	Info	Ralgds	ral guanine nucleotide dissociation stimulator	29622	NM_019250	Rn.40174	ENSRNOG00000010219	Ras Signaling Pathway, Colorectal cancer, Pancreatic cancer, Pathways in cancer
436	0.0004694	0.011	10.96	10.46	1.05	A_44_P324009	Info	Brms1l	breast cancer metastasis-suppressor 1-like	299053	NM_001106731	Rn.95406
437	0.0004695	0.011	11.12	10.49	1.06	A_44_P671605	Info	Glis2	GLIS family zinc finger 2	302946	NM_001106978	Rn.166996	ENSRNOG00000004766
438	0.0004699	0.011	11.52	10.35	1.11	A_44_P638093	Info
439	0.0004699	0.011	14.09	13.2	1.07	A_44_P411505	Info	Ccnd1	cyclin D1	58919	NM_171992	Rn.22279	ENSRNOG00000020918	BTG family proteins and cell cycle regulation, Cell Cycle: G1/S Check Point , Cyclins and Cell Cycle Regulation, Inactivation of Gsk3 by AKT causes accumulation of b-catenin in Alveolar Macrophages, Influence of Ras and Rho proteins on G1 to S Transition, p53 Signaling Pathway, WNT Signaling Pathway, Acute myeloid leukemia, Bladder cancer, Cell cycle, Chronic myeloid leukemia, Colorectal cancer, …
440	0.0004708	0.011	10.97	12.2	0.9	A_44_P766678	Info
441	0.0004786	0.0111	12.51	11.94	1.05	A_44_P472271	Info	Rgl1	ral guanine nucleotide dissociation stimulator,-like 1	289080	NM_001105957	Rn.28005	ENSRNOG00000002347
442	0.00048	0.0112	12.55	13.28	0.94	A_44_P638464	Info
443	0.0004823	0.0112	11.72	12.52	0.94	A_43_P14144	Info	Uck2	uridine-cytidine kinase 2	304944	NM_001102408	Rn.24811	ENSRNOG00000003917	Drug metabolism - other enzymes, Metabolic pathways, Pyrimidine metabolism
444	0.0004896	0.0113	11.02	10.4	1.06	A_44_P885104	Info
445	0.0004897	0.0113	13.39	13.96	0.96	A_44_P900140	Info
446	0.0004926	0.0113	12.18	11.54	1.06	A_44_P160568	Info	Trib2	tribbles pseudokinase 2	313974	NM_001108015	Rn.162852	ENSRNOG00000004110
447	0.0004937	0.0113	12.92	14.24	0.91	A_44_P975743	Info
448	0.000495	0.0113	10.8	10.3	1.05	A_44_P387182	Info	Lsm10	LSM10, U7 small nuclear RNA associated	366468	NM_001108976	Rn.3612	ENSRNOG00000025716
449	0.0004964	0.0113	10.92	10.5	1.04	A_44_P338703	Info
450	0.0004964	0.0113	10	10.67	0.94	A_44_P334891	Info	Rcl1	RNA terminal phosphate cyclase-like 1	309301	NM_001013152	Rn.22496	ENSRNOG00000015491	Ribosome biogenesis in eukaryotes
451	0.0004973	0.0113	12.45	11.98	1.04	A_42_P546708	Info	Khdrbs3	KH domain containing, RNA binding, signal transduction associated 3	64015	NM_022249	Rn.229046	ENSRNOG00000009539
452	0.0004982	0.0113	11.91	11.26	1.06	A_42_P774468	Info	Cptp	ceramide-1-phosphate transfer protein	313771	NM_001007703	Rn.3197	ENSRNOG00000022455
453	0.0004995	0.0113	10.57	11.46	0.92	A_44_P307172	Info	Eif4a1	eukaryotic translation initiation factor 4A1	287436	NM_199372	Rn.91523	ENSRNOG00000030628	Internal Ribosome entry pathway, mTOR Signaling Pathway, Regulation of eIF4e and p70 S6 Kinase, RNA transport
454	0.0005018	0.0113	12.35	11.81	1.05	A_44_P345319	Info	Chrd	chordin	117275	NM_057134	Rn.29459	ENSRNOG00000001750	TGF-beta signaling pathway
455	0.0005019	0.0113	10.34	10.87	0.95	A_44_P251228	Info	Cyp1b1	cytochrome P450, family 1, subfamily b, polypeptide 1	25426	NM_012940	Rn.10125	ENSRNOG00000040287	Metabolism of xenobiotics by cytochrome P450, Steroid hormone biosynthesis, Tryptophan metabolism
456	0.0005081	0.0114	10	11.23	0.89	A_44_P339535	Info	Tfpi2	tissue factor pathway inhibitor 2	286926	NM_173141	Rn.15776	ENSRNOG00000010513
457	0.0005089	0.0114	11.36	11.85	0.96	A_44_P482928	Info	Abt1	activator of basal transcription 1	306960	NM_001025674	Rn.16564	ENSRNOG00000017585
458	0.000512	0.0115	10	10.38	0.96	A_44_P622201	Info
459	0.0005128	0.0115	12.82	11.98	1.07	A_42_P672907	Info	Tspan8	tetraspanin 8	171048	NM_133526	Rn.6087	ENSRNOG00000004411
460	0.0005156	0.0115	10.89	10.22	1.07	A_43_P12530	Info	Suox	sulfite oxidase	81805	NM_031127	Rn.25720	ENSRNOG00000005987	Sulfur metabolism
461	0.0005178	0.0115	10.93	10.5	1.04	A_42_P641915	Info	Adck2	aarF domain containing kinase 2	312258	NM_001107855	Rn.3735	ENSRNOG00000010005
462	0.0005222	0.0116	13.23	13.76	0.96	A_44_P974956	Info
463	0.000523	0.0116	12.14	12.87	0.94	A_44_P438269	Info	Azin1	antizyme inhibitor 1	58961	NM_001301702	Rn.6290	ENSRNOG00000005333
464	0.0005241	0.0116	13.38	13.94	0.96	A_44_P217541	Info	Vmp1	vacuole membrane protein 1	192129	NM_138839	Rn.109048	ENSRNOG00000003967
465	0.0005327	0.0117	10.55	10.02	1.05	A_44_P582557	Info	Gpr153	G protein-coupled receptor 153	619550	NM_001034855	Rn.198305	ENSRNOG00000010718
466	0.0005328	0.0117	12.83	12.22	1.05	A_44_P704874	Info	Zc2hc1a	zinc finger, C2HC-type containing 1A	310244	NM_001107661	Rn.8041	ENSRNOG00000022356
467	0.0005368	0.0118	12.87	14.04	0.92	A_44_P1022458	Info	Tubb6	tubulin, beta 6 class V	307351	NM_001025675	Rn.98430	ENSRNOG00000018371	Gap junction, Pathogenic Escherichia coli infection, Phagosome
468	0.0005437	0.0119	11.98	13.42	0.89	A_44_P247286	Info	Cxcl14	chemokine (C-X-C motif) ligand 14	306748	NM_001013137	Rn.3130	ENSRNOG00000011984	Chemokine signaling pathway, Cytokine-cytokine receptor interaction
469	0.0005437	0.0119	10.22	10.99	0.93	A_44_P134070	Info	Txnrd1	thioredoxin reductase 1	58819	NM_031614	Rn.67581	ENSRNOG00000009088	Pyrimidine metabolism, Selenocompound metabolism
470	0.0005442	0.0119	10.49	10.96	0.96	A_44_P390746	Info
471	0.0005481	0.012	12.7	13.18	0.96	A_44_P346661	Info	Tpm3	tropomyosin 3	117557	NM_001301285	Rn.37575	ENSRNOG00000017441	Cardiac muscle contraction, Dilated cardiomyopathy, Hypertrophic cardiomyopathy (HCM), Pathways in cancer, Thyroid cancer
472	0.0005499	0.012	11.35	10.51	1.08	A_44_P914382	Info	Ednra	endothelin receptor type A	24326	NM_012550	Rn.10915	ENSRNOG00000012721	Role of EGF Receptor Transactivation by GPCRs in Cardiac Hypertrophy, Calcium signaling pathway, Neuroactive ligand-receptor interaction, Vascular smooth muscle contraction
473	0.0005526	0.012	10	11.33	0.88	A_43_P12079	Info	Ptges	prostaglandin E synthase	59103	NM_021583	Rn.7730	ENSRNOG00000006320	Eicosanoid Metabolism, Arachidonic acid metabolism, Metabolic pathways
474	0.0005577	0.012	11.7	10.85	1.08	A_44_P637299	Info	Gdf11	growth differentiation factor 11	29454	NM_017203	Rn.51292	ENSRNOG00000007610
475	0.0005579	0.012	10.85	10.07	1.08	A_44_P562419	Info
476	0.0005606	0.012	10	10.57	0.95	A_42_P763077	Info	Aqp2	aquaporin 2 (collecting duct)	25386	NM_012909	Rn.90076	ENSRNOG00000054378	Vasopressin-regulated water reabsorption
477	0.0005608	0.012	13.37	14.25	0.94	A_44_P629790	Info	Clic4	chloride intracellular channel 4	83718	NM_031818	Rn.104756	ENSRNOG00000018109
478	0.0005609	0.012	11.18	11.69	0.96	A_43_P10157	Info	Spire1	spire-type actin nucleation factor 1	307348	NM_001107381	Rn.98481	ENSRNOG00000025324	Dorso-ventral axis formation
479	0.0005615	0.012	12.23	12.65	0.97	A_44_P557228	Info	Rela	v-rel avian reticuloendotheliosis viral oncogene homolog A	309165	NM_199267	Rn.19480	ENSRNOG00000030888	Acetylation and Deacetylation of RelA in The Nucleus, Activation of PKC through G protein coupled receptor, AKT Signaling Pathway, ATM Signaling Pathway, Cadmium induces DNA synthesis and proliferation in macrophages, CD40L Signaling Pathway, Ceramide Signaling Pathway, Corticosteroids and cardioprotection, CXCR4 Signaling Pathway, Double Stranded RNA Induced Gene Expression, Erythropoietin media…
480	0.0005635	0.0121	12.8	13.91	0.92	A_44_P458704	Info	Glul	glutamate-ammonia ligase	24957	NM_017073	Rn.2204	ENSRNOG00000049560	Alanine, aspartate and glutamate metabolism, Arginine and proline metabolism, Metabolic pathways, Nitrogen metabolism
481	0.00057	0.0122	12.02	11.58	1.04	A_44_P421764	Info
482	0.0005713	0.0122	13.56	13.07	1.04	A_44_P851620	Info	Fam189b	family with sequence similarity 189, member B	310640	NM_001107690	Rn.32304	ENSRNOG00000020518
483	0.0005718	0.0122	11.2	10.45	1.07	A_44_P961602	Info	Rasl12	RAS-like, family 12	315762	NM_001108162	Rn.147874	ENSRNOG00000032339
484	0.0005731	0.0122	14.14	13.72	1.03	A_42_P603716	Info
485	0.0005758	0.0122	12.15	13.08	0.93	A_44_P144393	Info	Ip6k2	inositol hexakisphosphate kinase 2	59268	NM_021660	Rn.112574	ENSRNOG00000020361
486	0.000582	0.0123	11.08	10.54	1.05	A_44_P449938	Info	Kcnj13	potassium channel, inwardly rectifying subfamily J, member 13	94341	NM_053608	Rn.14516	ENSRNOG00000016057	Protein digestion and absorption
487	0.0005847	0.0123	13.15	12.72	1.03	A_43_P10292	Info
488	0.0005866	0.0123	10.41	10	1.04	A_44_P578054	Info
489	0.0005877	0.0123	10.56	11.77	0.9	A_42_P839593	Info
490	0.0005897	0.0123	11.17	10.5	1.06	A_44_P1051765	Info	Thap3	THAP domain containing, apoptosis associated protein 3	362667	NM_001108695	Rn.14849	ENSRNOG00000026840
491	0.0005901	0.0123	12.33	11.48	1.07	A_42_P481167	Info	Gucy1a3	guanylate cyclase 1, soluble, alpha 3	497757	NM_017090	Rn.1974	ENSRNOG00000012302	Gap junction, Long-term depression, Purine metabolism, Salivary secretion, Vascular smooth muscle contraction
492	0.0005918	0.0123	12.49	13.32	0.94	A_44_P959890	Info
493	0.0005928	0.0123	11.64	12.35	0.94	A_44_P126154	Info	Cdc37l1	cell division cycle 37-like 1	293886	NM_001011941	Rn.60570	ENSRNOG00000010967
494	0.000594	0.0123	12.48	11.72	1.07	A_44_P291028	Info	Arhgef19	Rho guanine nucleotide exchange factor (GEF) 19	362648	NM_001108692	Rn.100374	ENSRNOG00000047967
495	0.0005953	0.0123	12.69	11.81	1.07	A_42_P489167	Info
496	0.0005955	0.0123	12.02	12.54	0.96	A_44_P1003090	Info	Pno1	partner of NOB1 homolog	289809	NM_199083	Rn.20046	ENSRNOG00000005524
497	0.0005955	0.0123	10	10.74	0.93	A_43_P11503	Info	Slc9a3	solute carrier family 9, subfamily A (NHE3, cation proton antiporter 3), member 3	24784	NM_012654	Rn.9706	ENSRNOG00000015159	Bile secretion, Protein digestion and absorption, Proximal tubule bicarbonate reclamation
498	0.0005967	0.0123	11.11	10.34	1.07	A_42_P633797	Info	Dpep2	dipeptidase 2	291984	NM_001011928	Rn.20731	ENSRNOG00000023303
499	0.0005988	0.0123	10.59	11.89	0.89	A_44_P945950	Info
500	0.0005993	0.0123	10.34	10.02	1.03	A_44_P1006931	Info	LOC100174910	glutaredoxin-like protein	100174910	NM_001131003	Rn.22418	ENSRNOG00000013738
501	0.0006019	0.0123	10.18	10.87	0.94	A_44_P546419	Info	Med7	mediator complex subunit 7	100911235	NM_001286183	Rn.16621	ENSRNOG00000007053
502	0.0006058	0.0124	10.78	10.3	1.05	A_44_P212355	Info
503	0.0006079	0.0124	10.33	10.71	0.96	A_44_P125188	Info
504	0.0006114	0.0124	11.31	11.96	0.95	A_44_P290582	Info	Noc4l	nucleolar complex associated 4 homolog	360828	NM_001014129	Rn.8908	ENSRNOG00000037478
505	0.0006119	0.0124	11.91	11.51	1.03	A_42_P637618	Info	Fopnl	FGFR1OP N-terminal like	360461	NM_001108261	Rn.3055	ENSRNOG00000053230
506	0.0006155	0.0125	12.24	11.66	1.05	A_44_P448717	Info	Prom1	prominin 1	60357	NM_001110137	Rn.144589	ENSRNOG00000003098
507	0.00062	0.0125	11.41	10.21	1.12	A_44_P464065	Info	Ushbp1	Usher syndrome 1C binding protein 1	290629	NM_001033687	Rn.107429	ENSRNOG00000023485
508	0.0006203	0.0125	11.44	11.04	1.04	A_44_P146444	Info	Serf2	small EDRK-rich factor 2	502663	NM_001098782	Rn.109370
509	0.0006211	0.0125	11.22	11.82	0.95	A_44_P269940	Info	Ythdf2	YTH N(6)-methyladenosine RNA binding protein 2	313053	NM_001047099	Rn.21737	ENSRNOG00000010892
510	0.0006321	0.0127	10.5	11.03	0.95	A_42_P568060	Info	Ppp4r2	protein phosphatase 4, regulatory subunit 2	297486	NM_001106613	Rn.11876	ENSRNOG00000024647
511	0.0006323	0.0127	12.32	11.8	1.04	A_42_P749550	Info	Tmem229b	transmembrane protein 229B	503035	NM_001109359	Rn.43946	ENSRNOG00000010646
512	0.0006324	0.0127	11.8	12.39	0.95	A_44_P342671	Info
513	0.0006341	0.0127	11.41	10.58	1.08	A_44_P215880	Info	Rilp	Rab interacting lysosomal protein	287531	NM_001105811	Rn.84076	ENSRNOG00000003784	Phagosome
514	0.0006357	0.0127	13.03	12.42	1.05	A_44_P421333	Info	Nr2f2	nuclear receptor subfamily 2, group F, member 2	113984	NM_080778	Rn.17815	ENSRNOG00000010308
515	0.0006368	0.0127	10.97	11.6	0.95	A_42_P610788	Info	Ampd3	adenosine monophosphate deaminase 3	25095	NM_031544	Rn.11106	ENSRNOG00000018262	Metabolic pathways, Purine metabolism
516	0.0006405	0.0127	10.4	10	1.04	A_44_P512120	Info	Slirp	SRA stem-loop interacting RNA binding protein	688717	NM_001109507	Rn.65910	ENSRNOG00000012314
517	0.0006411	0.0127	11.85	12.47	0.95	A_44_P899293	Info	Snai1	snail family zinc finger 1	116490	NM_053805	Rn.8008	ENSRNOG00000009594	Downregulated of MTA-3 in ER-negative Breast Tumors, Adherens junction
518	0.0006412	0.0127	11.38	10.74	1.06	A_43_P19265	Info
519	0.0006424	0.0127	12.38	11.87	1.04	A_42_P589674	Info	Taf6	TAF6 RNA polymerase II, TATA box binding protein (TBP)-associated factor	288533	NM_001044225	Rn.102447	ENSRNOG00000001355	Basal transcription factors
520	0.0006457	0.0127	10.4	11.73	0.89	A_44_P1021106	Info	Lmo4	LIM domain only 4	362051	NM_001009708	Rn.2517	ENSRNOG00000009205
521	0.000646	0.0127	10	10.57	0.95	A_43_P15601	Info	Mat2a	methionine adenosyltransferase II, alpha	171347	NM_134351	Rn.41420	ENSRNOG00000013520	Cysteine and methionine metabolism, Metabolic pathways
522	0.0006476	0.0127	10.95	10.25	1.07	A_42_P755878	Info	Reep4	receptor accessory protein 4	306014	NM_001025279	Rn.6988	ENSRNOG00000011373
523	0.0006483	0.0127	11.32	11.72	0.97	A_44_P178479	Info	Utp18	UTP18 small subunit (SSU) processome component homolog (yeast)	303456	NM_001135039	Rn.52378	ENSRNOG00000002644	Ribosome biogenesis in eukaryotes
524	0.000649	0.0127	12.56	11.68	1.07	A_44_P643501	Info
525	0.0006494	0.0127	11.49	10.64	1.08	A_44_P245123	Info
526	0.0006507	0.0127	13.1	12.31	1.06	A_44_P262274	Info	Hoxa5	homeo box A5	79241	XM_003752180	Rn.8465
527	0.0006575	0.0128	12.35	13.04	0.95	A_44_P273697	Info	Itgb1	integrin, beta 1	24511	NM_017022	Rn.25733	ENSRNOG00000010966	Adhesion Molecules on Lymphocyte, Agrin in Postsynaptic Differentiation, B Cell Survival Pathway, Eph Kinases and ephrins support platelet aggregation, Erk and PI-3 Kinase Are Necessary for Collagen Binding in Corneal Epithelia, Erk1/Erk2 Mapk Signaling pathway, Integrin Signaling Pathway, mCalpain and friends in Cell motility, Monocyte and its Surface Molecules, PTEN dependent cell cycle arrest …
528	0.0006602	0.0128	10.17	10.5	0.97	A_44_P853293	Info	Ctdp1	CTD (carboxy-terminal domain, RNA polymerase II, polypeptide A) phosphatase, subunit 1	291414	NM_001106131	Rn.137952	ENSRNOG00000061474
529	0.0006612	0.0128	11.55	11.03	1.05	A_44_P614028	Info
530	0.0006652	0.0129	11.21	10.6	1.06	A_44_P482595	Info	F11r	F11 receptor	116479	NM_053796	Rn.107273	ENSRNOG00000004414	Cell adhesion molecules (CAMs), Epithelial cell signaling in Helicobacter pylori infection, Leukocyte transendothelial migration, Tight junction
531	0.0006658	0.0129	10	11.13	0.9	A_44_P420225	Info	Fbxo27	F-box protein 27	499114	NM_001110491	Rn.105566
532	0.0006719	0.013	10.69	10.08	1.06	A_44_P179622	Info	Calr	calreticulin	64202	NM_022399	Rn.974	ENSRNOG00000003029	NFAT and Hypertrophy of the heart (Transcription in the broken heart), Antigen processing and presentation, Chagas disease (American trypanosomiasis), Phagosome, Protein processing in endoplasmic reticulum
533	0.0006773	0.0131	10.11	10.47	0.97	A_44_P747071	Info	Vav3	vav 3 guanine nucleotide exchange factor	295378	NM_001191714	Rn.27881	ENSRNOG00000020485	B cell receptor signaling pathway, Chemokine signaling pathway, Fc epsilon RI signaling pathway, Fc gamma R-mediated phagocytosis, Focal adhesion, Leukocyte transendothelial migration, Natural killer cell mediated cytotoxicity, Regulation of actin cytoskeleton, T cell receptor signaling pathway
534	0.0006816	0.0131	12.56	13.23	0.95	A_44_P542887	Info	Taf1d	TATA box binding protein (Tbp)-associated factor, RNA polymerase I, D	363017	NM_001014207	Rn.137575	ENSRNOG00000010921
535	0.0006818	0.0131	10.07	10.52	0.96	A_44_P974035	Info
536	0.0006879	0.0132	10.31	11.07	0.93	A_44_P1009757	Info	Il1rap	interleukin 1 receptor accessory protein	25466	NM_001167840	Rn.10511	ENSRNOG00000001928	Signal transduction through IL1R, Apoptosis, Cytokine-cytokine receptor interaction
537	0.0006911	0.0132	11.97	11.57	1.03	A_43_P13533	Info
538	0.0006967	0.0133	11.72	12.22	0.96	A_44_P311620	Info
539	0.0007	0.0133	10.6	10.12	1.05	A_44_P820573	Info	Hs1bp3	HCLS1 binding protein 3	313950	XM_001071788	Rn.23111	ENSRNOG00000006062
540	0.0007023	0.0134	10.57	11.01	0.96	A_44_P468803	Info	Ythdf1	YTH N(6)-methyladenosine RNA binding protein 1	296467	NM_001024756	Rn.16949	ENSRNOG00000027015
541	0.0007058	0.0134	13.31	13.98	0.95	A_44_P603871	Info
542	0.0007063	0.0134	12.38	13.22	0.94	A_44_P456492	Info	Rcan1	regulator of calcineurin 1	266766	NM_153724	Rn.12942	ENSRNOG00000001979
543	0.0007099	0.0134	10.47	11.88	0.88	A_44_P198620	Info	Nos3	nitric oxide synthase 3, endothelial cell	24600	NM_021838	Rn.44265	ENSRNOG00000009348	Corticosteroids and cardioprotection, Arginine and proline metabolism, Calcium signaling pathway, Metabolic pathways, VEGF signaling pathway
544	0.0007103	0.0134	10	10.86	0.92	A_44_P894727	Info
545	0.0007122	0.0134	10.27	10.88	0.94	A_44_P778617	Info
546	0.0007126	0.0134	10	10.31	0.97	A_44_P167965	Info	Adgrg1	adhesion G protein-coupled receptor G1	260326	NM_152242	Rn.1677	ENSRNOG00000014963
547	0.0007137	0.0134	10.29	11.09	0.93	A_44_P443751	Info	Pdpn	podoplanin	54320	NM_019358	Rn.794	ENSRNOG00000014961
548	0.0007172	0.0134	10	10.49	0.95	A_44_P1034950	Info	Adora2a	adenosine A2a receptor	25369	NM_053294	Rn.11180	ENSRNOG00000001302	Calcium signaling pathway, Neuroactive ligand-receptor interaction, Vascular smooth muscle contraction
549	0.0007184	0.0134	11.51	12.09	0.95	A_44_P470528	Info	Ndufaf4	NADH dehydrogenase (ubiquinone) complex I, assembly factor 4	362495	NM_198783	Rn.106694	ENSRNOG00000007506
550	0.0007237	0.0135	11.13	12.19	0.91	A_44_P432937	Info	Stom	stomatin	296655	NM_001011965	Rn.229238	ENSRNOG00000019147
551	0.0007242	0.0135	10.83	10	1.08	A_44_P638511	Info	Paqr5	progestin and adipoQ receptor family member V	315741	NM_001014092	Rn.18098	ENSRNOG00000014164
552	0.0007271	0.0135	11.88	11.35	1.05	A_44_P174445	Info	Lrrn2	leucine rich repeat neuronal 2	289020	NM_001177368	Rn.11847	ENSRNOG00000009691
553	0.0007306	0.0136	10.41	10	1.04	A_44_P623330	Info	Lacc1	laccase (multicopper oxidoreductase) domain containing 1	313790	XM_001072262	Rn.204120	ENSRNOG00000022094
554	0.0007344	0.0136	12.74	13.2	0.96	A_42_P835252	Info	Timm9	translocase of inner mitochondrial membrane 9 homolog (yeast)	171139	NM_001276429	Rn.8459	ENSRNOG00000008222
555	0.000739	0.0136	12.22	11.59	1.05	A_44_P526456	Info	Rpl32	ribosomal protein L32	28298	NM_013226	Rn.110966	ENSRNOG00000010746	Ribosome
556	0.0007396	0.0136	10.47	11.48	0.91	A_44_P506258	Info	Bhlhe22	basic helix-loop-helix family, member e22	365748	NM_001108940	Rn.161818	ENSRNOG00000021745
557	0.0007406	0.0136	11	11.61	0.95	A_44_P112981	Info	Mybbp1a	MYB binding protein (P160) 1a	60571	NM_031668	Rn.35696	ENSRNOG00000015236
558	0.0007449	0.0136	10.54	11.47	0.92	A_44_P592221	Info	Sox7	SRY (sex determining region Y)-box 7	290317	NM_001106045	Rn.17732	ENSRNOG00000012049
559	0.000745	0.0136	12.46	11.95	1.04	A_44_P205913	Info	Gorasp1	golgi reassembly stacking protein 1	56082	NM_019385	Rn.144458	ENSRNOG00000018047
560	0.0007479	0.0136	11.78	12.44	0.95	A_44_P371952	Info
561	0.000748	0.0136	10.02	11.05	0.91	A_42_P543774	Info	Trib3	tribbles pseudokinase 3	246273	NM_144755	Rn.22325	ENSRNOG00000007319
562	0.0007482	0.0136	11.28	10.61	1.06	A_44_P423133	Info
563	0.0007494	0.0136	11.66	12.24	0.95	A_44_P317773	Info	Ptpn11	protein tyrosine phosphatase, non-receptor type 11	25622	NM_001177593	Rn.98209	ENSRNOG00000030124	IGF-1 Signaling Pathway, IL 6 signaling pathway, Insulin Signaling Pathway, Signaling of Hepatocyte Growth Factor Receptor, The Co-Stimulatory Signal During T-cell Activation, Adipocytokine signaling pathway, Chronic myeloid leukemia, Epithelial cell signaling in Helicobacter pylori infection, Jak-STAT signaling pathway, Leukocyte transendothelial migration, Natural killer cell mediated cytotoxic…
564	0.0007495	0.0136	11.64	11.16	1.04	A_42_P454929	Info	Cdc42ep5	CDC42 effector protein (Rho GTPase binding) 5	361505	NM_001108469	Rn.198486	ENSRNOG00000018616
565	0.0007503	0.0136	11.78	12.29	0.96	A_44_P290424	Info	Siah1	siah E3 ubiquitin protein ligase 1	140941	NM_080905	Rn.73937	ENSRNOG00000015143	p53 signaling pathway, Ubiquitin mediated proteolysis, Wnt signaling pathway
566	0.0007589	0.0138	10	10.54	0.95	A_43_P10581	Info	Mafk	v-maf avian musculoaponeurotic fibrosarcoma oncogene homolog K	246760	NM_145673	Rn.3818	ENSRNOG00000001277	Oxidative Stress Induced Gene Expression Via Nrf2
567	0.0007613	0.0138	14.67	15.3	0.96	A_44_P387587	Info	Azin1	antizyme inhibitor 1	58961	NM_001301702	Rn.6290	ENSRNOG00000005333
568	0.0007661	0.0139	12.31	11.91	1.03	A_42_P526712	Info	Eif4e3	eukaryotic translation initiation factor 4E family member 3	297481	NM_001106612	Rn.22427	ENSRNOG00000010301
569	0.0007769	0.014	10.33	10	1.03	A_44_P593368	Info
570	0.000778	0.014	10.73	10.08	1.06	A_44_P1003333	Info	Chst12	carbohydrate (chondroitin 4) sulfotransferase 12	304322	NM_001037775	Rn.78863	ENSRNOG00000001252	Glycosaminoglycan biosynthesis - chondroitin sulfate / dermatan sulfate, Sulfur metabolism
571	0.0007783	0.014	13.4	14.19	0.94	A_44_P1019326	Info	Eif4a1	eukaryotic translation initiation factor 4A1	287436	NM_199372	Rn.91523	ENSRNOG00000030628	Internal Ribosome entry pathway, mTOR Signaling Pathway, Regulation of eIF4e and p70 S6 Kinase, RNA transport
572	0.0007805	0.014	10.77	10.35	1.04	A_44_P902971	Info	Ifitm2	interferon induced transmembrane protein 2	114709	NM_030833	Rn.108174	ENSRNOG00000014936
573	0.0007822	0.014	10.82	11.55	0.94	A_44_P356962	Info	Shoc2	SHOC2 leucine-rich repeat scaffold protein	309548	NM_001013155	Rn.156055	ENSRNOG00000015339
574	0.0007867	0.0141	10.38	11.64	0.89	A_42_P830209	Info
575	0.0007898	0.0141	10.38	10.84	0.96	A_42_P813095	Info	Mboat7	membrane bound O-acyltransferase domain containing 7	308309	NM_001134978	Rn.44782	ENSRNOG00000054459	Glycerophospholipid metabolism
576	0.0007907	0.0141	11.71	12.07	0.97	A_44_P699398	Info	Zfp445	zinc finger protein 445	301076	NM_001191802	Rn.100996	ENSRNOG00000025554
577	0.0007908	0.0141	12.27	13.25	0.93	A_44_P548203	Info	Rbm3	RNA binding motif (RNP1, RRM) protein 3	114488	NM_053696	Rn.18057	ENSRNOG00000005387
578	0.0007932	0.0141	12.55	13.66	0.92	A_44_P881475	Info	Plin2	perilipin 2	298199	NM_001007144	Rn.101967	ENSRNOG00000007060
579	0.0007958	0.0141	15.23	15.74	0.97	A_44_P486659	Info	Mtmr2	myotubularin related protein 2	315422	NM_001108123	Rn.6511	ENSRNOG00000005923	Fructose and mannose metabolism
580	0.0007959	0.0141	13.55	14.1	0.96	A_43_P14690	Info	Cdk17	cyclin-dependent kinase 17	314743	NM_001108082	Rn.17706	ENSRNOG00000004148
581	0.0007963	0.0141	10.05	10.98	0.91	A_44_P175807	Info	Rlim	ring finger protein, LIM domain interacting	317241	NM_001024892	Rn.85539	ENSRNOG00000045695
582	0.0007975	0.0141	11.35	11.9	0.95	A_44_P538808	Info
583	0.0008022	0.0141	10.76	11.18	0.96	A_44_P250892	Info
584	0.0008113	0.0143	11.32	10.81	1.05	A_44_P1057272	Info	Ehmt2	euchromatic histone lysine N-methyltransferase 2	361798	NM_212463	Rn.116518	ENSRNOG00000030630	Lysine degradation
585	0.0008142	0.0143	10.73	11.15	0.96	A_44_P496631	Info	Timm9	translocase of inner mitochondrial membrane 9 homolog (yeast)	171139	NM_001276429	Rn.8459	ENSRNOG00000008222
586	0.000824	0.0144	10	11.22	0.89	A_44_P390495	Info	Gch1	GTP cyclohydrolase 1	29244	NM_024356	Rn.28195	ENSRNOG00000011039	Folate biosynthesis, Metabolic pathways
587	0.0008308	0.0145	14.59	15.91	0.92	A_44_P960490	Info	Uap1	UDP-N-acetylglucosamine pyrophosphorylase 1	498272	NM_001191930	Rn.138943	ENSRNOG00000002926	Amino sugar and nucleotide sugar metabolism, Metabolic pathways
588	0.0008324	0.0145	11.36	10.66	1.07	A_44_P1035190	Info	Bub1	BUB1 mitotic checkpoint serine/threonine kinase	296137	NM_001106507	Rn.56816	ENSRNOG00000032778	Cell cycle, Oocyte meiosis, Progesterone-mediated oocyte maturation
589	0.0008368	0.0146	10.71	11.2	0.96	A_44_P1011253	Info	Nars	asparaginyl-tRNA synthetase	291556	NM_001025635	Rn.48209	ENSRNOG00000017852	Aminoacyl-tRNA biosynthesis
590	0.0008382	0.0146	10.09	11	0.92	A_44_P1047331	Info	Trmt6	tRNA methyltransferase 6	311441	NM_001107779	Rn.8742	ENSRNOG00000021270
591	0.0008387	0.0146	11.23	10.62	1.06	A_44_P947069	Info
592	0.0008398	0.0146	11.89	11.24	1.06	A_44_P1034068	Info
593	0.0008414	0.0146	10.69	11.27	0.95	A_44_P1055052	Info	Nop2	NOP2 nucleolar protein	314969	NM_001191785	Rn.32804	ENSRNOG00000018453
594	0.0008444	0.0146	11.83	11.19	1.06	A_42_P522194	Info	Atp2a3	ATPase, Ca++ transporting, ubiquitous	25391	NM_012914	Rn.9920	ENSRNOG00000017912	Alzheimer's disease, Calcium signaling pathway, Pancreatic secretion
595	0.0008475	0.0146	13.09	12.6	1.04	A_44_P1025208	Info	Mrpl18	mitochondrial ribosomal protein L18	292244	NM_001106205	Rn.4178	ENSRNOG00000014582
596	0.0008488	0.0146	11.94	11.47	1.04	A_44_P423574	Info	Tril	TLR4 interactor with leucine-rich repeats	362364	NM_001034010	Rn.25045	ENSRNOG00000026941
597	0.0008496	0.0146	13.09	13.78	0.95	A_44_P515326	Info	Dgat1	diacylglycerol O-acyltransferase 1	84497	NM_053437	Rn.252	ENSRNOG00000028711	Fat digestion and absorption, Glycerolipid metabolism, Metabolic pathways, Retinol metabolism
598	0.0008524	0.0146	11.88	11.26	1.06	A_44_P711506	Info	Plcd3	phospholipase C, delta 3	287745	NM_001105845	Rn.95716	ENSRNOG00000003033	Calcium signaling pathway, Inositol phosphate metabolism, Metabolic pathways, Phosphatidylinositol signaling system
599	0.0008528	0.0146	10	10.63	0.94	A_44_P207677	Info	Eif4a1	eukaryotic translation initiation factor 4A1	287436	NM_199372	Rn.91523	ENSRNOG00000030628	Internal Ribosome entry pathway, mTOR Signaling Pathway, Regulation of eIF4e and p70 S6 Kinase, RNA transport
600	0.0008545	0.0146	10	10.59	0.94	A_44_P254130	Info
601	0.0008577	0.0147	12.23	11.54	1.06	A_43_P14264	Info	Vegfc	vascular endothelial growth factor C	114111	NM_053653	Rn.6913	ENSRNOG00000011416	Bladder cancer, Cytokine-cytokine receptor interaction, Focal adhesion, mTOR signaling pathway, Pancreatic cancer, Pathways in cancer, Renal cell carcinoma
602	0.0008627	0.0147	14.37	16.3	0.88	A_44_P807058	Info	Emp1	epithelial membrane protein 1	25314	NM_012843	Rn.19723	ENSRNOG00000008676
603	0.0008644	0.0147	10.74	10.34	1.04	A_44_P792621	Info	Tmem63a	transmembrane protein 63a	289318	NM_001134496	Rn.19355	ENSRNOG00000003310
604	0.0008668	0.0147	13.32	13.9	0.96	A_42_P492882	Info	Nckipsd	NCK interacting protein with SH3 domain	301009	NM_001106857	Rn.90103	ENSRNOG00000031816
605	0.0008692	0.0148	10.12	10.71	0.94	A_44_P492772	Info	Nop9	NOP9 nucleolar protein	290235	NM_001106040	Rn.91559	ENSRNOG00000020321
606	0.0008706	0.0148	11.51	12.24	0.94	A_43_P11965	Info	Arl4a	ADP-ribosylation factor-like 4A	29308	NM_019186	Rn.9258	ENSRNOG00000004282
607	0.0008778	0.0149	10.79	10.31	1.05	A_44_P526866	Info	Klf5	Kruppel-like factor 5	84410	NM_053394	Rn.8954	ENSRNOG00000008785
608	0.0008877	0.015	11.87	11.17	1.06	A_44_P653813	Info	Pcp4l1	Purkinje cell protein 4-like 1	685448	NM_001126093	Rn.155340	ENSRNOG00000003209
609	0.0008886	0.015	13.69	14.53	0.94	A_44_P311998	Info	Ppan	peter pan homolog (Drosophila)	298699	NM_001011980	Rn.144881	ENSRNOG00000020608
610	0.0008921	0.015	11.76	12.5	0.94	A_44_P313215	Info
611	0.0008939	0.015	12.98	13.91	0.93	A_44_P638605	Info
612	0.000904	0.0151	11.69	12.83	0.91	A_44_P151138	Info
613	0.0009043	0.0151	12.59	12.1	1.04	A_44_P729572	Info
614	0.0009055	0.0151	10.9	11.3	0.96	A_44_P944757	Info	Hnrnpa1	heterogeneous nuclear ribonucleoprotein A1	29578	NM_017248	Rn.25771	ENSRNOG00000036839	Spliceosome
615	0.0009086	0.0152	14.24	13.63	1.04	A_44_P804315	Info
616	0.0009099	0.0152	12.79	12.31	1.04	A_44_P794669	Info	Mllt4	myeloid/lymphoid or mixed-lineage leukemia; translocated to, 4	26955	NM_013217	Rn.58	ENSRNOG00000023753	Adherens junction, Leukocyte transendothelial migration, Tight junction
617	0.0009123	0.0152	10.92	10.51	1.04	A_44_P1005536	Info	L3mbtl3	l(3)mbt-like 3 (Drosophila)	309550	NM_001107612	Rn.204097	ENSRNOG00000011720
618	0.0009126	0.0152	11.81	11.42	1.03	A_44_P994095	Info	Ubfd1	ubiquitin family domain containing 1	293454	NM_001034911	Rn.198517	ENSRNOG00000018243
619	0.000916	0.0152	10.39	10	1.04	A_44_P684304	Info	Mypop	Myb-related transcription factor, partner of profilin	499090	NM_001109139	Rn.63885	ENSRNOG00000014132
620	0.0009193	0.0152	10.94	11.56	0.95	A_44_P806572	Info
621	0.0009257	0.0153	11.03	11.45	0.96	A_44_P294711	Info	Slc11a2	solute carrier family 11 (proton-coupled divalent metal ion transporter), member 2	25715	NM_013173	Rn.11418	ENSRNOG00000019550	Lysosome
622	0.000926	0.0153	11.04	10.25	1.08	A_44_P668293	Info
623	0.0009285	0.0153	10.35	10.02	1.03	A_44_P448928	Info
624	0.0009336	0.0154	11.21	12.87	0.87	A_43_P19763	Info	Tlr2	toll-like receptor 2	310553	NM_198769	Rn.46387	ENSRNOG00000009822	Amoebiasis, Chagas disease (American trypanosomiasis), Leishmaniasis, Malaria, Phagosome, Rheumatoid arthritis, Toll-like receptor signaling pathway, Toxoplasmosis
625	0.0009427	0.0155	10.81	11.46	0.94	A_44_P760832	Info	Atf6	activating transcription factor 6	304962	NM_001107196	Rn.15235	ENSRNOG00000024632	Alzheimer's disease, Protein processing in endoplasmic reticulum
626	0.0009459	0.0155	10.94	11.4	0.96	A_44_P778258	Info
627	0.0009475	0.0155	10.39	10.69	0.97	A_42_P525098	Info	Lsg1	large 60S subunit nuclear export GTPase 1	288029	NM_001013421	Rn.41256	ENSRNOG00000001727	Ribosome biogenesis in eukaryotes
628	0.0009537	0.0156	14.95	14.06	1.06	A_44_P179296	Info
629	0.0009566	0.0156	10.53	11.19	0.94	A_44_P960576	Info
630	0.0009604	0.0157	10.44	11	0.95	A_44_P283784	Info	Nmd3	NMD3 ribosome export adaptor	310512	NM_001107682	Rn.61090	ENSRNOG00000009310	Ribosome biogenesis in eukaryotes, RNA transport
631	0.0009654	0.0157	10.97	10.49	1.04	A_44_P411808	Info	Dyrk2	dual-specificity tyrosine-(Y)-phosphorylation regulated kinase 2	314862	NM_001108100	Rn.23189	ENSRNOG00000007821
632	0.0009662	0.0157	10	10.92	0.92	A_42_P704967	Info	Arid5a	AT rich interactive domain 5A (Mrf1 like)	316327	NM_001034934	Rn.15775	ENSRNOG00000015382
633	0.0009722	0.0158	11.75	10.91	1.08	A_42_P753262	Info	Zfp444	zinc finger protein 444	292569	NM_001169143	Rn.43215	ENSRNOG00000015517
634	0.0009762	0.0158	13.26	12.57	1.05	A_42_P508185	Info	Gimap5	GTPase, IMAP family member 5	246774	NM_001033913	Rn.83549	ENSRNOG00000008416
635	0.0009773	0.0158	10.35	10.69	0.97	A_44_P823729	Info
636	0.0009796	0.0158	12.08	12.74	0.95	A_44_P462326	Info	Brix1	BRX1, biogenesis of ribosomes	294799	NM_001029915	Rn.17880	ENSRNOG00000018021
637	0.0009806	0.0158	12.04	12.78	0.94	A_44_P303393	Info	Dnajc9	DnaJ (Hsp40) homolog, subfamily C, member 9	364240	NM_001108865	Rn.16186	ENSRNOG00000006619
638	0.0009878	0.0159	12.76	13.22	0.97	A_44_P208741	Info	Gnl2	guanine nucleotide binding protein-like 2 (nucleolar)	362593	NM_001025736	Rn.18964	ENSRNOG00000009430	Ribosome biogenesis in eukaryotes
639	0.0009892	0.0159	10.57	10.18	1.04	A_44_P304265	Info
640	0.0009963	0.016	10.24	10.98	0.93	A_44_P312154	Info
641	0.0009968	0.016	12.52	13.67	0.92	A_44_P469584	Info	Cd14	CD14 molecule	60350	NM_021744	Rn.42942	ENSRNOG00000017819	Amoebiasis, Hematopoietic cell lineage, MAPK signaling pathway, Pathogenic Escherichia coli infection, Phagosome, Regulation of actin cytoskeleton, Toll-like receptor signaling pathway

## Sheet: 6h 
Table S5 DEGs in 6h
Number of classes: 2
Number of genes that passed filtering criteria: 10272
Type of univariate test used: Two-sample T-test
Class variable : 0h VS.6h
WARNING: Distribution assumptions underlying the random variance model are not satisfied. Random variance model was not used.
Nominal significance level of each univariate test: 0.001
Genes which are differentially expressed among classes:
Number of genes significant at 0.001 level of the univariate test: 899
Table 1 - Sorted by p-value of the univariate test.
Class 1: 0h; Class 2: 6h.
The first 899 genes are significant at the nominal 0.001 level of the univariate test
	Parametricp-value	FDR	Geom mean of intensities in class 1	Geom mean of intensities in class 2	Fold-change	UniqueID	Anno-	Symbol	Name	EntrezID	Accession	UGCluster	Ensembl	DefinedGenelist
							tations
1	< 1e-07	< 1e-07	10	10.78	0.93	A_44_P112098	Info
2	< 1e-07	< 1e-07	10	11.08	0.9	A_44_P288481	Info	Heatr1	HEAT repeat containing 1	361262	NM_001108418	Rn.47600	ENSRNOG00000047594	Ribosome biogenesis in eukaryotes
3	< 1e-07	< 1e-07	10	10.92	0.92	A_44_P152373	Info
4	< 1e-07	< 1e-07	10	10.67	0.94	A_44_P592830	Info
5	< 1e-07	< 1e-07	10	11.31	0.88	A_44_P490107	Info
6	< 1e-07	< 1e-07	10	10.32	0.97	A_43_P19378	Info	Papd4	PAP associated domain containing 4	361878	NM_001008372	Rn.98477	ENSRNOG00000012099
7	< 1e-07	9.34e-05	10	13.87	0.72	A_43_P11672	Info	Il1rl1	interleukin 1 receptor-like 1	25556	NM_001127689	Rn.10072	ENSRNOG00000014835
8	< 1e-07	9.34e-05	10	10.58	0.95	A_44_P236393	Info	Nop14	NOP14 nucleolar protein	289724	NM_001106013	Rn.12567	ENSRNOG00000012147
9	< 1e-07	9.34e-05	10	10.52	0.95	A_44_P448645	Info	Hgh1	HGH1 homolog	315094	NM_001007707	Rn.17102	ENSRNOG00000029238
10	1e-07	9.34e-05	10	14.21	0.7	A_44_P809374	Info	Clcf1	cardiotrophin-like cytokine factor 1	365395	NM_207615	Rn.130193	ENSRNOG00000018752	Cytokine-cytokine receptor interaction, Jak-STAT signaling pathway
11	1e-07	9.34e-05	12.67	13.59	0.93	A_44_P525519	Info	Atad3a	ATPase family, AAA domain containing 3A	298682	NM_001034922	Rn.17450	ENSRNOG00000018118
12	2e-07	0.000158	11.99	12.64	0.95	A_43_P15689	Info	Ythdf2	YTH N(6)-methyladenosine RNA binding protein 2	313053	NM_001047099	Rn.21737	ENSRNOG00000010892
13	2e-07	0.000158	10.02	12.18	0.82	A_44_P807649	Info
14	3e-07	0.00022	10	11.35	0.88	A_43_P11861	Info	Dio3	deiodinase, iodothyronine, type III	29475	NM_017210	Rn.11237
15	6e-07	0.000399	10	13.61	0.73	A_42_P820657	Info	Il1r2	interleukin 1 receptor, type II	117022	NM_053953	Rn.10758	ENSRNOG00000014378	Amoebiasis, Cytokine-cytokine receptor interaction, Hematopoietic cell lineage, MAPK signaling pathway
16	7e-07	0.000399	13.44	14.03	0.96	A_44_P681227	Info
17	7e-07	0.000399	10	11.08	0.9	A_44_P473515	Info	Polr1e	polymerase (RNA) I polypeptide E	313245	NM_001107938	Rn.11499	ENSRNOG00000012664	Metabolic pathways, Purine metabolism, Pyrimidine metabolism, RNA polymerase
18	7e-07	0.000399	10.35	10.01	1.03	A_44_P127318	Info	Tymp	thymidine phosphorylase	315219	NM_001012122	Rn.219088	ENSRNOG00000032394	Bladder cancer, Drug metabolism - other enzymes, Metabolic pathways, Pyrimidine metabolism
19	8e-07	0.000433	10	10.51	0.95	A_44_P760330	Info
20	1.2e-06	0.000616	14.14	13.74	1.03	A_42_P603716	Info
21	1.3e-06	0.000636	12.2	14.16	0.86	A_44_P228942	Info	Runx1	runt-related transcription factor 1	50662	NM_017325	Rn.11201	ENSRNOG00000001704	Acute myeloid leukemia, Chronic myeloid leukemia, Pathways in cancer
22	1.5e-06	0.0007	10	11.02	0.91	A_44_P652161	Info
23	1.6e-06	0.000715	10	10.86	0.92	A_44_P396546	Info	Hspa8	heat shock 70kDa protein 8	24468	NM_024351	Rn.120392	ENSRNOG00000034066	Antigen processing and presentation, Endocytosis, MAPK signaling pathway, Protein processing in endoplasmic reticulum, Spliceosome, Toxoplasmosis
24	1.9e-06	0.000813	11.91	11.38	1.05	A_42_P637618	Info	Fopnl	FGFR1OP N-terminal like	360461	NM_001108261	Rn.3055	ENSRNOG00000053230
25	2e-06	0.000822	10	13.51	0.74	A_44_P515197	Info	Cxcl2	chemokine (C-X-C motif) ligand 2	114105	NM_053647	Rn.10230	ENSRNOG00000002792	Chemokine signaling pathway, Cytokine-cytokine receptor interaction, NOD-like receptor signaling pathway
26	2.2e-06	0.000844	10.89	13.15	0.83	A_44_P351209	Info	Phlda1	pleckstrin homology-like domain, family A, member 1	29380	NM_017180	Rn.40778	ENSRNOG00000004019
27	2.3e-06	0.000844	10	14.55	0.69	A_42_P473398	Info	Cxcl1	chemokine (C-X-C motif) ligand 1	81503	NM_030845	Rn.10907	ENSRNOG00000002802	Amoebiasis, Chemokine signaling pathway, Cytokine-cytokine receptor interaction, Epithelial cell signaling in Helicobacter pylori infection, NOD-like receptor signaling pathway, Rheumatoid arthritis
28	2.3e-06	0.000844	12.49	12.89	0.97	A_42_P787216	Info	Dclk1	doublecortin-like kinase 1	83825	NM_021584	Rn.80575	ENSRNOG00000032922
29	2.7e-06	0.000913	10	11.24	0.89	A_44_P390495	Info	Gch1	GTP cyclohydrolase 1	29244	NM_024356	Rn.28195	ENSRNOG00000011039	Folate biosynthesis, Metabolic pathways
30	3e-06	0.000913	10	10.85	0.92	A_44_P450314	Info	Rps6ka3	ribosomal protein S6 kinase polypeptide 3	501560	NM_001192004	Rn.204789	ENSRNOG00000006632	MAPKinase Signaling Pathway, Signaling Pathway from G-Protein Families, Long-term potentiation, MAPK signaling pathway, mTOR signaling pathway, Neurotrophin signaling pathway, Oocyte meiosis, Progesterone-mediated oocyte maturation
31	3.1e-06	0.000913	11.01	12.33	0.89	A_44_P902375	Info
32	3.1e-06	0.000913	10.02	11.37	0.88	A_44_P157721	Info
33	3.1e-06	0.000913	10	10.32	0.97	A_44_P260709	Info
34	3.1e-06	0.000913	10	12.54	0.8	A_42_P739860	Info	Dusp5	dual specificity phosphatase 5	171109	NM_133578	Rn.10877	ENSRNOG00000014061	MAPK signaling pathway
35	3.2e-06	0.000913	10	11.1	0.9	A_44_P224991	Info
36	3.2e-06	0.000913	10	10.51	0.95	A_44_P121682	Info
37	3.3e-06	0.000916	10.97	12.16	0.9	A_44_P1057707	Info	Pno1	partner of NOB1 homolog	289809	NM_199083	Rn.20046	ENSRNOG00000005524
38	4.1e-06	0.00108	10	10.69	0.94	A_44_P100660	Info
39	4.2e-06	0.00108	10	10.87	0.92	A_44_P622201	Info
40	4.3e-06	0.00108	10.76	12.27	0.88	A_44_P1029770	Info	Nop56	NOP56 ribonucleoprotein	362214	NM_001025732	Rn.145204	ENSRNOG00000007128	Ribosome biogenesis in eukaryotes
41	4.3e-06	0.00108	10	10.55	0.95	A_44_P204648	Info
42	4.4e-06	0.00108	10	11.4	0.88	A_44_P469517	Info
43	4.7e-06	0.00112	10.03	11.33	0.89	A_44_P326133	Info
44	4.9e-06	0.00114	12.56	14.57	0.86	A_44_P447623	Info	Ugdh	UDP-glucose 6-dehydrogenase	83472	NM_031325	Rn.3967	ENSRNOG00000002643	Amino sugar and nucleotide sugar metabolism, Ascorbate and aldarate metabolism, Metabolic pathways, Pentose and glucuronate interconversions, Starch and sucrose metabolism
45	5.3e-06	0.00121	11.66	12.98	0.9	A_44_P168184	Info	Rasl2-9	RAS-like, family 2, locus 9	751812	NM_001166675	Rn.201649	ENSRNOG00000032913
46	5.4e-06	0.00121	10	14.09	0.71	A_42_P693821	Info	Fosl1	fos-like antigen 1	25445	NM_012953	Rn.11306	ENSRNOG00000020552	Osteoclast differentiation, Wnt signaling pathway
47	5.7e-06	0.00125	13.38	14.04	0.95	A_44_P217541	Info	Vmp1	vacuole membrane protein 1	192129	NM_138839	Rn.109048	ENSRNOG00000003967
48	6.1e-06	0.00129	11.94	12.7	0.94	A_44_P412843	Info
49	6.2e-06	0.00129	10.54	10	1.05	A_42_P464378	Info	Itih3	inter-alpha trypsin inhibitor, heavy chain 3	50693	NM_017351	Rn.89576	ENSRNOG00000017689
50	6.4e-06	0.00129	10.94	12.01	0.91	A_44_P806572	Info
51	6.4e-06	0.00129	10	12.99	0.77	A_44_P363116	Info	Cxcl3	chemokine (C-X-C motif) ligand 3	171551	NM_138522	Rn.10525	ENSRNOG00000028043	Chemokine signaling pathway, Cytokine-cytokine receptor interaction
52	6.8e-06	0.00133	10.47	11.92	0.88	A_44_P232285	Info
53	6.9e-06	0.00133	10	10.41	0.96	A_44_P592008	Info
54	7e-06	0.00133	10.35	11.61	0.89	A_44_P328701	Info
55	7.1e-06	0.00133	11.56	12.01	0.96	A_44_P835425	Info
56	8e-06	0.00144	10	11.23	0.89	A_43_P18793	Info	Gfpt2	glutamine-fructose-6-phosphate transaminase 2	360518	NM_001002819	Rn.16089	ENSRNOG00000002810	Alanine, aspartate and glutamate metabolism, Amino sugar and nucleotide sugar metabolism, Metabolic pathways
57	8.3e-06	0.00144	11.88	12.64	0.94	A_44_P881253	Info	Pqlc1	PQ loop repeat containing 1	361352	NM_001013189	Rn.17290	ENSRNOG00000059215
58	8.4e-06	0.00144	13.3	13.92	0.96	A_44_P202988	Info	Odc1	ornithine decarboxylase 1	24609	NM_001302083	Rn.874	ENSRNOG00000005424	Arginine and proline metabolism, Glutathione metabolism, Metabolic pathways
59	8.4e-06	0.00144	10	11.01	0.91	A_44_P700588	Info
60	8.4e-06	0.00144	10.14	10.91	0.93	A_44_P757948	Info	Dnmbp	dynamin binding protein	309362	XM_006223762	Rn.11811	ENSRNOG00000050742
61	8.8e-06	0.00148	10	10.76	0.93	A_44_P651866	Info
62	9.3e-06	0.00154	10.93	10.45	1.05	A_42_P471578	Info	Tsc2	tuberous sclerosis 2	24855	NM_012680	Rn.5875	ENSRNOG00000011375	Control of Gene Expression by Vitamin D Receptor, mTOR Signaling Pathway, Insulin signaling pathway, mTOR signaling pathway, p53 signaling pathway
63	9.9e-06	0.00161	13.68	13.26	1.03	A_42_P600796	Info	Ccdc53	coiled-coil domain containing 53	299707	NM_001106776	Rn.8525	ENSRNOG00000005102
64	1.01e-05	0.00162	13.76	14.93	0.92	A_44_P198820	Info	Gnl3	guanine nucleotide binding protein-like 3 (nucleolar)	290556	NM_175580	Rn.4110	ENSRNOG00000028461	Ribosome biogenesis in eukaryotes
65	1.04e-05	0.00166	10	10.35	0.97	A_44_P483360	Info	Nrip3	nuclear receptor interacting protein 3	361625	NM_001108498	Rn.48099	ENSRNOG00000013290
66	1.08e-05	0.00166	12.29	13.82	0.89	A_44_P787936	Info	Stat3	signal transducer and activator of transcription 3 (acute-phase response factor)	25125	NM_012747	Rn.10247	ENSRNOG00000019742	Bioactive Peptide Induced Signaling Pathway, EGF Signaling Pathway, Erk1/Erk2 Mapk Signaling pathway, IL 6 signaling pathway, IL-10 Anti-inflammatory Signaling Pathway, IL22 Soluble Receptor Signaling Pathway , PDGF Signaling Pathway, Role of ERBB2 in Signal Transduction and Oncology, Signaling of Hepatocyte Growth Factor Receptor, Stat3 Signaling Pathway, TPO Signaling Pathway, Acute myeloid leu…
67	1.08e-05	0.00166	10	13.7	0.73	A_44_P230320	Info	Il1b	interleukin 1 beta	24494	NM_031512	Rn.9869	ENSRNOG00000004649	IL 5 Signaling Pathway, Msp/Ron Receptor Signaling Pathway, NFkB activation by Nontypeable Hemophilus influenzae, Signal transduction through IL1R, African trypanosomiasis, Alzheimer's disease, Amoebiasis, Apoptosis, Chagas disease (American trypanosomiasis), Cytokine-cytokine receptor interaction, Cytosolic DNA-sensing pathway, Graft-versus-host disease, Hematopoietic cell lineage, Leishmaniasis…
68	1.11e-05	0.00167	10	11.58	0.86	A_44_P420225	Info	Fbxo27	F-box protein 27	499114	NM_001110491	Rn.105566
69	1.12e-05	0.00167	10	10.96	0.91	A_44_P975868	Info
70	1.22e-05	0.00177	10	14.04	0.71	A_44_P462661	Info	Il1rn	interleukin 1 receptor antagonist	60582	NM_022194	Rn.162640	ENSRNOG00000005871	Signal transduction through IL1R
71	1.22e-05	0.00177	11.27	11.85	0.95	A_44_P927439	Info	Adam9	ADAM metallopeptidase domain 9	290834	NM_001014772	Rn.25221	ENSRNOG00000017231
72	1.29e-05	0.00181	10.03	11.18	0.9	A_44_P855945	Info
73	1.31e-05	0.00181	10.44	10	1.04	A_44_P213174	Info
74	1.32e-05	0.00181	11.41	11	1.04	A_44_P288982	Info	Zbtb8a	zinc finger and BTB domain containing 8a	313049	NM_001107913	Rn.82564	ENSRNOG00000008300
75	1.32e-05	0.00181	12.79	13.73	0.93	A_44_P867809	Info
76	1.38e-05	0.00185	10	10.75	0.93	A_44_P529562	Info	Slc30a1	solute carrier family 30 (zinc transporter), member 1	58976	NM_022853	Rn.10120	ENSRNOG00000004749
77	1.39e-05	0.00185	10	13.73	0.73	A_44_P353618	Info	S100a9	S100 calcium binding protein A9	94195	NM_053587	Rn.6703	ENSRNOG00000011483
78	1.47e-05	0.00189	10	10.87	0.92	A_44_P764517	Info
79	1.5e-05	0.00189	10.29	11.55	0.89	A_44_P331142	Info	Tsr1	TSR1, 20S rRNA accumulation, homolog (S. cerevisiae)	100360406	XM_002724518	Rn.101331	ENSRNOG00000002980
80	1.52e-05	0.00189	10.8	12.08	0.89	A_44_P822943	Info
81	1.54e-05	0.00189	10.6	11.15	0.95	A_44_P449734	Info	Da2-19	uncharacterized LOC302729	302729	NM_001047875	Rn.127881	ENSRNOG00000032739
82	1.55e-05	0.00189	10	11.26	0.89	A_44_P334891	Info	Rcl1	RNA terminal phosphate cyclase-like 1	309301	NM_001013152	Rn.22496	ENSRNOG00000015491	Ribosome biogenesis in eukaryotes
83	1.57e-05	0.00189	10	11.55	0.87	A_44_P257058	Info	Adamts1	ADAM metallopeptidase with thrombospondin type 1 motif, 1	79252	NM_024400	Rn.7897	ENSRNOG00000001607
84	1.57e-05	0.00189	10	12.58	0.8	A_43_P12079	Info	Ptges	prostaglandin E synthase	59103	NM_021583	Rn.7730	ENSRNOG00000006320	Eicosanoid Metabolism, Arachidonic acid metabolism, Metabolic pathways
85	1.58e-05	0.00189	10	10.6	0.94	A_44_P824143	Info
86	1.59e-05	0.00189	13.34	14.51	0.92	A_44_P852603	Info
87	1.6e-05	0.00189	13.06	14.84	0.88	A_42_P687186	Info	Sdc4	syndecan 4	24771	NM_012649	Rn.2029	ENSRNOG00000014297	Cell adhesion molecules (CAMs), ECM-receptor interaction, Malaria
88	1.67e-05	0.00195	12.85	12.04	1.07	A_43_P12029	Info	Rgs5	regulator of G-protein signaling 5	54294	NM_019341	Rn.1150	ENSRNOG00000002730
89	1.69e-05	0.00195	13.15	13.59	0.97	A_44_P108108	Info	Usp16	ubiquitin specific peptidase 16	288306	NM_001100501	Rn.55800	ENSRNOG00000001598
90	1.72e-05	0.00195	11.25	10.83	1.04	A_44_P378090	Info
91	1.73e-05	0.00195	10	10.41	0.96	A_44_P494396	Info
92	1.79e-05	0.00197	10.99	10.02	1.1	A_42_P777761	Info	2016-09-04	septin 4	287606	NM_001011893	Rn.6269	ENSRNOG00000007367
93	1.8e-05	0.00197	10	13.34	0.75	A_43_P14911	Info	Il1b	interleukin 1 beta	24494	NM_031512	Rn.9869	ENSRNOG00000004649	IL 5 Signaling Pathway, Msp/Ron Receptor Signaling Pathway, NFkB activation by Nontypeable Hemophilus influenzae, Signal transduction through IL1R, African trypanosomiasis, Alzheimer's disease, Amoebiasis, Apoptosis, Chagas disease (American trypanosomiasis), Cytokine-cytokine receptor interaction, Cytosolic DNA-sensing pathway, Graft-versus-host disease, Hematopoietic cell lineage, Leishmaniasis…
94	1.8e-05	0.00197	12.78	13.18	0.97	A_44_P433894	Info
95	1.82e-05	0.00197	10	10.63	0.94	A_44_P1034950	Info	Adora2a	adenosine A2a receptor	25369	NM_053294	Rn.11180	ENSRNOG00000001302	Calcium signaling pathway, Neuroactive ligand-receptor interaction, Vascular smooth muscle contraction
96	1.89e-05	0.002	12.31	13.71	0.9	A_44_P343859	Info	Csf1	colony stimulating factor 1 (macrophage)	78965	NM_023981	Rn.83632	ENSRNOG00000018659	Cytokines and Inflammatory Response, METS affect on Macrophage Differentiation, Msp/Ron Receptor Signaling Pathway, Regulation of hematopoiesis by cytokines, Cytokine-cytokine receptor interaction, Hematopoietic cell lineage, Osteoclast differentiation, Rheumatoid arthritis
97	1.89e-05	0.002	11.85	12.99	0.91	A_44_P405655	Info	LOC499339	hypothetical protein LOC499339	499339	NM_001025036	Rn.127943	ENSRNOG00000012574
98	2.1e-05	0.00218	10	11.23	0.89	A_44_P515593	Info
99	2.13e-05	0.00218	10	10.97	0.91	A_44_P393897	Info	2016-03-03	membrane-associated ring finger (C3HC4) 3, E3 ubiquitin protein ligase	364878	NM_001007759	Rn.203312	ENSRNOG00000023013
100	2.14e-05	0.00218	11.06	10.31	1.07	A_44_P1004694	Info
101	2.18e-05	0.00218	10.23	11.6	0.88	A_44_P855500	Info	Gmps	guanine monophosphate synthase	295088	NM_001024754	Rn.12593	ENSRNOG00000051151	Drug metabolism - other enzymes, Metabolic pathways, Purine metabolism
102	2.2e-05	0.00218	11.79	11.29	1.04	A_44_P1044270	Info	Rpain	RPA interacting protein	287463	NM_001033060	Rn.43464	ENSRNOG00000006913
103	2.23e-05	0.00218	13.28	12.75	1.04	A_42_P496649	Info	Plgrkt	plasminogen receptor, C-terminal lysine transmembrane protein	293888	NM_001106347	Rn.106153	ENSRNOG00000015932
104	2.25e-05	0.00218	10.03	10.78	0.93	A_44_P1008094	Info	Exosc7	exosome component 7	316098	NM_001100725	Rn.45886	ENSRNOG00000060337	RNA degradation
105	2.25e-05	0.00218	15.52	17.09	0.91	A_44_P461154	Info	Timp1	TIMP metallopeptidase inhibitor 1	116510	NM_053819	Rn.25754	ENSRNOG00000010208	Inhibition of Matrix Metalloproteinases
106	2.26e-05	0.00218	10.43	11.27	0.93	A_44_P525094	Info	Nipa2	non imprinted in Prader-Willi/Angelman syndrome 2	308667	NM_001107518	Rn.2757	ENSRNOG00000012690
107	2.27e-05	0.00218	12.47	13.73	0.91	A_44_P171321	Info	Coq10b	coenzyme Q10B	301416	NM_001009671	Rn.101706	ENSRNOG00000014456
108	2.29e-05	0.00218	10.61	12.25	0.87	A_44_P761267	Info
109	2.31e-05	0.00218	12.71	16.34	0.78	A_42_P567267	Info	Mt2A	metallothionein 2A	689415	NM_001137564	Rn.115549	ENSRNOG00000043098
110	2.38e-05	0.0022	10.14	11.52	0.88	A_44_P314122	Info
111	2.38e-05	0.0022	11.52	12.22	0.94	A_44_P337615	Info	Tbrg4	transforming growth factor beta regulator 4	360977	NM_001012154	Rn.22830	ENSRNOG00000052477
112	2.43e-05	0.00221	10	11.57	0.86	A_44_P454861	Info
113	2.43e-05	0.00221	10	11.29	0.89	A_44_P371339	Info	Il6	interleukin 6	24498	NM_012589	Rn.9873	ENSRNOG00000010278	Cytokine Network, Cytokines and Inflammatory Response, Erythrocyte Differentiation Pathway, IL 17 Signaling Pathway, IL 5 Signaling Pathway, IL 6 signaling pathway, IL-10 Anti-inflammatory Signaling Pathway, Regulation of hematopoiesis by cytokines, Role of ERBB2 in Signal Transduction and Oncology, Signal transduction through IL1R, African trypanosomiasis, Amoebiasis, Chagas disease (American tr…
114	2.55e-05	0.0023	11.96	11.44	1.05	A_43_P18153	Info	Glt8d1	glycosyltransferase 8 domain containing 1	306253	NM_001007683	Rn.91636	ENSRNOG00000018179
115	2.57e-05	0.0023	10	11	0.91	A_44_P988767	Info	Crem	cAMP responsive element modulator	25620	NM_001110860	Rn.10251	ENSRNOG00000014900	Regulation of Spermatogenesis by CREM, Repression of Pain Sensation by the Transcriptional Regulator DREAM
116	2.6e-05	0.0023	12.14	12.41	0.98	A_44_P792481	Info
117	2.66e-05	0.00232	11.76	13.27	0.89	A_44_P313215	Info
118	2.7e-05	0.00232	10.44	11.85	0.88	A_44_P365240	Info	Ptpn2	protein tyrosine phosphatase, non-receptor type 2	117063	NM_053990	Rn.33497	ENSRNOG00000017453
119	2.73e-05	0.00232	12.14	13.11	0.93	A_44_P622060	Info
120	2.74e-05	0.00232	15.91	16.78	0.95	A_44_P438641	Info
121	2.76e-05	0.00232	14.04	14.64	0.96	A_44_P1005770	Info	Eif6	eukaryotic translation initiation factor 6	305506	NM_001037352	Rn.190833	ENSRNOG00000049497	Eukaryotic protein translation, Ribosome biogenesis in eukaryotes
122	2.76e-05	0.00232	10	11.14	0.9	A_44_P358151	Info	Sectm1b	secreted and transmembrane 1B	287884	NM_199082	Rn.25030	ENSRNOG00000036673
123	2.79e-05	0.00233	10.05	11.43	0.88	A_44_P114851	Info	Tmem8a	transmembrane protein 8A	303004	NM_001106991	Rn.21890	ENSRNOG00000020374
124	2.85e-05	0.00236	10.03	10.93	0.92	A_43_P23304	Info	Panx1	Pannexin 1	315435	NM_001270548	Rn.204521	ENSRNOG00000010060
125	2.91e-05	0.00239	13.99	14.56	0.96	A_44_P269078	Info	Tcp1	t-complex 1	24818	NM_012670	Rn.7102	ENSRNOG00000014160
126	2.99e-05	0.00244	10.07	11.01	0.91	A_43_P15614	Info
127	3.02e-05	0.00244	13.78	13.2	1.04	A_42_P510494	Info	Ntpcr	nucleoside-triphosphatase, cancer-related	361443	NM_001134573	Rn.19930	ENSRNOG00000019922	Metabolic pathways, Purine metabolism, Thiamine metabolism
128	3.05e-05	0.00245	10	10.78	0.93	A_44_P652213	Info
129	3.11e-05	0.00248	10	10.44	0.96	A_42_P704967	Info	Arid5a	AT rich interactive domain 5A (Mrf1 like)	316327	NM_001034934	Rn.15775	ENSRNOG00000015382
130	3.16e-05	0.0025	11.37	12.18	0.93	A_44_P1037771	Info	Zfp593	zinc finger protein 593	298546	NM_001106689	Rn.147537	ENSRNOG00000016392
131	3.19e-05	0.0025	10	12.22	0.82	A_44_P393235	Info	Has1	hyaluronan synthase 1	282821	NM_172323	Rn.91138	ENSRNOG00000010994
132	3.25e-05	0.0025	12.08	12.9	0.94	A_44_P462326	Info	Brix1	BRX1, biogenesis of ribosomes	294799	NM_001029915	Rn.17880	ENSRNOG00000018021
133	3.26e-05	0.0025	12.7	13.25	0.96	A_44_P535713	Info	Magoh	mago-nashi homolog, proliferation-associated (Drosophila)	298385	NM_001100536	Rn.8332	ENSRNOG00000012778	mRNA surveillance pathway, RNA transport, Spliceosome
134	3.26e-05	0.0025	12.2	13.1	0.93	A_42_P724142	Info	Mphosph10	M-phase phosphoprotein 10 (U3 small nucleolar ribonucleoprotein)	293828	NM_001106340	Rn.103228	ENSRNOG00000016266	Ribosome biogenesis in eukaryotes
135	3.3e-05	0.00251	11.55	10.62	1.09	A_44_P659506	Info	Gal3st4	galactose-3-O-sulfotransferase 4	498166	NM_001109064	Rn.48145	ENSRNOG00000001375
136	3.4e-05	0.00256	12.12	11.87	1.02	A_44_P510924	Info
137	3.41e-05	0.00256	10	11.69	0.86	A_42_P461587	Info	Ngf	nerve growth factor (beta polypeptide)	310738	NM_001277055	Rn.22168	ENSRNOG00000016571	BTG family proteins and cell cycle regulation, Erk1/Erk2 Mapk Signaling pathway, Nerve growth factor pathway (NGF), Phosphorylation of MEK1 by cdk5/p35 down regulates the MAP kinase pathway, Trka Receptor Signaling Pathway, Apoptosis, MAPK signaling pathway, Neurotrophin signaling pathway
138	3.47e-05	0.00258	11.04	10.01	1.1	A_42_P840836	Info	Ntm	neurotrimin	50864	NM_017354	Rn.10075
139	3.52e-05	0.0026	13.5	13.97	0.97	A_44_P560961	Info	Ell	elongation factor RNA polymerase II	306347	NM_001107304	Rn.7876	ENSRNOG00000019824
140	3.56e-05	0.0026	10	11.21	0.89	A_44_P121556	Info	Tma16	translation machinery associated 16 homolog (S. cerevisiae)	290686	NM_001169102	Rn.27406	ENSRNOG00000014188
141	3.58e-05	0.0026	15.35	15.84	0.97	A_44_P105366	Info	Slc25a5	solute carrier family 25 (mitochondrial carrier; adenine nucleotide translocator), member 5	25176	NM_057102	Rn.102263	ENSRNOG00000039980	Calcium signaling pathway, Huntington's disease, Parkinson's disease
142	3.59e-05	0.0026	10.73	10	1.07	A_44_P180350	Info	Emc9	ER membrane protein complex subunit 9	290224	NM_001008296	Rn.163298	ENSRNOG00000019162
143	3.63e-05	0.00261	10	10.97	0.91	A_44_P867900	Info
144	3.68e-05	0.00263	13.91	15.06	0.92	A_42_P842946	Info	Nop56	NOP56 ribonucleoprotein	362214	NM_001025732	Rn.145204	ENSRNOG00000007128	Ribosome biogenesis in eukaryotes
145	3.76e-05	0.00264	10.07	11.36	0.89	A_44_P651992	Info
146	3.77e-05	0.00264	10	10.57	0.95	A_44_P176501	Info	Rrp15	ribosomal RNA processing 15 homolog (S. cerevisiae)	360895	NM_001009702	Rn.137835	ENSRNOG00000002450
147	3.78e-05	0.00264	10	10.29	0.97	A_44_P463822	Info	Homer3	homer scaffolding protein 3	29548	NM_053310	Rn.144573	ENSRNOG00000020229
148	3.81e-05	0.00264	11.71	13	0.9	A_44_P381881	Info	Stat3	signal transducer and activator of transcription 3 (acute-phase response factor)	25125	NM_012747	Rn.10247	ENSRNOG00000019742	Bioactive Peptide Induced Signaling Pathway, EGF Signaling Pathway, Erk1/Erk2 Mapk Signaling pathway, IL 6 signaling pathway, IL-10 Anti-inflammatory Signaling Pathway, IL22 Soluble Receptor Signaling Pathway , PDGF Signaling Pathway, Role of ERBB2 in Signal Transduction and Oncology, Signaling of Hepatocyte Growth Factor Receptor, Stat3 Signaling Pathway, TPO Signaling Pathway, Acute myeloid leu…
149	3.87e-05	0.00267	11.4	10.89	1.05	A_44_P165938	Info	Sumf2	sulfatase modifying factor 2	360800	NM_001025125	Rn.98463	ENSRNOG00000000922
150	3.92e-05	0.00267	10.52	13.89	0.76	A_44_P768625	Info
151	3.92e-05	0.00267	10.53	11.04	0.95	A_44_P494112	Info	Grb2	growth factor receptor bound protein 2	81504	NM_030846	Rn.3360	ENSRNOG00000003990	Activation of Src by Protein-tyrosine phosphatase alpha, Angiotensin II mediated activation of JNK Pathway via Pyk2 dependent signaling, BCR Signaling Pathway, Bioactive Peptide Induced Signaling Pathway, Calcium Signaling by HBx of Hepatitis B virus, CBL mediated ligand-induced downregulation of EGF receptors, EGF Signaling Pathway, EPO Signaling Pathway, Erk1/Erk2 Mapk Signaling pathway, Fc Eps…
152	3.97e-05	0.00267	10	13.81	0.72	A_44_P1055780	Info	S100a8	S100 calcium binding protein A8	116547	NM_053822	Rn.31839	ENSRNOG00000011557
153	4e-05	0.00267	14.94	14.41	1.04	A_42_P526030	Info	Decr1	2,4-dienoyl CoA reductase 1, mitochondrial	117543	NM_057197	Rn.2854	ENSRNOG00000008236
154	4.01e-05	0.00267	10.02	10.69	0.94	A_44_P447701	Info
155	4.03e-05	0.00267	10.96	11.27	0.97	A_44_P499242	Info
156	4.11e-05	0.00268	10.69	11.87	0.9	A_44_P1055052	Info	Nop2	NOP2 nucleolar protein	314969	NM_001191785	Rn.32804	ENSRNOG00000018453
157	4.11e-05	0.00268	10.07	12.5	0.81	A_44_P210173	Info	Tnfrsf12a	tumor necrosis factor receptor superfamily, member 12a	302965	NM_181086	Rn.105040	ENSRNOG00000003546	Cytokine-cytokine receptor interaction
158	4.12e-05	0.00268	10.02	12.27	0.82	A_44_P576822	Info	Inhbb	inhibin beta-B	25196	NM_080771	Rn.35074	ENSRNOG00000060237	Cytokine-cytokine receptor interaction, TGF-beta signaling pathway
159	4.18e-05	0.0027	10	11.28	0.89	A_44_P340345	Info
160	4.22e-05	0.00271	10.23	11.39	0.9	A_44_P117148	Info	Baz1a	bromodomain adjacent to zinc finger domain, 1A	314126	NM_001170568	Rn.1864	ENSRNOG00000006828
161	4.27e-05	0.00272	10.42	11.92	0.87	A_44_P459092	Info
162	4.34e-05	0.00275	16.15	16.62	0.97	A_44_P360325	Info	Cct3	chaperonin containing Tcp1, subunit 3 (gamma)	295230	NM_199091	Rn.203147	ENSRNOG00000019090
163	4.47e-05	0.00279	10.63	11.74	0.91	A_44_P289685	Info
164	4.48e-05	0.00279	10.76	11.19	0.96	A_42_P724600	Info	Tars	threonyl-tRNA synthetase	294810	NM_001006976	Rn.22757	ENSRNOG00000019023	Aminoacyl-tRNA biosynthesis
165	4.49e-05	0.00279	12.65	13.27	0.95	A_44_P180865	Info	Spns2	spinster homolog 2	100270678	NM_001144991	Rn.159761	ENSRNOG00000057040
166	4.51e-05	0.00279	12.21	13.03	0.94	A_44_P590671	Info
167	4.61e-05	0.00282	10	11.65	0.86	A_43_P12125	Info	Junb	jun B proto-oncogene	24517	NM_021836	Rn.15806	ENSRNOG00000042838	Osteoclast differentiation
168	4.62e-05	0.00282	10.08	12.47	0.81	A_44_P562894	Info	Rnd1	Rho family GTPase 1	362993	NM_001013222	Rn.198250	ENSRNOG00000059857	Axon guidance
169	4.64e-05	0.00282	10	10.38	0.96	A_44_P450758	Info	Qtrt1	queuine tRNA-ribosyltransferase 1	64016	NM_022250	Rn.53858	ENSRNOG00000007158
170	4.66e-05	0.00282	11.72	13.48	0.87	A_43_P14144	Info	Uck2	uridine-cytidine kinase 2	304944	NM_001102408	Rn.24811	ENSRNOG00000003917	Drug metabolism - other enzymes, Metabolic pathways, Pyrimidine metabolism
171	4.72e-05	0.00284	11.56	12.18	0.95	A_44_P619150	Info	Kpnb1	karyopherin (importin) beta 1	24917	NM_017063	Rn.11061	ENSRNOG00000009275	Role of Ran in mitotic spindle regulation, RNA transport
172	4.83e-05	0.00288	12.62	13.65	0.92	A_44_P759911	Info
173	4.87e-05	0.00288	10	10.9	0.92	A_44_P491909	Info	Eif4a1	eukaryotic translation initiation factor 4A1	287436	NM_199372	Rn.91523	ENSRNOG00000030628	Internal Ribosome entry pathway, mTOR Signaling Pathway, Regulation of eIF4e and p70 S6 Kinase, RNA transport
174	4.89e-05	0.00288	12.44	13.21	0.94	A_44_P173575	Info	Rassf1	Ras association (RalGDS/AF-6) domain family member 1	363140	NM_001007754	Rn.83042	ENSRNOG00000021548	Bladder cancer, Non-small cell lung cancer, Pathways in cancer
175	4.9e-05	0.00288	10.6	10.04	1.06	A_44_P318756	Info	Ttc23	tetratricopeptide repeat domain 23	308708	NM_001025681	Rn.16924	ENSRNOG00000013877
176	4.94e-05	0.00288	10	10.68	0.94	A_44_P667069	Info	Qsox2	quiescin Q6 sulfhydryl oxidase 2	681023	NM_001109434	Rn.199433	ENSRNOG00000018574
177	5.07e-05	0.00294	10	12.42	0.8	A_44_P579071	Info
178	5.14e-05	0.00297	10.09	11.1	0.91	A_44_P474101	Info	Slc7a1	solute carrier family 7 (cationic amino acid transporter, y+ system), member 1	25648	NM_013111	Rn.9439	ENSRNOG00000000924
179	5.2e-05	0.00298	11.03	13.59	0.81	A_44_P591857	Info
180	5.22e-05	0.00298	12.96	13.73	0.94	A_42_P685287	Info	Fxyd5	FXYD domain-containing ion transport regulator 5	60338	NM_001270688	Rn.24997	ENSRNOG00000021062
181	5.27e-05	0.00298	12.23	11.64	1.05	A_44_P762373	Info	Hyi	hydroxypyruvate isomerase	500536	XM_002726584	Rn.162825	ENSRNOG00000037518	Glyoxylate and dicarboxylate metabolism, Metabolic pathways
182	5.28e-05	0.00298	10	11.11	0.9	A_44_P452245	Info	Serpine1	serpin peptidase inhibitor, clade E (nexin, plasminogen activator inhibitor type 1), member 1	24617	NM_012620	Rn.29367	ENSRNOG00000001414	Fibrinolysis Pathway, Platelet Amyloid Precursor Protein Pathway, Chagas disease (American trypanosomiasis), Complement and coagulation cascades, p53 signaling pathway
183	5.43e-05	0.00302	10.06	11.56	0.87	A_42_P507566	Info	Tnfaip2	tumor necrosis factor, alpha-induced protein 2	299339	NM_001137633	Rn.34387	ENSRNOG00000010165
184	5.43e-05	0.00302	11.17	11.61	0.96	A_44_P729856	Info	Ppp1r3d	protein phosphatase 1, regulatory subunit 3D	689995	NM_001109564	Rn.93537	ENSRNOG00000053869	Insulin signaling pathway
185	5.49e-05	0.00302	12.39	13.21	0.94	A_44_P1012606	Info	Npap60	nuclear pore associated protein	25497	NM_012991	Rn.3242	ENSRNOG00000013423
186	5.5e-05	0.00302	11.28	10.59	1.07	A_44_P141644	Info	LOC100912557	6.8 kDa mitochondrial proteolipid-like	100912557	XR_347572	Rn.122476
187	5.5e-05	0.00302	10.75	12.28	0.88	A_44_P534781	Info
188	5.62e-05	0.00303	10.46	12.14	0.86	A_44_P211028	Info
189	5.63e-05	0.00303	10	10.58	0.94	A_44_P683415	Info
190	5.64e-05	0.00303	12.58	13.94	0.9	A_42_P695042	Info	Csf1	colony stimulating factor 1 (macrophage)	78965	NM_023981	Rn.83632	ENSRNOG00000018659	Cytokines and Inflammatory Response, METS affect on Macrophage Differentiation, Msp/Ron Receptor Signaling Pathway, Regulation of hematopoiesis by cytokines, Cytokine-cytokine receptor interaction, Hematopoietic cell lineage, Osteoclast differentiation, Rheumatoid arthritis
191	5.66e-05	0.00303	10.87	10.19	1.07	A_44_P242580	Info
192	5.68e-05	0.00303	10	13.1	0.76	A_44_P157314	Info
193	5.72e-05	0.00303	10.53	10.02	1.05	A_44_P704947	Info
194	5.72e-05	0.00303	12.98	12.5	1.04	A_43_P10534	Info	2016-03-02	membrane-associated ring finger (C3HC4) 2, E3 ubiquitin protein ligase	362849	NM_001012196	Rn.145219	ENSRNOG00000007769
195	5.88e-05	0.00304	10.04	11.3	0.89	A_44_P1031063	Info
196	5.88e-05	0.00304	10	10.66	0.94	A_44_P509500	Info	Akap2	A kinase (PRKA) anchor protein 2	298024	NM_001011974	Rn.162811	ENSRNOG00000011504
197	5.89e-05	0.00304	10	11.03	0.91	A_44_P869351	Info	Trmt6	tRNA methyltransferase 6	311441	NM_001107779	Rn.8742	ENSRNOG00000021270
198	5.92e-05	0.00304	10	11.17	0.9	A_44_P393985	Info
199	5.94e-05	0.00304	10	10.27	0.97	A_44_P436336	Info	Mageh1	melanoma antigen, family H, 1	367767	NM_001013250	Rn.56595	ENSRNOG00000003178
200	5.95e-05	0.00304	10	11.08	0.9	A_42_P695531	Info	Tpbg	trophoblast glycoprotein	83684	NM_031807	Rn.43122	ENSRNOG00000010694
201	5.95e-05	0.00304	14.07	14.78	0.95	A_43_P14382	Info	LOC102549726	uncharacterized LOC102549726	102549726	NR_110713	Rn.128917	ENSRNOG00000054031
202	6.19e-05	0.00314	11.46	12.75	0.9	A_43_P12571	Info	Jak2	Janus kinase 2	24514	NM_031514	Rn.18909	ENSRNOG00000059968	Bioactive Peptide Induced Signaling Pathway, EPO Signaling Pathway, Erythropoietin mediated neuroprotection through NF-kB, Growth Hormone Signaling Pathway, IFN gamma signaling pathway , IL 3 signaling pathway, IL 6 signaling pathway, IL12 and Stat4 Dependent Signaling Pathway in Th1 Development, IL22 Soluble Receptor Signaling Pathway , Inhibition of Cellular Proliferation by Gleevec, NO2-depend…
203	6.2e-05	0.00314	11.47	12.41	0.92	A_44_P204173	Info
204	6.26e-05	0.00315	11.01	12.18	0.9	A_44_P1024529	Info	Srsf2	serine/arginine-rich splicing factor 2	494445	NM_001009720	Rn.136644	ENSRNOG00000000248	Spliceosome
205	6.31e-05	0.00316	15.76	16.46	0.96	A_44_P1007347	Info	Tgm2	transglutaminase 2	56083	NM_019386	Rn.10	ENSRNOG00000012956	Phospholipase C d1 in phospholipid associated cell signaling, Huntington's disease
206	6.41e-05	0.0032	14.76	15.12	0.98	A_42_P577458	Info	Psmb2	proteasome subunit beta 2	29675	NM_017284	Rn.1981	ENSRNOG00000011463	Proteasome
207	6.49e-05	0.00321	13.22	14.66	0.9	A_43_P15775	Info	Ddx21	DEAD (Asp-Glu-Ala-Asp) box helicase 21	317399	NM_001037201	Rn.162310	ENSRNOG00000043099
208	6.51e-05	0.00321	12.12	13.06	0.93	A_44_P323892	Info
209	6.58e-05	0.00323	12.76	13.32	0.96	A_44_P208741	Info	Gnl2	guanine nucleotide binding protein-like 2 (nucleolar)	362593	NM_001025736	Rn.18964	ENSRNOG00000009430	Ribosome biogenesis in eukaryotes
210	6.67e-05	0.00326	10	10.73	0.93	A_44_P544974	Info	Nifk	nucleolar protein interacting with the FHA domain of MKI67	246042	NM_139186	Rn.20901	ENSRNOG00000025701
211	6.7e-05	0.00326	10.22	10	1.02	A_44_P867129	Info
212	6.72e-05	0.00326	11.04	14.88	0.74	A_44_P1022002	Info	Ccl7	chemokine (C-C motif) ligand 7	287561	NM_001007612	Rn.26815	ENSRNOG00000000239	Chemokine signaling pathway, Cytokine-cytokine receptor interaction
213	6.96e-05	0.00336	11.49	12.4	0.93	A_44_P1058980	Info	Utp3	UTP3, small subunit (SSU) processome component, homolog (S. cerevisiae)	305258	NM_001012036	Rn.23516	ENSRNOG00000003599
214	7.05e-05	0.00338	12.89	13.41	0.96	A_44_P361504	Info
215	7.1e-05	0.00339	11.84	12.81	0.92	A_44_P220032	Info	Ddx18	DEAD (Asp-Glu-Ala-Asp) box polypeptide 18	308490	NM_001006996	Rn.26598	ENSRNOG00000025430
216	7.24e-05	0.00344	10.01	10.67	0.94	A_44_P428988	Info
217	7.39e-05	0.00349	11.62	12.23	0.95	A_44_P278810	Info	Snrpa1	small nuclear ribonucleoprotein polypeptide A'	100361269	NM_001271323	Rn.38265	ENSRNOG00000011932	Spliceosome
218	7.4e-05	0.00349	12.55	14.43	0.87	A_44_P881475	Info	Plin2	perilipin 2	298199	NM_001007144	Rn.101967	ENSRNOG00000007060
219	7.47e-05	0.0035	10.73	11.42	0.94	A_44_P496631	Info	Timm9	translocase of inner mitochondrial membrane 9 homolog (yeast)	171139	NM_001276429	Rn.8459	ENSRNOG00000008222
220	7.67e-05	0.00357	10	10.86	0.92	A_44_P837070	Info
221	7.7e-05	0.00357	12.13	13.21	0.92	A_44_P1047158	Info	Tnip2	TNFAIP3 interacting protein 2	305451	NM_001024771	Rn.17607	ENSRNOG00000013805
222	7.71e-05	0.00357	12.7	13.24	0.96	A_44_P346661	Info	Tpm3	tropomyosin 3	117557	NM_001301285	Rn.37575	ENSRNOG00000017441	Cardiac muscle contraction, Dilated cardiomyopathy, Hypertrophic cardiomyopathy (HCM), Pathways in cancer, Thyroid cancer
223	7.81e-05	0.00358	10.01	10.73	0.93	A_44_P342451	Info	Rpp38	ribonuclease P/MRP 38 subunit	291317	NM_001033063	Rn.2690	ENSRNOG00000038025	Ribosome biogenesis in eukaryotes, RNA transport
224	7.85e-05	0.00358	10.06	13.48	0.75	A_44_P372261	Info	Slpi	secretory leukocyte peptidase inhibitor	84386	NM_053372	Rn.18560	ENSRNOG00000046699	Proepithelin Conversion to Epithelin and Wound Repair Control
225	7.86e-05	0.00358	10	11.61	0.86	A_44_P1057055	Info	Ccl12	chemokine (C-C motif) ligand 12	287562	NM_001105822	Rn.137780	ENSRNOG00000029768
226	7.97e-05	0.00358	11.26	10.37	1.09	A_44_P791596	Info	Rnf144a	ring finger protein 144A	500636	NM_001082410	Rn.30788	ENSRNOG00000007370
227	7.98e-05	0.00358	12.31	13.44	0.92	A_44_P245472	Info	Eif1a	eukaryotic translation initiation factor 1A	317163	NM_001008773	Rn.3361	ENSRNOG00000031421	Eukaryotic protein translation
228	8.07e-05	0.00358	10	11.26	0.89	A_44_P304220	Info	Emb	embigin	114511	NM_053719	Rn.16221	ENSRNOG00000060329
229	8.07e-05	0.00358	11.53	12.48	0.92	A_44_P1029107	Info	Twistnb	TWIST neighbor	362728	NM_001108707	Rn.13221	ENSRNOG00000010750
230	8.08e-05	0.00358	11.85	13.19	0.9	A_44_P899293	Info	Snai1	snail family zinc finger 1	116490	NM_053805	Rn.8008	ENSRNOG00000009594	Downregulated of MTA-3 in ER-negative Breast Tumors, Adherens junction
231	8.17e-05	0.00358	15.44	16	0.97	A_44_P242252	Info	Ube2d3	ubiquitin-conjugating enzyme E2D 3	81920	NM_031237	Rn.2778	ENSRNOG00000013741	Protein processing in endoplasmic reticulum, Ubiquitin mediated proteolysis
232	8.23e-05	0.00358	12.28	12.83	0.96	A_44_P400355	Info	Ccnh	cyclin H	84389	NM_052981	Rn.23255	ENSRNOG00000031656	Cyclins and Cell Cycle Regulation, Sonic Hedgehog (SHH) Receptor Ptc1 Regulates cell cycle, Cell cycle, Nucleotide excision repair
233	8.24e-05	0.00358	10	10.93	0.92	A_44_P178240	Info	Rrs1	ribosome biogenesis regulator homolog	297784	NM_001079699	Rn.228976	ENSRNOG00000007240
234	8.28e-05	0.00358	10	11.66	0.86	A_44_P477954	Info
235	8.29e-05	0.00358	10.82	11.58	0.93	A_44_P363494	Info
236	8.36e-05	0.00358	13.45	14.07	0.96	A_44_P400591	Info
237	8.37e-05	0.00358	10.29	11.87	0.87	A_44_P637047	Info
238	8.39e-05	0.00358	10.64	11.62	0.92	A_44_P494652	Info	Chchd4	coiled-coil-helix-coiled-coil-helix domain containing 4	312559	NM_001013431	Rn.16427	ENSRNOG00000022466
239	8.4e-05	0.00358	10.39	10.78	0.96	A_44_P996124	Info	Tlr4	toll-like receptor 4	29260	NM_019178	Rn.14534	ENSRNOG00000010522	Amoebiasis, Chagas disease (American trypanosomiasis), Leishmaniasis, Malaria, Pathogenic Escherichia coli infection, Phagosome, Rheumatoid arthritis, Toll-like receptor signaling pathway, Toxoplasmosis
240	8.4e-05	0.00358	11.16	11.49	0.97	A_44_P248222	Info	Slc30a5	solute carrier family 30 (zinc transporter), member 5	294698	NM_001106404	Rn.16711	ENSRNOG00000018746
241	8.41e-05	0.00358	13.93	14.51	0.96	A_44_P529366	Info	Gspt1	G1 to S phase transition 1	24420	NM_001003978	Rn.72491	ENSRNOG00000046271	mRNA surveillance pathway
242	8.5e-05	0.00361	13.54	13.04	1.04	A_44_P234270	Info	RGD1309730	similar to RIKEN cDNA B230118H07	295952	NM_001106491	Rn.19353	ENSRNOG00000037567
243	8.56e-05	0.00362	15.31	14.92	1.03	A_44_P269544	Info	Mgst3	microsomal glutathione S-transferase 3	289197	NM_001191594	Rn.1916	ENSRNOG00000004245	Drug metabolism - cytochrome P450, Glutathione metabolism, Metabolism of xenobiotics by cytochrome P450
244	8.61e-05	0.00362	10.91	13.76	0.79	A_44_P866659	Info
245	8.66e-05	0.00362	11.75	11.4	1.03	A_44_P282145	Info	RGD1307155	similar to CG18661-PA	302998	NM_001037188	Rn.229327	ENSRNOG00000021615
246	8.73e-05	0.00362	10.17	10.84	0.94	A_42_P622837	Info	Ptrh2	peptidyl-tRNA hydrolase 2	287593	NM_001013860	Rn.13456	ENSRNOG00000004288
247	8.73e-05	0.00362	12.28	12.86	0.96	A_44_P810190	Info
248	8.74e-05	0.00362	10.22	11.26	0.91	A_44_P134070	Info	Txnrd1	thioredoxin reductase 1	58819	NM_031614	Rn.67581	ENSRNOG00000009088	Pyrimidine metabolism, Selenocompound metabolism
249	8.82e-05	0.00364	12.55	13.02	0.96	A_42_P700288	Info	Trim47	tripartite motif-containing 47	690374	NM_001109585	Rn.198921	ENSRNOG00000008215
250	8.86e-05	0.00364	12.45	12.93	0.96	A_44_P992502	Info	Naa15	N(alpha)-acetyltransferase 15, NatA auxiliary subunit	310399	NM_001107674	Rn.12587	ENSRNOG00000012385
251	8.94e-05	0.00366	14.55	15.08	0.96	A_44_P313954	Info
252	8.98e-05	0.00366	10	11.3	0.89	A_44_P140244	Info	Ptx3	pentraxin 3, long	689388	NM_001109536	Rn.218702	ENSRNOG00000012280
253	9.09e-05	0.00368	10	10.93	0.91	A_44_P179165	Info	Fgl2	fibrinogen-like 2	84586	NM_053455	Rn.64635	ENSRNOG00000012881
254	9.09e-05	0.00368	10.82	10.01	1.08	A_44_P175893	Info	L3hypdh	L-3-hydroxyproline dehydratase (trans-)	314214	NM_001108031	Rn.105727	ENSRNOG00000004503
255	9.17e-05	0.00369	10	11.13	0.9	A_44_P382349	Info
256	9.48e-05	0.0038	13	13.57	0.96	A_44_P312726	Info	Tmod3	tropomodulin 3	300838	NM_001011997	Rn.146101	ENSRNOG00000032436
257	9.51e-05	0.0038	15.24	15.59	0.98	A_44_P191784	Info	Calm1	calmodulin 1	24242	NM_031969	Rn.4166	ENSRNOG00000004060	Angiotensin II mediated activation of JNK Pathway via Pyk2 dependent signaling, BCR Signaling Pathway, Bioactive Peptide Induced Signaling Pathway, Ca++/ Calmodulin-dependent Protein Kinase Activation, Control of skeletal myogenesis by HDAC & calcium/calmodulin-dependent kinase (CaMK), Corticosteroids and cardioprotection, Effects of calcineurin in Keratinocyte Differentiation, Endocytotic role o…
258	9.56e-05	0.00381	10.04	11.02	0.91	A_43_P15638	Info	Tnc	tenascin C	116640	NM_053861	Rn.12723	ENSRNOG00000058645	ECM-receptor interaction, Focal adhesion
259	9.63e-05	0.00382	13.47	13.74	0.98	A_44_P135896	Info	Mars	methionyl-tRNA synthetase	299851	NM_001127659	Rn.140163	ENSRNOG00000025459	Aminoacyl-tRNA biosynthesis, Selenocompound metabolism
260	9.75e-05	0.00384	12.06	12.47	0.97	A_44_P388720	Info	Fstl3	follistatin-like 3 (secreted glycoprotein)	114031	NM_053629	Rn.48835	ENSRNOG00000009311
261	9.76e-05	0.00384	10.05	10.9	0.92	A_42_P659546	Info	Actn1	actinin, alpha 1	81634	NM_031005	Rn.6401	ENSRNOG00000056756	Adherens junction, Amoebiasis, Arrhythmogenic right ventricular cardiomyopathy (ARVC), Focal adhesion, Leukocyte transendothelial migration, Regulation of actin cytoskeleton, Systemic lupus erythematosus, Tight junction
262	9.8e-05	0.00384	14.77	15.44	0.96	A_42_P775698	Info	Prmt1	protein arginine methyltransferase 1	60421	NM_024363	Rn.5870	ENSRNOG00000026109	BTG family proteins and cell cycle regulation, Control of Gene Expression by Vitamin D Receptor
263	9.94e-05	0.00388	10.3	11.62	0.89	A_44_P554454	Info	Txnrd1	thioredoxin reductase 1	58819	NM_031614	Rn.67581	ENSRNOG00000009088	Pyrimidine metabolism, Selenocompound metabolism
264	0.0001002	0.00389	11.13	10	1.11	A_42_P591516	Info
265	0.0001014	0.00389	10.06	11.35	0.89	A_44_P232113	Info
266	0.0001018	0.00389	10.72	12.36	0.87	A_42_P648200	Info	Pak1ip1	PAK1 interacting protein 1	361232	NM_001037356	Rn.115052	ENSRNOG00000023799
267	0.0001026	0.00389	10.23	11.1	0.92	A_44_P367624	Info	LOC317588	hypothetical protein LOC317588	317588	NM_001047895	Rn.104715
268	0.0001026	0.00389	13.08	13.96	0.94	A_44_P526661	Info
269	0.0001026	0.00389	15.48	14.93	1.04	A_42_P805088	Info	H2afv	H2A histone family, member V	685909	NM_001106019	Rn.204347	ENSRNOG00000052275	Systemic lupus erythematosus
270	0.0001027	0.00389	16.28	15.99	1.02	A_44_P1037364	Info	Atp9a	ATPase, class II, type 9A	84011	XM_008762610	Rn.40336
271	0.0001032	0.00389	12.89	13.5	0.95	A_44_P226029	Info	Rbmxrtl	RNA binding motif protein, X chromosome retrogene-like	307779	NM_001107420	Rn.19966	ENSRNOG00000012138
272	0.0001035	0.00389	10.62	11.07	0.96	A_44_P1017125	Info	Sav1	salvador family WW domain containing protein 1	299116	NM_001097581	Rn.14087	ENSRNOG00000005264
273	0.0001036	0.00389	10	10.35	0.97	A_44_P328087	Info	Snai1	snail family zinc finger 1	116490	NM_053805	Rn.8008	ENSRNOG00000009594	Downregulated of MTA-3 in ER-negative Breast Tumors, Adherens junction
274	0.000104	0.00389	12.24	12.87	0.95	A_43_P17703	Info	Dph5	diphthamide biosynthesis 5	295394	NM_001017449	Rn.12336	ENSRNOG00000013719
275	0.0001042	0.00389	10.62	11.53	0.92	A_44_P309215	Info	Tnip2	TNFAIP3 interacting protein 2	305451	NM_001024771	Rn.17607	ENSRNOG00000013805
276	0.0001046	0.00389	14.05	14.55	0.97	A_44_P525649	Info
277	0.000105	0.00389	10.63	10	1.06	A_44_P304064	Info	P2ry14	purinergic receptor P2Y, G-protein coupled, 14	171108	NM_133577	Rn.87082	ENSRNOG00000013872	Neuroactive ligand-receptor interaction
278	0.0001056	0.0039	10.63	11.32	0.94	A_44_P349769	Info
279	0.0001058	0.0039	11.29	12.29	0.92	A_44_P173478	Info
280	0.0001069	0.00392	10.24	11.72	0.87	A_44_P621304	Info
281	0.0001078	0.00394	15.66	16.46	0.95	A_43_P12806	Info	Ran	RAN, member RAS oncogene family	84509	NM_053439	Rn.107698	ENSRNOG00000000938	Cycling of Ran in nucleocytoplasmic transport, Role of Ran in mitotic spindle regulation, Sumoylation by RanBP2 Regulates Transcriptional Repression, Ribosome biogenesis in eukaryotes, RNA transport
282	0.0001083	0.00394	10	10.7	0.93	A_44_P989647	Info
283	0.0001091	0.00396	10.45	10	1.04	A_44_P517591	Info	Eef2k	eukaryotic elongation factor-2 kinase	25435	NM_012947	Rn.10958	ENSRNOG00000016448	Eukaryotic protein translation
284	0.0001102	0.00397	10.07	11.52	0.87	A_44_P883997	Info
285	0.0001105	0.00397	10.39	10.02	1.04	A_44_P242614	Info	Znrf2	zinc and ring finger 2	362367	NM_001108628	Rn.32245	ENSRNOG00000049057
286	0.0001106	0.00397	10	11.1	0.9	A_43_P12384	Info	Birc3	baculoviral IAP repeat-containing 3	78971	NM_023987	Rn.64578	ENSRNOG00000005731	Caspase Cascade in Apoptosis, Role of Mitochondria in Apoptotic Signaling, Apoptosis, Focal adhesion, NOD-like receptor signaling pathway, Pathways in cancer, Small cell lung cancer, Toxoplasmosis, Ubiquitin mediated proteolysis
287	0.0001112	0.00398	10.59	14.31	0.74	A_44_P391296	Info	Ccl7	chemokine (C-C motif) ligand 7	287561	NM_001007612	Rn.26815	ENSRNOG00000000239	Chemokine signaling pathway, Cytokine-cytokine receptor interaction
288	0.0001118	0.00398	12.22	11.24	1.09	A_44_P240274	Info	Emcn	endomucin	295490	NM_001004228	Rn.8542	ENSRNOG00000022910
289	0.0001124	0.00398	11.17	12.13	0.92	A_44_P622593	Info	Gspt1	G1 to S phase transition 1	24420	NM_001003978	Rn.72491	ENSRNOG00000046271	mRNA surveillance pathway
290	0.0001125	0.00398	10.01	10.57	0.95	A_43_P15198	Info	Rap1gap2	RAP1 GTPase activating protein 2	303298	NM_001107019	Rn.20246	ENSRNOG00000002652
291	0.0001175	0.00414	13.72	14.36	0.96	A_44_P140214	Info
292	0.0001178	0.00414	13.33	14.24	0.94	A_44_P468746	Info	Tubb6	tubulin, beta 6 class V	307351	NM_001025675	Rn.98430	ENSRNOG00000018371	Gap junction, Pathogenic Escherichia coli infection, Phagosome
293	0.0001187	0.00416	12.02	13.05	0.92	A_44_P1003090	Info	Pno1	partner of NOB1 homolog	289809	NM_199083	Rn.20046	ENSRNOG00000005524
294	0.0001195	0.00417	11.5	12.75	0.9	A_44_P507448	Info	Coq10b	coenzyme Q10B	301416	NM_001009671	Rn.101706	ENSRNOG00000014456
295	0.0001197	0.00417	11.15	12.27	0.91	A_44_P930234	Info	Baz1a	bromodomain adjacent to zinc finger domain, 1A	314126	NM_001170568	Rn.1864	ENSRNOG00000006828
296	0.0001202	0.00417	12.13	11.69	1.04	A_44_P234735	Info
297	0.0001207	0.00417	13.49	14.38	0.94	A_44_P714133	Info
298	0.0001214	0.00417	11.71	12.51	0.94	A_44_P122547	Info	Pdcd6ip	programmed cell death 6 interacting protein	501083	NM_001029910	Rn.1588	ENSRNOG00000008981	Endocytosis
299	0.0001215	0.00417	13.77	14.2	0.97	A_44_P360761	Info	Actr3	ARP3 actin-related protein 3 homolog (yeast)	81732	NM_031068	Rn.103326	ENSRNOG00000003206
300	0.0001222	0.00418	12.88	12.62	1.02	A_44_P304408	Info	Dctn3	dynactin 3	362504	NM_001108659	Rn.2038	ENSRNOG00000014208	Lissencephaly gene (LIS1) in neuronal migration and development
301	0.0001228	0.00419	11.92	12.87	0.93	A_44_P342124	Info	Ube2d4	ubiquitin-conjugating enzyme E2D 4 (putative)	79435	NM_031001	Rn.113868	ENSRNOG00000034016	Protein processing in endoplasmic reticulum, Ubiquitin mediated proteolysis
302	0.0001236	0.00419	15.45	16.11	0.96	A_44_P1060194	Info	Fbl	fibrillarin	292747	NM_001025643	Rn.98803	ENSRNOG00000019229	Ribosome biogenesis in eukaryotes
303	0.0001244	0.00419	10.03	10.78	0.93	A_44_P173568	Info	Pop1	POP1 homolog, ribonuclease P/MRP subunit	315045	NM_001130550	Rn.22746	ENSRNOG00000005243	Ribosome biogenesis in eukaryotes, RNA transport
304	0.0001244	0.00419	11.98	15.34	0.78	A_44_P247286	Info	Cxcl14	chemokine (C-X-C motif) ligand 14	306748	NM_001013137	Rn.3130	ENSRNOG00000011984	Chemokine signaling pathway, Cytokine-cytokine receptor interaction
305	0.0001246	0.00419	11.71	13.67	0.86	A_42_P458530	Info	Ripk3	receptor-interacting serine-threonine kinase 3	246240	NM_139342	Rn.7110	ENSRNOG00000020465	Cytosolic DNA-sensing pathway
306	0.0001248	0.00419	12.53	11.99	1.04	A_44_P418944	Info	Entpd5	ectonucleoside triphosphate diphosphohydrolase 5	314312	NM_199394	Rn.63533	ENSRNOG00000033206	Purine metabolism, Pyrimidine metabolism
307	0.0001258	0.00419	12.49	13.05	0.96	A_44_P257221	Info	Atp6v1b2	ATPase, H transporting, lysosomal V1 subunit B2	117596	NM_057213	Rn.8109	ENSRNOG00000011891	Collecting duct acid secretion, Epithelial cell signaling in Helicobacter pylori infection, Metabolic pathways, Oxidative phosphorylation, Phagosome, Rheumatoid arthritis, Vibrio cholerae infection
308	0.0001261	0.00419	11.1	11.89	0.93	A_44_P466255	Info
309	0.0001266	0.00419	11.35	12.84	0.88	A_44_P1010482	Info	Cd3eap	CD3e molecule, epsilon associated protein	680493	NM_001109416	Rn.155132	ENSRNOG00000016825
310	0.0001266	0.00419	14.46	14.95	0.97	A_44_P158420	Info	Impdh2	IMP (inosine 5'-monophosphate) dehydrogenase 2	301005	NM_199099	Rn.8093	ENSRNOG00000031965	Drug metabolism - other enzymes, Metabolic pathways, Purine metabolism
311	0.0001282	0.00423	11.16	10.02	1.11	A_43_P15228	Info	Ptprr	protein tyrosine phosphatase, receptor type, R	94202	NM_001113390	Rn.6277	ENSRNOG00000004483	Erk1/Erk2 Mapk Signaling pathway, MAPK signaling pathway
312	0.0001286	0.00423	13.16	13.9	0.95	A_44_P396327	Info
313	0.0001291	0.00424	12.07	12.41	0.97	A_44_P358818	Info
314	0.0001295	0.00424	10	10.78	0.93	A_44_P410331	Info
315	0.0001318	0.00428	16.25	17.07	0.95	A_44_P1058389	Info	Npm1	nucleophosmin (nucleolar phosphoprotein B23, numatrin)	25498	NM_012992	Rn.54537	ENSRNOG00000004616
316	0.000132	0.00428	10	10.24	0.98	A_44_P352973	Info	Brox	BRO1 domain and CAAX motif containing	305031	NM_001025669	Rn.3660	ENSRNOG00000052963
317	0.000132	0.00428	15	15.86	0.95	A_44_P280759	Info	Npm1	nucleophosmin (nucleolar phosphoprotein B23, numatrin)	25498	NM_012992	Rn.54537	ENSRNOG00000004616
318	0.0001335	0.00431	10.73	12.01	0.89	A_44_P506568	Info
319	0.0001341	0.00432	13.58	14.26	0.95	A_44_P837669	Info	Abce1	ATP-binding cassette, subfamily E (OABP), member 1	361390	NM_001108446	Rn.2961	ENSRNOG00000018345
320	0.0001354	0.00433	13.23	14.15	0.94	A_44_P974956	Info
321	0.0001356	0.00433	11.79	12.79	0.92	A_44_P518385	Info	Yars	tyrosyl-tRNA synthetase	313047	NM_001025696	Rn.41002	ENSRNOG00000007213	Aminoacyl-tRNA biosynthesis
322	0.0001358	0.00433	12.74	13.35	0.95	A_42_P835252	Info	Timm9	translocase of inner mitochondrial membrane 9 homolog (yeast)	171139	NM_001276429	Rn.8459	ENSRNOG00000008222
323	0.0001366	0.00434	14.69	13.87	1.06	A_44_P883869	Info
324	0.0001386	0.00439	11.98	11.01	1.09	A_44_P311515	Info	Col9a1	collagen, type IX, alpha 1	305104	NM_001100842	Rn.90726	ENSRNOG00000012920	Protein digestion and absorption
325	0.0001389	0.00439	10	10.53	0.95	A_42_P763077	Info	Aqp2	aquaporin 2 (collecting duct)	25386	NM_012909	Rn.90076	ENSRNOG00000054378	Vasopressin-regulated water reabsorption
326	0.0001398	0.0044	10	10.95	0.91	A_44_P330542	Info	Birc2	baculoviral IAP repeat-containing 2	60371	NM_021752	Rn.205955	ENSRNOG00000010602	Caspase Cascade in Apoptosis, HIV-I Nef: negative effector of Fas and TNF, Induction of apoptosis through DR3 and DR4/5 Death Receptors , Role of Mitochondria in Apoptotic Signaling, SODD/TNFR1 Signaling Pathway, Apoptosis, Focal adhesion, NOD-like receptor signaling pathway, Pathways in cancer, Small cell lung cancer, Toxoplasmosis, Ubiquitin mediated proteolysis
327	0.0001407	0.00441	11.83	12.59	0.94	A_44_P431488	Info
328	0.0001409	0.00441	12.49	14.23	0.88	A_43_P11621	Info	Cd44	CD44 molecule (Indian blood group)	25406	NM_012924	Rn.1120	ENSRNOG00000006094	Adhesion Molecules on Lymphocyte, Monocyte and its Surface Molecules, Neutrophil and Its Surface Molecules, ECM-receptor interaction, Hematopoietic cell lineage, Shigellosis
329	0.0001417	0.00441	11.45	12.45	0.92	A_43_P15587	Info	Map3k8	mitogen-activated protein kinase kinase kinase 8	116596	NM_053847	Rn.9939	ENSRNOG00000016378	MAPKinase Signaling Pathway, MAPK signaling pathway, T cell receptor signaling pathway, Toll-like receptor signaling pathway
330	0.0001417	0.00441	10	13.38	0.75	A_43_P11472	Info	Hmox1	heme oxygenase 1	24451	NM_012580	Rn.3160	ENSRNOG00000014117	IL-10 Anti-inflammatory Signaling Pathway, Oxidative Stress Induced Gene Expression Via Nrf2, Porphyrin and chlorophyll metabolism
331	0.0001422	0.00441	12.71	15.22	0.84	A_42_P577431	Info	Bcl3	B-cell CLL/lymphoma 3	680611	NM_001109422	Rn.198135	ENSRNOG00000043416
332	0.0001428	0.00442	12.74	13.66	0.93	A_44_P744765	Info
333	0.0001443	0.00444	10	10.41	0.96	A_43_P19998	Info	Mtap	methylthioadenosine phosphorylase	298227	NM_001047867	Rn.202751	ENSRNOG00000006615	Cysteine and methionine metabolism, Metabolic pathways
334	0.0001444	0.00444	13.15	12.7	1.04	A_43_P10292	Info
335	0.0001464	0.00449	12.07	11.43	1.06	A_44_P1046338	Info
336	0.000147	0.00449	13.94	14.36	0.97	A_42_P767698	Info	Ebna1bp2	EBNA1 binding protein 2	114021	NM_001008721	Rn.9598	ENSRNOG00000045760
337	0.0001476	0.0045	10	10.81	0.93	A_44_P503428	Info	Uck2	uridine-cytidine kinase 2	304944	NM_001102408	Rn.24811	ENSRNOG00000003917	Drug metabolism - other enzymes, Metabolic pathways, Pyrimidine metabolism
338	0.0001482	0.0045	14.89	15.55	0.96	A_44_P357579	Info	Ddx3x	DEAD (Asp-Glu-Ala-Asp) box helicase 3, X-linked	317335	NM_001108246	Rn.95841	ENSRNOG00000023383	RIG-I-like receptor signaling pathway
339	0.0001487	0.00451	12.37	13.78	0.9	A_42_P490804	Info	Nop58	NOP58 ribonucleoprotein	60373	NM_021754	Rn.43930	ENSRNOG00000016486	Ribosome biogenesis in eukaryotes
340	0.0001517	0.00458	10.44	10	1.04	A_42_P659244	Info	Cbx8	chromobox homolog 8	303731	NM_001034078	Rn.43722	ENSRNOG00000048113
341	0.0001523	0.00458	10.31	11.37	0.91	A_44_P1009757	Info	Il1rap	interleukin 1 receptor accessory protein	25466	NM_001167840	Rn.10511	ENSRNOG00000001928	Signal transduction through IL1R, Apoptosis, Cytokine-cytokine receptor interaction
342	0.0001531	0.00458	11.86	12.58	0.94	A_44_P306884	Info
343	0.0001542	0.00458	10.86	12.38	0.88	A_44_P101211	Info	Mcl1	myeloid cell leukemia 1	60430	NM_021846	Rn.129914
344	0.0001542	0.00458	10.3	10.87	0.95	A_43_P20418	Info
345	0.0001554	0.00458	10.55	11.41	0.93	A_44_P307308	Info
346	0.0001555	0.00458	10.78	10.53	1.02	A_44_P482785	Info	Zfp511	zinc finger protein 511	293586	NM_001106309	Rn.118322	ENSRNOG00000018272
347	0.0001566	0.00458	10.31	11.67	0.88	A_44_P683133	Info
348	0.0001566	0.00458	10.05	10.76	0.93	A_44_P1014445	Info	Zfp259	zinc finger protein 259	500989	NM_001137646	Rn.102011	ENSRNOG00000018481
349	0.0001567	0.00458	10.23	11.21	0.91	A_44_P306964	Info	Rbms1	RNA binding motif, single stranded interacting protein 1	362138	NM_001012184	Rn.98522	ENSRNOG00000008482
350	0.000157	0.00458	10.29	12.19	0.84	A_44_P443751	Info	Pdpn	podoplanin	54320	NM_019358	Rn.794	ENSRNOG00000014961
351	0.0001571	0.00458	10.07	11.19	0.9	A_44_P459322	Info
352	0.0001571	0.00458	11.79	10.76	1.1	A_44_P1000100	Info	Trim45	tripartite motif-containing 45	295323	NM_001106453	Rn.102590	ENSRNOG00000015347
353	0.0001588	0.00462	10.97	11.69	0.94	A_42_P610788	Info	Ampd3	adenosine monophosphate deaminase 3	25095	NM_031544	Rn.11106	ENSRNOG00000018262	Metabolic pathways, Purine metabolism
354	0.0001594	0.00463	13.23	12.77	1.04	A_43_P15669	Info	Pcca	propionyl CoA carboxylase, alpha polypeptide	687008	NM_019330	Rn.6033	ENSRNOG00000057042	Glyoxylate and dicarboxylate metabolism, Metabolic pathways, Propanoate metabolism, Valine, leucine and isoleucine degradation
355	0.0001601	0.00463	10.57	11.03	0.96	A_44_P468803	Info	Ythdf1	YTH N(6)-methyladenosine RNA binding protein 1	296467	NM_001024756	Rn.16949	ENSRNOG00000027015
356	0.0001603	0.00463	13.38	12.91	1.04	A_44_P295334	Info	Uckl1	uridine-cytidine kinase 1-like 1	499956	NM_001109212	Rn.35240	ENSRNOG00000050277	Drug metabolism - other enzymes, Metabolic pathways, Pyrimidine metabolism
357	0.0001626	0.00467	10	10.74	0.93	A_44_P543733	Info
358	0.0001629	0.00467	13.4	14.22	0.94	A_44_P502315	Info	Rsl1d1	ribosomal L1 domain containing 1	302898	NM_001008876	Rn.154542	ENSRNOG00000032439
359	0.0001631	0.00467	10	11.11	0.9	A_44_P396842	Info	Ucn2	urocortin 2	170896	NM_133385	Rn.153037	ENSRNOG00000020655
360	0.0001635	0.00467	10.89	11.52	0.95	A_43_P18947	Info	Gmps	guanine monophosphate synthase	295088	NM_001024754	Rn.12593	ENSRNOG00000051151	Drug metabolism - other enzymes, Metabolic pathways, Purine metabolism
361	0.0001641	0.00467	10	10.28	0.97	A_43_P15998	Info	Ntn3	netrin 3	114524	NM_053732	Rn.95949	ENSRNOG00000006970	Axon guidance
362	0.0001647	0.00467	10.21	11.42	0.89	A_44_P281297	Info
363	0.0001649	0.00467	11.22	11.68	0.96	A_44_P269940	Info	Ythdf2	YTH N(6)-methyladenosine RNA binding protein 2	313053	NM_001047099	Rn.21737	ENSRNOG00000010892
364	0.0001666	0.0047	10	10.89	0.92	A_44_P391915	Info
365	0.0001683	0.00473	10.38	10	1.04	A_44_P863776	Info
366	0.0001686	0.00473	12.03	12.33	0.98	A_42_P735353	Info	Aimp1	aminoacyl tRNA synthetase complex-interacting multifunctional protein 1	114632	NM_053757	Rn.3192	ENSRNOG00000011384
367	0.00017	0.00476	14.25	16.55	0.86	A_43_P13297	Info	Mt1a	metallothionein 1a	24567	NM_138826	Rn.54397	ENSRNOG00000038047
368	0.0001709	0.00476	13.25	12.23	1.08	A_43_P17925	Info
369	0.0001711	0.00476	12.66	12.17	1.04	A_43_P11146	Info	Lyplal1	lysophospholipase-like 1	289357	NM_001105986	Rn.1612
370	0.0001713	0.00476	10.12	11.11	0.91	A_44_P480527	Info	Wdr3	WD repeat domain 3	310720	NM_001107705	Rn.12973	ENSRNOG00000019670	Ribosome biogenesis in eukaryotes
371	0.0001726	0.00478	10.44	11.54	0.9	A_43_P12900	Info	Gtpbp4	GTP binding protein 4	114300	NM_053689	Rn.96111	ENSRNOG00000016217	Ribosome biogenesis in eukaryotes
372	0.0001739	0.0048	10.3	11.35	0.91	A_44_P511178	Info	Pus7	pseudouridylate synthase 7	296751	NM_001170589	Rn.230290	ENSRNOG00000010572
373	0.0001745	0.0048	10.51	10.04	1.05	A_44_P686616	Info
374	0.0001747	0.0048	11.05	10.09	1.1	A_44_P1036513	Info
375	0.0001762	0.00483	13.54	14.28	0.95	A_44_P426307	Info
376	0.0001776	0.00484	10	10.89	0.92	A_44_P337865	Info
377	0.0001779	0.00484	12.45	13.37	0.93	A_44_P1040685	Info	Ier5l	immediate early response 5-like	499772	NM_001025041	Rn.162656	ENSRNOG00000024846
378	0.0001782	0.00484	10.71	10.04	1.07	A_44_P109993	Info
379	0.0001793	0.00486	15.4	15.87	0.97	A_43_P14482	Info	Impdh2	IMP (inosine 5'-monophosphate) dehydrogenase 2	301005	NM_199099	Rn.8093	ENSRNOG00000031965	Drug metabolism - other enzymes, Metabolic pathways, Purine metabolism
380	0.0001818	0.00491	11.96	10.95	1.09	A_42_P675031	Info	Kcnb1	potassium channel, voltage gated Shab-related subfamily B, member 1	25736	NM_013186	Rn.26724	ENSRNOG00000046949	Taste transduction
381	0.0001824	0.00492	12.74	13.58	0.94	A_43_P14566	Info	Aatf	apoptosis antagonizing transcription factor	114512	NM_053720	Rn.15500	ENSRNOG00000002778
382	0.0001831	0.00492	14.9	15.4	0.97	A_44_P559106	Info	Cct8	chaperonin containing Tcp1, subunit 8 (theta)	288305	NM_001105897	Rn.98524	ENSRNOG00000001592
383	0.0001841	0.00494	10.35	12.28	0.84	A_44_P1011716	Info	Adora2b	adenosine A2B receptor	29316	NM_017161	Rn.89544	ENSRNOG00000002922	Calcium signaling pathway, Neuroactive ligand-receptor interaction, Vascular smooth muscle contraction
384	0.0001851	0.00495	11.13	10.58	1.05	A_44_P143472	Info	Ncapd2	non-SMC condensin I complex, subunit D2	362438	XM_001065923	Rn.7870	ENSRNOG00000055300	AKAP95 role in mitosis and chromosome dynamics
385	0.0001864	0.00497	13.15	13.81	0.95	A_44_P1048663	Info	Ccnl1	cyclin L1	114121	NM_053662	Rn.12962	ENSRNOG00000011586
386	0.0001871	0.00498	14.72	14.17	1.04	A_43_P12832	Info	Nol3	nucleolar protein 3 (apoptosis repressor with CARD domain)	85383	NM_053516	Rn.86956	ENSRNOG00000015588
387	0.0001903	0.00505	10.23	10.83	0.94	A_44_P730996	Info
388	0.0001912	0.00506	10	10.59	0.94	A_44_P875993	Info
389	0.0001924	0.00508	13.24	13.71	0.97	A_44_P971288	Info
390	0.0001928	0.00508	14.64	14.85	0.99	A_44_P215788	Info	Cct2	chaperonin containing TCP1, subunit 2 (beta)	299809	NM_001005905	Rn.2392	ENSRNOG00000021317
391	0.0001952	0.00512	10.83	10.39	1.04	A_44_P576858	Info
392	0.0001954	0.00512	11.98	11.36	1.05	A_44_P555632	Info	Dguok	deoxyguanosine kinase	297389	NM_001106602	Rn.6770	ENSRNOG00000011617	Metabolic pathways, Purine metabolism
393	0.000197	0.00515	10.65	10.04	1.06	A_44_P379367	Info
394	0.0001993	0.0052	11.36	10.81	1.05	A_43_P11701	Info	Sdc2	syndecan 2	25615	NM_013082	Rn.11127	ENSRNOG00000004936	Cell adhesion molecules (CAMs), ECM-receptor interaction, Malaria
395	0.0002022	0.00525	13.41	12.57	1.07	A_43_P14199	Info
396	0.000203	0.00525	15	14.59	1.03	A_44_P459593	Info	Grcc10	gene rich cluster, C10 gene	100362005	NM_001198725	Rn.1223	ENSRNOG00000025810
397	0.0002037	0.00525	12.15	11.68	1.04	A_42_P473389	Info	Bmyc	brain expressed myelocytomatosis oncogene	311807	NM_001013163	Rn.11204	ENSRNOG00000042556
398	0.0002039	0.00525	10.76	11.36	0.95	A_44_P250892	Info
399	0.0002045	0.00525	10.34	10.01	1.03	A_44_P1006931	Info	LOC100174910	glutaredoxin-like protein	100174910	NM_001131003	Rn.22418	ENSRNOG00000013738
400	0.0002049	0.00525	11.49	10.7	1.07	A_44_P792207	Info
401	0.0002055	0.00525	13.18	12.31	1.07	A_42_P537501	Info	Dpp4	dipeptidylpeptidase 4	25253	NM_012789	Rn.91364	ENSRNOG00000030763	Protein digestion and absorption
402	0.0002058	0.00525	12.24	11.24	1.09	A_44_P448717	Info	Prom1	prominin 1	60357	NM_001110137	Rn.144589	ENSRNOG00000003098
403	0.0002062	0.00525	13.53	12.82	1.06	A_42_P738277	Info	Kcnk6	potassium channel, two pore domain subfamily K, member 6	116491	NM_053806	Rn.43365	ENSRNOG00000049868
404	0.000207	0.00525	14.2	13.98	1.02	A_44_P640644	Info
405	0.000208	0.00525	13.56	12.68	1.07	A_44_P851620	Info	Fam189b	family with sequence similarity 189, member B	310640	NM_001107690	Rn.32304	ENSRNOG00000020518
406	0.000208	0.00525	12.33	13.42	0.92	A_42_P576953	Info	Pla1a	phospholipase A1 member A	85311	NM_138882	Rn.10696	ENSRNOG00000057153
407	0.0002085	0.00525	11.21	13.21	0.85	A_43_P11792	Info	Sod2	superoxide dismutase 2, mitochondrial	24787	NM_017051	Rn.10488	ENSRNOG00000019048	Erythropoietin mediated neuroprotection through NF-kB, The IGF-1 Receptor and Longevity, Huntington's disease, Peroxisome
408	0.0002086	0.00525	10.17	12.49	0.81	A_44_P431774	Info	Csrnp1	cysteine-serine-rich nuclear protein 1	363165	NM_001108786	Rn.8793	ENSRNOG00000033433
409	0.00021	0.00526	13.81	13.24	1.04	A_42_P797965	Info	Akip1	A kinase (PRKA) interacting protein 1	361624	NM_001108497	Rn.106344	ENSRNOG00000013744
410	0.0002101	0.00526	10	10.34	0.97	A_44_P490265	Info
411	0.0002104	0.00526	14.11	13.65	1.03	A_44_P286087	Info	Ufsp2	UFM1-specific peptidase 2	361151	NM_001014142	Rn.14630	ENSRNOG00000012087
412	0.0002109	0.00526	11.11	12.51	0.89	A_44_P363913	Info
413	0.0002114	0.00526	12.48	12.89	0.97	A_43_P12964	Info	Plaa	phospholipase A2, activating protein	116645	NM_053866	Rn.7441	ENSRNOG00000007753	Protein processing in endoplasmic reticulum
414	0.0002129	0.00528	14.34	13.88	1.03	A_44_P290231	Info	Psap	prosaposin	25524	NM_001190236	Rn.97173	ENSRNOG00000000571	Lysosome
415	0.0002137	0.00529	11.77	12.56	0.94	A_44_P469103	Info	Dph1	diphthamide biosynthesis 1	287523	NM_001105809	Rn.7589	ENSRNOG00000003116
416	0.0002145	0.00529	10.73	10	1.07	A_44_P637872	Info
417	0.0002149	0.00529	15.59	16.55	0.94	A_43_P11246	Info	Eif4a1	eukaryotic translation initiation factor 4A1	287436	NM_199372	Rn.91523	ENSRNOG00000030628	Internal Ribosome entry pathway, mTOR Signaling Pathway, Regulation of eIF4e and p70 S6 Kinase, RNA transport
418	0.000216	0.00531	10	10.43	0.96	A_44_P236636	Info
419	0.0002169	0.00532	12.81	12.31	1.04	A_44_P274785	Info
420	0.0002195	0.00535	10.11	11.13	0.91	A_44_P821710	Info
421	0.0002195	0.00535	15.64	16.02	0.98	A_44_P321110	Info	Eif3c	eukaryotic translation initiation factor 3, subunit C	293484	NM_001100662	Rn.4207	ENSRNOG00000018761	RNA transport
422	0.0002199	0.00535	10	10.62	0.94	A_44_P1029492	Info	Snapc1	small nuclear RNA activating complex, polypeptide 1	314228	NM_001108033	Rn.18361	ENSRNOG00000009296
423	0.0002203	0.00535	10.57	10	1.06	A_44_P159040	Info	Vegfb	vascular endothelial growth factor B	89811	NM_053549	Rn.198550	ENSRNOG00000021156	Bladder cancer, Cytokine-cytokine receptor interaction, Focal adhesion, mTOR signaling pathway, Pancreatic cancer, Pathways in cancer, Renal cell carcinoma, Rheumatoid arthritis
424	0.0002207	0.00535	10.99	12.34	0.89	A_43_P11497	Info	Ptpn1	protein tyrosine phosphatase, non-receptor type 1	24697	NM_012637	Rn.11317	ENSRNOG00000010574	Adherens junction, Insulin signaling pathway
425	0.0002224	0.00537	13.41	14.22	0.94	A_44_P714409	Info	Srsf3	serine/arginine-rich splicing factor 3	361814	NM_001047907	Rn.9002	ENSRNOG00000000520	Spliceosome
426	0.0002228	0.00537	11.56	12.38	0.93	A_44_P1055795	Info	Trmt10c	tRNA methyltransferase 10 homolog C (S. cerevisiae)	304012	NM_001008337	Rn.13590	ENSRNOG00000039567
427	0.000224	0.00537	10.87	11.7	0.93	A_44_P524471	Info	Dimt1	DIM1 dimethyladenosine transferase 1 homolog	294718	NM_001106408	Rn.25178	ENSRNOG00000013596
428	0.0002248	0.00537	13.2	13.57	0.97	A_42_P700829	Info
429	0.0002248	0.00537	11.1	11.89	0.93	A_44_P448347	Info	Trmt10c	tRNA methyltransferase 10 homolog C (S. cerevisiae)	304012	NM_001008337	Rn.13590	ENSRNOG00000039567
430	0.0002249	0.00537	11.51	12.47	0.92	A_44_P470528	Info	Ndufaf4	NADH dehydrogenase (ubiquinone) complex I, assembly factor 4	362495	NM_198783	Rn.106694	ENSRNOG00000007506
431	0.0002262	0.00537	13.48	13.87	0.97	A_43_P14163	Info	Odc1	ornithine decarboxylase 1	24609	NM_001302083	Rn.874	ENSRNOG00000005424	Arginine and proline metabolism, Glutathione metabolism, Metabolic pathways
432	0.0002266	0.00537	11.26	12.26	0.92	A_44_P794536	Info
433	0.0002268	0.00537	13	13.39	0.97	A_44_P560195	Info
434	0.000227	0.00537	11.32	12.01	0.94	A_44_P178479	Info	Utp18	UTP18 small subunit (SSU) processome component homolog (yeast)	303456	NM_001135039	Rn.52378	ENSRNOG00000002644	Ribosome biogenesis in eukaryotes
435	0.0002279	0.00538	10.33	11.5	0.9	A_44_P760628	Info
436	0.0002313	0.00543	11.43	13.61	0.84	A_44_P944540	Info
437	0.0002315	0.00543	11.6	12.4	0.94	A_42_P675672	Info	Ctu2	cytosolic thiouridylase subunit 2 homolog (S. pombe)	292069	NM_001037094	Rn.20640	ENSRNOG00000051531	Sulfur relay system
438	0.0002317	0.00543	10.57	12.08	0.87	A_44_P307172	Info	Eif4a1	eukaryotic translation initiation factor 4A1	287436	NM_199372	Rn.91523	ENSRNOG00000030628	Internal Ribosome entry pathway, mTOR Signaling Pathway, Regulation of eIF4e and p70 S6 Kinase, RNA transport
439	0.0002327	0.00544	11.98	12.26	0.98	A_44_P454591	Info	Fam120b	family with sequence similarity 120B	308218	NM_001107466	Rn.2666	ENSRNOG00000058790
440	0.0002332	0.00544	10.3	11.09	0.93	A_44_P322518	Info	Cct6a	chaperonin containing Tcp1, subunit 6A (zeta 1)	288620	NM_001033684	Rn.33807	ENSRNOG00000000923
441	0.0002335	0.00544	10	12.59	0.79	A_44_P110120	Info
442	0.0002344	0.00544	12.45	11.88	1.05	A_43_P10692	Info
443	0.0002352	0.00544	10	11.68	0.86	A_43_P13426	Info	Ceacam10	carcinoembryonic antigen-related cell adhesion molecule 10	287009	NM_173339	Rn.92160	ENSRNOG00000046222
444	0.0002355	0.00544	11.85	12.23	0.97	A_44_P1012870	Info	Tex30	testis expressed 30	301381	NM_001106909	Rn.40282	ENSRNOG00000011658
445	0.0002359	0.00544	10.89	11.61	0.94	A_44_P564669	Info
446	0.0002363	0.00544	12.67	13.23	0.96	A_42_P537881	Info	Itpa	inosine triphosphatase (nucleoside triphosphate pyrophosphatase)	311422	NM_001107774	Rn.203856	ENSRNOG00000021233	Drug metabolism - other enzymes, Metabolic pathways, Purine metabolism, Pyrimidine metabolism
447	0.0002399	0.00551	12.32	11.4	1.08	A_42_P749550	Info	Tmem229b	transmembrane protein 229B	503035	NM_001109359	Rn.43946	ENSRNOG00000010646
448	0.0002401	0.00551	10	10.3	0.97	A_44_P128932	Info	Rnmtl1	RNA methyltransferase like 1	360569	NM_001108282	Rn.83045	ENSRNOG00000037238
449	0.0002409	0.00551	10.24	10.78	0.95	A_44_P538691	Info	Polr1a	polymerase (RNA) I polypeptide A	83581	NM_031772	Rn.24877	ENSRNOG00000009545	Tumor Suppressor Arf Inhibits Ribosomal Biogenesis, Metabolic pathways, Purine metabolism, Pyrimidine metabolism, RNA polymerase
450	0.0002414	0.00551	11.28	11.9	0.95	A_44_P496934	Info	Srfbp1	serum response factor binding protein 1	291469	NM_001005536	Rn.101802	ENSRNOG00000014808
451	0.0002444	0.00556	13.23	13.94	0.95	A_44_P561324	Info	Akap1	A kinase (PRKA) anchor protein 1	114124	NM_053665	Rn.163146	ENSRNOG00000002373
452	0.0002445	0.00556	12.31	11.91	1.03	A_43_P16545	Info	RGD1559786	similar to RIKEN cDNA 0610037L13	298384	NM_001034132	Rn.104738	ENSRNOG00000012724
453	0.0002453	0.00556	11.52	10.95	1.05	A_42_P603670	Info
454	0.0002462	0.00556	12.1	11.6	1.04	A_44_P242429	Info	Tbc1d31	TBC1 domain family, member 31	299949	NM_001134842	Rn.39013	ENSRNOG00000006103
455	0.0002467	0.00556	11.94	14.36	0.83	A_42_P735417	Info	Fcgr2b	Fc fragment of IgG, low affinity IIb, receptor	289211	NM_175756	Rn.33323	ENSRNOG00000046452	B Lymphocyte Cell Surface Molecules, B cell receptor signaling pathway, Fc gamma R-mediated phagocytosis, Osteoclast differentiation, Phagosome, Staphylococcus aureus infection, Systemic lupus erythematosus
456	0.000247	0.00556	10	12.31	0.81	A_44_P1013006	Info	Steap1	six transmembrane epithelial antigen of the prostate 1	297738	NM_001106629	Rn.51773	ENSRNOG00000000017
457	0.000248	0.00557	10.03	10.37	0.97	A_44_P424379	Info	Usp39	ubiquitin specific peptidase 39	297336	NM_001106597	Rn.50051	ENSRNOG00000010930	Spliceosome
458	0.0002506	0.00561	12.69	13.77	0.92	A_44_P607583	Info	Trmt61a	tRNA methyltransferase 61A	314462	NM_001007706	Rn.54722	ENSRNOG00000011398
459	0.0002508	0.00561	10.83	11.54	0.94	A_44_P269630	Info	Taf9	TAF9 RNA polymerase II, TATA box binding protein (TBP)-associated factor	373541	NM_001037310	Rn.8139	ENSRNOG00000051258	Basal transcription factors, Ribosome biogenesis in eukaryotes
460	0.0002524	0.00564	13.47	12.64	1.07	A_44_P106456	Info	Pdlim2	PDZ and LIM domain 2	290354	NM_001007622	Rn.105730	ENSRNOG00000008543
461	0.0002547	0.00567	14.88	15.28	0.97	A_44_P507943	Info	Itgb1	integrin, beta 1	24511	NM_017022	Rn.25733	ENSRNOG00000010966	Adhesion Molecules on Lymphocyte, Agrin in Postsynaptic Differentiation, B Cell Survival Pathway, Eph Kinases and ephrins support platelet aggregation, Erk and PI-3 Kinase Are Necessary for Collagen Binding in Corneal Epithelia, Erk1/Erk2 Mapk Signaling pathway, Integrin Signaling Pathway, mCalpain and friends in Cell motility, Monocyte and its Surface Molecules, PTEN dependent cell cycle arrest …
462	0.000255	0.00567	11.08	11.41	0.97	A_44_P322314	Info	Srsf10	serine/arginine-rich splicing factor 10	362630	NM_001025738	Rn.162118	ENSRNOG00000007992	Spliceosome
463	0.0002556	0.00567	13.59	12.97	1.05	A_44_P687053	Info
464	0.0002585	0.00569	10.9	11.17	0.98	A_44_P289697	Info	Mettl6	methyltransferase like 6	290564	NM_001007623	Rn.29892	ENSRNOG00000057372	Histidine metabolism, Tyrosine metabolism
465	0.0002592	0.00569	11.77	12.48	0.94	A_44_P132614	Info	Slc20a1	solute carrier family 20 (phosphate transporter), member 1	81826	NM_031148	Rn.162702	ENSRNOG00000018567
466	0.0002592	0.00569	11.54	12.15	0.95	A_42_P594008	Info	Eif2b3	eukaryotic translation initiation factor 2B, subunit 3	171145	NM_133609	Rn.10577	ENSRNOG00000018375	RNA transport
467	0.0002597	0.00569	11.21	11.78	0.95	A_44_P384544	Info	Riok1	RIO kinase 1	291061	NM_001100511	Rn.132553	ENSRNOG00000014049	Ribosome biogenesis in eukaryotes
468	0.0002606	0.00569	11.37	11.87	0.96	A_44_P748217	Info
469	0.0002611	0.00569	14.05	15.16	0.93	A_44_P622886	Info
470	0.0002616	0.00569	13.38	14.5	0.92	A_44_P805242	Info
471	0.0002625	0.00569	10.01	10.6	0.94	A_42_P539352	Info	Adrm1	adhesion regulating molecule 1	65138	NM_031708	Rn.9320	ENSRNOG00000055984
472	0.0002629	0.00569	11.28	11.58	0.97	A_44_P1018252	Info	Orc4	origin recognition complex, subunit 4	295596	NM_199092	Rn.144844	ENSRNOG00000005021	CDK Regulation of DNA Replication, Cell cycle
473	0.000263	0.00569	10.97	12.18	0.9	A_44_P1036339	Info	Gtpbp4	GTP binding protein 4	114300	NM_053689	Rn.96111	ENSRNOG00000016217	Ribosome biogenesis in eukaryotes
474	0.0002631	0.00569	11.17	11.85	0.94	A_44_P176063	Info
475	0.0002633	0.00569	12.9	14.61	0.88	A_43_P15253	Info	Icam1	intercellular adhesion molecule 1	25464	NM_012967	Rn.12	ENSRNOG00000020679	Adhesion Molecules on Lymphocyte, B Lymphocyte Cell Surface Molecules, CTL mediated immune response against target cells , Monocyte and its Surface Molecules, Neutrophil and Its Surface Molecules, T Cytotoxic Cell Surface Molecules, T Helper Cell Surface Molecules, African trypanosomiasis, Cell adhesion molecules (CAMs), Leukocyte transendothelial migration, Malaria, Natural killer cell mediated …
476	0.0002651	0.00572	11.43	11.01	1.04	A_44_P947801	Info	Gli4	GLI family zinc finger 4	500893	NM_001029926	Rn.18674	ENSRNOG00000021765
477	0.0002663	0.00573	12.97	13.64	0.95	A_44_P1046566	Info	Dph1	diphthamide biosynthesis 1	287523	NM_001105809	Rn.7589	ENSRNOG00000003116
478	0.0002697	0.00579	12.31	13.14	0.94	A_44_P808557	Info
479	0.0002698	0.00579	11.73	12.98	0.9	A_42_P799208	Info
480	0.0002704	0.00579	13.09	12.51	1.05	A_43_P15600	Info	Rab29	RAB29, member RAS oncogene family	171122	NM_133590	Rn.4323	ENSRNOG00000049641
481	0.0002714	0.0058	12.22	12.75	0.96	A_44_P458395	Info	Fbxl5	F-box and leucine-rich repeat protein 5	305424	NM_001107222	Rn.8259	ENSRNOG00000005261
482	0.0002728	0.0058	11.09	12.33	0.9	A_44_P889367	Info
483	0.0002732	0.0058	11.63	12.78	0.91	A_44_P378959	Info
484	0.0002747	0.0058	10.77	10.44	1.03	A_44_P166524	Info
485	0.0002748	0.0058	12.53	11.96	1.05	A_44_P358627	Info	Chd2	chromodomain helicase DNA binding protein 2	308738	NM_001107523	Rn.225034	ENSRNOG00000012716
486	0.0002749	0.0058	12.53	13.29	0.94	A_44_P1036170	Info	Nle1	notchless homolog 1 (Drosophila)	303372	NM_001127534	Rn.19087	ENSRNOG00000008287
487	0.0002749	0.0058	13.73	13.18	1.04	A_44_P714868	Info
488	0.0002773	0.00583	10.33	11.74	0.88	A_44_P555664	Info
489	0.0002776	0.00583	12.16	12.61	0.96	A_44_P334442	Info
490	0.0002791	0.00584	11.97	11.52	1.04	A_43_P13533	Info
491	0.0002792	0.00584	13.64	14.23	0.96	A_43_P16731	Info	Ifngr2	interferon gamma receptor 2	360697	NM_001108313	Rn.23305	ENSRNOG00000002032	IFN gamma signaling pathway , Selective expression of chemokine receptors during T-cell polarization, Th1/Th2 Differentiation, Chagas disease (American trypanosomiasis), Cytokine-cytokine receptor interaction, Jak-STAT signaling pathway, Leishmaniasis, Natural killer cell mediated cytotoxicity, Osteoclast differentiation, Toxoplasmosis
492	0.0002817	0.00588	11.56	11.11	1.04	A_43_P12664	Info	Ggcx	gamma-glutamyl carboxylase	81716	NM_031756	Rn.22410	ENSRNOG00000012975
493	0.0002822	0.00588	11.72	17.09	0.69	A_42_P695401	Info	Ccl2	chemokine (C-C motif) ligand 2	24770	NM_031530	Rn.4772	ENSRNOG00000007159	Msp/Ron Receptor Signaling Pathway, Pertussis toxin-insensitive CCR5 Signaling in Macrophage, Chagas disease (American trypanosomiasis), Chemokine signaling pathway, Cytokine-cytokine receptor interaction, Malaria, NOD-like receptor signaling pathway, Rheumatoid arthritis
494	0.0002832	0.00589	12.84	12.23	1.05	A_44_P416633	Info	Agrn	agrin	25592	NM_175754	Rn.2163	ENSRNOG00000020205	Agrin in Postsynaptic Differentiation, ECM-receptor interaction
495	0.0002843	0.0059	12.19	12.8	0.95	A_44_P431577	Info
496	0.0002854	0.00591	10.27	10	1.03	A_42_P531684	Info	Cenpq	centromere protein Q	363198	NM_001014215	Rn.155071
497	0.0002859	0.00591	12.53	13.03	0.96	A_44_P535706	Info	Magoh	mago-nashi homolog, proliferation-associated (Drosophila)	298385	NM_001100536	Rn.8332	ENSRNOG00000012778	mRNA surveillance pathway, RNA transport, Spliceosome
498	0.0002864	0.00591	10.75	11.13	0.97	A_44_P114638	Info	Tsen2	TSEN2 tRNA splicing endonuclease subunit	312649	NM_001014057	Rn.206216	ENSRNOG00000060175
499	0.0002883	0.00593	10.6	11.28	0.94	A_44_P775932	Info
500	0.0002894	0.00594	13.62	14.39	0.95	A_44_P356047	Info	Hnrnpab	heterogeneous nuclear ribonucleoprotein A/B	83498	NM_031330	Rn.1427	ENSRNOG00000046272
501	0.0002898	0.00594	11.39	10.96	1.04	A_44_P356866	Info	Ten1	TEN1 CST complex subunit	360664	NM_001108307	Rn.15123	ENSRNOG00000060307
502	0.0002935	0.006	11.12	12.41	0.9	A_44_P183007	Info
503	0.0002938	0.006	15.06	15.52	0.97	A_44_P175954	Info	Slc25a5	solute carrier family 25 (mitochondrial carrier; adenine nucleotide translocator), member 5	25176	NM_057102	Rn.102263	ENSRNOG00000039980	Calcium signaling pathway, Huntington's disease, Parkinson's disease
504	0.0002944	0.006	10	10.22	0.98	A_44_P1006717	Info	Grpel2	GrpE-like 2, mitochondrial	688777	NM_001109513	Rn.103300	ENSRNOG00000042682
505	0.0002954	0.00601	13.38	13.05	1.03	A_42_P502759	Info	Aplp2	amyloid beta (A4) precursor-like protein 2	64312	NM_012906	Rn.1423	ENSRNOG00000047179
506	0.000296	0.00601	11.48	11.98	0.96	A_44_P545924	Info	Mcmbp	minichromosome maintenance complex binding protein	309009	NM_001039608	Rn.19042	ENSRNOG00000020394
507	0.0002994	0.00607	11.08	10.26	1.08	A_44_P449938	Info	Kcnj13	potassium channel, inwardly rectifying subfamily J, member 13	94341	NM_053608	Rn.14516	ENSRNOG00000016057	Protein digestion and absorption
508	0.0003005	0.00608	11.11	10.52	1.06	A_44_P1053055	Info	Ccbl1	cysteine conjugate-beta lyase, cytoplasmic	311844	NM_001013164	Rn.110564	ENSRNOG00000016097	Metabolic pathways, Selenocompound metabolism, Tryptophan metabolism
509	0.0003046	0.00615	11.14	13.49	0.83	A_42_P548410	Info	Acot1	acyl-CoA thioesterase 1	50559	NM_031315	Rn.11326	ENSRNOG00000055221	Biosynthesis of unsaturated fatty acids
510	0.0003051	0.00615	11.25	10.73	1.05	A_44_P901229	Info
511	0.0003078	0.00619	10.71	10.34	1.04	A_43_P16489	Info	Commd9	COMM domain containing 9	295956	NM_001033692	Rn.35730	ENSRNOG00000004755
512	0.0003089	0.0062	10.66	10.31	1.03	A_44_P977865	Info
513	0.0003107	0.00621	13.04	13.77	0.95	A_44_P351490	Info	Cd82	Cd82 molecule	83628	NM_031797	Rn.3022	ENSRNOG00000000047	p53 signaling pathway
514	0.0003108	0.00621	10.2	10.91	0.93	A_44_P513677	Info
515	0.0003123	0.00623	10.87	11.24	0.97	A_44_P501602	Info
516	0.0003131	0.00623	10	10.88	0.92	A_44_P809901	Info
517	0.0003146	0.00625	10.53	11.03	0.96	A_44_P958650	Info	Isy1	ISY1 splicing factor homolog	362394	NM_001014188	Rn.25170	ENSRNOG00000010021	Spliceosome
518	0.0003161	0.00627	11.68	13.62	0.86	A_44_P482476	Info	Fcgr2a	Fc fragment of IgG, low affinity IIa, receptor	116591	NM_053843	Rn.6050	ENSRNOG00000046663	Fc gamma R-mediated phagocytosis, Leishmaniasis, Osteoclast differentiation, Phagosome, Staphylococcus aureus infection, Systemic lupus erythematosus
519	0.0003186	0.00629	10	10.16	0.98	A_44_P219972	Info	Nt5e	5' nucleotidase, ecto	58813	NM_021576	Rn.40132	ENSRNOG00000011071	Metabolic pathways, Nicotinate and nicotinamide metabolism, Purine metabolism, Pyrimidine metabolism
520	0.0003188	0.00629	11.64	13.36	0.87	A_42_P515405	Info	Ier3	immediate early response 3	294235	NM_212505	Rn.23638	ENSRNOG00000000827
521	0.000319	0.00629	12.28	11.92	1.03	A_44_P283518	Info	Slc27a1	solute carrier family 27 (fatty acid transporter), member 1	94172	NM_053580	Rn.1047	ENSRNOG00000018170	PPAR signaling pathway
522	0.0003204	0.00629	13.64	13.11	1.04	A_44_P1018359	Info	Sgsm3	small G protein signaling modulator 3	362963	NM_198787	Rn.66996	ENSRNOG00000018745
523	0.0003204	0.00629	10.27	11.04	0.93	A_44_P235848	Info
524	0.000321	0.00629	10.19	11.22	0.91	A_44_P468737	Info	Rnf125	ring finger protein 125, E3 ubiquitin protein ligase	361296	NM_001108424	Rn.163367	ENSRNOG00000057832	RIG-I-like receptor signaling pathway
525	0.0003213	0.00629	12.94	13.92	0.93	A_44_P1053706	Info	Nip7	NIP7, nucleolar pre-rRNA processing protein	192180	NM_138847	Rn.127815	ENSRNOG00000020391
526	0.0003221	0.00629	10.66	11.1	0.96	A_43_P11936	Info	Rab10	RAB10, member RAS oncogene family	50993	NM_017359	Rn.65864	ENSRNOG00000047088
527	0.0003234	0.0063	11.87	12.45	0.95	A_44_P471757	Info	Tcerg1	transcription elongation regulator 1	307474	NM_001107390	Rn.18770	ENSRNOG00000018849	Spliceosome
528	0.0003243	0.0063	13	11.62	1.12	A_43_P10367	Info	Coro2b	coronin, actin binding protein, 2B	300768	XM_001074062	Rn.8477	ENSRNOG00000015257
529	0.0003244	0.0063	12.88	12.47	1.03	A_42_P650906	Info	Mcee	methylmalonyl CoA epimerase	293829	NM_001106341	Rn.3420	ENSRNOG00000016327	Glyoxylate and dicarboxylate metabolism, Metabolic pathways, Propanoate metabolism, Valine, leucine and isoleucine degradation
530	0.000325	0.0063	10.5	12.41	0.85	A_44_P142454	Info
531	0.0003258	0.0063	15.67	15.35	1.02	A_44_P450737	Info	Srpx	sushi-repeat-containing protein, X-linked	64316	NM_022524	Rn.1489	ENSRNOG00000039666
532	0.0003277	0.00632	10.66	11.4	0.93	A_44_P320312	Info	Mak16	MAK16 homolog	306526	NM_001014002	Rn.160904	ENSRNOG00000010783
533	0.0003287	0.00632	10	10.88	0.92	A_43_P12926	Info	Cyp27b1	cytochrome P450, family 27, subfamily b, polypeptide 1	114700	NM_053763	Rn.10847	ENSRNOG00000046214	Nuclear Receptors in Lipid Metabolism and Toxicity, Metabolic pathways, Steroid biosynthesis
534	0.0003288	0.00632	10.04	10.91	0.92	A_44_P417916	Info	Myd88	myeloid differentiation primary response 88	301059	NM_198130	Rn.37341	ENSRNOG00000013634	Inactivation of Gsk3 by AKT causes accumulation of b-catenin in Alveolar Macrophages, NFkB activation by Nontypeable Hemophilus influenzae, NF-kB Signaling Pathway, Signal transduction through IL1R, Toll-Like Receptor Pathway, African trypanosomiasis, Apoptosis, Chagas disease (American trypanosomiasis), Leishmaniasis, Malaria, Toll-like receptor signaling pathway, Toxoplasmosis
535	0.0003298	0.00633	10.97	12.09	0.91	A_44_P1000383	Info	Eprs	glutamyl-prolyl-tRNA synthetase	289352	NM_001024238	Rn.21240	ENSRNOG00000002393	Aminoacyl-tRNA biosynthesis, Metabolic pathways, Porphyrin and chlorophyll metabolism
536	0.000332	0.00636	12.78	12.16	1.05	A_42_P499282	Info	Msrb2	methionine sulfoxide reductase B2	361286	NM_001031660	Rn.23802	ENSRNOG00000016873
537	0.000333	0.00637	11.44	11.77	0.97	A_44_P869457	Info
538	0.000335	0.0064	12	11.07	1.08	A_44_P234657	Info
539	0.0003367	0.00642	11.17	12.68	0.88	A_44_P744488	Info
540	0.0003376	0.00642	10.01	10.42	0.96	A_44_P959674	Info
541	0.000338	0.00642	11.96	13.05	0.92	A_44_P575763	Info
542	0.0003414	0.00646	10	10.59	0.94	A_44_P643325	Info	Uhrf1bp1l	UHRF1 binding protein 1-like	363009	NM_001108753	Rn.56018	ENSRNOG00000050317
543	0.0003416	0.00646	10	10.79	0.93	A_44_P489852	Info
544	0.0003431	0.00648	11.47	12.02	0.95	A_44_P245391	Info	Eif2s1	eukaryotic translation initiation factor 2, subunit 1 alpha	54318	NM_019356	Rn.1488	ENSRNOG00000009432	Apoptotic Signaling in Response to DNA Damage, Double Stranded RNA Induced Gene Expression, Eukaryotic protein translation, Regulation of eIF2, Skeletal muscle hypertrophy is regulated via AKT/mTOR pathway, Hepatitis C, Protein processing in endoplasmic reticulum, RNA transport
545	0.0003439	0.00648	11.53	11.29	1.02	A_43_P18712	Info	Fra10ac1	fragile site, folic acid type, rare, fra(10)(q23.3) or fra(10)(q24.2) candidate 1	365458	NM_001014246	Rn.23684	ENSRNOG00000015235
546	0.0003455	0.00649	11.7	11.32	1.03	A_44_P625348	Info
547	0.0003457	0.00649	11.57	12.52	0.92	A_44_P225353	Info	RGD1311458	similar to cDNA sequence BC027231; hypothetical protein MGC27931	303948	NM_001009678	Rn.59338	ENSRNOG00000013721
548	0.0003488	0.00654	14.01	15.5	0.9	A_43_P12955	Info	Fcgr2a	Fc fragment of IgG, low affinity IIa, receptor	116591	NM_053843	Rn.6050	ENSRNOG00000046663	Fc gamma R-mediated phagocytosis, Leishmaniasis, Osteoclast differentiation, Phagosome, Staphylococcus aureus infection, Systemic lupus erythematosus
549	0.0003493	0.00654	10.34	10	1.03	A_44_P117216	Info	RGD1310852	similar to RIKEN cDNA 9130401M01	314992	NM_001025007	Rn.159189	ENSRNOG00000006370
550	0.0003511	0.00655	12.97	13.55	0.96	A_42_P604425	Info
551	0.0003512	0.00655	10.87	12.42	0.87	A_44_P426107	Info	Akr1b8	aldo-keto reductase family 1, member B8	286921	NM_173136	Rn.23676	ENSRNOG00000009734
552	0.0003528	0.00657	10.71	11.7	0.92	A_44_P1011253	Info	Nars	asparaginyl-tRNA synthetase	291556	NM_001025635	Rn.48209	ENSRNOG00000017852	Aminoacyl-tRNA biosynthesis
553	0.000354	0.00658	12.87	13.36	0.96	A_44_P304349	Info
554	0.0003572	0.0066	11.89	13.75	0.86	A_44_P1042876	Info	Hspa1a	heat shock 70kD protein 1A	24472	NM_031971	Rn.1950	ENSRNOG00000045654	Antigen processing and presentation, Endocytosis, MAPK signaling pathway, Prion diseases, Protein processing in endoplasmic reticulum, Spliceosome, Toxoplasmosis
555	0.0003572	0.0066	10	10.76	0.93	A_44_P109342	Info	Hspa1a	heat shock 70kD protein 1A	24472	NM_031971	Rn.1950	ENSRNOG00000045654	Antigen processing and presentation, Endocytosis, MAPK signaling pathway, Prion diseases, Protein processing in endoplasmic reticulum, Spliceosome, Toxoplasmosis
556	0.0003573	0.0066	10.25	10.71	0.96	A_44_P959202	Info	Fancl	Fanconi anemia, complementation group L	305600	NM_001191684	Rn.82534	ENSRNOG00000027249	Ubiquitin mediated proteolysis
557	0.0003588	0.00661	13.64	14.36	0.95	A_43_P12332	Info	Nolc1	nucleolar and coiled-body phosphoprotein 1	64896	NM_022869	Rn.9517	ENSRNOG00000018704
558	0.0003595	0.00661	10.56	11.58	0.91	A_43_P18742	Info	Rpf2	ribosome production factor 2 homolog	294436	NM_001106391	Rn.25279	ENSRNOG00000000587
559	0.0003599	0.00661	10.25	11.34	0.9	A_44_P107996	Info
560	0.0003613	0.00663	10.29	10.08	1.02	A_44_P204134	Info
561	0.0003625	0.00664	11.26	12.15	0.93	A_44_P473449	Info
562	0.0003637	0.00664	12.94	13.23	0.98	A_44_P235815	Info	Clns1a	chloride channel, nucleotide-sensitive, 1A	65160	NM_031719	Rn.4089	ENSRNOG00000012788	RNA transport
563	0.0003638	0.00664	10.95	11.45	0.96	A_44_P1044371	Info	Nudt19	nudix (nucleoside diphosphate linked moiety X)-type motif 19	308518	NM_001004258	Rn.2820	ENSRNOG00000059386	Peroxisome
564	0.0003659	0.00666	13.83	15.78	0.88	A_44_P635423	Info
565	0.000374	0.0068	10.95	10.61	1.03	A_42_P641082	Info	Sil1	SIL1 nucleotide exchange factor	291673	NM_199376	Rn.103851	ENSRNOG00000019826	Protein processing in endoplasmic reticulum
566	0.0003786	0.00685	14.66	15.65	0.94	A_44_P398792	Info	Tpt1	tumor protein, translationally-controlled 1	116646	NM_053867	Rn.36610	ENSRNOG00000001049
567	0.0003789	0.00685	10.48	10.05	1.04	A_43_P11651	Info	Pemt	phosphatidylethanolamine N-methyltransferase	25511	NM_013003	Rn.9875	ENSRNOG00000054423	Glycerophospholipid metabolism, Metabolic pathways
568	0.0003794	0.00685	10.8	11.1	0.97	A_44_P398522	Info	Aqr	aquarius intron-binding spliceosomal factor	366163	NM_001100987	Rn.37299	ENSRNOG00000008912	Spliceosome
569	0.0003796	0.00685	11.51	10.91	1.05	A_44_P521711	Info	Map2k6	mitogen-activated protein kinase kinase 6	114495	NM_053703	Rn.17256	ENSRNOG00000004437	Control of skeletal myogenesis by HDAC & calcium/calmodulin-dependent kinase (CaMK), fMLP induced chemokine gene expression in HMC-1 cells, Human Cytomegalovirus and Map Kinase Pathways, IL12 and Stat4 Dependent Signaling Pathway in Th1 Development, Keratinocyte Differentiation, MAPKinase Signaling Pathway, NFkB activation by Nontypeable Hemophilus influenzae, p38 MAPK Signaling Pathway , Signal …
570	0.0003815	0.00686	11.42	15.01	0.76	A_44_P372254	Info	Slpi	secretory leukocyte peptidase inhibitor	84386	NM_053372	Rn.18560	ENSRNOG00000046699	Proepithelin Conversion to Epithelin and Wound Repair Control
571	0.0003816	0.00686	10.24	11.65	0.88	A_44_P898412	Info
572	0.0003838	0.00689	10.06	10.93	0.92	A_44_P621785	Info
573	0.0003852	0.00691	14	14.35	0.98	A_43_P15562	Info	Metap2	methionyl aminopeptidase 2	64370	NM_022539	Rn.1984	ENSRNOG00000021881
574	0.0003867	0.00691	10	10.65	0.94	A_44_P114606	Info
575	0.000387	0.00691	10	10.23	0.98	A_44_P229376	Info	Sdad1	SDA1 domain containing 1	289504	NM_001006958	Rn.12755	ENSRNOG00000022229
576	0.0003883	0.00691	12.92	13.91	0.93	A_44_P1007215	Info	Upp1	uridine phosphorylase 1	289801	NM_001030025	Rn.101932	ENSRNOG00000004972	Drug metabolism - other enzymes, Metabolic pathways, Pyrimidine metabolism
577	0.0003883	0.00691	11.42	12	0.95	A_44_P913644	Info
578	0.0003917	0.00696	13.46	13.12	1.03	A_44_P439665	Info	Fkbp4	FK506 binding protein 4	260321	NM_001191863	Rn.23741	ENSRNOG00000006444
579	0.0003927	0.00696	11.19	10.85	1.03	A_44_P398969	Info	Gtpbp2	GTP binding protein 2	363195	NM_001013225	Rn.3595	ENSRNOG00000019332
580	0.0003934	0.00696	16.49	16	1.03	A_43_P11601	Info	Sod3	superoxide dismutase 3, extracellular	25352	NM_012880	Rn.10358	ENSRNOG00000003869	The IGF-1 Receptor and Longevity
581	0.0003939	0.00696	10.24	11.05	0.93	A_44_P806641	Info
582	0.0003946	0.00696	12.21	11.9	1.03	A_42_P620921	Info	RGD1562747	similar to RIKEN cDNA 1110012L19	292328	NM_001106212	Rn.98979	ENSRNOG00000037352
583	0.0003949	0.00696	10.95	10.62	1.03	A_44_P789383	Info
584	0.0003991	0.00702	11.6	12.85	0.9	A_44_P715425	Info
585	0.0004039	0.00709	13.03	13.74	0.95	A_44_P246202	Info
586	0.0004046	0.00709	10.05	10.71	0.94	A_44_P175807	Info	Rlim	ring finger protein, LIM domain interacting	317241	NM_001024892	Rn.85539	ENSRNOG00000045695
587	0.0004063	0.0071	10	10.3	0.97	A_43_P17871	Info	Bin3	bridging integrator 3	361065	NM_001013186	Rn.153573	ENSRNOG00000018023
588	0.0004063	0.0071	11.37	12.57	0.91	A_44_P435996	Info	Slc41a1	solute carrier family 41 (magnesium transporter), member 1	363985	NM_001108855	Rn.145261	ENSRNOG00000042320
589	0.0004076	0.00711	11.08	11.98	0.93	A_44_P540279	Info	Top1	topoisomerase (DNA) I	64550	NM_022615	Rn.91572	ENSRNOG00000047611
590	0.0004117	0.00717	10.34	11.53	0.9	A_44_P251228	Info	Cyp1b1	cytochrome P450, family 1, subfamily b, polypeptide 1	25426	NM_012940	Rn.10125	ENSRNOG00000040287	Metabolism of xenobiotics by cytochrome P450, Steroid hormone biosynthesis, Tryptophan metabolism
591	0.0004123	0.00717	10	10.52	0.95	A_44_P524578	Info
592	0.0004144	0.00719	12.72	12.29	1.04	A_44_P466614	Info	Lactb2	lactamase, beta 2	297768	NM_001024247	Rn.1263	ENSRNOG00000007829
593	0.0004161	0.00721	13.02	13.98	0.93	A_42_P598934	Info	Lrrfip1	leucine rich repeat (in FLII) interacting protein 1	367314	NM_001014269	Rn.153995	ENSRNOG00000019892
594	0.0004168	0.00721	11.65	11.28	1.03	A_43_P15289	Info
595	0.0004188	0.00723	12.31	12.62	0.98	A_44_P401074	Info	Dcaf13	DDB1 and CUL4 associated factor 13	362902	NM_001173558	Rn.41457	ENSRNOG00000004301
596	0.0004196	0.00723	10.64	11.22	0.95	A_44_P490253	Info
597	0.0004231	0.00728	11.75	12.34	0.95	A_43_P19267	Info	Riok2	RIO kinase 2	308201	NM_001009687	Rn.137079	ENSRNOG00000012692	Ribosome biogenesis in eukaryotes
598	0.0004247	0.0073	10.3	12.69	0.81	A_44_P960804	Info
599	0.0004258	0.0073	12.12	11.51	1.05	A_44_P1029892	Info	Tmem14a	transmembrane protein 14A	363206	NM_001108790	Rn.45035	ENSRNOG00000013238
600	0.0004263	0.0073	10.11	11.43	0.88	A_44_P869539	Info
601	0.0004317	0.00737	10	10.39	0.96	A_44_P223041	Info	Cmbl	carboxymethylenebutenolidase homolog (Pseudomonas)	310201	NM_001008770	Rn.64439	ENSRNOG00000011260	Metabolic pathways
602	0.0004324	0.00737	10.06	11.15	0.9	A_44_P731768	Info
603	0.0004326	0.00737	12.53	13.5	0.93	A_44_P883350	Info
604	0.0004355	0.0074	12.38	11.66	1.06	A_44_P637384	Info
605	0.0004356	0.0074	11.59	10.81	1.07	A_44_P192964	Info	Rcor2	REST corepressor 2	305811	NM_001013994	Rn.209048	ENSRNOG00000021183
606	0.0004368	0.0074	10.32	11.18	0.92	A_42_P617230	Info	Pus1	pseudouridylate synthase 1	304567	NM_001025563	Rn.11475	ENSRNOG00000037500
607	0.0004386	0.00741	10.66	10	1.07	A_44_P871423	Info
608	0.0004387	0.00741	11.21	10.54	1.06	A_44_P409654	Info	Amacr	alpha-methylacyl-CoA racemase	25284	NM_012816	Rn.2590	ENSRNOG00000018662	Metabolic pathways, Peroxisome, Primary bile acid biosynthesis
609	0.0004402	0.00742	10.6	11.06	0.96	A_44_P557141	Info
610	0.0004407	0.00742	10.03	10.83	0.93	A_42_P550914	Info	Ltb	lymphotoxin beta (TNF superfamily, member 3)	361795	NM_212507	Rn.203016	ENSRNOG00000000836	Cytokine-cytokine receptor interaction, Rheumatoid arthritis
611	0.0004426	0.00744	10.41	11.2	0.93	A_43_P23474	Info	Uhrf1bp1l	UHRF1 binding protein 1-like	363009	NM_001108753	Rn.56018	ENSRNOG00000050317
612	0.0004447	0.00746	11.89	11.18	1.06	A_44_P160697	Info
613	0.0004504	0.00755	10	10.67	0.94	A_44_P685064	Info	Zfp593	zinc finger protein 593	298546	NM_001106689	Rn.147537	ENSRNOG00000016392
614	0.0004529	0.00758	13.11	13.56	0.97	A_44_P1043261	Info	Polr1c	polymerase (RNA) I polypeptide C	301246	NM_001008330	Rn.107990	ENSRNOG00000019079	Tumor Suppressor Arf Inhibits Ribosomal Biogenesis, Cytosolic DNA-sensing pathway, Metabolic pathways, Purine metabolism, Pyrimidine metabolism, RNA polymerase
615	0.0004538	0.00758	10	12.41	0.81	A_42_P714311	Info	Ccl3	chemokine (C-C motif) ligand 3	25542	NM_013025	Rn.10139	ENSRNOG00000011205	Erythrocyte Differentiation Pathway, Selective expression of chemokine receptors during T-cell polarization, Chagas disease (American trypanosomiasis), Chemokine signaling pathway, Cytokine-cytokine receptor interaction, Rheumatoid arthritis, Toll-like receptor signaling pathway
616	0.0004593	0.00766	15.6	15.29	1.02	A_44_P1051396	Info	Wbp5	WW domain binding protein 5	680354	NM_001127502	Rn.6930	ENSRNOG00000034198
617	0.00046	0.00766	10.65	10.32	1.03	A_43_P17531	Info	Bloc1s5	biogenesis of lysosomal organelles complex-1, subunit 5, muted	306868	NM_001107347	Rn.1373	ENSRNOG00000016497
618	0.0004616	0.00767	10	10.27	0.97	A_44_P290936	Info
619	0.0004667	0.00774	12.35	11.6	1.07	A_44_P345319	Info	Chrd	chordin	117275	NM_057134	Rn.29459	ENSRNOG00000001750	TGF-beta signaling pathway
620	0.00047	0.00779	11.18	10.51	1.06	A_43_P10712	Info
621	0.0004747	0.00785	11.96	11.18	1.07	A_44_P803025	Info
622	0.0004752	0.00785	10.38	10.09	1.03	A_44_P705875	Info
623	0.0004793	0.00789	11.43	11.86	0.96	A_44_P251908	Info	Xpnpep1	X-prolyl aminopeptidase (aminopeptidase P) 1, soluble	170751	NM_131913	Rn.25763	ENSRNOG00000012084
624	0.0004795	0.00789	12.86	13.35	0.96	A_44_P204894	Info	Tspan4	tetraspanin 4	293627	NM_001013070	Rn.11531	ENSRNOG00000029810
625	0.0004805	0.00789	12.66	13.1	0.97	A_44_P111347	Info
626	0.0004814	0.00789	12.59	11.99	1.05	A_44_P501390	Info
627	0.000482	0.00789	15.3	14.88	1.03	A_44_P994198	Info	Glis2	GLIS family zinc finger 2	302946	NM_001106978	Rn.166996	ENSRNOG00000004766
628	0.0004836	0.0079	12.98	14.35	0.9	A_44_P760225	Info
629	0.0004854	0.0079	11.45	12.75	0.9	A_44_P990713	Info	Rrp9	ribosomal RNA processing 9, small subunit (SSU) processome component, homolog (yeast)	363134	NM_001108778	Rn.11840	ENSRNOG00000012927
630	0.0004855	0.0079	10.67	11.87	0.9	A_44_P476180	Info
631	0.0004859	0.0079	11.75	10.86	1.08	A_42_P524577	Info	Rtn1	reticulon 1	116644	NM_053865	Rn.55126	ENSRNOG00000004794
632	0.0004861	0.0079	10.85	12.07	0.9	A_44_P222855	Info
633	0.00049	0.00795	12.33	11.72	1.05	A_44_P823844	Info
634	0.0004929	0.00796	12.54	13.04	0.96	A_44_P311247	Info	Nhp2l1	NHP2 non-histone chromosome protein 2-like 1 (S. cerevisiae)	300092	NM_212515	Rn.1293	ENSRNOG00000006762
635	0.0004946	0.00796	14.84	14.41	1.03	A_44_P342487	Info	H2afv	H2A histone family, member V	685909	NM_001106019	Rn.204347	ENSRNOG00000052275	Systemic lupus erythematosus
636	0.0004946	0.00796	10.89	10	1.09	A_44_P624280	Info
637	0.000495	0.00796	12.38	11.76	1.05	A_44_P532212	Info	Chchd5	coiled-coil-helix-coiled-coil-helix domain containing 5	296147	NM_001106509	Rn.8658	ENSRNOG00000018491
638	0.0004954	0.00796	11.69	13.1	0.89	A_44_P209911	Info	Nolc1	nucleolar and coiled-body phosphoprotein 1	64896	NM_022869	Rn.9517	ENSRNOG00000018704
639	0.0004955	0.00796	11.7	12.39	0.94	A_44_P187767	Info	Rsl1d1	ribosomal L1 domain containing 1	302898	NM_001008876	Rn.154542	ENSRNOG00000032439
640	0.0004966	0.00796	13.04	13.46	0.97	A_44_P362723	Info	Psmd7	proteasome 26S subunit, non-ATPase 7	307821	NM_001107426	Rn.20659	ENSRNOG00000014097	Proteasome
641	0.0004969	0.00796	14.87	15.29	0.97	A_44_P1000389	Info	Eprs	glutamyl-prolyl-tRNA synthetase	289352	NM_001024238	Rn.21240	ENSRNOG00000002393	Aminoacyl-tRNA biosynthesis, Metabolic pathways, Porphyrin and chlorophyll metabolism
642	0.0004982	0.00797	12.13	11.53	1.05	A_44_P577723	Info
643	0.0005004	0.00799	13.4	14.77	0.91	A_44_P1019326	Info	Eif4a1	eukaryotic translation initiation factor 4A1	287436	NM_199372	Rn.91523	ENSRNOG00000030628	Internal Ribosome entry pathway, mTOR Signaling Pathway, Regulation of eIF4e and p70 S6 Kinase, RNA transport
644	0.0005019	0.00801	12.29	13.09	0.94	A_44_P262625	Info
645	0.0005044	0.00803	12.4	12.78	0.97	A_44_P637792	Info	Cbfb	core-binding factor, beta subunit	361391	NM_001013191	Rn.7308	ENSRNOG00000014647
646	0.0005052	0.00803	11.06	11.52	0.96	A_44_P415107	Info	Mad2l2	MAD2 mitotic arrest deficient-like 2 (yeast)	313702	NM_001012106	Rn.27237	ENSRNOG00000009134	Bacterial invasion of epithelial cells, Cell cycle, Oocyte meiosis, Progesterone-mediated oocyte maturation, Shigellosis
647	0.0005085	0.00806	11.74	10.78	1.09	A_44_P1021361	Info	Tlr3	toll-like receptor 3	364594	NM_198791	Rn.15273	ENSRNOG00000021726	Hepatitis C, Toll-like receptor signaling pathway
648	0.0005085	0.00806	12.71	13.27	0.96	A_44_P154049	Info	Axin1	axin 1	79257	NM_024405	Rn.31781		Inactivation of Gsk3 by AKT causes accumulation of b-catenin in Alveolar Macrophages, Multi-step Regulation of Transcription by Pitx2, Presenilin action in Notch and Wnt signaling, WNT Signaling Pathway, Basal cell carcinoma, Colorectal cancer, Endometrial cancer, Pathways in cancer, Wnt signaling pathway
649	0.0005112	0.00807	13.99	13.53	1.03	A_42_P823706	Info	Wdtc1	WD and tetratricopeptide repeats 1	313020	NM_001107908	Rn.16646	ENSRNOG00000008377
650	0.0005123	0.00807	10.13	10.64	0.95	A_44_P421157	Info
651	0.0005124	0.00807	11.15	11.96	0.93	A_44_P855990	Info
652	0.0005125	0.00807	11.29	11.97	0.94	A_42_P704824	Info	Cirh1a	cirrhosis, autosomal recessive 1A (cirhin)	291987	NM_001009640	Rn.106235	ENSRNOG00000020333	Ribosome biogenesis in eukaryotes
653	0.0005131	0.00807	12.98	13.46	0.96	A_44_P1009491	Info	Cct8	chaperonin containing Tcp1, subunit 8 (theta)	288305	NM_001105897	Rn.98524	ENSRNOG00000001592
654	0.0005172	0.00812	10	10.74	0.93	A_43_P12141	Info	Stx7	syntaxin 7	60466	NM_021869	Rn.1993	ENSRNOG00000015670	Phagosome, SNARE interactions in vesicular transport
655	0.0005188	0.00814	14.91	15.33	0.97	A_43_P14318	Info	Apex1	APEX nuclease (multifunctional DNA repair enzyme) 1	79116	NM_024148	Rn.5949	ENSRNOG00000009663	Granzyme A mediated Apoptosis Pathway, Base excision repair
656	0.0005212	0.00816	14.86	15.54	0.96	A_44_P485694	Info	Hnrnpa1	heterogeneous nuclear ribonucleoprotein A1	29578	NM_017248	Rn.25771	ENSRNOG00000036839	Spliceosome
657	0.000522	0.00816	10.85	10.05	1.08	A_43_P14032	Info	Lrrc61	leucine rich repeat containing 61	500111	NM_001109231	Rn.140918	ENSRNOG00000008234
658	0.0005225	0.00816	12.61	12.26	1.03	A_44_P1058916	Info	Ndrg3	NDRG family member 3	296318	NM_001013923	Rn.93910
659	0.0005243	0.00817	10.97	11.81	0.93	A_44_P716307	Info
660	0.000527	0.00819	10	10.31	0.97	A_44_P191753	Info	Wars	tryptophanyl-tRNA synthetase	314442	NM_001013170	Rn.14939	ENSRNOG00000004359	Aminoacyl-tRNA biosynthesis, Tryptophan metabolism
661	0.0005273	0.00819	10.39	10.83	0.96	A_44_P178129	Info	Tcerg1	transcription elongation regulator 1	307474	NM_001107390	Rn.18770	ENSRNOG00000018849	Spliceosome
662	0.0005286	0.0082	10.29	10.61	0.97	A_42_P518016	Info
663	0.0005291	0.0082	12.89	11.93	1.08	A_44_P308662	Info	Ret	ret proto-oncogene	24716	NM_001110099	Rn.93200	ENSRNOG00000014751	Endocytosis, Pathways in cancer, Thyroid cancer
664	0.0005318	0.00823	14.88	15.52	0.96	A_44_P465931	Info	Clic1	chloride intracellular channel 1	406864	NM_001002807	Rn.203139	ENSRNOG00000029682
665	0.0005341	0.00824	10.69	10.2	1.05	A_44_P1027904	Info	Pop5	POP5 homolog, ribonuclease P/MRP subunit	117241	NM_001105752	Rn.41651	ENSRNOG00000001199	Ribosome biogenesis in eukaryotes, RNA transport
666	0.0005343	0.00824	14.3	15.18	0.94	A_44_P522915	Info
667	0.000536	0.00825	10	13.64	0.73	A_42_P527724	Info	Fcnb	ficolin B	114091	NM_053634	Rn.48281	ENSRNOG00000009342
668	0.0005367	0.00825	10.02	10.45	0.96	A_44_P265278	Info
669	0.0005373	0.00825	15.15	15.97	0.95	A_43_P11152	Info	Tm4sf1	transmembrane 4 L six family member 1	295061	NM_001106434	Rn.24712	ENSRNOG00000015812
670	0.0005384	0.00825	10.96	10.36	1.06	A_44_P178503	Info
671	0.0005395	0.00826	10.49	10.07	1.04	A_44_P133650	Info	Trim37	tripartite motif-containing 37	360592	NM_001108288	Rn.228843	ENSRNOG00000006248	Ubiquitin mediated proteolysis
672	0.0005431	0.0083	12.21	11.81	1.03	A_44_P411796	Info	Fra10ac1	fragile site, folic acid type, rare, fra(10)(q23.3) or fra(10)(q24.2) candidate 1	365458	NM_001014246	Rn.23684	ENSRNOG00000015235
673	0.0005444	0.00831	10	10.56	0.95	A_44_P161674	Info
674	0.0005479	0.00834	12.63	11.91	1.06	A_44_P683643	Info
675	0.0005482	0.00834	11.47	12.09	0.95	A_44_P456564	Info	Nob1	NIN1/RPN12 binding protein 1 homolog	291996	NM_199086	Rn.102586	ENSRNOG00000021890	Ribosome biogenesis in eukaryotes
676	0.0005494	0.00835	12.62	12.36	1.02	A_44_P257628	Info	Dpy30	dpy-30 histone methyltransferase complex regulatory subunit	286897	NM_001170545	Rn.3297	ENSRNOG00000027126
677	0.000551	0.00835	10	10.96	0.91	A_44_P339535	Info	Tfpi2	tissue factor pathway inhibitor 2	286926	NM_173141	Rn.15776	ENSRNOG00000010513
678	0.0005511	0.00835	14.22	13.42	1.06	A_44_P452622	Info	Zdhhc1	zinc finger, DHHC-type containing 1	291967	NM_001039099	Rn.41274	ENSRNOG00000017045
679	0.0005534	0.00837	11.91	13.59	0.88	A_44_P914438	Info	Cdkn1a	cyclin-dependent kinase inhibitor 1A	114851	NM_080782	Rn.10089	ENSRNOG00000000521	ATM Signaling Pathway, Cell Cycle: G1/S Check Point , Cell Cycle: G2/M Checkpoint, Cyclins and Cell Cycle Regulation, Effects of calcineurin in Keratinocyte Differentiation, Erythropoietin mediated neuroprotection through NF-kB, Influence of Ras and Rho proteins on G1 to S Transition, p53 Signaling Pathway, Bladder cancer, Cell cycle, Chronic myeloid leukemia, ErbB signaling pathway, Glioma, Hepa…
680	0.0005557	0.00837	10	10.81	0.92	A_44_P524472	Info	Dimt1	DIM1 dimethyladenosine transferase 1 homolog	294718	NM_001106408	Rn.25178	ENSRNOG00000013596
681	0.0005557	0.00837	14.89	14.31	1.04	A_43_P11981	Info	Aes	amino-terminal enhancer of split	29466	NM_019220	Rn.11495	ENSRNOG00000052025
682	0.0005559	0.00837	12.06	12.97	0.93	A_44_P487355	Info	Zfp281	zinc finger protein 281	305083	NM_001012030	Rn.204958	ENSRNOG00000058643
683	0.0005585	0.0084	12.69	13.06	0.97	A_44_P446994	Info	G3bp2	GTPase activating protein (SH3 domain) binding protein 2	305240	NM_001013989	Rn.22084	ENSRNOG00000002433
684	0.00056	0.00841	10.54	10.18	1.04	A_44_P137247	Info	Trim35	tripartite motif-containing 35	498538	NM_001025142	Rn.153980	ENSRNOG00000009449
685	0.0005611	0.00841	10	10.31	0.97	A_44_P506328	Info
686	0.0005619	0.00841	11.96	11.48	1.04	A_44_P400147	Info	Add3	adducin 3 (gamma)	25230	NM_001164103	Rn.76589	ENSRNOG00000012820
687	0.0005642	0.00844	11.23	13.09	0.86	A_42_P817417	Info	PVR	poliovirus receptor	25066	NM_017076	Rn.10677	ENSRNOG00000019202	Cell adhesion molecules (CAMs)
688	0.0005671	0.00845	13.17	13.68	0.96	A_44_P262192	Info	Cct4	chaperonin containing Tcp1, subunit 4 (delta)	29374	NM_182814	Rn.97889	ENSRNOG00000009642	B Cell Survival Pathway
689	0.0005672	0.00845	13.9	13.65	1.02	A_42_P563376	Info	Pcyox1	prenylcysteine oxidase 1	246302	NM_145085	Rn.34505	ENSRNOG00000016704
690	0.0005675	0.00845	10.92	11.22	0.97	A_44_P452325	Info	Ltv1	LTV1 ribosome biogenesis factor	361452	NM_001014157	Rn.7361	ENSRNOG00000015217
691	0.0005685	0.00845	11.94	12.48	0.96	A_44_P304752	Info
692	0.00057	0.00846	13.41	12.48	1.07	A_44_P480433	Info	Kazald1	Kazal-type serine peptidase inhibitor domain 1	293997	NM_001033064	Rn.138194	ENSRNOG00000016058
693	0.0005721	0.00848	11.61	12.19	0.95	A_44_P913700	Info	Rpf1	ribosome production factor 1 homolog	499725	NM_001100794	Rn.63896	ENSRNOG00000015969
694	0.0005755	0.00851	10.14	12.07	0.84	A_44_P168405	Info	Fcgr2a	Fc fragment of IgG, low affinity IIa, receptor	116591	NM_053843	Rn.6050	ENSRNOG00000046663	Fc gamma R-mediated phagocytosis, Leishmaniasis, Osteoclast differentiation, Phagosome, Staphylococcus aureus infection, Systemic lupus erythematosus
695	0.0005759	0.00851	14.65	15.11	0.97	A_44_P883659	Info
696	0.0005773	0.00852	10.16	10.53	0.96	A_42_P581567	Info	Gart	phosphoribosylglycinamide formyltransferase	288259	NM_001011899	Rn.55532	ENSRNOG00000028292	Metabolic pathways, One carbon pool by folate, Purine metabolism
697	0.000579	0.00852	11.14	11.7	0.95	A_44_P807329	Info
698	0.0005803	0.00852	10.57	11.05	0.96	A_44_P391902	Info
699	0.0005804	0.00852	10	11.48	0.87	A_44_P381917	Info	Sphk1	sphingosine kinase 1	170897	NM_001270807	Rn.18522	ENSRNOG00000010626	Phospholipids as signalling intermediaries, Calcium signaling pathway, Fc gamma R-mediated phagocytosis, Metabolic pathways, Sphingolipid metabolism, VEGF signaling pathway
700	0.0005805	0.00852	11.78	12.5	0.94	A_44_P147726	Info
701	0.0005823	0.00852	10.63	11.38	0.93	A_44_P344181	Info	Map6	microtubule-associated protein 6	29457	NM_017204	Rn.37490	ENSRNOG00000027204
702	0.0005827	0.00852	10.29	10	1.03	A_44_P592844	Info
703	0.0005832	0.00852	12.2	14.99	0.81	A_44_P1038028	Info	Tnfrsf12a	tumor necrosis factor receptor superfamily, member 12a	302965	NM_181086	Rn.105040	ENSRNOG00000003546	Cytokine-cytokine receptor interaction
704	0.0005889	0.00859	14.01	13.44	1.04	A_44_P386349	Info	Wls	wntless Wnt ligand secretion mediator	362065	NM_001085353	Rn.103639	ENSRNOG00000036816
705	0.0005902	0.00859	10.66	10	1.07	A_44_P534557	Info	Gprasp2	G protein-coupled receptor associated sorting protein 2	317405	XM_006227475	Rn.101194	ENSRNOG00000037658
706	0.0005908	0.00859	11.16	11.86	0.94	A_44_P1018447	Info	Micall2	MICAL-like 2	288515	XM_006221279	Rn.108004	ENSRNOG00000022533
707	0.0005913	0.00859	10.09	11.13	0.91	A_44_P1047331	Info	Trmt6	tRNA methyltransferase 6	311441	NM_001107779	Rn.8742	ENSRNOG00000021270
708	0.000592	0.00859	12.93	13.24	0.98	A_42_P665106	Info	Psmc4	proteasome 26S subunit, ATPase 4	117262	NM_057122	Rn.11341	ENSRNOG00000018994	Proteasome
709	0.0005937	0.0086	11.17	12.18	0.92	A_44_P612277	Info	Utp15	UTP15, U3 small nucleolar ribonucleoprotein, homolog (S. cerevisiae)	310019	NM_001107647	Rn.7959	ENSRNOG00000016591	Ribosome biogenesis in eukaryotes
710	0.0006003	0.00868	12.33	11.44	1.08	A_44_P468182	Info	Dnm1	dynamin 1	140694	NM_080689	Rn.10354	ENSRNOG00000033835	b-arrestins in GPCR Desensitization, Endocytotic role of NDK, Phosphins and Dynamin, Role of b-arrestins in the activation and targeting of MAP kinases, Roles of b-arrestin-dependent Recruitment of Src Kinases in GPCR Signaling, Bacterial invasion of epithelial cells, Endocytosis, Fc gamma R-mediated phagocytosis
711	0.0006029	0.0087	14.32	15.06	0.95	A_43_P14444	Info	St3gal1	ST3 beta-galactoside alpha-2,3-sialyltransferase 1	362924	NM_001013219	Rn.8110	ENSRNOG00000008209	Glycosaminoglycan biosynthesis - keratan sulfate, Glycosphingolipid biosynthesis - ganglio series, Glycosphingolipid biosynthesis - globo series, Metabolic pathways, Mucin type O-Glycan biosynthesis
712	0.0006029	0.0087	11.35	10.98	1.03	A_43_P21836	Info
713	0.000605	0.00871	10.19	11.39	0.89	A_44_P233736	Info	Tspan5	tetraspanin 5	362048	NM_001004090	Rn.98240	ENSRNOG00000015913
714	0.0006052	0.00871	12.13	11.68	1.04	A_44_P1033565	Info	Nat9	N-acetyltransferase 9 (GCN5-related, putative)	303669	NM_001134835	Rn.19920	ENSRNOG00000003264
715	0.0006069	0.00871	16	16.56	0.97	A_44_P452492	Info	Hspa8	heat shock 70kDa protein 8	24468	NM_024351	Rn.120392	ENSRNOG00000034066	Antigen processing and presentation, Endocytosis, MAPK signaling pathway, Protein processing in endoplasmic reticulum, Spliceosome, Toxoplasmosis
716	0.0006072	0.00871	15.41	15.8	0.98	A_42_P784614	Info	Htra1	HtrA serine peptidase 1	65164	NM_031721	Rn.2782	ENSRNOG00000020533
717	0.0006101	0.00874	11.37	11.08	1.03	A_44_P277176	Info
718	0.0006106	0.00874	10.17	10.69	0.95	A_44_P219811	Info	Ube2v2	ubiquitin-conjugating enzyme E2 variant 2	287927	NM_183052	Rn.3933	ENSRNOG00000001829
719	0.0006142	0.00876	13.01	13.88	0.94	A_44_P206439	Info
720	0.0006143	0.00876	12.96	12.51	1.04	A_42_P462015	Info	Obfc1	oligonucleotide/oligosaccharide-binding fold containing 1	294025	NM_001011943	Rn.15899	ENSRNOG00000020376
721	0.0006166	0.00878	14.61	14.14	1.03	A_44_P995870	Info	Mrpl34	mitochondrial ribosomal protein L34	290632	NM_001006965	Rn.2509	ENSRNOG00000017552
722	0.0006191	0.00879	14.25	14.63	0.97	A_42_P612834	Info
723	0.0006199	0.00879	12.73	11.96	1.06	A_42_P696282	Info	Fuom	fucose mutarotase	293587	NM_001106310	Rn.22205	ENSRNOG00000018476
724	0.0006199	0.00879	11.51	11.34	1.01	A_44_P131240	Info
725	0.0006207	0.00879	11.45	10.81	1.06	A_44_P721714	Info	Rpl32	ribosomal protein L32	28298	NM_013226	Rn.110966	ENSRNOG00000010746	Ribosome
726	0.000621	0.00879	10	10.55	0.95	A_44_P111368	Info	Pak1ip1	PAK1 interacting protein 1	361232	NM_001037356	Rn.115052	ENSRNOG00000023799
727	0.0006247	0.0088	11.76	11.37	1.03	A_44_P158451	Info
728	0.0006251	0.0088	10	10.44	0.96	A_44_P457159	Info
729	0.0006254	0.0088	12.08	13.08	0.92	A_44_P397495	Info	Hif1a	hypoxia-inducible factor 1, alpha subunit (basic helix-loop-helix transcription factor)	29560	NM_024359	Rn.10852	ENSRNOG00000008292	Erythropoietin mediated neuroprotection through NF-kB, mTOR signaling pathway, Pathways in cancer, Renal cell carcinoma
730	0.0006254	0.0088	11.74	12.63	0.93	A_44_P501843	Info	Shmt2	serine hydroxymethyltransferase 2 (mitochondrial)	299857	NM_001008322	Rn.9214	ENSRNOG00000008106	Cyanoamino acid metabolism, Glycine, serine and threonine metabolism, Metabolic pathways, One carbon pool by folate
731	0.0006261	0.0088	12.22	11.54	1.06	A_44_P260046	Info	Hist1h2bk	histone cluster 1, H2bk	680312	NM_001109400	Rn.165244	ENSRNOG00000055512	Systemic lupus erythematosus
732	0.0006321	0.00887	13.92	13.48	1.03	A_44_P513193	Info	Gamt	guanidinoacetate N-methyltransferase	25257	NM_012793	Rn.33890	ENSRNOG00000024577	Arginine and proline metabolism, Glycine, serine and threonine metabolism, Metabolic pathways
733	0.0006357	0.00891	10.89	11.93	0.91	A_44_P517686	Info	Tomm70a	translocase of outer mitochondrial membrane 70 homolog A (S. cerevisiae)	304017	NM_212519	Rn.61703	ENSRNOG00000001640
734	0.0006385	0.00893	15.44	14.74	1.05	A_43_P12986	Info	Lpar1	lysophosphatidic acid receptor 1	116744	NM_053936	Rn.11200	ENSRNOG00000013656	Rho-Selective Guanine Exchange Factor AKAP13 Mediates Stress Fiber Formation, Gap junction, Neuroactive ligand-receptor interaction
735	0.0006387	0.00893	11.01	12.15	0.91	A_44_P436063	Info
736	0.0006401	0.00893	13.64	14.84	0.92	A_43_P15259	Info	Tnfrsf1a	tumor necrosis factor receptor superfamily, member 1a	25625	NM_013091	Rn.11119	ENSRNOG00000031312	Acetylation and Deacetylation of RelA in The Nucleus, Ceramide Signaling Pathway, HIV-I Nef: negative effector of Fas and TNF, Keratinocyte Differentiation, NF-kB Signaling Pathway, Regulation of transcriptional activity by PML, SODD/TNFR1 Signaling Pathway, TNF/Stress Related Signaling, TNFR1 Signaling Pathway, Adipocytokine signaling pathway, Alzheimer's disease, Amyotrophic lateral sclerosis (…
737	0.000641	0.00893	14.35	14.92	0.96	A_43_P12545	Info	Ube2d3	ubiquitin-conjugating enzyme E2D 3	81920	NM_031237	Rn.2778	ENSRNOG00000013741	Protein processing in endoplasmic reticulum, Ubiquitin mediated proteolysis
738	0.0006426	0.00894	14.2	13.76	1.03	A_42_P712949	Info	Tspan17	tetraspanin 17	306771	NM_001013138	Rn.39086	ENSRNOG00000018122
739	0.0006442	0.00895	10	10.76	0.93	A_44_P424164	Info
740	0.0006446	0.00895	14.34	13.72	1.05	A_43_P10207	Info
741	0.0006481	0.00897	10.12	10.93	0.93	A_44_P492772	Info	Nop9	NOP9 nucleolar protein	290235	NM_001106040	Rn.91559	ENSRNOG00000020321
742	0.0006481	0.00897	11.31	12.15	0.93	A_44_P290582	Info	Noc4l	nucleolar complex associated 4 homolog	360828	NM_001014129	Rn.8908	ENSRNOG00000037478
743	0.0006499	0.00898	10.8	11.2	0.96	A_44_P288858	Info	RGD1563888	similar to DNA segment, Chr 16, ERATO Doi 472, expressed	360692	NM_001108312	Rn.146501	ENSRNOG00000001554
744	0.0006529	0.00901	10.06	10.7	0.94	A_42_P602511	Info	Kcnn4	potassium channel, calcium activated intermediate/small conductance subfamily N alpha, member 4	65206	NM_001270701	Rn.44212	ENSRNOG00000019440	Protein digestion and absorption, Salivary secretion
745	0.0006578	0.00907	13	13.51	0.96	A_44_P199482	Info
746	0.0006589	0.00907	12.85	13.53	0.95	A_44_P1034541	Info	Pim3	Pim-3 proto-oncogene, serine/threonine kinase	64534	NM_022602	Rn.6343	ENSRNOG00000029698
747	0.0006602	0.00908	11.83	11.28	1.05	A_42_P792497	Info	Cyp2j4	cytochrome P450, family 2, subfamily j, polypeptide 4	65210	NM_023025	Rn.44992	ENSRNOG00000031004
748	0.0006667	0.00916	13.84	14.48	0.96	A_44_P1006595	Info	Zfp598	zinc finger protein 598	287119	NM_001105770	Rn.8462	ENSRNOG00000012434
749	0.0006682	0.00916	10	10.57	0.95	A_44_P809536	Info	Slc39a14	solute carrier family 39 (zinc transporter), member 14	306009	NM_001107275	Rn.7037	ENSRNOG00000009832
750	0.0006699	0.00916	12.96	13.49	0.96	A_44_P322910	Info	Pdgfa	platelet-derived growth factor alpha polypeptide	25266	NM_012801	Rn.10999	ENSRNOG00000001312	Cytokines and Inflammatory Response, PDGF Signaling Pathway, Phospholipids as signalling intermediaries, Cytokine-cytokine receptor interaction, Focal adhesion, Gap junction, Glioma, MAPK signaling pathway, Melanoma, Pathways in cancer, Prostate cancer, Regulation of actin cytoskeleton
751	0.0006706	0.00916	14.13	15.32	0.92	A_43_P10006	Info	Map2k3	mitogen activated protein kinase kinase 3	303200	NM_001100674	Rn.100064	ENSRNOG00000006612	fMLP induced chemokine gene expression in HMC-1 cells, GATA3 participate in activating the Th2 cytokine genes expression, Human Cytomegalovirus and Map Kinase Pathways, Keratinocyte Differentiation, Links between Pyk2 and Map Kinases, MAPKinase Signaling Pathway, NFkB activation by Nontypeable Hemophilus influenzae, Signal transduction through IL1R, TNF/Stress Related Signaling, Toll-Like Recepto…
752	0.0006709	0.00916	11.26	10.63	1.06	A_44_P314386	Info
753	0.0006722	0.00917	15.1	15.7	0.96	A_44_P1034346	Info	RGD1307752	similar to RIKEN cDNA 1110008F13	296315	NM_001013922	Rn.11832	ENSRNOG00000020317
754	0.0006789	0.00925	12.06	12.54	0.96	A_44_P1004959	Info	Thoc1	THO complex 1	291797	NM_001047850	Rn.202648	ENSRNOG00000015332	RNA transport, Spliceosome
755	0.0006806	0.00925	16.2	16.82	0.96	A_44_P416761	Info	Lmna	lamin A/C	60374	NM_001002016	Rn.44161	ENSRNOG00000019638	Caspase Cascade in Apoptosis, FAS signaling pathway ( CD95 ), HIV-I Nef: negative effector of Fas and TNF, Induction of apoptosis through DR3 and DR4/5 Death Receptors , TNFR1 Signaling Pathway, Arrhythmogenic right ventricular cardiomyopathy (ARVC), Dilated cardiomyopathy, Hypertrophic cardiomyopathy (HCM)
756	0.000682	0.00925	12.22	11.82	1.03	A_44_P451578	Info	Dimt1	DIM1 dimethyladenosine transferase 1 homolog	294718	NM_001106408	Rn.25178	ENSRNOG00000013596
757	0.0006842	0.00925	12.01	11.68	1.03	A_44_P787795	Info
758	0.0006844	0.00925	10.32	10	1.03	A_43_P18767	Info	Parp2	poly (ADP-ribose) polymerase 2	290027	NM_001106030	Rn.22730	ENSRNOG00000008892	Base excision repair
759	0.0006846	0.00925	10	10.59	0.94	A_44_P215720	Info
760	0.0006855	0.00925	10	10.35	0.97	A_44_P218014	Info	Ruvbl1	RuvB-like AAA ATPase 1	65137	NM_147177	Rn.86410	ENSRNOG00000013195	Wnt signaling pathway
761	0.0006856	0.00925	12.82	13.53	0.95	A_44_P222765	Info
762	0.0006876	0.00927	10.52	10.7	0.98	A_44_P819834	Info	Fkrp	fukutin related protein	308390	NM_001025678	Rn.7371	ENSRNOG00000016055
763	0.0006946	0.00935	10.31	10.72	0.96	A_44_P577060	Info
764	0.0006991	0.0094	10.7	10.45	1.02	A_44_P859004	Info
765	0.0007007	0.00941	13.06	13.4	0.97	A_43_P12940	Info	Bak1	BCL2-antagonist/killer 1	116502	NM_053812	Rn.14598	ENSRNOG00000000485	Role of Mitochondria in Apoptotic Signaling, Protein processing in endoplasmic reticulum
766	0.0007023	0.00942	11.81	13.1	0.9	A_44_P234500	Info
767	0.0007116	0.00951	10.95	11.76	0.93	A_44_P366005	Info
768	0.0007121	0.00951	11.53	10.61	1.09	A_42_P600870	Info	Triqk	triple QxxK/R motif containing	500413	NM_001171802	Rn.23267	ENSRNOG00000039924
769	0.0007121	0.00951	10.44	11.14	0.94	A_44_P234309	Info	Smarca5	SWI/SNF related, matrix associated, actin dependent regulator of chromatin, subfamily a, member 5	307766	NM_001107419	Rn.128772	ENSRNOG00000018149
770	0.0007144	0.00953	10.81	11.52	0.94	A_44_P760832	Info	Atf6	activating transcription factor 6	304962	NM_001107196	Rn.15235	ENSRNOG00000024632	Alzheimer's disease, Protein processing in endoplasmic reticulum
771	0.0007178	0.00955	13.09	14.18	0.92	A_44_P494696	Info
772	0.0007197	0.00955	10.39	11.07	0.94	A_44_P974849	Info
773	0.0007211	0.00955	10.49	11.27	0.93	A_44_P346426	Info	Wdr12	WD repeat domain 12	363237	NM_199410	Rn.106890	ENSRNOG00000017340
774	0.0007212	0.00955	10	11.5	0.87	A_43_P12403	Info	Fgr	FGR proto-oncogene, Src family tyrosine kinase	79113	NM_024145	Rn.11309	ENSRNOG00000009912	Roles of b-arrestin-dependent Recruitment of Src Kinases in GPCR Signaling, Chemokine signaling pathway
775	0.0007213	0.00955	11.85	12.33	0.96	A_44_P212567	Info	Dlgap4	discs, large (Drosophila) homolog-associated protein 4	286930	NM_173145	Rn.11279	ENSRNOG00000020225
776	0.0007223	0.00955	11.9	12.52	0.95	A_44_P590922	Info
777	0.0007225	0.00955	10.39	10.83	0.96	A_42_P525098	Info	Lsg1	large 60S subunit nuclear export GTPase 1	288029	NM_001013421	Rn.41256	ENSRNOG00000001727	Ribosome biogenesis in eukaryotes
778	0.0007244	0.00955	11.32	10.75	1.05	A_44_P839149	Info
779	0.0007248	0.00955	10.04	10.46	0.96	A_44_P272006	Info
780	0.0007257	0.00955	14.12	13.71	1.03	A_44_P975447	Info	Tab1	TGF-beta activated kinase 1/MAP3K7 binding protein 1	315139	NM_001109976	Rn.17231	ENSRNOG00000017285	Leishmaniasis, MAPK signaling pathway, NOD-like receptor signaling pathway, Osteoclast differentiation, Toll-like receptor signaling pathway, Toxoplasmosis
781	0.0007264	0.00955	11.44	12.19	0.94	A_43_P11114	Info
782	0.0007267	0.00955	12.22	11.51	1.06	A_44_P526456	Info	Rpl32	ribosomal protein L32	28298	NM_013226	Rn.110966	ENSRNOG00000010746	Ribosome
783	0.0007302	0.00957	13.25	13.79	0.96	A_44_P531511	Info	Rars	arginyl-tRNA synthetase	287191	NM_001105777	Rn.18711	ENSRNOG00000007739	Aminoacyl-tRNA biosynthesis
784	0.0007305	0.00957	13.05	12.45	1.05	A_42_P538334	Info
785	0.0007321	0.00958	12.88	13.26	0.97	A_43_P14788	Info	Ranbp2	RAN binding protein 2	294429	NM_001191604	Rn.101115	ENSRNOG00000000796	Cycling of Ran in nucleocytoplasmic transport, Sumoylation by RanBP2 Regulates Transcriptional Repression, RNA transport
786	0.0007329	0.00958	13.12	12.59	1.04	A_44_P334788	Info	Jup	junction plakoglobin	81679	NM_031047	Rn.11255	ENSRNOG00000015380	Acute myeloid leukemia, Arrhythmogenic right ventricular cardiomyopathy (ARVC), Pathways in cancer
787	0.0007386	0.00963	10.09	10.69	0.94	A_44_P158699	Info	Olr1423	olfactory receptor 1423	287309	NM_001000006	Rn.142146	ENSRNOG00000049845
788	0.0007388	0.00963	11.56	12.94	0.89	A_44_P1053951	Info
789	0.0007396	0.00963	12	11.59	1.04	A_44_P803813	Info	Sgtb	small glutamine-rich tetratricopeptide repeat (TPR)-containing, beta	294708	NM_181629	Rn.23400	ENSRNOG00000011937
790	0.0007404	0.00963	10.66	11.89	0.9	A_44_P183048	Info	Ctps1	CTP synthase 1	313560	NM_001134873	Rn.162834	ENSRNOG00000009963	Metabolic pathways, Pyrimidine metabolism
791	0.0007443	0.00966	13.59	12.96	1.05	A_43_P14503	Info
792	0.0007449	0.00966	14.86	14.31	1.04	A_42_P696084	Info	Cspg4	chondroitin sulfate proteoglycan 4	81651	NM_031022	Rn.10381	ENSRNOG00000017208
793	0.0007465	0.00967	13.32	14.41	0.92	A_44_P280965	Info	Mcl1	myeloid cell leukemia 1	60430	NM_021846	Rn.129914
794	0.0007521	0.00973	13.06	13.4	0.97	A_42_P481696	Info	Mthfd1	methylenetetrahydrofolate dehydrogenase (NADP+ dependent) 1, methenyltetrahydrofolate cyclohydrolase, formyltetrahydrofolate synthetase	64300	NM_022508	Rn.1114	ENSRNOG00000005602	Metabolic pathways, One carbon pool by folate
795	0.000755	0.00975	11.26	10.85	1.04	A_43_P12821	Info	Spa17	sperm autoantigenic protein 17	85244	NM_053482	Rn.29090	ENSRNOG00000010934
796	0.0007559	0.00975	10.79	11.14	0.97	A_44_P207252	Info	Fam136a	family with sequence similarity 136, member A	297415	NM_001106605	Rn.198157	ENSRNOG00000016273
797	0.0007584	0.00977	11	11.59	0.95	A_44_P407707	Info	Nufip1	nuclear fragile X mental retardation protein interacting protein 1	364430	NM_001007758	Rn.154742	ENSRNOG00000001033
798	0.0007599	0.00977	11.62	12.69	0.92	A_44_P374708	Info	Cry1	cryptochrome circadian clock 1	299691	NM_198750	Rn.43646	ENSRNOG00000006622	Circadian Rhythms, Circadian rhythm
799	0.0007601	0.00977	10.03	10.26	0.98	A_44_P215817	Info	Arih2	ariadne RBR E3 ubiquitin protein ligase 2	316005	NM_001012275	Rn.9570	ENSRNOG00000031827
800	0.0007632	0.0098	13.74	14.18	0.97	A_44_P297862	Info
801	0.0007651	0.0098	11.37	12.01	0.95	A_44_P134865	Info	Snrnp40	small nuclear ribonucleoprotein 40 (U5)	313056	NM_001134556	Rn.15351	ENSRNOG00000012219	Spliceosome
802	0.0007654	0.0098	10.97	12.33	0.89	A_44_P766678	Info
803	0.0007661	0.0098	14.66	15.4	0.95	A_44_P529672	Info
804	0.000768	0.00981	14.68	15.13	0.97	A_44_P821613	Info
805	0.000772	0.00981	10.31	10.66	0.97	A_42_P704363	Info
806	0.000772	0.00981	14.09	13.54	1.04	A_42_P834147	Info	Fmc1	formation of mitochondrial complexes 1 homolog (S. cerevisiae)	500087	NM_001037795	Rn.65180	ENSRNOG00000005618
807	0.0007727	0.00981	14.65	15.06	0.97	A_42_P685418	Info	Rbm8a	RNA binding motif protein 8A	295284	NM_001271138	Rn.37716	ENSRNOG00000021215	mRNA surveillance pathway, RNA transport, Spliceosome
808	0.0007728	0.00981	13.23	13.72	0.96	A_44_P405704	Info
809	0.0007729	0.00981	15.04	14.65	1.03	A_44_P990434	Info	Fam50a	family with sequence similarity 50, member A	293862	NM_001106344	Rn.106134	ENSRNOG00000058439
810	0.0007763	0.00984	11.74	11.88	0.99	A_44_P390314	Info	Snap23	synaptosomal-associated protein 23	64630	NM_022689	Rn.14789		SNARE interactions in vesicular transport
811	0.0007806	0.00988	12.49	12.21	1.02	A_44_P229568	Info	Zadh2	zinc binding alcohol dehydrogenase, domain containing 2	291403	NM_001106129	Rn.12321	ENSRNOG00000016239
812	0.0007808	0.00988	11.23	10.78	1.04	A_44_P808769	Info	Clcn4	chloride channel, voltage-sensitive 4	60586	NM_022198	Rn.44406	ENSRNOG00000003533
813	0.0007834	0.0099	14.68	14.17	1.04	A_44_P1048315	Info	Tcta	T-cell leukemia translocation altered	306587	NM_001014005	Rn.2916	ENSRNOG00000048237
814	0.0007872	0.00991	11	11.94	0.92	A_44_P112981	Info	Mybbp1a	MYB binding protein (P160) 1a	60571	NM_031668	Rn.35696	ENSRNOG00000015236
815	0.0007884	0.00991	12.85	13.48	0.95	A_42_P817668	Info
816	0.0007885	0.00991	13.25	12.85	1.03	A_44_P194925	Info	Pigx	phosphatidylinositol glycan anchor biosynthesis, class X	288041	NM_001100651	Rn.34037	ENSRNOG00000033623	Glycosylphosphatidylinositol(GPI)-anchor biosynthesis, Metabolic pathways
817	0.0007886	0.00991	12.09	13.55	0.89	A_44_P330971	Info	Plin2	perilipin 2	298199	NM_001007144	Rn.101967	ENSRNOG00000007060
818	0.0007895	0.00991	11.15	11.89	0.94	A_42_P779260	Info
819	0.0007901	0.00991	13.41	14.32	0.94	A_44_P975347	Info	LOC100909675	uncharacterized LOC100909675	100909675	NR_110709	Rn.101847
820	0.0007916	0.00991	12.54	12.18	1.03	A_44_P853685	Info
821	0.0007918	0.00991	14.92	15.51	0.96	A_44_P454736	Info
822	0.0007936	0.00991	10.03	11.07	0.91	A_44_P792456	Info
823	0.0007937	0.00991	10.64	10.01	1.06	A_44_P107634	Info	Haus4	HAUS augmin-like complex, subunit 4	305882	NM_001013995	Rn.17621	ENSRNOG00000039284
824	0.0007955	0.00992	11.28	10.27	1.1	A_44_P362749	Info	Adgre1	adhesion G protein-coupled receptor E1	316137	NM_001007557	Rn.205884	ENSRNOG00000046254
825	0.0008029	0.01	15.49	15.93	0.97	A_44_P261874	Info	Hsp90aa1	heat shock protein 90, alpha (cytosolic), class A member 1	299331	NM_175761	Rn.3277	ENSRNOG00000007219	Ahr Signal Transduction Pathway, AKT Signaling Pathway, Corticosteroids and cardioprotection, Telomeres, Telomerase, Cellular Aging, and Immortality, Antigen processing and presentation, NOD-like receptor signaling pathway, Pathways in cancer, Progesterone-mediated oocyte maturation, Prostate cancer, Protein processing in endoplasmic reticulum
826	0.000804	0.01	11.69	10.93	1.07	A_44_P821587	Info
827	0.0008065	0.01	11.57	13.05	0.89	A_44_P270700	Info
828	0.0008073	0.01	13.8	13.27	1.04	A_42_P837568	Info	L1cam	L1 cell adhesion molecule	50687	NM_017345	Rn.10378	ENSRNOG00000061230	Axon guidance, Cell adhesion molecules (CAMs)
829	0.0008074	0.01	11.86	11.38	1.04	A_44_P950713	Info
830	0.0008083	0.01	12.39	13.01	0.95	A_44_P132610	Info	Slc20a1	solute carrier family 20 (phosphate transporter), member 1	81826	NM_031148	Rn.162702	ENSRNOG00000018567
831	0.0008086	0.01	14.3	14.96	0.96	A_44_P515768	Info	Nop16	NOP16 nucleolar protein	306768	NM_001047095	Rn.6090	ENSRNOG00000017284
832	0.0008112	0.01	14.32	13.79	1.04	A_44_P668704	Info
833	0.0008144	0.01	12.07	11.42	1.06	A_44_P170524	Info	Tpcn1	two pore segment channel 1	246215	NM_139332	Rn.24484	ENSRNOG00000059344
834	0.0008157	0.01	11.77	12.29	0.96	A_44_P494130	Info	Nfkb1	nuclear factor of kappa light polypeptide gene enhancer in B-cells 1	81736	NM_001276711	Rn.2411	ENSRNOG00000023258	Acetylation and Deacetylation of RelA in The Nucleus, Activation of PKC through G protein coupled receptor, AKT Signaling Pathway, ATM Signaling Pathway, Cadmium induces DNA synthesis and proliferation in macrophages, CD40L Signaling Pathway, Ceramide Signaling Pathway, Corticosteroids and cardioprotection, CXCR4 Signaling Pathway, Double Stranded RNA Induced Gene Expression, Erythropoietin media…
835	0.0008173	0.0101	10.68	10.04	1.06	A_44_P992289	Info
836	0.000821	0.0101	10.62	11.11	0.96	A_44_P702258	Info	Eea1	early endosome antigen 1	314764	NM_001108086	Rn.23513	ENSRNOG00000021681	Endocytosis, Phagosome
837	0.0008238	0.0101	10.59	10.02	1.06	A_43_P22285	Info	Dnajc4	DnaJ (Hsp40) homolog, subfamily C, member 4	361717	NM_001013196	Rn.91398	ENSRNOG00000043060
838	0.0008257	0.0101	10.08	10.86	0.93	A_44_P121374	Info	Hsph1	heat shock 105/110 protein 1	288444	NM_001011901	Rn.37805	ENSRNOG00000000902	Protein processing in endoplasmic reticulum
839	0.000826	0.0101	10	10.81	0.92	A_44_P397763	Info	Nolc1	nucleolar and coiled-body phosphoprotein 1	64896	NM_022869	Rn.9517	ENSRNOG00000018704
840	0.0008262	0.0101	13.8	13.41	1.03	A_42_P553201	Info	Acp5	acid phosphatase 5, tartrate resistant	25732	NM_001270889	Rn.171928	ENSRNOG00000046261	Lysosome, Osteoclast differentiation, Rheumatoid arthritis, Riboflavin metabolism
841	0.0008271	0.0101	12.82	12.49	1.03	A_44_P1008463	Info	Focad	focadhesin	313346	XM_001053590	Rn.17957	ENSRNOG00000024402
842	0.0008276	0.0101	11.07	10.69	1.04	A_44_P468949	Info	Vps13d	vacuolar protein sorting 13 homolog D (S. cerevisiae)	313825	NM_001108006	Rn.2644	ENSRNOG00000016443
843	0.000831	0.0101	13.69	14.78	0.93	A_44_P311998	Info	Ppan	peter pan homolog (Drosophila)	298699	NM_001011980	Rn.144881	ENSRNOG00000020608
844	0.0008311	0.0101	16	16.54	0.97	A_43_P13367	Info	Rnh1	ribonuclease/angiogenin inhibitor 1	100360501	NM_001270762	Rn.3756	ENSRNOG00000016416
845	0.0008311	0.0101	10.75	10.08	1.07	A_44_P518665	Info
846	0.0008329	0.0101	12.2	12.53	0.97	A_44_P417055	Info
847	0.0008384	0.0101	10.39	10.03	1.04	A_44_P541384	Info	Cmtm3	CKLF-like MARVEL transmembrane domain containing 3	291813	NM_001106164	Rn.15332	ENSRNOG00000010691
848	0.0008387	0.0101	10	10.35	0.97	A_44_P362498	Info
849	0.0008397	0.0101	12.23	11.59	1.05	A_42_P538617	Info	Ift172	intraflagellar transport 172	116475	NM_053792	Rn.171849
850	0.0008421	0.0101	15.92	16.29	0.98	A_44_P281761	Info	Eno1	enolase 1, (alpha)	24333	NM_001109908	Rn.4236	ENSRNOG00000017895	Glycolysis / Gluconeogenesis, Metabolic pathways, RNA degradation
851	0.0008426	0.0101	11.44	10.85	1.05	A_44_P146444	Info	Serf2	small EDRK-rich factor 2	502663	NM_001098782	Rn.109370
852	0.0008433	0.0101	10.79	11.64	0.93	A_44_P380575	Info	Slc7a5	solute carrier family 7 (amino acid transporter light chain, L system), member 5	50719	NM_017353	Rn.32261	ENSRNOG00000018824
853	0.0008434	0.0101	13.52	13.94	0.97	A_44_P652611	Info
854	0.0008436	0.0101	11.95	11.41	1.05	A_44_P493956	Info	Pdia4	protein disulfide isomerase family A, member 4	116598	NM_053849	Rn.39305	ENSRNOG00000006228	Protein processing in endoplasmic reticulum, Vibrio cholerae infection
855	0.0008447	0.0101	11.23	10.38	1.08	A_44_P947069	Info
856	0.000845	0.0101	11.94	11.24	1.06	A_44_P423574	Info	Tril	TLR4 interactor with leucine-rich repeats	362364	NM_001034010	Rn.25045	ENSRNOG00000026941
857	0.0008474	0.0102	13.32	15.37	0.87	A_44_P232897	Info	Procr	protein C receptor, endothelial	362248	NM_001025733	Rn.144312	ENSRNOG00000019330	Transcriptional activation of dbpb from mRNA
858	0.0008512	0.0102	10.44	11.01	0.95	A_43_P17109	Info	Tomm40	translocase of outer mitochondrial membrane 40 homolog (yeast)	308416	NM_212520	Rn.17999	ENSRNOG00000018556	Amyotrophic lateral sclerosis (ALS)
859	0.0008608	0.0103	11.21	11.65	0.96	A_44_P445536	Info	Naa15	N(alpha)-acetyltransferase 15, NatA auxiliary subunit	310399	NM_001107674	Rn.12587	ENSRNOG00000012385
860	0.0008644	0.0103	15.45	15.18	1.02	A_42_P622913	Info	Psenen	presenilin enhancer gamma secretase subunit	292788	NM_001008764	Rn.1240	ENSRNOG00000020941	Alzheimer's disease, Notch signaling pathway
861	0.000868	0.0103	12.05	12.32	0.98	A_42_P780715	Info
862	0.0008685	0.0103	10.3	10.93	0.94	A_44_P869404	Info
863	0.0008692	0.0103	10.61	10.23	1.04	A_44_P218147	Info	Tmed1	transmembrane p24 trafficking protein 1	315461	NM_001013432	Rn.162983	ENSRNOG00000008037
864	0.0008723	0.0104	11.21	13.42	0.84	A_43_P19763	Info	Tlr2	toll-like receptor 2	310553	NM_198769	Rn.46387	ENSRNOG00000009822	Amoebiasis, Chagas disease (American trypanosomiasis), Leishmaniasis, Malaria, Phagosome, Rheumatoid arthritis, Toll-like receptor signaling pathway, Toxoplasmosis
865	0.0008735	0.0104	10.48	10.73	0.98	A_44_P422463	Info
866	0.0008773	0.0104	12.62	13.73	0.92	A_44_P144796	Info
867	0.0008793	0.0104	12.06	11.67	1.03	A_44_P181518	Info	Ctnnbip1	catenin, beta-interacting protein 1	503000	NM_001173388	Rn.36076	ENSRNOG00000016313	Wnt signaling pathway
868	0.0008805	0.0104	10.7	11.74	0.91	A_44_P203106	Info	Ifrd1	interferon-related developmental regulator 1	29596	NM_019242	Rn.3723	ENSRNOG00000050997
869	0.0008884	0.0105	10	10.26	0.97	A_44_P918566	Info
870	0.0008906	0.0105	13.09	14.01	0.93	A_44_P138230	Info
871	0.0008907	0.0105	10.77	10.12	1.06	A_44_P324482	Info	Smyd3	SET and MYND domain containing 3	498295	NM_001025762	Rn.28284
872	0.0008934	0.0105	10	11.35	0.88	A_44_P354284	Info	Exo5	exonuclease 5	313563	NM_001107973	Rn.35470	ENSRNOG00000037432
873	0.0009006	0.0106	12.08	12.33	0.98	A_43_P12778	Info	Gtf2a2	general transcription factor IIA, 2	83828	NM_053345	Rn.4053	ENSRNOG00000056701	Basal transcription factors
874	0.0009092	0.0107	10.8	12.23	0.88	A_44_P363348	Info	Cd3eap	CD3e molecule, epsilon associated protein	680493	NM_001109416	Rn.155132	ENSRNOG00000016825
875	0.0009101	0.0107	11.81	12.15	0.97	A_44_P229661	Info
876	0.0009102	0.0107	10.44	11.22	0.93	A_44_P129009	Info
877	0.0009174	0.0107	15.21	16.95	0.9	A_44_P1000653	Info	Serpina3n	serine (or cysteine) peptidase inhibitor, clade A, member 3N	24795	NM_031531	Rn.202939	ENSRNOG00000010478
878	0.0009192	0.0108	10	11.7	0.85	A_44_P330828	Info	MGC105649	hypothetical LOC302884	302884	NM_001008518	Rn.106101	ENSRNOG00000050251
879	0.0009263	0.0108	14.34	15.02	0.95	A_43_P15232	Info	Nfkb1	nuclear factor of kappa light polypeptide gene enhancer in B-cells 1	81736	NM_001276711	Rn.2411	ENSRNOG00000023258	Acetylation and Deacetylation of RelA in The Nucleus, Activation of PKC through G protein coupled receptor, AKT Signaling Pathway, ATM Signaling Pathway, Cadmium induces DNA synthesis and proliferation in macrophages, CD40L Signaling Pathway, Ceramide Signaling Pathway, Corticosteroids and cardioprotection, CXCR4 Signaling Pathway, Double Stranded RNA Induced Gene Expression, Erythropoietin media…
880	0.0009282	0.0108	10.33	10.01	1.03	A_44_P593368	Info
881	0.0009311	0.0109	10.83	10.27	1.05	A_44_P510714	Info	Arid1b	AT rich interactive domain 1B (Swi1 like)	282546	NM_172157	Rn.22598	ENSRNOG00000017030
882	0.0009333	0.0109	10.41	10.9	0.96	A_44_P588645	Info	Rrp1b	ribosomal RNA processing 1B	309673	XM_001071108	Rn.54275	ENSRNOG00000001194
883	0.0009333	0.0109	10.35	10.01	1.03	A_44_P448928	Info
884	0.0009432	0.011	10	10.56	0.95	A_43_P10894	Info	Nars	asparaginyl-tRNA synthetase	291556	NM_001025635	Rn.48209	ENSRNOG00000017852	Aminoacyl-tRNA biosynthesis
885	0.0009485	0.011	12.95	12.56	1.03	A_42_P692054	Info	Nfia	nuclear factor I/A	25492	NM_012988	Rn.10550	ENSRNOG00000006966
886	0.0009503	0.011	15.75	16.8	0.94	A_44_P524359	Info	Anxa1	annexin A1	25380	NM_012904	Rn.1792	ENSRNOG00000017469	Corticosteroids and cardioprotection
887	0.0009522	0.011	12.48	13.28	0.94	A_44_P1011386	Info	Znhit6	zinc finger, HIT-type containing 6	292160	NM_001106203	Rn.162633	ENSRNOG00000030049
888	0.0009576	0.0111	11.89	13.38	0.89	A_42_P570241	Info	Nampt	nicotinamide phosphoribosyltransferase	297508	NM_177928	Rn.203508	ENSRNOG00000009754	Nicotinate and nicotinamide metabolism
889	0.0009583	0.0111	11.54	12.12	0.95	A_44_P835675	Info	Msn	moesin	81521	NM_030863	Rn.2762	ENSRNOG00000030118	Leukocyte transendothelial migration, Regulation of actin cytoskeleton
890	0.0009593	0.0111	11.09	11.56	0.96	A_44_P242756	Info	Pcna	proliferating cell nuclear antigen	25737	NM_022381	Rn.223	ENSRNOG00000021264	p53 Signaling Pathway, Base excision repair, Cell cycle, DNA replication, Mismatch repair, Nucleotide excision repair
891	0.0009625	0.0111	13.72	14.91	0.92	A_44_P869850	Info
892	0.0009648	0.0111	10.54	10.22	1.03	A_44_P206315	Info	Wwp1	WW domain containing E3 ubiquitin protein ligase 1	297930	NM_001024757	Rn.144867	ENSRNOG00000006328	Endocytosis, Ubiquitin mediated proteolysis
893	0.0009744	0.0112	10.6	10.21	1.04	A_44_P820573	Info	Hs1bp3	HCLS1 binding protein 3	313950	XM_001071788	Rn.23111	ENSRNOG00000006062
894	0.0009773	0.0112	10.39	10	1.04	A_43_P19155	Info	Inadl	InaD-like (Drosophila)	140581	NM_080398	Rn.32617	ENSRNOG00000007551	Tight junction
895	0.0009784	0.0112	10.02	10.6	0.95	A_44_P262958	Info	Prima1	proline rich membrane anchor 1	690195	NM_001108721	Rn.152596	ENSRNOG00000008915
896	0.0009804	0.0112	10.92	10.4	1.05	A_44_P338703	Info
897	0.0009899	0.0113	11.32	12.27	0.92	A_44_P166406	Info	Mrto4	MRT4 homolog, ribosome maturation factor	298586	NM_001106697	Rn.102515	ENSRNOG00000017979
898	0.0009951	0.0114	14.45	15.1	0.96	A_44_P222566	Info
899	0.000997	0.0114	11.95	13.81	0.86	A_44_P540517	Info	RGD1564664	similar to LOC387763 protein	499839	NM_001110055	Rn.22639	ENSRNOG00000055564

## Sheet: 9h
Table S6 DEGs in 9h
Number of classes: 2
Number of genes used for random variance estimation: 41090
Number of genes that passed filtering criteria: 10272
Type of univariate test used: Two-sample T-test (with random variance model)
Class variable : 0h VS.9h
Random variance model parameters: a= 1.216 , b= 4381.07581 , Kolmogorov-Smirnov statistic= 0.01666
Nominal significance level of each univariate test: 0.001
Genes which are differentially expressed among classes:
Number of genes significant at 0.001 level of the univariate test: 1723
Table 1 - Sorted by p-value of the univariate test.
Class 1: 0h; Class 2: 9h.
The first 1723 genes are significant at the nominal 0.001 level of the univariate test
	Parametricp-value	FDR	Geom mean of intensities in class 1	Geom mean of intensities in class 2	Fold-change	UniqueID	Anno-	Symbol	Name	EntrezID	Accession	UGCluster	Ensembl	DefinedGenelist
							tations
1	< 1e-07	< 1e-07	10	14.05	0.71	A_44_P1055780	Info	S100a8	S100 calcium binding protein A8	116547	NM_053822	Rn.31839	ENSRNOG00000011557
2	< 1e-07	< 1e-07	10	13.79	0.73	A_44_P353618	Info	S100a9	S100 calcium binding protein A9	94195	NM_053587	Rn.6703	ENSRNOG00000011483
3	< 1e-07	< 1e-07	10	14.02	0.71	A_44_P462661	Info	Il1rn	interleukin 1 receptor antagonist	60582	NM_022194	Rn.162640	ENSRNOG00000005871	Signal transduction through IL1R
4	< 1e-07	< 1e-07	10	13.31	0.75	A_44_P157314	Info
5	< 1e-07	< 1e-07	10	13.89	0.72	A_42_P473398	Info	Cxcl1	chemokine (C-X-C motif) ligand 1	81503	NM_030845	Rn.10907	ENSRNOG00000002802	Amoebiasis, Chemokine signaling pathway, Cytokine-cytokine receptor interaction, Epithelial cell signaling in Helicobacter pylori infection, NOD-like receptor signaling pathway, Rheumatoid arthritis
6	< 1e-07	< 1e-07	10	13.84	0.72	A_42_P820657	Info	Il1r2	interleukin 1 receptor, type II	117022	NM_053953	Rn.10758	ENSRNOG00000014378	Amoebiasis, Cytokine-cytokine receptor interaction, Hematopoietic cell lineage, MAPK signaling pathway
7	< 1e-07	< 1e-07	10	14.14	0.71	A_44_P809374	Info	Clcf1	cardiotrophin-like cytokine factor 1	365395	NM_207615	Rn.130193	ENSRNOG00000018752	Cytokine-cytokine receptor interaction, Jak-STAT signaling pathway
8	< 1e-07	< 1e-07	10.52	13.6	0.77	A_44_P768625	Info
9	< 1e-07	< 1e-07	10	13.31	0.75	A_44_P363116	Info	Cxcl3	chemokine (C-X-C motif) ligand 3	171551	NM_138522	Rn.10525	ENSRNOG00000028043	Chemokine signaling pathway, Cytokine-cytokine receptor interaction
10	< 1e-07	7.34e-05	10	12.94	0.77	A_43_P12079	Info	Ptges	prostaglandin E synthase	59103	NM_021583	Rn.7730	ENSRNOG00000006320	Eicosanoid Metabolism, Arachidonic acid metabolism, Metabolic pathways
11	< 1e-07	7.34e-05	10	13.86	0.72	A_42_P693821	Info	Fosl1	fos-like antigen 1	25445	NM_012953	Rn.11306	ENSRNOG00000020552	Osteoclast differentiation, Wnt signaling pathway
12	1e-07	7.34e-05	10.89	12.9	0.84	A_44_P351209	Info	Phlda1	pleckstrin homology-like domain, family A, member 1	29380	NM_017180	Rn.40778	ENSRNOG00000004019
13	1e-07	7.34e-05	10	14.07	0.71	A_42_P527724	Info	Fcnb	ficolin B	114091	NM_053634	Rn.48281	ENSRNOG00000009342
14	1e-07	7.34e-05	10	12.57	0.8	A_42_P714311	Info	Ccl3	chemokine (C-C motif) ligand 3	25542	NM_013025	Rn.10139	ENSRNOG00000011205	Erythrocyte Differentiation Pathway, Selective expression of chemokine receptors during T-cell polarization, Chagas disease (American trypanosomiasis), Chemokine signaling pathway, Cytokine-cytokine receptor interaction, Rheumatoid arthritis, Toll-like receptor signaling pathway
15	2e-07	0.000114	12.71	16.36	0.78	A_42_P567267	Info	Mt2A	metallothionein 2A	689415	NM_001137564	Rn.115549	ENSRNOG00000043098
16	2e-07	0.000114	13.06	14.82	0.88	A_42_P687186	Info	Sdc4	syndecan 4	24771	NM_012649	Rn.2029	ENSRNOG00000014297	Cell adhesion molecules (CAMs), ECM-receptor interaction, Malaria
17	2e-07	0.000114	10.59	14.75	0.72	A_44_P391296	Info	Ccl7	chemokine (C-C motif) ligand 7	287561	NM_001007612	Rn.26815	ENSRNOG00000000239	Chemokine signaling pathway, Cytokine-cytokine receptor interaction
18	2e-07	0.000114	10	13.34	0.75	A_44_P515197	Info	Cxcl2	chemokine (C-X-C motif) ligand 2	114105	NM_053647	Rn.10230	ENSRNOG00000002792	Chemokine signaling pathway, Cytokine-cytokine receptor interaction, NOD-like receptor signaling pathway
19	3e-07	0.00014	10	11.98	0.83	A_44_P396842	Info	Ucn2	urocortin 2	170896	NM_133385	Rn.153037	ENSRNOG00000020655
20	3e-07	0.00014	10	11.57	0.86	A_44_P420225	Info	Fbxo27	F-box protein 27	499114	NM_001110491	Rn.105566
21	3e-07	0.00014	10	12.3	0.81	A_44_P358235	Info	Ccr1	chemokine (C-C motif) receptor 1	57301	NM_020542	Rn.34673	ENSRNOG00000006715	Selective expression of chemokine receptors during T-cell polarization, Chemokine signaling pathway, Cytokine-cytokine receptor interaction
22	3e-07	0.00014	12.55	14.51	0.86	A_44_P881475	Info	Plin2	perilipin 2	298199	NM_001007144	Rn.101967	ENSRNOG00000007060
23	4e-07	0.000152	10	12.96	0.77	A_43_P14911	Info	Il1b	interleukin 1 beta	24494	NM_031512	Rn.9869	ENSRNOG00000004649	IL 5 Signaling Pathway, Msp/Ron Receptor Signaling Pathway, NFkB activation by Nontypeable Hemophilus influenzae, Signal transduction through IL1R, African trypanosomiasis, Alzheimer's disease, Amoebiasis, Apoptosis, Chagas disease (American trypanosomiasis), Cytokine-cytokine receptor interaction, Cytosolic DNA-sensing pathway, Graft-versus-host disease, Hematopoietic cell lineage, Leishmaniasis…
24	4e-07	0.000152	11.04	15.31	0.72	A_44_P1022002	Info	Ccl7	chemokine (C-C motif) ligand 7	287561	NM_001007612	Rn.26815	ENSRNOG00000000239	Chemokine signaling pathway, Cytokine-cytokine receptor interaction
25	4e-07	0.000152	10	11.97	0.84	A_44_P330828	Info	MGC105649	hypothetical LOC302884	302884	NM_001008518	Rn.106101	ENSRNOG00000050251
26	4e-07	0.000152	10.29	11.73	0.88	A_44_P331142	Info	Tsr1	TSR1, 20S rRNA accumulation, homolog (S. cerevisiae)	100360406	XM_002724518	Rn.101331	ENSRNOG00000002980
27	4e-07	0.000152	11.98	16.28	0.74	A_44_P247286	Info	Cxcl14	chemokine (C-X-C motif) ligand 14	306748	NM_001013137	Rn.3130	ENSRNOG00000011984	Chemokine signaling pathway, Cytokine-cytokine receptor interaction
28	5e-07	0.000166	10.27	11.76	0.87	A_44_P932768	Info
29	5e-07	0.000166	10	12.4	0.81	A_42_P739860	Info	Dusp5	dual specificity phosphatase 5	171109	NM_133578	Rn.10877	ENSRNOG00000014061	MAPK signaling pathway
30	5e-07	0.000166	12.29	13.78	0.89	A_44_P787936	Info	Stat3	signal transducer and activator of transcription 3 (acute-phase response factor)	25125	NM_012747	Rn.10247	ENSRNOG00000019742	Bioactive Peptide Induced Signaling Pathway, EGF Signaling Pathway, Erk1/Erk2 Mapk Signaling pathway, IL 6 signaling pathway, IL-10 Anti-inflammatory Signaling Pathway, IL22 Soluble Receptor Signaling Pathway , PDGF Signaling Pathway, Role of ERBB2 in Signal Transduction and Oncology, Signaling of Hepatocyte Growth Factor Receptor, Stat3 Signaling Pathway, TPO Signaling Pathway, Acute myeloid leu…
31	5e-07	0.000166	10.19	11.29	0.9	A_44_P468737	Info	Rnf125	ring finger protein 125, E3 ubiquitin protein ligase	361296	NM_001108424	Rn.163367	ENSRNOG00000057832	RIG-I-like receptor signaling pathway
32	6e-07	0.000181	12.2	14.06	0.87	A_44_P228942	Info	Runx1	runt-related transcription factor 1	50662	NM_017325	Rn.11201	ENSRNOG00000001704	Acute myeloid leukemia, Chronic myeloid leukemia, Pathways in cancer
33	6e-07	0.000181	10	13.47	0.74	A_44_P110120	Info
34	6e-07	0.000181	12.88	11.53	1.12	A_44_P1002360	Info	Cryl1	crystallin, lambda 1	290277	NM_175757	Rn.57632	ENSRNOG00000008989	Metabolic pathways, Pentose and glucuronate interconversions
35	7e-07	0.000205	10.06	14.42	0.7	A_44_P372261	Info	Slpi	secretory leukocyte peptidase inhibitor	84386	NM_053372	Rn.18560	ENSRNOG00000046699	Proepithelin Conversion to Epithelin and Wound Repair Control
36	8e-07	0.000228	11.89	13.47	0.88	A_44_P1042876	Info	Hspa1a	heat shock 70kD protein 1A	24472	NM_031971	Rn.1950	ENSRNOG00000045654	Antigen processing and presentation, Endocytosis, MAPK signaling pathway, Prion diseases, Protein processing in endoplasmic reticulum, Spliceosome, Toxoplasmosis
37	9e-07	0.00025	10	12.63	0.79	A_44_P579071	Info
38	1e-06	0.000263	10	13.33	0.75	A_44_P230320	Info	Il1b	interleukin 1 beta	24494	NM_031512	Rn.9869	ENSRNOG00000004649	IL 5 Signaling Pathway, Msp/Ron Receptor Signaling Pathway, NFkB activation by Nontypeable Hemophilus influenzae, Signal transduction through IL1R, African trypanosomiasis, Alzheimer's disease, Amoebiasis, Apoptosis, Chagas disease (American trypanosomiasis), Cytokine-cytokine receptor interaction, Cytosolic DNA-sensing pathway, Graft-versus-host disease, Hematopoietic cell lineage, Leishmaniasis…
39	1e-06	0.000263	10.97	12.28	0.89	A_44_P1057707	Info	Pno1	partner of NOB1 homolog	289809	NM_199083	Rn.20046	ENSRNOG00000005524
40	1.2e-06	0.000293	11.03	13.39	0.82	A_44_P591857	Info
41	1.2e-06	0.000293	10	10.91	0.92	A_44_P330542	Info	Birc2	baculoviral IAP repeat-containing 2	60371	NM_021752	Rn.205955	ENSRNOG00000010602	Caspase Cascade in Apoptosis, HIV-I Nef: negative effector of Fas and TNF, Induction of apoptosis through DR3 and DR4/5 Death Receptors , Role of Mitochondria in Apoptotic Signaling, SODD/TNFR1 Signaling Pathway, Apoptosis, Focal adhesion, NOD-like receptor signaling pathway, Pathways in cancer, Small cell lung cancer, Toxoplasmosis, Ubiquitin mediated proteolysis
42	1.2e-06	0.000293	11.21	13.41	0.84	A_43_P11792	Info	Sod2	superoxide dismutase 2, mitochondrial	24787	NM_017051	Rn.10488	ENSRNOG00000019048	Erythropoietin mediated neuroprotection through NF-kB, The IGF-1 Receptor and Longevity, Huntington's disease, Peroxisome
43	1.3e-06	0.000297	12.09	13.73	0.88	A_44_P330971	Info	Plin2	perilipin 2	298199	NM_001007144	Rn.101967	ENSRNOG00000007060
44	1.3e-06	0.000297	10	13.93	0.72	A_43_P11672	Info	Il1rl1	interleukin 1 receptor-like 1	25556	NM_001127689	Rn.10072	ENSRNOG00000014835
45	1.3e-06	0.000297	11.94	15.01	0.8	A_42_P735417	Info	Fcgr2b	Fc fragment of IgG, low affinity IIb, receptor	289211	NM_175756	Rn.33323	ENSRNOG00000046452	B Lymphocyte Cell Surface Molecules, B cell receptor signaling pathway, Fc gamma R-mediated phagocytosis, Osteoclast differentiation, Phagosome, Staphylococcus aureus infection, Systemic lupus erythematosus
46	1.4e-06	0.000313	10.02	12.27	0.82	A_44_P807649	Info
47	1.5e-06	0.000314	10	11.1	0.9	A_44_P109342	Info	Hspa1a	heat shock 70kD protein 1A	24472	NM_031971	Rn.1950	ENSRNOG00000045654	Antigen processing and presentation, Endocytosis, MAPK signaling pathway, Prion diseases, Protein processing in endoplasmic reticulum, Spliceosome, Toxoplasmosis
48	1.5e-06	0.000314	11.98	10.8	1.11	A_44_P311515	Info	Col9a1	collagen, type IX, alpha 1	305104	NM_001100842	Rn.90726	ENSRNOG00000012920	Protein digestion and absorption
49	1.5e-06	0.000314	11.26	10.04	1.12	A_44_P791596	Info	Rnf144a	ring finger protein 144A	500636	NM_001082410	Rn.30788	ENSRNOG00000007370
50	1.6e-06	0.000329	10.08	11.76	0.86	A_44_P562894	Info	Rnd1	Rho family GTPase 1	362993	NM_001013222	Rn.198250	ENSRNOG00000059857	Axon guidance
51	1.7e-06	0.00033	10.91	14.31	0.76	A_44_P866659	Info
52	1.8e-06	0.00033	10.13	11.16	0.91	A_44_P288828	Info
53	1.8e-06	0.00033	10.07	11.51	0.87	A_44_P1029131	Info	Il33	interleukin 33	361749	NM_001014166	Rn.106849	ENSRNOG00000016456	Cytosolic DNA-sensing pathway
54	1.8e-06	0.00033	10	10.97	0.91	A_44_P869351	Info	Trmt6	tRNA methyltransferase 6	311441	NM_001107779	Rn.8742	ENSRNOG00000021270
55	1.8e-06	0.00033	14.13	12.27	1.15	A_43_P10302	Info
56	1.8e-06	0.00033	11.04	10	1.1	A_42_P840836	Info	Ntm	neurotrimin	50864	NM_017354	Rn.10075
57	1.9e-06	0.000336	11.96	10.59	1.13	A_42_P675031	Info	Kcnb1	potassium channel, voltage gated Shab-related subfamily B, member 1	25736	NM_013186	Rn.26724	ENSRNOG00000046949	Taste transduction
58	1.9e-06	0.000336	10.14	12.6	0.8	A_44_P168405	Info	Fcgr2a	Fc fragment of IgG, low affinity IIa, receptor	116591	NM_053843	Rn.6050	ENSRNOG00000046663	Fc gamma R-mediated phagocytosis, Leishmaniasis, Osteoclast differentiation, Phagosome, Staphylococcus aureus infection, Systemic lupus erythematosus
59	2e-06	0.000342	10	11.02	0.91	A_43_P15515	Info	Ccr5	chemokine (C-C motif) receptor 5	117029	NM_053960	Rn.10736	ENSRNOG00000049115	HIV Induced T Cell Apoptosis, IL12 and Stat4 Dependent Signaling Pathway in Th1 Development, NO2-dependent IL 12 Pathway in NK cells, Pertussis toxin-insensitive CCR5 Signaling in Macrophage, Selective expression of chemokine receptors during T-cell polarization, Chemokine signaling pathway, Cytokine-cytokine receptor interaction, Endocytosis, Toxoplasmosis
60	2.1e-06	0.000342	11.43	13.78	0.83	A_44_P944540	Info
61	2.1e-06	0.000342	11.27	10.04	1.12	A_44_P480439	Info	Kazald1	Kazal-type serine peptidase inhibitor domain 1	293997	NM_001033064	Rn.138194	ENSRNOG00000016058
62	2.1e-06	0.000342	10.62	11.64	0.91	A_44_P309215	Info	Tnip2	TNFAIP3 interacting protein 2	305451	NM_001024771	Rn.17607	ENSRNOG00000013805
63	2.1e-06	0.000342	11.84	13.21	0.9	A_42_P543226	Info
64	2.2e-06	0.000353	10.31	11.56	0.89	A_44_P1009757	Info	Il1rap	interleukin 1 receptor accessory protein	25466	NM_001167840	Rn.10511	ENSRNOG00000001928	Signal transduction through IL1R, Apoptosis, Cytokine-cytokine receptor interaction
65	2.3e-06	0.000363	11.21	13.63	0.82	A_43_P19763	Info	Tlr2	toll-like receptor 2	310553	NM_198769	Rn.46387	ENSRNOG00000009822	Amoebiasis, Chagas disease (American trypanosomiasis), Leishmaniasis, Malaria, Phagosome, Rheumatoid arthritis, Toll-like receptor signaling pathway, Toxoplasmosis
66	2.5e-06	0.000378	11.85	13.26	0.89	A_44_P405655	Info	LOC499339	hypothetical protein LOC499339	499339	NM_001025036	Rn.127943	ENSRNOG00000012574
67	2.5e-06	0.000378	11.68	14.1	0.83	A_44_P482476	Info	Fcgr2a	Fc fragment of IgG, low affinity IIa, receptor	116591	NM_053843	Rn.6050	ENSRNOG00000046663	Fc gamma R-mediated phagocytosis, Leishmaniasis, Osteoclast differentiation, Phagosome, Staphylococcus aureus infection, Systemic lupus erythematosus
68	2.5e-06	0.000378	12.13	13.24	0.92	A_44_P1047158	Info	Tnip2	TNFAIP3 interacting protein 2	305451	NM_001024771	Rn.17607	ENSRNOG00000013805
69	2.6e-06	0.000387	10.44	12.05	0.87	A_44_P365240	Info	Ptpn2	protein tyrosine phosphatase, non-receptor type 2	117063	NM_053990	Rn.33497	ENSRNOG00000017453
70	2.7e-06	0.000396	10.02	11.47	0.87	A_44_P157721	Info
71	2.8e-06	0.000397	13.41	11.98	1.12	A_44_P480433	Info	Kazald1	Kazal-type serine peptidase inhibitor domain 1	293997	NM_001033064	Rn.138194	ENSRNOG00000016058
72	2.9e-06	0.000397	11.66	13.03	0.89	A_44_P168184	Info	Rasl2-9	RAS-like, family 2, locus 9	751812	NM_001166675	Rn.201649	ENSRNOG00000032913
73	2.9e-06	0.000397	12.92	11.32	1.14	A_43_P13418	Info	Kcnk2	potassium channel, two pore domain subfamily K, member 2	170899	NM_172041	Rn.21984	ENSRNOG00000002653	Gastric acid secretion
74	2.9e-06	0.000397	10	10.76	0.93	A_44_P524472	Info	Dimt1	DIM1 dimethyladenosine transferase 1 homolog	294718	NM_001106408	Rn.25178	ENSRNOG00000013596
75	2.9e-06	0.000397	11.55	10.5	1.1	A_44_P659506	Info	Gal3st4	galactose-3-O-sulfotransferase 4	498166	NM_001109064	Rn.48145	ENSRNOG00000001375
76	3e-06	0.000401	10	11.44	0.87	A_44_P121556	Info	Tma16	translation machinery associated 16 homolog (S. cerevisiae)	290686	NM_001169102	Rn.27406	ENSRNOG00000014188
77	3.1e-06	0.000401	11.72	13.68	0.86	A_43_P14144	Info	Uck2	uridine-cytidine kinase 2	304944	NM_001102408	Rn.24811	ENSRNOG00000003917	Drug metabolism - other enzymes, Metabolic pathways, Pyrimidine metabolism
78	3.1e-06	0.000401	10.09	11.17	0.9	A_44_P474101	Info	Slc7a1	solute carrier family 7 (cationic amino acid transporter, y+ system), member 1	25648	NM_013111	Rn.9439	ENSRNOG00000000924
79	3.1e-06	0.000401	11.09	12.25	0.91	A_44_P889367	Info
80	3.2e-06	0.000401	11.01	12.07	0.91	A_44_P1024529	Info	Srsf2	serine/arginine-rich splicing factor 2	494445	NM_001009720	Rn.136644	ENSRNOG00000000248	Spliceosome
81	3.2e-06	0.000401	10.83	11.79	0.92	A_44_P269630	Info	Taf9	TAF9 RNA polymerase II, TATA box binding protein (TBP)-associated factor	373541	NM_001037310	Rn.8139	ENSRNOG00000051258	Basal transcription factors, Ribosome biogenesis in eukaryotes
82	3.2e-06	0.000401	10	11.74	0.85	A_44_P247281	Info	Cxcl14	chemokine (C-X-C motif) ligand 14	306748	NM_001013137	Rn.3130	ENSRNOG00000011984	Chemokine signaling pathway, Cytokine-cytokine receptor interaction
83	3.5e-06	0.000411	11.13	10.01	1.11	A_42_P591516	Info
84	3.5e-06	0.000411	11.42	15.9	0.72	A_44_P372254	Info	Slpi	secretory leukocyte peptidase inhibitor	84386	NM_053372	Rn.18560	ENSRNOG00000046699	Proepithelin Conversion to Epithelin and Wound Repair Control
85	3.5e-06	0.000411	10.06	11.25	0.89	A_42_P507566	Info	Tnfaip2	tumor necrosis factor, alpha-induced protein 2	299339	NM_001137633	Rn.34387	ENSRNOG00000010165
86	3.5e-06	0.000411	10.29	12.44	0.83	A_44_P443751	Info	Pdpn	podoplanin	54320	NM_019358	Rn.794	ENSRNOG00000014961
87	3.6e-06	0.000411	10.45	11.36	0.92	A_44_P339818	Info	Ralgds	ral guanine nucleotide dissociation stimulator	29622	NM_019250	Rn.40174	ENSRNOG00000010219	Ras Signaling Pathway, Colorectal cancer, Pancreatic cancer, Pathways in cancer
88	3.6e-06	0.000411	11.72	17.08	0.69	A_42_P695401	Info	Ccl2	chemokine (C-C motif) ligand 2	24770	NM_031530	Rn.4772	ENSRNOG00000007159	Msp/Ron Receptor Signaling Pathway, Pertussis toxin-insensitive CCR5 Signaling in Macrophage, Chagas disease (American trypanosomiasis), Chemokine signaling pathway, Cytokine-cytokine receptor interaction, Malaria, NOD-like receptor signaling pathway, Rheumatoid arthritis
89	3.6e-06	0.000411	11.81	14.47	0.82	A_44_P837538	Info
90	3.6e-06	0.000411	10.34	11.53	0.9	A_44_P251228	Info	Cyp1b1	cytochrome P450, family 1, subfamily b, polypeptide 1	25426	NM_012940	Rn.10125	ENSRNOG00000040287	Metabolism of xenobiotics by cytochrome P450, Steroid hormone biosynthesis, Tryptophan metabolism
91	3.7e-06	0.000415	10	13.18	0.76	A_43_P11472	Info	Hmox1	heme oxygenase 1	24451	NM_012580	Rn.3160	ENSRNOG00000014117	IL-10 Anti-inflammatory Signaling Pathway, Oxidative Stress Induced Gene Expression Via Nrf2, Porphyrin and chlorophyll metabolism
92	3.8e-06	0.000415	12.6	13.84	0.91	A_42_P638128	Info	Actg2	actin, gamma 2, smooth muscle, enteric	25365	NM_012893	Rn.958	ENSRNOG00000029401	Vascular smooth muscle contraction
93	3.8e-06	0.000415	10.88	10.07	1.08	A_42_P561149	Info
94	3.8e-06	0.000415	12.1	11.15	1.09	A_42_P728794	Info	Srpx2	sushi-repeat-containing protein, X-linked 2	317181	NM_001108243	Rn.33831	ENSRNOG00000003715
95	3.9e-06	0.000419	10.07	12.53	0.8	A_44_P210173	Info	Tnfrsf12a	tumor necrosis factor receptor superfamily, member 12a	302965	NM_181086	Rn.105040	ENSRNOG00000003546	Cytokine-cytokine receptor interaction
96	4e-06	0.000419	10.89	10	1.09	A_43_P11938	Info	Zfp260	zinc finger protein 260	53982	NM_017364	Rn.98773	ENSRNOG00000020762
97	4e-06	0.000419	10.97	12.53	0.88	A_44_P766678	Info
98	4.1e-06	0.000419	12.35	11.25	1.1	A_44_P345319	Info	Chrd	chordin	117275	NM_057134	Rn.29459	ENSRNOG00000001750	TGF-beta signaling pathway
99	4.1e-06	0.000419	10.12	10.96	0.92	A_44_P480527	Info	Wdr3	WD repeat domain 3	310720	NM_001107705	Rn.12973	ENSRNOG00000019670	Ribosome biogenesis in eukaryotes
100	4.1e-06	0.000419	10	12.93	0.77	A_44_P1013006	Info	Steap1	six transmembrane epithelial antigen of the prostate 1	297738	NM_001106629	Rn.51773	ENSRNOG00000000017
101	4.2e-06	0.000419	13.18	11.89	1.11	A_42_P537501	Info	Dpp4	dipeptidylpeptidase 4	25253	NM_012789	Rn.91364	ENSRNOG00000030763	Protein digestion and absorption
102	4.2e-06	0.000419	14.25	16.27	0.88	A_43_P13297	Info	Mt1a	metallothionein 1a	24567	NM_138826	Rn.54397	ENSRNOG00000038047
103	4.2e-06	0.000419	10	11.44	0.87	A_44_P469517	Info
104	4.3e-06	0.000421	10	11.41	0.88	A_44_P381917	Info	Sphk1	sphingosine kinase 1	170897	NM_001270807	Rn.18522	ENSRNOG00000010626	Phospholipids as signalling intermediaries, Calcium signaling pathway, Fc gamma R-mediated phagocytosis, Metabolic pathways, Sphingolipid metabolism, VEGF signaling pathway
105	4.3e-06	0.000421	10	12.07	0.83	A_43_P12403	Info	Fgr	FGR proto-oncogene, Src family tyrosine kinase	79113	NM_024145	Rn.11309	ENSRNOG00000009912	Roles of b-arrestin-dependent Recruitment of Src Kinases in GPCR Signaling, Chemokine signaling pathway
106	4.9e-06	0.000471	12.57	11.29	1.11	A_44_P803941	Info	Vstm4	V-set and transmembrane domain containing 4	361112	NM_001029920	Rn.23137	ENSRNOG00000020078
107	5e-06	0.000471	12.92	14.26	0.91	A_44_P1007215	Info	Upp1	uridine phosphorylase 1	289801	NM_001030025	Rn.101932	ENSRNOG00000004972	Drug metabolism - other enzymes, Metabolic pathways, Pyrimidine metabolism
108	5e-06	0.000471	13	11.55	1.13	A_43_P10367	Info	Coro2b	coronin, actin binding protein, 2B	300768	XM_001074062	Rn.8477	ENSRNOG00000015257
109	5e-06	0.000471	10	10.8	0.93	A_43_P17175	Info	Serpinb1a	serine (or cysteine) proteinase inhibitor, clade B, member 1a	291091	NM_001031642	Rn.103402	ENSRNOG00000016581
110	5.2e-06	0.000486	10	11.5	0.87	A_44_P169124	Info
111	5.9e-06	0.000545	12.02	13.05	0.92	A_44_P1003090	Info	Pno1	partner of NOB1 homolog	289809	NM_199083	Rn.20046	ENSRNOG00000005524
112	6e-06	0.000545	10	10.79	0.93	A_44_P622201	Info
113	6e-06	0.000545	10.21	11.56	0.88	A_44_P281297	Info
114	6.2e-06	0.000554	11.47	12.41	0.92	A_44_P456564	Info	Nob1	NIN1/RPN12 binding protein 1 homolog	291996	NM_199086	Rn.102586	ENSRNOG00000021890	Ribosome biogenesis in eukaryotes
115	6.2e-06	0.000554	11.49	10.47	1.1	A_44_P792207	Info
116	6.4e-06	0.000561	12	10.85	1.11	A_44_P234657	Info
117	6.5e-06	0.000561	12.33	13.44	0.92	A_42_P576953	Info	Pla1a	phospholipase A1 member A	85311	NM_138882	Rn.10696	ENSRNOG00000057153
118	6.5e-06	0.000561	10.95	13.29	0.82	A_44_P113974	Info	Ccr5	chemokine (C-C motif) receptor 5	117029	NM_053960	Rn.10736	ENSRNOG00000049115	HIV Induced T Cell Apoptosis, IL12 and Stat4 Dependent Signaling Pathway in Th1 Development, NO2-dependent IL 12 Pathway in NK cells, Pertussis toxin-insensitive CCR5 Signaling in Macrophage, Selective expression of chemokine receptors during T-cell polarization, Chemokine signaling pathway, Cytokine-cytokine receptor interaction, Endocytosis, Toxoplasmosis
119	6.5e-06	0.000561	10.87	10.08	1.08	A_44_P242580	Info
120	6.8e-06	0.000581	10.23	11.32	0.9	A_44_P306964	Info	Rbms1	RNA binding motif, single stranded interacting protein 1	362138	NM_001012184	Rn.98522	ENSRNOG00000008482
121	6.9e-06	0.000581	12.52	14.71	0.85	A_44_P469584	Info	Cd14	CD14 molecule	60350	NM_021744	Rn.42942	ENSRNOG00000017819	Amoebiasis, Hematopoietic cell lineage, MAPK signaling pathway, Pathogenic Escherichia coli infection, Phagosome, Regulation of actin cytoskeleton, Toll-like receptor signaling pathway
122	6.9e-06	0.000581	11.05	10.13	1.09	A_44_P1036513	Info
123	7e-06	0.000585	11.18	12.6	0.89	A_42_P588738	Info	Igsf6	immunoglobulin superfamily, member 6	171064	NM_133542	Rn.204094	ENSRNOG00000017277
124	7.2e-06	0.000596	15.17	16.84	0.9	A_43_P10020	Info	Lyz2	lysozyme 2	25211	NM_012771	Rn.2283	ENSRNOG00000005825
125	7.3e-06	0.0006	10.82	10	1.08	A_44_P175893	Info	L3hypdh	L-3-hydroxyproline dehydratase (trans-)	314214	NM_001108031	Rn.105727	ENSRNOG00000004503
126	7.4e-06	0.000602	10.06	11.14	0.9	A_44_P731768	Info
127	7.5e-06	0.000602	10	11.18	0.89	A_44_P397763	Info	Nolc1	nucleolar and coiled-body phosphoprotein 1	64896	NM_022869	Rn.9517	ENSRNOG00000018704
128	7.5e-06	0.000602	10.3	11.41	0.9	A_44_P511178	Info	Pus7	pseudouridylate synthase 7	296751	NM_001170589	Rn.230290	ENSRNOG00000010572
129	7.6e-06	0.000605	11.71	13.76	0.85	A_42_P458530	Info	Ripk3	receptor-interacting serine-threonine kinase 3	246240	NM_139342	Rn.7110	ENSRNOG00000020465	Cytosolic DNA-sensing pathway
130	7.7e-06	0.000608	11.23	13.01	0.86	A_42_P817417	Info	PVR	poliovirus receptor	25066	NM_017076	Rn.10677	ENSRNOG00000019202	Cell adhesion molecules (CAMs)
131	8e-06	0.000627	10.03	10.97	0.91	A_42_P550914	Info	Ltb	lymphotoxin beta (TNF superfamily, member 3)	361795	NM_212507	Rn.203016	ENSRNOG00000000836	Cytokine-cytokine receptor interaction, Rheumatoid arthritis
132	8.1e-06	0.00063	10.2	11.11	0.92	A_44_P513677	Info
133	8.2e-06	0.000633	10	11.07	0.9	A_44_P929840	Info	Slc39a14	solute carrier family 39 (zinc transporter), member 14	306009	NM_001107275	Rn.7037	ENSRNOG00000009832
134	8.5e-06	0.000642	11.71	13.2	0.89	A_44_P381881	Info	Stat3	signal transducer and activator of transcription 3 (acute-phase response factor)	25125	NM_012747	Rn.10247	ENSRNOG00000019742	Bioactive Peptide Induced Signaling Pathway, EGF Signaling Pathway, Erk1/Erk2 Mapk Signaling pathway, IL 6 signaling pathway, IL-10 Anti-inflammatory Signaling Pathway, IL22 Soluble Receptor Signaling Pathway , PDGF Signaling Pathway, Role of ERBB2 in Signal Transduction and Oncology, Signaling of Hepatocyte Growth Factor Receptor, Stat3 Signaling Pathway, TPO Signaling Pathway, Acute myeloid leu…
135	8.5e-06	0.000642	10	11.33	0.88	A_44_P477819	Info	Nrg1	neuregulin 1	112400	NM_001271118	Rn.37438	ENSRNOG00000010392	Neuroregulin receptor degredation protein-1 Controls ErbB3 receptor recycling, ErbB signaling pathway
136	8.5e-06	0.000642	10.63	11.68	0.91	A_44_P289685	Info
137	8.6e-06	0.000645	11.47	12.37	0.93	A_44_P204173	Info
138	8.8e-06	0.000655	10.17	12.04	0.84	A_44_P431774	Info	Csrnp1	cysteine-serine-rich nuclear protein 1	363165	NM_001108786	Rn.8793	ENSRNOG00000033433
139	8.9e-06	0.000656	11.83	10.72	1.1	A_43_P12315	Info	P2ry12	purinergic receptor P2Y, G-protein coupled, 12	64803	NM_022800	Rn.64592	ENSRNOG00000013902
140	9e-06	0.000656	10.61	12.4	0.86	A_44_P761267	Info
141	9e-06	0.000656	10.83	10	1.08	A_44_P731778	Info
142	9.1e-06	0.000658	10	10.79	0.93	A_44_P700588	Info
143	9.3e-06	0.000668	10	11.24	0.89	A_44_P473515	Info	Polr1e	polymerase (RNA) I polypeptide E	313245	NM_001107938	Rn.11499	ENSRNOG00000012664	Metabolic pathways, Purine metabolism, Pyrimidine metabolism, RNA polymerase
144	9.7e-06	0.000678	10	10.75	0.93	A_42_P766275	Info	Setsip	SET-like protein	290432	NM_194353	Rn.127927
145	9.7e-06	0.000678	10	11.92	0.84	A_43_P13426	Info	Ceacam10	carcinoembryonic antigen-related cell adhesion molecule 10	287009	NM_173339	Rn.92160	ENSRNOG00000046222
146	9.7e-06	0.000678	16.35	14.85	1.1	A_43_P11040	Info	Tppp3	tubulin polymerization-promoting protein family member 3	291966	NM_001009639	Rn.196026	ENSRNOG00000016890
147	9.7e-06	0.000678	12	10.91	1.1	A_44_P534808	Info	Tmem45a	transmembrane protein 45A	680866	NM_001191074	Rn.198247	ENSRNOG00000048935
148	1e-05	0.000689	10.14	11.04	0.92	A_44_P757948	Info	Dnmbp	dynamin binding protein	309362	XM_006223762	Rn.11811	ENSRNOG00000050742
149	1e-05	0.000689	15.52	17.17	0.9	A_44_P461154	Info	Timp1	TIMP metallopeptidase inhibitor 1	116510	NM_053819	Rn.25754	ENSRNOG00000010208	Inhibition of Matrix Metalloproteinases
150	1.01e-05	0.000692	10	11.68	0.86	A_43_P12125	Info	Junb	jun B proto-oncogene	24517	NM_021836	Rn.15806	ENSRNOG00000042838	Osteoclast differentiation
151	1.02e-05	0.000692	10.72	12.49	0.86	A_42_P648200	Info	Pak1ip1	PAK1 interacting protein 1	361232	NM_001037356	Rn.115052	ENSRNOG00000023799
152	1.03e-05	0.000692	12.14	13.01	0.93	A_44_P622060	Info
153	1.03e-05	0.000692	11.46	12.76	0.9	A_43_P12571	Info	Jak2	Janus kinase 2	24514	NM_031514	Rn.18909	ENSRNOG00000059968	Bioactive Peptide Induced Signaling Pathway, EPO Signaling Pathway, Erythropoietin mediated neuroprotection through NF-kB, Growth Hormone Signaling Pathway, IFN gamma signaling pathway , IL 3 signaling pathway, IL 6 signaling pathway, IL12 and Stat4 Dependent Signaling Pathway in Th1 Development, IL22 Soluble Receptor Signaling Pathway , Inhibition of Cellular Proliferation by Gleevec, NO2-depend…
154	1.04e-05	0.000694	13.84	14.94	0.93	A_44_P183694	Info
155	1.05e-05	0.000694	12.31	13.52	0.91	A_44_P343859	Info	Csf1	colony stimulating factor 1 (macrophage)	78965	NM_023981	Rn.83632	ENSRNOG00000018659	Cytokines and Inflammatory Response, METS affect on Macrophage Differentiation, Msp/Ron Receptor Signaling Pathway, Regulation of hematopoiesis by cytokines, Cytokine-cytokine receptor interaction, Hematopoietic cell lineage, Osteoclast differentiation, Rheumatoid arthritis
156	1.06e-05	0.000694	11.71	10.78	1.09	A_44_P730508	Info
157	1.06e-05	0.000694	10.87	12.46	0.87	A_44_P426107	Info	Akr1b8	aldo-keto reductase family 1, member B8	286921	NM_173136	Rn.23676	ENSRNOG00000009734
158	1.07e-05	0.000696	10.09	10.84	0.93	A_44_P1058112	Info	Yars2	tyrosyl-tRNA synthetase 2 (mitochondrial)	287924	NM_001009627	Rn.163187	ENSRNOG00000025252	Aminoacyl-tRNA biosynthesis
159	1.08e-05	0.000698	11.48	12.49	0.92	A_44_P275029	Info	Mvp	major vault protein	64681	NM_022715	Rn.10028	ENSRNOG00000020182
160	1.11e-05	0.00071	13.41	12.37	1.08	A_43_P14199	Info
161	1.12e-05	0.00071	10.04	11.24	0.89	A_44_P1031063	Info
162	1.12e-05	0.00071	13.47	12.63	1.07	A_44_P106456	Info	Pdlim2	PDZ and LIM domain 2	290354	NM_001007622	Rn.105730	ENSRNOG00000008543
163	1.15e-05	0.000725	10.86	12.1	0.9	A_44_P101211	Info	Mcl1	myeloid cell leukemia 1	60430	NM_021846	Rn.129914
164	1.17e-05	0.000729	10.39	11.04	0.94	A_42_P525098	Info	Lsg1	large 60S subunit nuclear export GTPase 1	288029	NM_001013421	Rn.41256	ENSRNOG00000001727	Ribosome biogenesis in eukaryotes
165	1.18e-05	0.000729	15.21	17.52	0.87	A_44_P1000653	Info	Serpina3n	serine (or cysteine) peptidase inhibitor, clade A, member 3N	24795	NM_031531	Rn.202939	ENSRNOG00000010478
166	1.19e-05	0.000729	10.02	11.63	0.86	A_44_P576822	Info	Inhbb	inhibin beta-B	25196	NM_080771	Rn.35074	ENSRNOG00000060237	Cytokine-cytokine receptor interaction, TGF-beta signaling pathway
167	1.2e-05	0.000729	11.48	10.31	1.11	A_44_P105448	Info
168	1.2e-05	0.000729	11.49	12.35	0.93	A_44_P1058980	Info	Utp3	UTP3, small subunit (SSU) processome component, homolog (S. cerevisiae)	305258	NM_001012036	Rn.23516	ENSRNOG00000003599
169	1.2e-05	0.000729	10.24	11.56	0.89	A_44_P394150	Info
170	1.21e-05	0.00073	11.18	10.55	1.06	A_44_P1015001	Info	Nedd4	neural precursor cell expressed, developmentally down-regulated 4, E3 ubiquitin protein ligase	25489	NM_012986	Rn.99540	ENSRNOG00000058898	Endocytosis, Ubiquitin mediated proteolysis
171	1.22e-05	0.00073	14.01	15.6	0.9	A_43_P12955	Info	Fcgr2a	Fc fragment of IgG, low affinity IIa, receptor	116591	NM_053843	Rn.6050	ENSRNOG00000046663	Fc gamma R-mediated phagocytosis, Leishmaniasis, Osteoclast differentiation, Phagosome, Staphylococcus aureus infection, Systemic lupus erythematosus
172	1.23e-05	0.00073	11.56	12.83	0.9	A_44_P1053951	Info
173	1.23e-05	0.00073	10.71	11.79	0.91	A_44_P1011253	Info	Nars	asparaginyl-tRNA synthetase	291556	NM_001025635	Rn.48209	ENSRNOG00000017852	Aminoacyl-tRNA biosynthesis
174	1.26e-05	0.00074	10.8	12.11	0.89	A_44_P363348	Info	Cd3eap	CD3e molecule, epsilon associated protein	680493	NM_001109416	Rn.155132	ENSRNOG00000016825
175	1.26e-05	0.00074	10.69	12.12	0.88	A_44_P1055052	Info	Nop2	NOP2 nucleolar protein	314969	NM_001191785	Rn.32804	ENSRNOG00000018453
176	1.28e-05	0.000747	11.83	10.9	1.09	A_42_P522194	Info	Atp2a3	ATPase, Ca++ transporting, ubiquitous	25391	NM_012914	Rn.9920	ENSRNOG00000017912	Alzheimer's disease, Calcium signaling pathway, Pancreatic secretion
177	1.32e-05	0.000757	11.71	11.01	1.06	A_44_P915165	Info
178	1.32e-05	0.000757	10.09	11.17	0.9	A_44_P1047331	Info	Trmt6	tRNA methyltransferase 6	311441	NM_001107779	Rn.8742	ENSRNOG00000021270
179	1.32e-05	0.000757	11.19	12.97	0.86	A_42_P841620	Info	LOC683463	similar to paired-Ig-like receptor B	683463	NM_001313924	Rn.225038	ENSRNOG00000053260
180	1.34e-05	0.000765	10	11.23	0.89	A_44_P288481	Info	Heatr1	HEAT repeat containing 1	361262	NM_001108418	Rn.47600	ENSRNOG00000047594	Ribosome biogenesis in eukaryotes
181	1.35e-05	0.000766	11.14	13	0.86	A_42_P548410	Info	Acot1	acyl-CoA thioesterase 1	50559	NM_031315	Rn.11326	ENSRNOG00000055221	Biosynthesis of unsaturated fatty acids
182	1.37e-05	0.000773	10.56	11.84	0.89	A_43_P18742	Info	Rpf2	ribosome production factor 2 homolog	294436	NM_001106391	Rn.25279	ENSRNOG00000000587
183	1.38e-05	0.000775	10.06	11.91	0.84	A_44_P193945	Info	Bst1	bone marrow stromal cell antigen 1	81506	NM_030848	Rn.10728	ENSRNOG00000003064	Calcium signaling pathway, Metabolic pathways, Nicotinate and nicotinamide metabolism, Pancreatic secretion, Salivary secretion
184	1.41e-05	0.000787	13.03	13.92	0.94	A_44_P246202	Info
185	1.42e-05	0.000788	11.06	10.05	1.1	A_44_P389493	Info
186	1.44e-05	0.000793	13.23	14.25	0.93	A_44_P974956	Info
187	1.45e-05	0.000793	10.45	11.21	0.93	A_44_P377473	Info
188	1.46e-05	0.000793	12.45	13.28	0.94	A_44_P1040685	Info	Ier5l	immediate early response 5-like	499772	NM_001025041	Rn.162656	ENSRNOG00000024846
189	1.46e-05	0.000793	11.56	12.4	0.93	A_44_P619150	Info	Kpnb1	karyopherin (importin) beta 1	24917	NM_017063	Rn.11061	ENSRNOG00000009275	Role of Ran in mitotic spindle regulation, RNA transport
190	1.51e-05	0.000816	10.07	10.68	0.94	A_44_P223899	Info	Dnajc5	DnaJ (Hsp40) homolog, subfamily C, member 5	79130	NM_024161	Rn.100120	ENSRNOG00000015202	Protein processing in endoplasmic reticulum
191	1.54e-05	0.000825	13.76	14.97	0.92	A_44_P198820	Info	Gnl3	guanine nucleotide binding protein-like 3 (nucleolar)	290556	NM_175580	Rn.4110	ENSRNOG00000028461	Ribosome biogenesis in eukaryotes
192	1.55e-05	0.000825	10.17	10.86	0.94	A_42_P622837	Info	Ptrh2	peptidyl-tRNA hydrolase 2	287593	NM_001013860	Rn.13456	ENSRNOG00000004288
193	1.56e-05	0.000825	10.09	10.94	0.92	A_44_P370267	Info	Ethe1	ethylmalonic encephalopathy 1	292710	NM_001106234	Rn.14691	ENSRNOG00000019982
194	1.56e-05	0.000825	10	10.58	0.95	A_44_P713783	Info
195	1.58e-05	0.000825	12.53	11.32	1.11	A_44_P428691	Info	Elovl6	ELOVL fatty acid elongase 6	171402	NM_134383	Rn.46942	ENSRNOG00000010468	Biosynthesis of unsaturated fatty acids
196	1.59e-05	0.000825	11.49	10	1.15	A_44_P245123	Info
197	1.59e-05	0.000825	11.18	10.23	1.09	A_43_P10712	Info
198	1.59e-05	0.000825	13.19	14.79	0.89	A_44_P212964	Info	Plac8	placenta-specific 8	360914	NM_001108353	Rn.2649	ENSRNOG00000002217
199	1.6e-05	0.000826	10.95	11.87	0.92	A_44_P366005	Info
200	1.63e-05	0.000837	10.12	11.37	0.89	A_44_P1044997	Info	Pwp2	PWP2 periodic tryptophan protein homolog (yeast)	690297	NM_001168653	Rn.208019	ENSRNOG00000001210	Ribosome biogenesis in eukaryotes
201	1.66e-05	0.000848	13.58	14.4	0.94	A_44_P837669	Info	Abce1	ATP-binding cassette, subfamily E (OABP), member 1	361390	NM_001108446	Rn.2961	ENSRNOG00000018345
202	1.69e-05	0.000856	13.72	14.83	0.93	A_44_P869850	Info
203	1.7e-05	0.000856	10.29	11.89	0.87	A_44_P637047	Info
204	1.7e-05	0.000856	10	10.98	0.91	A_44_P175530	Info	Plek	pleckstrin	364206	NM_001025750	Rn.6178	ENSRNOG00000005214
205	1.73e-05	0.000864	14.33	13.01	1.1	A_44_P555727	Info	Col9a2	collagen, type IX, alpha 2	362584	NM_001108675	Rn.39126	ENSRNOG00000011502	Protein digestion and absorption
206	1.74e-05	0.000864	11.09	10.32	1.08	A_44_P809836	Info
207	1.75e-05	0.000864	10.04	11.75	0.85	A_43_P15638	Info	Tnc	tenascin C	116640	NM_053861	Rn.12723	ENSRNOG00000058645	ECM-receptor interaction, Focal adhesion
208	1.75e-05	0.000864	11.14	11.93	0.93	A_44_P807329	Info
209	1.77e-05	0.00087	10	11	0.91	A_44_P651866	Info
210	1.82e-05	0.000889	11.16	10.25	1.09	A_43_P15228	Info	Ptprr	protein tyrosine phosphatase, receptor type, R	94202	NM_001113390	Rn.6277	ENSRNOG00000004483	Erk1/Erk2 Mapk Signaling pathway, MAPK signaling pathway
211	1.84e-05	0.000889	11.17	12.15	0.92	A_44_P612277	Info	Utp15	UTP15, U3 small nucleolar ribonucleoprotein, homolog (S. cerevisiae)	310019	NM_001107647	Rn.7959	ENSRNOG00000016591	Ribosome biogenesis in eukaryotes
212	1.85e-05	0.000889	10.63	11.44	0.93	A_44_P344181	Info	Map6	microtubule-associated protein 6	29457	NM_017204	Rn.37490	ENSRNOG00000027204
213	1.85e-05	0.000889	12.71	14.9	0.85	A_42_P577431	Info	Bcl3	B-cell CLL/lymphoma 3	680611	NM_001109422	Rn.198135	ENSRNOG00000043416
214	1.86e-05	0.000889	10.94	12.11	0.9	A_44_P713970	Info
215	1.87e-05	0.000889	10.03	10.69	0.94	A_44_P944550	Info
216	1.87e-05	0.000889	12.9	14.58	0.88	A_43_P15253	Info	Icam1	intercellular adhesion molecule 1	25464	NM_012967	Rn.12	ENSRNOG00000020679	Adhesion Molecules on Lymphocyte, B Lymphocyte Cell Surface Molecules, CTL mediated immune response against target cells , Monocyte and its Surface Molecules, Neutrophil and Its Surface Molecules, T Cytotoxic Cell Surface Molecules, T Helper Cell Surface Molecules, African trypanosomiasis, Cell adhesion molecules (CAMs), Leukocyte transendothelial migration, Malaria, Natural killer cell mediated …
217	1.93e-05	0.000914	11.17	12.2	0.92	A_44_P622593	Info	Gspt1	G1 to S phase transition 1	24420	NM_001003978	Rn.72491	ENSRNOG00000046271	mRNA surveillance pathway
218	1.97e-05	0.000924	11.99	12.66	0.95	A_43_P15689	Info	Ythdf2	YTH N(6)-methyladenosine RNA binding protein 2	313053	NM_001047099	Rn.21737	ENSRNOG00000010892
219	1.97e-05	0.000924	12.94	13.94	0.93	A_44_P1053706	Info	Nip7	NIP7, nucleolar pre-rRNA processing protein	192180	NM_138847	Rn.127815	ENSRNOG00000020391
220	1.98e-05	0.000924	10	10.68	0.94	A_44_P643325	Info	Uhrf1bp1l	UHRF1 binding protein 1-like	363009	NM_001108753	Rn.56018	ENSRNOG00000050317
221	1.99e-05	0.000925	12.2	14.84	0.82	A_44_P1038028	Info	Tnfrsf12a	tumor necrosis factor receptor superfamily, member 12a	302965	NM_181086	Rn.105040	ENSRNOG00000003546	Cytokine-cytokine receptor interaction
222	2e-05	0.000925	11.28	12.15	0.93	A_44_P991045	Info	Noa1	nitric oxide associated 1	289562	NM_001006959	Rn.13090	ENSRNOG00000002055
223	2.07e-05	0.000949	10.64	11.68	0.91	A_44_P494652	Info	Chchd4	coiled-coil-helix-coiled-coil-helix domain containing 4	312559	NM_001013431	Rn.16427	ENSRNOG00000022466
224	2.07e-05	0.000949	11.78	13.18	0.89	A_44_P990376	Info	Gpnmb	glycoprotein (transmembrane) nmb	113955	NM_133298	Rn.13778	ENSRNOG00000008816
225	2.09e-05	0.000951	10.66	12.19	0.87	A_44_P183048	Info	Ctps1	CTP synthase 1	313560	NM_001134873	Rn.162834	ENSRNOG00000009963	Metabolic pathways, Pyrimidine metabolism
226	2.1e-05	0.000951	10.41	11.26	0.92	A_43_P23474	Info	Uhrf1bp1l	UHRF1 binding protein 1-like	363009	NM_001108753	Rn.56018	ENSRNOG00000050317
227	2.11e-05	0.000951	12.49	14.45	0.86	A_43_P11621	Info	Cd44	CD44 molecule (Indian blood group)	25406	NM_012924	Rn.1120	ENSRNOG00000006094	Adhesion Molecules on Lymphocyte, Monocyte and its Surface Molecules, Neutrophil and Its Surface Molecules, ECM-receptor interaction, Hematopoietic cell lineage, Shigellosis
228	2.12e-05	0.000951	11.53	12.37	0.93	A_44_P1029107	Info	Twistnb	TWIST neighbor	362728	NM_001108707	Rn.13221	ENSRNOG00000010750
229	2.12e-05	0.000951	10	11.59	0.86	A_44_P334891	Info	Rcl1	RNA terminal phosphate cyclase-like 1	309301	NM_001013152	Rn.22496	ENSRNOG00000015491	Ribosome biogenesis in eukaryotes
230	2.14e-05	0.000952	10.83	10	1.08	A_43_P16591	Info	Oxct1	3-oxoacid CoA transferase 1	690163	NM_001127580	Rn.98472	ENSRNOG00000043094	Butanoate metabolism, Synthesis and degradation of ketone bodies, Valine, leucine and isoleucine degradation
231	2.15e-05	0.000952	13.53	12.7	1.07	A_42_P738277	Info	Kcnk6	potassium channel, two pore domain subfamily K, member 6	116491	NM_053806	Rn.43365	ENSRNOG00000049868
232	2.15e-05	0.000952	10	10.61	0.94	A_44_P191753	Info	Wars	tryptophanyl-tRNA synthetase	314442	NM_001013170	Rn.14939	ENSRNOG00000004359	Aminoacyl-tRNA biosynthesis, Tryptophan metabolism
233	2.16e-05	0.000952	13.72	12.49	1.1	A_44_P253073	Info	Aspn	asporin	306805	NM_001014008	Rn.160633	ENSRNOG00000015410
234	2.17e-05	0.000953	11.08	10.08	1.1	A_44_P449938	Info	Kcnj13	potassium channel, inwardly rectifying subfamily J, member 13	94341	NM_053608	Rn.14516	ENSRNOG00000016057	Protein digestion and absorption
235	2.2e-05	0.000962	10.73	10	1.07	A_44_P637872	Info
236	2.22e-05	0.000966	10.37	13	0.8	A_43_P14460	Info	Prg4	proteoglycan 4	289104	NM_001105962	Rn.198420	ENSRNOG00000002385
237	2.24e-05	0.000971	11.18	10	1.12	A_44_P547586	Info
238	2.28e-05	0.000984	14.22	13.25	1.07	A_44_P452622	Info	Zdhhc1	zinc finger, DHHC-type containing 1	291967	NM_001039099	Rn.41274	ENSRNOG00000017045
239	2.31e-05	0.000993	10.89	12.11	0.9	A_44_P517686	Info	Tomm70a	translocase of outer mitochondrial membrane 70 homolog A (S. cerevisiae)	304017	NM_212519	Rn.61703	ENSRNOG00000001640
240	2.32e-05	0.000993	11.6	12.76	0.91	A_44_P715425	Info
241	2.37e-05	0.001	11.59	10.41	1.11	A_44_P192964	Info	Rcor2	REST corepressor 2	305811	NM_001013994	Rn.209048	ENSRNOG00000021183
242	2.37e-05	0.001	11.51	12.48	0.92	A_44_P470528	Info	Ndufaf4	NADH dehydrogenase (ubiquinone) complex I, assembly factor 4	362495	NM_198783	Rn.106694	ENSRNOG00000007506
243	2.37e-05	0.001	10.74	10.02	1.07	A_44_P669746	Info
244	2.4e-05	0.00101	14.13	13.01	1.09	A_43_P12855	Info	Olfm1	olfactomedin 1	93667	NM_053573	Rn.11005	ENSRNOG00000009862
245	2.41e-05	0.00101	12.53	11.74	1.07	A_44_P358627	Info	Chd2	chromodomain helicase DNA binding protein 2	308738	NM_001107523	Rn.225034	ENSRNOG00000012716
246	2.42e-05	0.00101	10.24	10.88	0.94	A_44_P806641	Info
247	2.43e-05	0.00101	10	11.02	0.91	A_44_P975868	Info
248	2.44e-05	0.00101	11.83	11.09	1.07	A_42_P792497	Info	Cyp2j4	cytochrome P450, family 2, subfamily j, polypeptide 4	65210	NM_023025	Rn.44992	ENSRNOG00000031004
249	2.46e-05	0.00101	10.54	10	1.05	A_42_P464378	Info	Itih3	inter-alpha trypsin inhibitor, heavy chain 3	50693	NM_017351	Rn.89576	ENSRNOG00000017689
250	2.48e-05	0.00102	12.58	13.72	0.92	A_42_P695042	Info	Csf1	colony stimulating factor 1 (macrophage)	78965	NM_023981	Rn.83632	ENSRNOG00000018659	Cytokines and Inflammatory Response, METS affect on Macrophage Differentiation, Msp/Ron Receptor Signaling Pathway, Regulation of hematopoiesis by cytokines, Cytokine-cytokine receptor interaction, Hematopoietic cell lineage, Osteoclast differentiation, Rheumatoid arthritis
251	2.49e-05	0.00102	10.16	10.94	0.93	A_42_P581567	Info	Gart	phosphoribosylglycinamide formyltransferase	288259	NM_001011899	Rn.55532	ENSRNOG00000028292	Metabolic pathways, One carbon pool by folate, Purine metabolism
252	2.52e-05	0.00102	11.06	12.13	0.91	A_44_P597380	Info
253	2.52e-05	0.00102	11.16	12.38	0.9	A_44_P516003	Info	Smap2	small ArfGAP2	298500	NM_001100669	Rn.203765	ENSRNOG00000011421	Endocytosis
254	2.54e-05	0.00102	10.7	11.67	0.92	A_44_P203106	Info	Ifrd1	interferon-related developmental regulator 1	29596	NM_019242	Rn.3723	ENSRNOG00000050997
255	2.54e-05	0.00102	10.98	10	1.1	A_42_P472077	Info
256	2.54e-05	0.00102	10.63	10	1.06	A_44_P304064	Info	P2ry14	purinergic receptor P2Y, G-protein coupled, 14	171108	NM_133577	Rn.87082	ENSRNOG00000013872	Neuroactive ligand-receptor interaction
257	2.55e-05	0.00102	10.53	11.18	0.94	A_44_P958650	Info	Isy1	ISY1 splicing factor homolog	362394	NM_001014188	Rn.25170	ENSRNOG00000010021	Spliceosome
258	2.56e-05	0.00102	10	10.61	0.94	A_42_P621872	Info	Gcgr	glucagon receptor	24953	NM_172091	Rn.11225	ENSRNOG00000036692	Neuroactive ligand-receptor interaction
259	2.57e-05	0.00102	13.08	13.84	0.94	A_44_P526661	Info
260	2.58e-05	0.00102	10.88	10.03	1.09	A_44_P506064	Info	Aldh1l2	aldehyde dehydrogenase 1 family, member L2	299699	NM_001191778	Rn.17900	ENSRNOG00000008586	One carbon pool by folate
261	2.59e-05	0.00102	10.03	11.16	0.9	A_44_P792456	Info
262	2.59e-05	0.00102	12.85	13.62	0.94	A_42_P817668	Info
263	2.62e-05	0.00102	12.01	11.06	1.09	A_44_P183160	Info
264	2.63e-05	0.00102	10.89	10	1.09	A_44_P624280	Info
265	2.64e-05	0.00102	12.64	11.93	1.06	A_44_P673326	Info
266	2.65e-05	0.00102	11.51	13.72	0.84	A_42_P591344	Info	Itgb2	integrin, beta 2	309684	NM_001037780	Rn.42962	ENSRNOG00000001224	Adhesion Molecules on Lymphocyte, B Lymphocyte Cell Surface Molecules, CTL mediated immune response against target cells , Monocyte and its Surface Molecules, Neutrophil and Its Surface Molecules, T Cytotoxic Cell Surface Molecules, T Helper Cell Surface Molecules, Amoebiasis, Cell adhesion molecules (CAMs), Leishmaniasis, Leukocyte transendothelial migration, Malaria, Natural killer cell mediate…
267	2.68e-05	0.00103	11.88	13.7	0.87	A_44_P158798	Info	Vcan	versican	114122	NM_001170558	Rn.35666	ENSRNOG00000029212	Cell adhesion molecules (CAMs)
268	2.69e-05	0.00103	13.04	13.99	0.93	A_44_P351490	Info	Cd82	Cd82 molecule	83628	NM_031797	Rn.3022	ENSRNOG00000000047	p53 signaling pathway
269	2.71e-05	0.00103	12.63	11.77	1.07	A_44_P683643	Info
270	2.72e-05	0.00103	13.49	14.6	0.92	A_44_P714133	Info
271	2.78e-05	0.00105	11.45	13.16	0.87	A_44_P990713	Info	Rrp9	ribosomal RNA processing 9, small subunit (SSU) processome component, homolog (yeast)	363134	NM_001108778	Rn.11840	ENSRNOG00000012927
272	2.8e-05	0.00106	10.76	12.48	0.86	A_44_P1029770	Info	Nop56	NOP56 ribonucleoprotein	362214	NM_001025732	Rn.145204	ENSRNOG00000007128	Ribosome biogenesis in eukaryotes
273	2.81e-05	0.00106	10	10.67	0.94	A_44_P218014	Info	Ruvbl1	RuvB-like AAA ATPase 1	65137	NM_147177	Rn.86410	ENSRNOG00000013195	Wnt signaling pathway
274	2.83e-05	0.00106	10	12.47	0.8	A_44_P1057055	Info	Ccl12	chemokine (C-C motif) ligand 12	287562	NM_001105822	Rn.137780	ENSRNOG00000029768
275	2.9e-05	0.00108	11.62	12.78	0.91	A_44_P374708	Info	Cry1	cryptochrome circadian clock 1	299691	NM_198750	Rn.43646	ENSRNOG00000006622	Circadian Rhythms, Circadian rhythm
276	2.9e-05	0.00108	11.52	12.31	0.94	A_44_P337615	Info	Tbrg4	transforming growth factor beta regulator 4	360977	NM_001012154	Rn.22830	ENSRNOG00000052477
277	2.91e-05	0.00108	10.58	12.7	0.83	A_42_P738549	Info	Napsa	napsin A aspartic peptidase	60575	NM_031670	Rn.17097	ENSRNOG00000019854	Lysosome
278	2.93e-05	0.00108	11.04	10.01	1.1	A_44_P668293	Info
279	2.94e-05	0.00108	11.62	10.9	1.07	A_44_P342520	Info	Nkain4	Na+/K+ transporting ATPase interacting 4	296469	NM_001106550	Rn.7222	ENSRNOG00000031834
280	2.95e-05	0.00108	11.09	10.41	1.07	A_44_P445359	Info	Pex7	peroxisomal biogenesis factor 7	308718	NM_001034147	Rn.162402	ENSRNOG00000012322	Peroxisome
281	2.97e-05	0.00109	13.2	14.74	0.9	A_43_P15904	Info	Fcgr1a	Fc fragment of IgG, high affinity Ia, receptor (CD64)	295279	NM_001100836	Rn.16643	ENSRNOG00000021199	Fc gamma R-mediated phagocytosis, Hematopoietic cell lineage, Leishmaniasis, Osteoclast differentiation, Phagosome, Staphylococcus aureus infection, Systemic lupus erythematosus
282	3.02e-05	0.0011	11.84	13.1	0.9	A_44_P480267	Info	Asns	asparagine synthetase (glutamine-hydrolyzing)	25612	NM_013079	Rn.11172	ENSRNOG00000007546	Alanine, aspartate and glutamate metabolism, Metabolic pathways, Nitrogen metabolism
283	3.03e-05	0.0011	10.57	11.29	0.94	A_44_P391902	Info
284	3.04e-05	0.0011	11.18	12.06	0.93	A_44_P402641	Info	Ugt1a1	UDP glucuronosyltransferase 1 family, polypeptide A1	24861	NM_012683	Rn.26489	ENSRNOG00000018740	Ascorbate and aldarate metabolism, Drug metabolism - cytochrome P450, Drug metabolism - other enzymes, Metabolic pathways, Metabolism of xenobiotics by cytochrome P450, Other types of O-glycan biosynthesis, Pentose and glucuronate interconversions, Porphyrin and chlorophyll metabolism, Retinol metabolism, Starch and sucrose metabolism, Steroid hormone biosynthesis
285	3.05e-05	0.0011	10.53	10	1.05	A_44_P704947	Info
286	3.06e-05	0.0011	10.88	10.33	1.05	A_44_P639330	Info
287	3.08e-05	0.0011	11.85	12.9	0.92	A_44_P899293	Info	Snai1	snail family zinc finger 1	116490	NM_053805	Rn.8008	ENSRNOG00000009594	Downregulated of MTA-3 in ER-negative Breast Tumors, Adherens junction
288	3.08e-05	0.0011	10.39	12.28	0.85	A_44_P993328	Info
289	3.1e-05	0.0011	10.08	11.1	0.91	A_44_P121374	Info	Hsph1	heat shock 105/110 protein 1	288444	NM_001011901	Rn.37805	ENSRNOG00000000902	Protein processing in endoplasmic reticulum
290	3.1e-05	0.0011	14.01	13.22	1.06	A_44_P386349	Info	Wls	wntless Wnt ligand secretion mediator	362065	NM_001085353	Rn.103639	ENSRNOG00000036816
291	3.12e-05	0.0011	11.21	10.42	1.08	A_42_P713089	Info
292	3.14e-05	0.0011	10	10.66	0.94	A_44_P450314	Info	Rps6ka3	ribosomal protein S6 kinase polypeptide 3	501560	NM_001192004	Rn.204789	ENSRNOG00000006632	MAPKinase Signaling Pathway, Signaling Pathway from G-Protein Families, Long-term potentiation, MAPK signaling pathway, mTOR signaling pathway, Neurotrophin signaling pathway, Oocyte meiosis, Progesterone-mediated oocyte maturation
293	3.16e-05	0.0011	12.25	11.34	1.08	A_44_P424441	Info
294	3.17e-05	0.0011	13.33	14.43	0.92	A_44_P468746	Info	Tubb6	tubulin, beta 6 class V	307351	NM_001025675	Rn.98430	ENSRNOG00000018371	Gap junction, Pathogenic Escherichia coli infection, Phagosome
295	3.17e-05	0.0011	14.3	15.55	0.92	A_44_P522915	Info
296	3.24e-05	0.00112	11.06	10.06	1.1	A_44_P241156	Info	Mamdc2	MAM domain containing 2	309410	XM_006223679	Rn.23790	ENSRNOG00000024620
297	3.25e-05	0.00112	10	10.94	0.91	A_43_P12384	Info	Birc3	baculoviral IAP repeat-containing 3	78971	NM_023987	Rn.64578	ENSRNOG00000005731	Caspase Cascade in Apoptosis, Role of Mitochondria in Apoptotic Signaling, Apoptosis, Focal adhesion, NOD-like receptor signaling pathway, Pathways in cancer, Small cell lung cancer, Toxoplasmosis, Ubiquitin mediated proteolysis
298	3.26e-05	0.00112	10.13	11.67	0.87	A_42_P752336	Info	Nefm	neurofilament, medium polypeptide	24588	NM_017029	Rn.10971	ENSRNOG00000013916	Amyotrophic lateral sclerosis (ALS)
299	3.28e-05	0.00112	10.66	11.25	0.95	A_43_P11936	Info	Rab10	RAB10, member RAS oncogene family	50993	NM_017359	Rn.65864	ENSRNOG00000047088
300	3.29e-05	0.00112	11.96	11	1.09	A_44_P803025	Info
301	3.3e-05	0.00112	11.1	12.03	0.92	A_44_P299380	Info	Olr1416	olfactory receptor 1416	287314	NM_001000009	Rn.142151	ENSRNOG00000046967
302	3.32e-05	0.00112	13.56	12.67	1.07	A_44_P851620	Info	Fam189b	family with sequence similarity 189, member B	310640	NM_001107690	Rn.32304	ENSRNOG00000020518
303	3.33e-05	0.00112	13.59	12.47	1.09	A_43_P14503	Info
304	3.34e-05	0.00112	12.56	14.42	0.87	A_44_P447623	Info	Ugdh	UDP-glucose 6-dehydrogenase	83472	NM_031325	Rn.3967	ENSRNOG00000002643	Amino sugar and nucleotide sugar metabolism, Ascorbate and aldarate metabolism, Metabolic pathways, Pentose and glucuronate interconversions, Starch and sucrose metabolism
305	3.35e-05	0.00112	10.97	12.31	0.89	A_44_P1036339	Info	Gtpbp4	GTP binding protein 4	114300	NM_053689	Rn.96111	ENSRNOG00000016217	Ribosome biogenesis in eukaryotes
306	3.36e-05	0.00112	11.49	10.78	1.07	A_44_P152017	Info
307	3.37e-05	0.00112	14.34	13.64	1.05	A_44_P290231	Info	Psap	prosaposin	25524	NM_001190236	Rn.97173	ENSRNOG00000000571	Lysosome
308	3.37e-05	0.00112	10.88	10.07	1.08	A_44_P296884	Info
309	3.39e-05	0.00113	11.91	13.55	0.88	A_44_P914438	Info	Cdkn1a	cyclin-dependent kinase inhibitor 1A	114851	NM_080782	Rn.10089	ENSRNOG00000000521	ATM Signaling Pathway, Cell Cycle: G1/S Check Point , Cell Cycle: G2/M Checkpoint, Cyclins and Cell Cycle Regulation, Effects of calcineurin in Keratinocyte Differentiation, Erythropoietin mediated neuroprotection through NF-kB, Influence of Ras and Rho proteins on G1 to S Transition, p53 Signaling Pathway, Bladder cancer, Cell cycle, Chronic myeloid leukemia, ErbB signaling pathway, Glioma, Hepa…
310	3.41e-05	0.00113	10	11.28	0.89	A_44_P390495	Info	Gch1	GTP cyclohydrolase 1	29244	NM_024356	Rn.28195	ENSRNOG00000011039	Folate biosynthesis, Metabolic pathways
311	3.43e-05	0.00113	10.22	12.23	0.84	A_44_P495480	Info	Fos	FBJ osteosarcoma oncogene	314322	NM_022197	Rn.103750	ENSRNOG00000008015	B Cell Survival Pathway, BCR Signaling Pathway, Cadmium induces DNA synthesis and proliferation in macrophages, EGF Signaling Pathway, EPO Signaling Pathway, Fc Epsilon Receptor I Signaling in Mast Cells, IGF-1 Signaling Pathway, IL 2 signaling pathway, IL 3 signaling pathway, IL 6 signaling pathway, IL-2 Receptor Beta Chain in T cell Activation, Inhibition of Cellular Proliferation by Gleevec, I…
312	3.44e-05	0.00113	12.7	11.86	1.07	A_44_P143922	Info	Hes6	hes family bHLH transcription factor 6	316626	NM_001013179	Rn.11980	ENSRNOG00000020194
313	3.44e-05	0.00113	12.32	11.46	1.08	A_42_P749550	Info	Tmem229b	transmembrane protein 229B	503035	NM_001109359	Rn.43946	ENSRNOG00000010646
314	3.47e-05	0.00113	10.25	10.85	0.95	A_44_P573253	Info
315	3.48e-05	0.00113	11.69	13.22	0.88	A_44_P209911	Info	Nolc1	nucleolar and coiled-body phosphoprotein 1	64896	NM_022869	Rn.9517	ENSRNOG00000018704
316	3.48e-05	0.00113	11.26	12.44	0.91	A_44_P794536	Info
317	3.48e-05	0.00113	11.36	12.43	0.91	A_44_P873451	Info	Sned1	sushi, nidogen and EGF-like domains 1	316638	NM_001167842	Rn.23447	ENSRNOG00000023548
318	3.51e-05	0.00113	11.1	11.97	0.93	A_44_P466255	Info
319	3.52e-05	0.00113	11.8	10.92	1.08	A_44_P436942	Info
320	3.52e-05	0.00113	12.83	11.93	1.08	A_44_P915624	Info
321	3.54e-05	0.00113	11.77	12.78	0.92	A_44_P469103	Info	Dph1	diphthamide biosynthesis 1	287523	NM_001105809	Rn.7589	ENSRNOG00000003116
322	3.56e-05	0.00114	10.68	10.01	1.07	A_44_P992289	Info
323	3.58e-05	0.00114	14.44	15.22	0.95	A_43_P15681	Info	Hnrnpa3	heterogeneous nuclear ribonucleoprotein A3	362152	NM_001111294	Rn.99947	ENSRNOG00000052968	Spliceosome
324	3.6e-05	0.00114	11.37	10.49	1.08	A_44_P367481	Info	P2rx6	purinergic receptor P2X, ligand-gated ion channel, 6	25041	NM_012721	Rn.10258	ENSRNOG00000001873	Calcium signaling pathway, Neuroactive ligand-receptor interaction
325	3.62e-05	0.00114	10.01	10.86	0.92	A_44_P342451	Info	Rpp38	ribonuclease P/MRP 38 subunit	291317	NM_001033063	Rn.2690	ENSRNOG00000038025	Ribosome biogenesis in eukaryotes, RNA transport
326	3.64e-05	0.00115	10.3	11.58	0.89	A_44_P554454	Info	Txnrd1	thioredoxin reductase 1	58819	NM_031614	Rn.67581	ENSRNOG00000009088	Pyrimidine metabolism, Selenocompound metabolism
327	3.65e-05	0.00115	11.64	12.99	0.9	A_42_P515405	Info	Ier3	immediate early response 3	294235	NM_212505	Rn.23638	ENSRNOG00000000827
328	3.72e-05	0.00116	10.11	11.45	0.88	A_44_P869539	Info
329	3.72e-05	0.00116	12.06	13.03	0.93	A_44_P388720	Info	Fstl3	follistatin-like 3 (secreted glycoprotein)	114031	NM_053629	Rn.48835	ENSRNOG00000009311
330	3.76e-05	0.00117	12.22	11.5	1.06	A_44_P260046	Info	Hist1h2bk	histone cluster 1, H2bk	680312	NM_001109400	Rn.165244	ENSRNOG00000055512	Systemic lupus erythematosus
331	3.78e-05	0.00117	14.9	16.01	0.93	A_44_P137618	Info	Prdx5	peroxiredoxin 5	113898	NM_053610	Rn.2944	ENSRNOG00000021125	Peroxisome
332	3.82e-05	0.00118	10	10.62	0.94	A_44_P506328	Info
333	3.83e-05	0.00118	12.05	11.47	1.05	A_44_P713687	Info
334	3.9e-05	0.0012	11.77	12.49	0.94	A_44_P132614	Info	Slc20a1	solute carrier family 20 (phosphate transporter), member 1	81826	NM_031148	Rn.162702	ENSRNOG00000018567
335	3.98e-05	0.00122	10.83	10.2	1.06	A_44_P510714	Info	Arid1b	AT rich interactive domain 1B (Swi1 like)	282546	NM_172157	Rn.22598	ENSRNOG00000017030
336	3.98e-05	0.00122	12.47	13.28	0.94	A_44_P171321	Info	Coq10b	coenzyme Q10B	301416	NM_001009671	Rn.101706	ENSRNOG00000014456
337	4.01e-05	0.00122	10.73	10.08	1.06	A_44_P180350	Info	Emc9	ER membrane protein complex subunit 9	290224	NM_001008296	Rn.163298	ENSRNOG00000019162
338	4.05e-05	0.00123	12.22	11.53	1.06	A_42_P685356	Info	Psd3	pleckstrin and Sec7 domain containing 3	306380	XM_006222202	Rn.115473	ENSRNOG00000013884	Endocytosis
339	4.06e-05	0.00123	10	11.04	0.91	A_44_P233786	Info	Vgf	VGF nerve growth factor inducible	29461	NM_030997	Rn.9704	ENSRNOG00000001416
340	4.07e-05	0.00123	11.15	10.42	1.07	A_42_P648800	Info
341	4.09e-05	0.00123	11.71	12.58	0.93	A_44_P122547	Info	Pdcd6ip	programmed cell death 6 interacting protein	501083	NM_001029910	Rn.1588	ENSRNOG00000008981	Endocytosis
342	4.1e-05	0.00123	10.22	11.23	0.91	A_44_P134070	Info	Txnrd1	thioredoxin reductase 1	58819	NM_031614	Rn.67581	ENSRNOG00000009088	Pyrimidine metabolism, Selenocompound metabolism
343	4.1e-05	0.00123	13.54	14.34	0.94	A_44_P426307	Info
344	4.13e-05	0.00123	12.37	10.93	1.13	A_44_P793670	Info
345	4.13e-05	0.00123	10	11.66	0.86	A_44_P519251	Info	Cd14	CD14 molecule	60350	NM_021744	Rn.42942	ENSRNOG00000017819	Amoebiasis, Hematopoietic cell lineage, MAPK signaling pathway, Pathogenic Escherichia coli infection, Phagosome, Regulation of actin cytoskeleton, Toll-like receptor signaling pathway
346	4.16e-05	0.00123	10.63	11.99	0.89	A_44_P290244	Info	Olr832	olfactory receptor 832	405208	NM_001000898	Rn.143078	ENSRNOG00000048539
347	4.17e-05	0.00123	12.28	12.95	0.95	A_44_P810190	Info
348	4.2e-05	0.00124	12.76	13.47	0.95	A_44_P208741	Info	Gnl2	guanine nucleotide binding protein-like 2 (nucleolar)	362593	NM_001025736	Rn.18964	ENSRNOG00000009430	Ribosome biogenesis in eukaryotes
349	4.21e-05	0.00124	10.51	10	1.05	A_44_P686616	Info
350	4.24e-05	0.00124	10.7	10.06	1.06	A_44_P1071100	Info
351	4.3e-05	0.00126	13.64	14.75	0.92	A_43_P15259	Info	Tnfrsf1a	tumor necrosis factor receptor superfamily, member 1a	25625	NM_013091	Rn.11119	ENSRNOG00000031312	Acetylation and Deacetylation of RelA in The Nucleus, Ceramide Signaling Pathway, HIV-I Nef: negative effector of Fas and TNF, Keratinocyte Differentiation, NF-kB Signaling Pathway, Regulation of transcriptional activity by PML, SODD/TNFR1 Signaling Pathway, TNF/Stress Related Signaling, TNFR1 Signaling Pathway, Adipocytokine signaling pathway, Alzheimer's disease, Amyotrophic lateral sclerosis (…
352	4.31e-05	0.00126	10.64	11.61	0.92	A_44_P535913	Info	Rnmtl1	RNA methyltransferase like 1	360569	NM_001108282	Rn.83045	ENSRNOG00000037238
353	4.35e-05	0.00127	11.64	12.47	0.93	A_42_P552143	Info	Cfl1	cofilin 1, non-muscle	29271	NM_017147	Rn.11675	ENSRNOG00000020660	Axon guidance, Fc gamma R-mediated phagocytosis, Regulation of actin cytoskeleton
354	4.36e-05	0.00127	11.16	11.8	0.95	A_44_P882450	Info
355	4.43e-05	0.00128	10.77	10.1	1.07	A_44_P839920	Info	Bcorl1	BCL6 co-repressor-like 1	302810	NM_001191587	Rn.88521	ENSRNOG00000005076
356	4.52e-05	0.0013	11.95	13.74	0.87	A_44_P540517	Info	RGD1564664	similar to LOC387763 protein	499839	NM_001110055	Rn.22639	ENSRNOG00000055564
357	4.54e-05	0.0013	13.93	14.71	0.95	A_44_P529366	Info	Gspt1	G1 to S phase transition 1	24420	NM_001003978	Rn.72491	ENSRNOG00000046271	mRNA surveillance pathway
358	4.54e-05	0.0013	10	11.36	0.88	A_44_P354284	Info	Exo5	exonuclease 5	313563	NM_001107973	Rn.35470	ENSRNOG00000037432
359	4.55e-05	0.0013	10.6	10	1.06	A_44_P103215	Info	Sec23a	Sec23 homolog A, COPII coat complex component	58817	NM_001105732	Rn.203115	ENSRNOG00000004657	Protein processing in endoplasmic reticulum
360	4.56e-05	0.0013	12.08	14.17	0.85	A_43_P14872	Info	Sdc1	syndecan 1	25216	NM_013026	Rn.11176	ENSRNOG00000059947	Cell adhesion molecules (CAMs), ECM-receptor interaction, Malaria
361	4.59e-05	0.00131	12.69	13.88	0.91	A_44_P607583	Info	Trmt61a	tRNA methyltransferase 61A	314462	NM_001007706	Rn.54722	ENSRNOG00000011398
362	4.62e-05	0.00131	11.45	12.19	0.94	A_43_P15587	Info	Map3k8	mitogen-activated protein kinase kinase kinase 8	116596	NM_053847	Rn.9939	ENSRNOG00000016378	MAPKinase Signaling Pathway, MAPK signaling pathway, T cell receptor signaling pathway, Toll-like receptor signaling pathway
363	4.62e-05	0.00131	12.74	14.42	0.88	A_44_P419064	Info	Cfb	complement factor B	294257	NM_212466	Rn.109148	ENSRNOG00000051158	Complement and coagulation cascades, Staphylococcus aureus infection
364	4.65e-05	0.00131	11.56	12.55	0.92	A_44_P944375	Info
365	4.65e-05	0.00131	10.6	10.03	1.06	A_44_P318756	Info	Ttc23	tetratricopeptide repeat domain 23	308708	NM_001025681	Rn.16924	ENSRNOG00000013877
366	4.69e-05	0.00132	10.08	11.22	0.9	A_44_P1029805	Info
367	4.71e-05	0.00132	13.42	14.68	0.91	A_42_P559737	Info	Srgn	serglycin	56782	NM_020074	Rn.40122	ENSRNOG00000000394
368	4.74e-05	0.00132	11.86	12.55	0.94	A_44_P306884	Info
369	4.75e-05	0.00132	12.2	13.65	0.89	A_44_P1017144	Info	Vcan	versican	114122	NM_001170558	Rn.35666	ENSRNOG00000029212	Cell adhesion molecules (CAMs)
370	4.81e-05	0.00134	13.62	14.54	0.94	A_44_P356047	Info	Hnrnpab	heterogeneous nuclear ribonucleoprotein A/B	83498	NM_031330	Rn.1427	ENSRNOG00000046272
371	4.89e-05	0.00135	10	10.57	0.95	A_42_P763077	Info	Aqp2	aquaporin 2 (collecting duct)	25386	NM_012909	Rn.90076	ENSRNOG00000054378	Vasopressin-regulated water reabsorption
372	4.91e-05	0.00135	11.32	12.63	0.9	A_44_P166406	Info	Mrto4	MRT4 homolog, ribosome maturation factor	298586	NM_001106697	Rn.102515	ENSRNOG00000017979
373	4.94e-05	0.00135	11.26	11.83	0.95	A_44_P273595	Info	Msl1	male-specific lethal 1 homolog (Drosophila)	303514	NM_001107048	Rn.22437	ENSRNOG00000009643
374	4.96e-05	0.00135	11.2	10.42	1.07	A_44_P338095	Info	Hibch	3-hydroxyisobutyryl-CoA hydrolase	301384	NM_001013112	Rn.8745	ENSRNOG00000028557	beta-Alanine metabolism, Metabolic pathways, Propanoate metabolism, Valine, leucine and isoleucine degradation
375	5e-05	0.00135	13.25	11.98	1.11	A_43_P17925	Info
376	5.01e-05	0.00135	10.51	12.1	0.87	A_44_P533794	Info	Tnfrsf1b	tumor necrosis factor receptor superfamily, member 1b	156767	NM_130426	Rn.83633	ENSRNOG00000016575	Acetylation and Deacetylation of RelA in The Nucleus, HIV-I Nef: negative effector of Fas and TNF, Keratinocyte Differentiation, NF-kB Signaling Pathway, Regulation of transcriptional activity by PML, SODD/TNFR1 Signaling Pathway, TNFR2 Signaling Pathway, Adipocytokine signaling pathway, Amyotrophic lateral sclerosis (ALS), Cytokine-cytokine receptor interaction
377	5.02e-05	0.00135	10.06	10.66	0.94	A_44_P621785	Info
378	5.03e-05	0.00135	10.44	11.56	0.9	A_43_P17109	Info	Tomm40	translocase of outer mitochondrial membrane 40 homolog (yeast)	308416	NM_212520	Rn.17999	ENSRNOG00000018556	Amyotrophic lateral sclerosis (ALS)
379	5.03e-05	0.00135	10	11.2	0.89	A_43_P18793	Info	Gfpt2	glutamine-fructose-6-phosphate transaminase 2	360518	NM_001002819	Rn.16089	ENSRNOG00000002810	Alanine, aspartate and glutamate metabolism, Amino sugar and nucleotide sugar metabolism, Metabolic pathways
380	5.04e-05	0.00135	10.01	10.67	0.94	A_44_P161233	Info	Il18	interleukin 18	29197	NM_019165	Rn.11118	ENSRNOG00000009848	Cytokine Network, IL 18 Signaling Pathway, IL12 and Stat4 Dependent Signaling Pathway in Th1 Development, Ras-Independent pathway in NK cell-mediated cytotoxicity, Th1/Th2 Differentiation, African trypanosomiasis, Cytokine-cytokine receptor interaction, Cytosolic DNA-sensing pathway, Malaria, NOD-like receptor signaling pathway, Rheumatoid arthritis
381	5.06e-05	0.00135	14.55	15.26	0.95	A_44_P313954	Info
382	5.06e-05	0.00135	12.08	13.22	0.91	A_44_P397495	Info	Hif1a	hypoxia-inducible factor 1, alpha subunit (basic helix-loop-helix transcription factor)	29560	NM_024359	Rn.10852	ENSRNOG00000008292	Erythropoietin mediated neuroprotection through NF-kB, mTOR signaling pathway, Pathways in cancer, Renal cell carcinoma
383	5.07e-05	0.00135	11.15	10.36	1.08	A_44_P483678	Info
384	5.08e-05	0.00135	10.35	11.36	0.91	A_43_P17059	Info	Crlf1	cytokine receptor-like factor 1	290655	NM_001106074	Rn.38637	ENSRNOG00000020030
385	5.09e-05	0.00135	15.91	16.88	0.94	A_44_P438641	Info
386	5.1e-05	0.00135	10.63	11.42	0.93	A_44_P307241	Info	Parp3	poly (ADP-ribose) polymerase family, member 3	300985	NM_001008328	Rn.79937	ENSRNOG00000012865	Base excision repair
387	5.1e-05	0.00135	10	12.19	0.82	A_43_P11861	Info	Dio3	deiodinase, iodothyronine, type III	29475	NM_017210	Rn.11237
388	5.14e-05	0.00136	10.66	10	1.07	A_44_P871423	Info
389	5.27e-05	0.00139	10.24	11.37	0.9	A_44_P312154	Info
390	5.27e-05	0.00139	10.49	11.14	0.94	A_44_P250281	Info	Hip1	huntingtin interacting protein 1	192154	NM_001100475	Rn.836	ENSRNOG00000001448	Huntington's disease
391	5.29e-05	0.00139	12	11.42	1.05	A_44_P803813	Info	Sgtb	small glutamine-rich tetratricopeptide repeat (TPR)-containing, beta	294708	NM_181629	Rn.23400	ENSRNOG00000011937
392	5.3e-05	0.00139	15.66	16.63	0.94	A_43_P12806	Info	Ran	RAN, member RAS oncogene family	84509	NM_053439	Rn.107698	ENSRNOG00000000938	Cycling of Ran in nucleocytoplasmic transport, Role of Ran in mitotic spindle regulation, Sumoylation by RanBP2 Regulates Transcriptional Repression, Ribosome biogenesis in eukaryotes, RNA transport
393	5.36e-05	0.0014	11.99	13.1	0.92	A_44_P144232	Info	Fgl2	fibrinogen-like 2	84586	NM_053455	Rn.64635	ENSRNOG00000012881
394	5.36e-05	0.0014	13.24	12.35	1.07	A_43_P10101	Info
395	5.38e-05	0.0014	11.42	12.3	0.93	A_44_P363156	Info	Hnrnpd	heterogeneous nuclear ribonucleoprotein D	79256	NM_001082539	Rn.94022	ENSRNOG00000002292
396	5.41e-05	0.0014	10	10.69	0.94	A_44_P316358	Info	Shroom3	shroom family member 3	305230	NM_001100889	Rn.15243	ENSRNOG00000002208
397	5.41e-05	0.0014	10.52	11.32	0.93	A_44_P820923	Info	Gmcl1	germ cell-less, spermatogenesis associated 1	312516	NM_001010956	Rn.22813	ENSRNOG00000017838
398	5.48e-05	0.00141	11.35	12.77	0.89	A_44_P1010482	Info	Cd3eap	CD3e molecule, epsilon associated protein	680493	NM_001109416	Rn.155132	ENSRNOG00000016825
399	5.49e-05	0.00141	11.1	10.11	1.1	A_44_P621013	Info	Olfml1	olfactomedin-like 1	361621	NM_001013192	Rn.22729	ENSRNOG00000056562
400	5.52e-05	0.00141	10.92	10.06	1.08	A_44_P936248	Info	Slc24a3	solute carrier family 24 (sodium/potassium/calcium exchanger), member 3	85267	NM_053505	Rn.206123
401	5.52e-05	0.00141	10.55	11.37	0.93	A_44_P315714	Info	Asl	argininosuccinate lyase	59085	NM_021577	Rn.64591	ENSRNOG00000000903	Alanine, aspartate and glutamate metabolism, Arginine and proline metabolism, Metabolic pathways
402	5.53e-05	0.00141	12.72	13.6	0.94	A_44_P187167	Info	Tubb2b	tubulin, beta 2B class IIb	291081	NM_001013886	Rn.37849	ENSRNOG00000017445	Gap junction, Pathogenic Escherichia coli infection, Phagosome
403	5.57e-05	0.00142	10.08	10.73	0.94	A_43_P18538	Info	Asb6	ankyrin repeat and SOCS box-containing 6	296627	NM_001011963	Rn.160607	ENSRNOG00000024786
404	5.58e-05	0.00142	10.53	11.18	0.94	A_44_P494112	Info	Grb2	growth factor receptor bound protein 2	81504	NM_030846	Rn.3360	ENSRNOG00000003990	Activation of Src by Protein-tyrosine phosphatase alpha, Angiotensin II mediated activation of JNK Pathway via Pyk2 dependent signaling, BCR Signaling Pathway, Bioactive Peptide Induced Signaling Pathway, Calcium Signaling by HBx of Hepatitis B virus, CBL mediated ligand-induced downregulation of EGF receptors, EGF Signaling Pathway, EPO Signaling Pathway, Erk1/Erk2 Mapk Signaling pathway, Fc Eps…
405	5.59e-05	0.00142	12.2	14	0.87	A_42_P779282	Info	Scn3b	sodium channel, voltage-gated, type III, beta subunit	245956	NM_139097	Rn.3402	ENSRNOG00000057221
406	5.62e-05	0.00142	12.86	12.03	1.07	A_43_P14622	Info	Cybrd1	cytochrome b reductase 1	295669	NM_001011954	Rn.203500	ENSRNOG00000009620
407	5.63e-05	0.00142	12.03	12.86	0.94	A_44_P958966	Info
408	5.66e-05	0.00142	10.05	11.64	0.86	A_44_P114851	Info	Tmem8a	transmembrane protein 8A	303004	NM_001106991	Rn.21890	ENSRNOG00000020374
409	5.69e-05	0.00142	10.06	11.23	0.9	A_42_P602511	Info	Kcnn4	potassium channel, calcium activated intermediate/small conductance subfamily N alpha, member 4	65206	NM_001270701	Rn.44212	ENSRNOG00000019440	Protein digestion and absorption, Salivary secretion
410	5.7e-05	0.00142	11.73	11.09	1.06	A_44_P858611	Info
411	5.72e-05	0.00142	10	10.52	0.95	A_44_P558048	Info	Noc2l	NOC2-like nucleolar associated transcriptional repressor	313777	NM_001033897	Rn.3274	ENSRNOG00000021392
412	5.72e-05	0.00142	11.08	11.73	0.95	A_44_P540279	Info	Top1	topoisomerase (DNA) I	64550	NM_022615	Rn.91572	ENSRNOG00000047611
413	5.74e-05	0.00142	11.7	12.56	0.93	A_44_P187767	Info	Rsl1d1	ribosomal L1 domain containing 1	302898	NM_001008876	Rn.154542	ENSRNOG00000032439
414	5.74e-05	0.00142	12	10.98	1.09	A_44_P915922	Info
415	5.81e-05	0.00144	13.91	15.23	0.91	A_42_P842946	Info	Nop56	NOP56 ribonucleoprotein	362214	NM_001025732	Rn.145204	ENSRNOG00000007128	Ribosome biogenesis in eukaryotes
416	5.88e-05	0.00145	13.83	15.75	0.88	A_44_P635423	Info
417	5.9e-05	0.00145	10.86	10	1.09	A_42_P636761	Info	Gzmm	granzyme M (lymphocyte met-ase 1)	29252	NM_057183	Rn.9838	ENSRNOG00000030530
418	5.91e-05	0.00145	10.33	10.88	0.95	A_44_P506313	Info	Iars	isoleucyl-tRNA synthetase	306804	NM_001100572	Rn.61745	ENSRNOG00000014616	Aminoacyl-tRNA biosynthesis, Valine, leucine and isoleucine biosynthesis
419	5.91e-05	0.00145	11.23	10.37	1.08	A_44_P947069	Info
420	5.96e-05	0.00146	10.99	10.17	1.08	A_42_P777761	Info	2016-09-04	septin 4	287606	NM_001011893	Rn.6269	ENSRNOG00000007367
421	5.97e-05	0.00146	13.1	12.22	1.07	A_44_P262274	Info	Hoxa5	homeo box A5	79241	XM_003752180	Rn.8465
422	5.99e-05	0.00146	12.67	13.31	0.95	A_42_P537881	Info	Itpa	inosine triphosphatase (nucleoside triphosphate pyrophosphatase)	311422	NM_001107774	Rn.203856	ENSRNOG00000021233	Drug metabolism - other enzymes, Metabolic pathways, Purine metabolism, Pyrimidine metabolism
423	6e-05	0.00146	10.48	11.6	0.9	A_44_P200968	Info	Tlr6	toll-like receptor 6	305353	NM_207604	Rn.163249	ENSRNOG00000002161	Chagas disease (American trypanosomiasis), Phagosome, Toll-like receptor signaling pathway
424	6.04e-05	0.00146	13.4	14.27	0.94	A_44_P502315	Info	Rsl1d1	ribosomal L1 domain containing 1	302898	NM_001008876	Rn.154542	ENSRNOG00000032439
425	6.1e-05	0.00147	10.91	10.07	1.08	A_44_P437721	Info
426	6.13e-05	0.00148	11.42	12.25	0.93	A_44_P239122	Info	Ppm1g	protein phosphatase, Mg2+/Mn2+ dependent, 1G	259229	NM_147209	Rn.16969	ENSRNOG00000026905
427	6.14e-05	0.00148	10.07	11.42	0.88	A_44_P883997	Info
428	6.2e-05	0.00149	10.97	11.84	0.93	A_44_P716307	Info
429	6.24e-05	0.00149	10	10.52	0.95	A_44_P991864	Info	Ece1	endothelin converting enzyme 1	94204	NM_053596	Rn.7000	ENSRNOG00000014241
430	6.25e-05	0.00149	13.38	14.41	0.93	A_44_P805242	Info
431	6.31e-05	0.0015	11.17	10.12	1.1	A_43_P14615	Info	LOC100910996	uncharacterized LOC100910996	100910996	NM_001271382	Rn.15594
432	6.31e-05	0.0015	11.98	11.36	1.05	A_44_P555632	Info	Dguok	deoxyguanosine kinase	297389	NM_001106602	Rn.6770	ENSRNOG00000011617	Metabolic pathways, Purine metabolism
433	6.32e-05	0.0015	11.01	11.62	0.95	A_44_P491782	Info	Stk19	serine/threonine kinase 19	361800	NM_001013197	Rn.17283
434	6.37e-05	0.00151	13.24	14.2	0.93	A_42_P624403	Info	Fdx1	ferredoxin 1	29189	NM_017126	Rn.6946	ENSRNOG00000012123
435	6.39e-05	0.00151	10.86	10.34	1.05	A_44_P139989	Info	Hist1h2bh	histone cluster 1, H2bh	306945	NM_001107352	Rn.199024	ENSRNOG00000021198	Systemic lupus erythematosus
436	6.41e-05	0.00151	13.4	12.37	1.08	A_42_P821581	Info	LOC100912012	tetranectin-like	100912012	XM_003750609	Rn.23478	ENSRNOG00000004540
437	6.44e-05	0.00151	10	10.63	0.94	A_44_P128932	Info	Rnmtl1	RNA methyltransferase like 1	360569	NM_001108282	Rn.83045	ENSRNOG00000037238
438	6.5e-05	0.00152	13.34	12.71	1.05	A_42_P690349	Info	Smoc2	SPARC related modular calcium binding 2	292401	NM_001106215	Rn.6092	ENSRNOG00000014166
439	6.5e-05	0.00152	11.54	12.37	0.93	A_44_P835675	Info	Msn	moesin	81521	NM_030863	Rn.2762	ENSRNOG00000030118	Leukocyte transendothelial migration, Regulation of actin cytoskeleton
440	6.52e-05	0.00152	10.75	10.03	1.07	A_44_P518665	Info
441	6.61e-05	0.00154	11.28	10.39	1.09	A_44_P362749	Info	Adgre1	adhesion G protein-coupled receptor E1	316137	NM_001007557	Rn.205884	ENSRNOG00000046254
442	6.65e-05	0.00154	10.14	11.27	0.9	A_44_P506224	Info
443	6.65e-05	0.00154	12.48	11.77	1.06	A_44_P130582	Info	Prelp	proline/arginine-rich end leucine-rich repeat protein	84400	NM_053385	Rn.112602	ENSRNOG00000003120
444	6.66e-05	0.00154	10.87	10.31	1.05	A_44_P443896	Info	Sgtb	small glutamine-rich tetratricopeptide repeat (TPR)-containing, beta	294708	NM_181629	Rn.23400	ENSRNOG00000011937
445	6.68e-05	0.00154	12.26	13.05	0.94	A_42_P653673	Info	Snrpd1	small nuclear ribonucleoprotein D1	291794	NM_001106163	Rn.18606	ENSRNOG00000013714	Spliceosome, Systemic lupus erythematosus
446	6.79e-05	0.00156	11.1	10.29	1.08	A_43_P18931	Info	Tp53i3	tumor protein p53 inducible protein 3	289138	NM_001113775	Rn.198952	ENSRNOG00000005177	p53 signaling pathway
447	6.8e-05	0.00156	11.65	11.01	1.06	A_44_P153774	Info	Plce1	phospholipase C, epsilon 1	114633	NM_053758	Rn.64650	ENSRNOG00000014276	Phospholipase C-epsilon pathway, Calcium signaling pathway, Inositol phosphate metabolism, Metabolic pathways, Phosphatidylinositol signaling system
448	6.83e-05	0.00157	14.19	15.26	0.93	A_44_P326124	Info
449	6.94e-05	0.00159	10.13	10.8	0.94	A_44_P321346	Info
450	6.96e-05	0.00159	12.59	11.87	1.06	A_44_P501390	Info
451	7e-05	0.00159	10.63	10	1.06	A_43_P13144	Info	Cdkn2c	cyclin-dependent kinase inhibitor 2C (p18, inhibits CDK4)	54238	NM_131902	Rn.63865	ENSRNOG00000008956	Cyclins and Cell Cycle Regulation, Cell cycle
452	7e-05	0.00159	10	10.74	0.93	A_44_P509500	Info	Akap2	A kinase (PRKA) anchor protein 2	298024	NM_001011974	Rn.162811	ENSRNOG00000011504
453	7.02e-05	0.00159	10.99	10.37	1.06	A_42_P537091	Info	Eddm3b	epididymal protein 3B	290032	NM_178103	Rn.50065	ENSRNOG00000052100
454	7.09e-05	0.00159	12.85	13.62	0.94	A_44_P496853	Info
455	7.09e-05	0.00159	10.56	11.59	0.91	A_44_P194806	Info	Baalc	brain and acute leukemia, cytoplasmic	140720	NM_144762	Rn.19969	ENSRNOG00000004697
456	7.09e-05	0.00159	12.4	13.4	0.93	A_44_P414829	Info
457	7.09e-05	0.00159	10	10.8	0.93	A_44_P176501	Info	Rrp15	ribosomal RNA processing 15 homolog (S. cerevisiae)	360895	NM_001009702	Rn.137835	ENSRNOG00000002450
458	7.12e-05	0.0016	12.37	13.86	0.89	A_42_P490804	Info	Nop58	NOP58 ribonucleoprotein	60373	NM_021754	Rn.43930	ENSRNOG00000016486	Ribosome biogenesis in eukaryotes
459	7.19e-05	0.0016	11.35	10.71	1.06	A_44_P1006090	Info	Spg20	spastic paraplegia 20 (Troyer syndrome)	295053	NM_001106433	Rn.7964	ENSRNOG00000014155
460	7.2e-05	0.0016	10.99	12.14	0.91	A_43_P11497	Info	Ptpn1	protein tyrosine phosphatase, non-receptor type 1	24697	NM_012637	Rn.11317	ENSRNOG00000010574	Adherens junction, Insulin signaling pathway
461	7.2e-05	0.0016	11.57	10.79	1.07	A_44_P838429	Info
462	7.21e-05	0.0016	12.07	11.33	1.07	A_44_P1046338	Info
463	7.26e-05	0.00161	10	10.52	0.95	A_44_P464042	Info	Dis3	DIS3 homolog, exosome endoribonuclease and 3'-5' exoribonuclease	306103	NM_001127483	Rn.99292	ENSRNOG00000009125	RNA degradation
464	7.29e-05	0.00161	10.35	11.92	0.87	A_44_P1011716	Info	Adora2b	adenosine A2B receptor	29316	NM_017161	Rn.89544	ENSRNOG00000002922	Calcium signaling pathway, Neuroactive ligand-receptor interaction, Vascular smooth muscle contraction
465	7.35e-05	0.00162	12.19	12.9	0.94	A_44_P431577	Info
466	7.42e-05	0.00163	10	10.53	0.95	A_44_P412098	Info	Thop1	thimet oligopeptidase 1	64517	NM_172075	Rn.9490	ENSRNOG00000019924	African trypanosomiasis, Renin-angiotensin system
467	7.43e-05	0.00163	10.08	10.91	0.92	A_44_P944361	Info
468	7.45e-05	0.00163	12.34	13.45	0.92	A_44_P184505	Info	Hbegf	heparin-binding EGF-like growth factor	25433	NM_012945	Rn.10148	ENSRNOG00000018646	NFAT and Hypertrophy of the heart (Transcription in the broken heart), Epithelial cell signaling in Helicobacter pylori infection, ErbB signaling pathway, GnRH signaling pathway
469	7.45e-05	0.00163	13	13.68	0.95	A_44_P199482	Info
470	7.45e-05	0.00163	10	10.55	0.95	A_44_P685064	Info	Zfp593	zinc finger protein 593	298546	NM_001106689	Rn.147537	ENSRNOG00000016392
471	7.46e-05	0.00163	12.48	13.5	0.92	A_44_P1011386	Info	Znhit6	zinc finger, HIT-type containing 6	292160	NM_001106203	Rn.162633	ENSRNOG00000030049
472	7.49e-05	0.00163	11.59	12.45	0.93	A_44_P579214	Info
473	7.54e-05	0.00164	11.18	10.55	1.06	A_44_P206985	Info	Gnrh1	gonadotropin-releasing hormone 1 (luteinizing-releasing hormone)	25194	NM_012767	Rn.59459	ENSRNOG00000013441	GnRH signaling pathway
474	7.67e-05	0.00166	11.97	11.4	1.05	A_43_P13533	Info
475	7.7e-05	0.00167	10.01	10.58	0.95	A_44_P331128	Info	Senp3	Sumo1/sentrin/SMT3 specific peptidase 3	303245	NM_001013116	Rn.24219	ENSRNOG00000013746
476	7.74e-05	0.00167	10.07	10.78	0.93	A_44_P777483	Info	Lbh	limb bud and heart development	683626	NM_001129880	Rn.228773	ENSRNOG00000039902
477	7.75e-05	0.00167	11.79	11.16	1.06	A_44_P1044270	Info	Rpain	RPA interacting protein	287463	NM_001033060	Rn.43464	ENSRNOG00000006913
478	7.77e-05	0.00167	11.91	11.38	1.05	A_42_P637618	Info	Fopnl	FGFR1OP N-terminal like	360461	NM_001108261	Rn.3055	ENSRNOG00000053230
479	7.77e-05	0.00167	10.68	10.19	1.05	A_44_P147980	Info	Tbc1d5	TBC1 domain family, member 5	501088	NM_001134762	Rn.203950	ENSRNOG00000010637
480	7.8e-05	0.00167	10.3	10.81	0.95	A_43_P20418	Info
481	7.89e-05	0.00168	10	11.54	0.87	A_43_P12274	Info	Lst1	leukocyte specific transcript 1	64569	NM_022634	Rn.91085	ENSRNOG00000000855
482	7.89e-05	0.00168	11.87	11.16	1.06	A_44_P398376	Info	Nudt18	nudix (nucleoside diphosphate linked moiety X)-type motif 18	361068	NM_001100732	Rn.95207	ENSRNOG00000011831
483	7.97e-05	0.00169	10.82	11.54	0.94	A_44_P847838	Info	Il6st	interleukin 6 signal transducer	25205	NM_001008725	Rn.12138	ENSRNOG00000013963	IL 6 signaling pathway, Role of ERBB2 in Signal Transduction and Oncology, Cytokine-cytokine receptor interaction, Jak-STAT signaling pathway
484	7.99e-05	0.00169	10	10.67	0.94	A_44_P428507	Info	Nfkbie	nuclear factor of kappa light polypeptide gene enhancer in B-cells inhibitor, epsilon	316241	NM_199111	Rn.129334	ENSRNOG00000019907	Adipocytokine signaling pathway, B cell receptor signaling pathway, Neurotrophin signaling pathway, T cell receptor signaling pathway
485	8.01e-05	0.00169	11.84	12.59	0.94	A_44_P224884	Info
486	8.01e-05	0.00169	12.29	11.25	1.09	A_43_P19039	Info	Ccdc34	coiled-coil domain containing 34	362187	NM_001108587	Rn.18453	ENSRNOG00000005902
487	8.02e-05	0.00169	11.96	11.36	1.05	A_43_P18153	Info	Glt8d1	glycosyltransferase 8 domain containing 1	306253	NM_001007683	Rn.91636	ENSRNOG00000018179
488	8.05e-05	0.00169	10.67	10	1.07	A_44_P135857	Info
489	8.05e-05	0.00169	10.52	11.48	0.92	A_43_P10201	Info
490	8.07e-05	0.00169	12.67	13.68	0.93	A_44_P525519	Info	Atad3a	ATPase family, AAA domain containing 3A	298682	NM_001034922	Rn.17450	ENSRNOG00000018118
491	8.12e-05	0.00169	12.53	11.76	1.07	A_44_P418944	Info	Entpd5	ectonucleoside triphosphate diphosphohydrolase 5	314312	NM_199394	Rn.63533	ENSRNOG00000033206	Purine metabolism, Pyrimidine metabolism
492	8.12e-05	0.00169	11.9	10.9	1.09	A_44_P341283	Info
493	8.12e-05	0.00169	15.74	14.63	1.08	A_43_P10944	Info	Islr	immunoglobulin superfamily containing leucine-rich repeat	686539	NM_001126300	Rn.216524	ENSRNOG00000048924
494	8.15e-05	0.00169	12.69	11.57	1.1	A_42_P489167	Info
495	8.19e-05	0.0017	10.44	10	1.04	A_44_P213174	Info
496	8.21e-05	0.0017	10	10.78	0.93	A_44_P809901	Info
497	8.22e-05	0.0017	10.52	10.02	1.05	A_44_P204246	Info
498	8.26e-05	0.0017	11	12.33	0.89	A_44_P112981	Info	Mybbp1a	MYB binding protein (P160) 1a	60571	NM_031668	Rn.35696	ENSRNOG00000015236
499	8.29e-05	0.00171	10.82	10.27	1.05	A_44_P853060	Info
500	8.35e-05	0.00172	11.48	12.41	0.93	A_44_P1025102	Info	Plscr1	phospholipid scramblase 1	117540	NM_057194	Rn.96807	ENSRNOG00000008048
501	8.63e-05	0.00176	14.69	13.51	1.09	A_44_P883869	Info
502	8.63e-05	0.00176	13.09	12.49	1.05	A_43_P15600	Info	Rab29	RAB29, member RAS oncogene family	171122	NM_133590	Rn.4323	ENSRNOG00000049641
503	8.66e-05	0.00176	12.24	13.06	0.94	A_43_P17703	Info	Dph5	diphthamide biosynthesis 5	295394	NM_001017449	Rn.12336	ENSRNOG00000013719
504	8.66e-05	0.00176	12.82	13.77	0.93	A_44_P222765	Info
505	8.68e-05	0.00176	11.38	10.66	1.07	A_44_P502252	Info
506	8.7e-05	0.00176	12.12	11.31	1.07	A_44_P1029892	Info	Tmem14a	transmembrane protein 14A	363206	NM_001108790	Rn.45035	ENSRNOG00000013238
507	8.71e-05	0.00176	12.62	13.75	0.92	A_44_P759911	Info
508	8.71e-05	0.00176	10	11.1	0.9	A_44_P503428	Info	Uck2	uridine-cytidine kinase 2	304944	NM_001102408	Rn.24811	ENSRNOG00000003917	Drug metabolism - other enzymes, Metabolic pathways, Pyrimidine metabolism
509	8.76e-05	0.00177	12.6	12.04	1.05	A_44_P792628	Info	Spef1	sperm flagellar 1	311429	NM_001039024	Rn.19612	ENSRNOG00000021247
510	8.77e-05	0.00177	11.23	10.14	1.11	A_44_P191822	Info	Cml5	camello-like 5	114020	NM_080884	Rn.205673	ENSRNOG00000015768
511	8.8e-05	0.00177	14.89	14.15	1.05	A_43_P11981	Info	Aes	amino-terminal enhancer of split	29466	NM_019220	Rn.11495	ENSRNOG00000052025
512	8.81e-05	0.00177	13.22	14.65	0.9	A_43_P15775	Info	Ddx21	DEAD (Asp-Glu-Ala-Asp) box helicase 21	317399	NM_001037201	Rn.162310	ENSRNOG00000043099
513	8.84e-05	0.00177	11.73	10.86	1.08	A_42_P773816	Info	Cd1d1	CD1d1 molecule	25109	NM_017079	Rn.11120	ENSRNOG00000016451
514	8.94e-05	0.00179	11.34	10.64	1.07	A_43_P15169	Info	Pdk1	pyruvate dehydrogenase kinase, isozyme 1	116551	NM_053826	Rn.11185	ENSRNOG00000001517	Fc epsilon RI signaling pathway, Hepatitis C, Neurotrophin signaling pathway, T cell receptor signaling pathway, Toxoplasmosis
515	9e-05	0.00179	12.35	11.39	1.08	A_43_P12333	Info	RT1-M3-1	RT1 class Ib, locus M3, gene 1	24747	NM_022921	Rn.92606	ENSRNOG00000000763
516	9.01e-05	0.00179	10.17	10.73	0.95	A_44_P853293	Info	Ctdp1	CTD (carboxy-terminal domain, RNA polymerase II, polypeptide A) phosphatase, subunit 1	291414	NM_001106131	Rn.137952	ENSRNOG00000061474
517	9.06e-05	0.0018	13.15	14.04	0.94	A_44_P1029697	Info
518	9.1e-05	0.0018	12.53	13.41	0.93	A_44_P1036170	Info	Nle1	notchless homolog 1 (Drosophila)	303372	NM_001127534	Rn.19087	ENSRNOG00000008287
519	9.13e-05	0.00181	12.54	13.46	0.93	A_44_P492635	Info	Psmd3	proteasome 26S subunit, non-ATPase 3	287670	NM_001008281	Rn.101332	ENSRNOG00000028103	Proteasome
520	9.19e-05	0.00181	14.14	13.55	1.04	A_42_P603716	Info
521	9.19e-05	0.00181	10	10.59	0.94	A_44_P529562	Info	Slc30a1	solute carrier family 30 (zinc transporter), member 1	58976	NM_022853	Rn.10120	ENSRNOG00000004749
522	9.2e-05	0.00181	10.97	11.71	0.94	A_42_P610788	Info	Ampd3	adenosine monophosphate deaminase 3	25095	NM_031544	Rn.11106	ENSRNOG00000018262	Metabolic pathways, Purine metabolism
523	9.2e-05	0.00181	14.21	15.16	0.94	A_42_P807866	Info	Pdlim4	PDZ and LIM domain 4	24915	NM_017062	Rn.34221	ENSRNOG00000050794
524	9.21e-05	0.00181	10.9	12.45	0.88	A_44_P624421	Info
525	9.32e-05	0.00182	11.57	12.66	0.91	A_44_P225353	Info	RGD1311458	similar to cDNA sequence BC027231; hypothetical protein MGC27931	303948	NM_001009678	Rn.59338	ENSRNOG00000013721
526	9.33e-05	0.00182	12.31	12.9	0.95	A_44_P267638	Info	Ddx41	DEAD (Asp-Glu-Ala-Asp) box polypeptide 41	314336	NM_001108046	Rn.114971	ENSRNOG00000012771
527	9.39e-05	0.00183	11.13	10.23	1.09	A_44_P433923	Info
528	9.42e-05	0.00183	12.88	12.1	1.06	A_42_P459431	Info	Bphl	biphenyl hydrolase-like (serine hydrolase)	361239	NM_001037206	Rn.22050	ENSRNOG00000017577
529	9.42e-05	0.00183	10.05	11.03	0.91	A_44_P1014445	Info	Zfp259	zinc finger protein 259	500989	NM_001137646	Rn.102011	ENSRNOG00000018481
530	9.42e-05	0.00183	10.49	11.34	0.92	A_44_P346426	Info	Wdr12	WD repeat domain 12	363237	NM_199410	Rn.106890	ENSRNOG00000017340
531	9.45e-05	0.00183	11.37	12.33	0.92	A_44_P435996	Info	Slc41a1	solute carrier family 41 (magnesium transporter), member 1	363985	NM_001108855	Rn.145261	ENSRNOG00000042320
532	9.47e-05	0.00183	11.92	12.79	0.93	A_44_P342124	Info	Ube2d4	ubiquitin-conjugating enzyme E2D 4 (putative)	79435	NM_031001	Rn.113868	ENSRNOG00000034016	Protein processing in endoplasmic reticulum, Ubiquitin mediated proteolysis
533	9.47e-05	0.00183	11.93	11.4	1.05	A_44_P436280	Info	Pltp	phospholipid transfer protein	296371	NM_001168543	Rn.117434	ENSRNOG00000016488	PPAR signaling pathway
534	9.52e-05	0.00183	10.12	11.12	0.91	A_44_P492772	Info	Nop9	NOP9 nucleolar protein	290235	NM_001106040	Rn.91559	ENSRNOG00000020321
535	9.55e-05	0.00183	11.63	10.89	1.07	A_44_P342047	Info	Rgs10	regulator of G-protein signaling 10	54290	NM_019337	Rn.23957	ENSRNOG00000042592
536	9.59e-05	0.00183	11.21	10.53	1.07	A_44_P409654	Info	Amacr	alpha-methylacyl-CoA racemase	25284	NM_012816	Rn.2590	ENSRNOG00000018662	Metabolic pathways, Peroxisome, Primary bile acid biosynthesis
537	9.61e-05	0.00183	12.7	13.28	0.96	A_44_P535713	Info	Magoh	mago-nashi homolog, proliferation-associated (Drosophila)	298385	NM_001100536	Rn.8332	ENSRNOG00000012778	mRNA surveillance pathway, RNA transport, Spliceosome
538	9.63e-05	0.00183	10.64	10.01	1.06	A_44_P107634	Info	Haus4	HAUS augmin-like complex, subunit 4	305882	NM_001013995	Rn.17621	ENSRNOG00000039284
539	9.64e-05	0.00183	12.23	11.49	1.06	A_42_P538617	Info	Ift172	intraflagellar transport 172	116475	NM_053792	Rn.171849
540	9.65e-05	0.00183	11.17	10	1.12	A_44_P791395	Info
541	9.67e-05	0.00183	15.11	15.81	0.96	A_44_P837560	Info
542	9.71e-05	0.00183	11.03	10.52	1.05	A_44_P232290	Info	Dirc2	disrupted in renal carcinoma 2	303902	NM_001012017	Rn.137795	ENSRNOG00000002240
543	9.71e-05	0.00183	13.58	12.89	1.05	A_42_P527101	Info	Scly	selenocysteine lyase	363285	NM_001007755	Rn.23954	ENSRNOG00000020083	Metabolic pathways, Selenocompound metabolism
544	9.73e-05	0.00183	12.16	10.67	1.14	A_44_P609668	Info
545	9.73e-05	0.00183	11.68	11.02	1.06	A_44_P174487	Info	Ndufa3	NADH dehydrogenase (ubiquinone) 1 alpha subcomplex, 3	691001	XM_001076462	Rn.3263	ENSRNOG00000060293	Alzheimer's disease, Huntington's disease, Metabolic pathways, Oxidative phosphorylation, Parkinson's disease
546	9.78e-05	0.00184	10.43	11.25	0.93	A_42_P545721	Info
547	9.84e-05	0.00184	10	10.95	0.91	A_42_P625147	Info	Pglyrp1	peptidoglycan recognition protein 1	84387	NM_053373	Rn.2834	ENSRNOG00000013395	Toll-Like Receptor Pathway
548	9.85e-05	0.00184	11.86	11.17	1.06	A_44_P807777	Info	E2f1	E2F transcription factor 1	399489	NM_001100778	Rn.72471	ENSRNOG00000016708	Cell Cycle: G1/S Check Point , Cyclin E Destruction Pathway, Cyclins and Cell Cycle Regulation, E2F1 Destruction Pathway, IL-2 Receptor Beta Chain in T cell Activation, Influence of Ras and Rho proteins on G1 to S Transition, METS affect on Macrophage Differentiation, p53 Signaling Pathway, Regulation of p27 Phosphorylation during Cell Cycle Progression, Tumor Suppressor Arf Inhibits Ribosomal Bi…
549	9.86e-05	0.00184	12.8	13.55	0.94	A_44_P481525	Info	Eif5	eukaryotic translation initiation factor 5	56783	NM_020075	Rn.40123	ENSRNOG00000010218	Eukaryotic protein translation, Regulation of eIF2, RNA transport
550	9.97e-05	0.00186	11.83	12.64	0.94	A_44_P337088	Info	Eif2b3	eukaryotic translation initiation factor 2B, subunit 3	171145	NM_133609	Rn.10577	ENSRNOG00000018375	RNA transport
551	9.99e-05	0.00186	11.89	11.36	1.05	A_44_P868863	Info
552	0.0001004	0.00187	14.64	15.78	0.93	A_44_P1053404	Info	Fcer1g	Fc fragment of IgE, high affinity I, receptor for; gamma polypeptide	25441	NM_001131001	Rn.201810	ENSRNOG00000024159	Fc Epsilon Receptor I Signaling in Mast Cells, Asthma, Fc epsilon RI signaling pathway, Natural killer cell mediated cytotoxicity
553	0.0001012	0.00188	11.81	12.42	0.95	A_44_P836767	Info
554	0.0001012	0.00188	10.87	11.49	0.95	A_44_P501602	Info
555	0.0001015	0.00188	11.32	12.35	0.92	A_44_P499076	Info
556	0.0001031	0.0019	15.03	14.08	1.07	A_43_P10430	Info
557	0.0001036	0.00191	13.36	12.19	1.1	A_44_P515798	Info	Ucma	upper zone of growth plate and cartilage matrix associated	291312	NM_001106121	Rn.139226
558	0.0001044	0.00192	10.95	10.45	1.05	A_44_P342397	Info	Polr3gl	polymerase (RNA) III (DNA directed) polypeptide G-like	690254	NM_001109571	Rn.86210	ENSRNOG00000021209	Cytosolic DNA-sensing pathway, Metabolic pathways, Purine metabolism, Pyrimidine metabolism, RNA polymerase
559	0.0001051	0.00193	10.76	11.4	0.94	A_44_P536806	Info	Psmd7	proteasome 26S subunit, non-ATPase 7	307821	NM_001107426	Rn.20659	ENSRNOG00000014097	Proteasome
560	0.0001056	0.00194	11.36	12.18	0.93	A_44_P868944	Info
561	0.0001065	0.00195	10.33	10.93	0.95	A_44_P180060	Info	Hdac6	histone deacetylase 6	84581	XM_001057931	Rn.13453	ENSRNOG00000048738	Sumoylation by RanBP2 Regulates Transcriptional Repression
562	0.000107	0.00196	10.3	10.92	0.94	A_44_P869404	Info
563	0.0001075	0.00196	12.97	12	1.08	A_44_P538054	Info
564	0.0001077	0.00196	10.32	10.94	0.94	A_44_P114720	Info	Adprhl2	ADP-ribosylhydrolase like 2	362600	NM_001108680	Rn.1834	ENSRNOG00000010849
565	0.0001078	0.00196	12.2	12.91	0.94	A_44_P1048611	Info
566	0.000108	0.00196	10.18	10.79	0.94	A_42_P618436	Info	Mfsd5	major facilitator superfamily domain containing 5	315329	NM_001126282	Rn.17060	ENSRNOG00000012832
567	0.0001083	0.00196	11.27	11.92	0.95	A_42_P467956	Info	Sestd1	SEC14 and spectrin domains 1	295678	NM_001134514	Rn.18006	ENSRNOG00000012603
568	0.0001088	0.00197	13.94	14.58	0.96	A_42_P767698	Info	Ebna1bp2	EBNA1 binding protein 2	114021	NM_001008721	Rn.9598	ENSRNOG00000045760
569	0.000109	0.00197	15.45	16.4	0.94	A_44_P1060194	Info	Fbl	fibrillarin	292747	NM_001025643	Rn.98803	ENSRNOG00000019229	Ribosome biogenesis in eukaryotes
570	0.0001099	0.00198	11.65	12.23	0.95	A_44_P997825	Info	Ppp1r15a	protein phosphatase 1, regulatory subunit 15A	171071	NM_133546	Rn.2232	ENSRNOG00000020938	Protein processing in endoplasmic reticulum
571	0.0001099	0.00198	10.21	10.96	0.93	A_44_P650885	Info	Mthfd2	methylenetetrahydrofolate dehydrogenase (NADP+ dependent) 2, methenyltetrahydrofolate cyclohydrolase	680308	NM_001109398	Rn.11744	ENSRNOG00000010833	Metabolic pathways, One carbon pool by folate
572	0.00011	0.00198	11.46	12.65	0.91	A_44_P327830	Info	Bysl	bystin-like	359727	NM_182674	Rn.185236	ENSRNOG00000049121
573	0.0001116	0.002	10	10.93	0.92	A_44_P424481	Info
574	0.0001117	0.002	12.86	13.59	0.95	A_44_P204894	Info	Tspan4	tetraspanin 4	293627	NM_001013070	Rn.11531	ENSRNOG00000029810
575	0.0001126	0.002	13.81	13.22	1.05	A_42_P797965	Info	Akip1	A kinase (PRKA) interacting protein 1	361624	NM_001108497	Rn.106344	ENSRNOG00000013744
576	0.0001126	0.002	12.41	11.16	1.11	A_42_P737912	Info	Fam180a	family with sequence similarity 180, member A	362336	NM_001108621	Rn.23539	ENSRNOG00000011750
577	0.0001127	0.002	10	11.14	0.9	A_44_P931341	Info
578	0.0001129	0.002	10.39	11.13	0.93	A_44_P944912	Info
579	0.000113	0.002	10.9	12.5	0.87	A_44_P289460	Info	RGD1564664	similar to LOC387763 protein	499839	NM_001110055	Rn.22639	ENSRNOG00000055564
580	0.0001131	0.002	11.4	10.9	1.05	A_44_P165938	Info	Sumf2	sulfatase modifying factor 2	360800	NM_001025125	Rn.98463	ENSRNOG00000000922
581	0.0001137	0.00201	15.6	14.97	1.04	A_44_P1051396	Info	Wbp5	WW domain binding protein 5	680354	NM_001127502	Rn.6930	ENSRNOG00000034198
582	0.0001144	0.00202	14.41	15.18	0.95	A_43_P12007	Info	Slc3a2	solute carrier family 3 (amino acid transporter heavy chain), member 2	50567	NM_001271089	Rn.5801	ENSRNOG00000018487	Protein digestion and absorption
583	0.0001147	0.00202	10.45	10	1.04	A_44_P517591	Info	Eef2k	eukaryotic elongation factor-2 kinase	25435	NM_012947	Rn.10958	ENSRNOG00000016448	Eukaryotic protein translation
584	0.0001158	0.00204	13.61	13.01	1.05	A_42_P504852	Info
585	0.0001162	0.00204	13.76	13.06	1.05	A_42_P726573	Info	Npr2	natriuretic peptide receptor 2	116564	NM_053838	Rn.32984	ENSRNOG00000015991	Purine metabolism, Vascular smooth muscle contraction
586	0.0001164	0.00204	13.34	14.46	0.92	A_44_P744519	Info	Npm1	nucleophosmin (nucleolar phosphoprotein B23, numatrin)	25498	NM_012992	Rn.54537	ENSRNOG00000004616
587	0.0001166	0.00204	11.93	11.34	1.05	A_44_P456728	Info	Celf2	CUGBP, Elav-like family member 2	29428	NM_001083586	Rn.162247	ENSRNOG00000023661
588	0.0001169	0.00204	12.45	11.92	1.04	A_44_P538989	Info	RGD1308147	similar to expressed sequence AW209491	307008	NM_001014010	Rn.6513	ENSRNOG00000015523
589	0.0001179	0.00205	10.89	11.44	0.95	A_44_P564669	Info
590	0.0001181	0.00205	11.72	12.45	0.94	A_44_P309202	Info	Slc25a22	solute carrier family 25 (mitochondrial carrier, glutamate), member 22	309111	NM_001014027	Rn.98367	ENSRNOG00000018450
591	0.0001182	0.00205	11.51	10.91	1.05	A_44_P839624	Info
592	0.0001183	0.00205	11.76	13.25	0.89	A_44_P313215	Info
593	0.0001183	0.00205	10.94	10.28	1.06	A_42_P723851	Info	Plcl1	phospholipase C-like 1	84587	NM_053456	Rn.10684	ENSRNOG00000032659
594	0.0001183	0.00205	13.07	11.82	1.11	A_42_P469969	Info	Igsf10	immunoglobulin superfamily, member 10	310448	NM_198768	Rn.205647	ENSRNOG00000013917
595	0.0001188	0.00205	11.72	11.06	1.06	A_44_P990467	Info
596	0.000119	0.00205	10	11.17	0.9	A_44_P490107	Info
597	0.0001194	0.00205	14.18	13.11	1.08	A_42_P729012	Info	Cercam	cerebral endothelial cell adhesion molecule	296616	NM_001011962	Rn.93530	ENSRNOG00000026604
598	0.00012	0.00206	11.79	12.92	0.91	A_44_P518385	Info	Yars	tyrosyl-tRNA synthetase	313047	NM_001025696	Rn.41002	ENSRNOG00000007213	Aminoacyl-tRNA biosynthesis
599	0.0001201	0.00206	11.9	12.59	0.95	A_44_P590922	Info
600	0.0001209	0.00207	16	16.75	0.96	A_44_P452492	Info	Hspa8	heat shock 70kDa protein 8	24468	NM_024351	Rn.120392	ENSRNOG00000034066	Antigen processing and presentation, Endocytosis, MAPK signaling pathway, Protein processing in endoplasmic reticulum, Spliceosome, Toxoplasmosis
601	0.0001209	0.00207	10	11.14	0.9	A_44_P411912	Info	Ceacam10	carcinoembryonic antigen-related cell adhesion molecule 10	287009	NM_173339	Rn.92160	ENSRNOG00000046222
602	0.0001214	0.00207	10.88	11.65	0.93	A_44_P139925	Info	Fkbp4	FK506 binding protein 4	260321	NM_001191863	Rn.23741	ENSRNOG00000006444
603	0.0001224	0.00208	11.3	10.55	1.07	A_44_P436473	Info	Ccpg1os	cell cycle progression 1, opposite strand	691849	NM_001198796	Rn.160156	ENSRNOG00000052869
604	0.0001225	0.00208	11.74	13	0.9	A_44_P501843	Info	Shmt2	serine hydroxymethyltransferase 2 (mitochondrial)	299857	NM_001008322	Rn.9214	ENSRNOG00000008106	Cyanoamino acid metabolism, Glycine, serine and threonine metabolism, Metabolic pathways, One carbon pool by folate
605	0.0001228	0.00208	11.96	13.2	0.91	A_44_P492104	Info	Fermt3	fermitin family member 3	309186	NM_001127543	Rn.105838	ENSRNOG00000021161
606	0.0001231	0.00209	11.54	10.9	1.06	A_43_P18144	Info	Fundc1	FUN14 domain containing 1	363442	NM_001025027	Rn.22678	ENSRNOG00000003470
607	0.0001234	0.00209	11.54	10.27	1.12	A_44_P260655	Info
608	0.000124	0.00209	10	10.63	0.94	A_44_P544974	Info	Nifk	nucleolar protein interacting with the FHA domain of MKI67	246042	NM_139186	Rn.20901	ENSRNOG00000025701
609	0.0001244	0.00209	12.43	11.68	1.06	A_44_P466189	Info	Angptl2	angiopoietin-like 2	171100	NM_133569	Rn.162660	ENSRNOG00000016678
610	0.0001244	0.00209	12.8	14.07	0.91	A_42_P816479	Info	Glrx	glutaredoxin (thioltransferase)	64045	NM_022278	Rn.1484	ENSRNOG00000012183
611	0.0001245	0.00209	11.52	10.88	1.06	A_44_P759658	Info
612	0.0001249	0.0021	10.53	10	1.05	A_44_P1013163	Info	Clybl	citrate lyase beta like	306198	NM_001100685	Rn.137340	ENSRNOG00000014075
613	0.0001251	0.0021	11.91	11.4	1.04	A_44_P956951	Info	Atg13	autophagy related 13	362164	NM_001271212	Rn.98797	ENSRNOG00000016984
614	0.0001261	0.00211	10.64	10.04	1.06	A_44_P550237	Info	Mapt	microtubule-associated protein tau	29477	NM_017212	Rn.2455	ENSRNOG00000005133	Alzheimer's disease, MAPK signaling pathway
615	0.0001262	0.00211	11	10.21	1.08	A_44_P639552	Info
616	0.0001268	0.00211	11.37	10.67	1.07	A_44_P566390	Info
617	0.000127	0.00211	12.76	13.63	0.94	A_44_P514939	Info	Tspo	translocator protein	24230	NM_012515	Rn.1820	ENSRNOG00000010549	Neuroactive ligand-receptor interaction
618	0.0001271	0.00211	10.01	10.56	0.95	A_44_P520299	Info
619	0.0001294	0.00215	11.85	12.43	0.95	A_44_P212567	Info	Dlgap4	discs, large (Drosophila) homolog-associated protein 4	286930	NM_173145	Rn.11279	ENSRNOG00000020225
620	0.0001297	0.00215	10.42	10	1.04	A_43_P17298	Info	Naaa	N-acylethanolamine acid amidase	497009	NM_001010967	Rn.101943	ENSRNOG00000002273
621	0.00013	0.00215	12.23	11.71	1.04	A_44_P762373	Info	Hyi	hydroxypyruvate isomerase	500536	XM_002726584	Rn.162825	ENSRNOG00000037518	Glyoxylate and dicarboxylate metabolism, Metabolic pathways
622	0.0001302	0.00215	11.27	10.61	1.06	A_44_P487123	Info	Slc25a27	solute carrier family 25, member 27	85262	NM_053500	Rn.163043	ENSRNOG00000010592
623	0.0001305	0.00215	11.05	10.31	1.07	A_44_P1034107	Info	Akap8l	A kinase (PRKA) anchor protein 8-like	299569	NM_001013946	Rn.107308	ENSRNOG00000006355
624	0.0001309	0.00215	13.26	11.88	1.12	A_43_P14909	Info	Slc29a1	solute carrier family 29 (equilibrative nucleoside transporter), member 1	63997	NM_031684	Rn.5814	ENSRNOG00000019752
625	0.0001312	0.00215	11.37	10.49	1.08	A_44_P654145	Info	Zfp365	zinc finger protein 365	499425	NM_001025145	Rn.24356	ENSRNOG00000000638
626	0.0001313	0.00215	11.86	12.46	0.95	A_44_P621820	Info
627	0.0001315	0.00215	12.6	13.29	0.95	A_44_P126092	Info	Ruvbl2	RuvB-like AAA ATPase 2	292907	NM_001025405	Rn.136577	ENSRNOG00000020793
628	0.0001316	0.00215	10.23	11.15	0.92	A_44_P117148	Info	Baz1a	bromodomain adjacent to zinc finger domain, 1A	314126	NM_001170568	Rn.1864	ENSRNOG00000006828
629	0.0001324	0.00216	10.52	12.56	0.84	A_43_P22042	Info	Pla2g7	phospholipase A2, group VII (platelet-activating factor acetylhydrolase, plasma)	301265	NM_001009353	Rn.90768	ENSRNOG00000025691	Ether lipid metabolism, Metabolic pathways
630	0.0001327	0.00216	13.28	14.46	0.92	A_44_P1037041	Info	Map3k6	mitogen-activated protein kinase kinase kinase 6	313022	NM_001107909	Rn.106759	ENSRNOG00000008936	MAPKinase Signaling Pathway, MAPK signaling pathway
631	0.0001328	0.00216	12.32	13.24	0.93	A_44_P667382	Info
632	0.0001329	0.00216	16.25	17.14	0.95	A_44_P1058389	Info	Npm1	nucleophosmin (nucleolar phosphoprotein B23, numatrin)	25498	NM_012992	Rn.54537	ENSRNOG00000004616
633	0.000133	0.00216	10.96	10.28	1.07	A_44_P178503	Info
634	0.0001332	0.00216	11.41	10.62	1.07	A_44_P288982	Info	Zbtb8a	zinc finger and BTB domain containing 8a	313049	NM_001107913	Rn.82564	ENSRNOG00000008300
635	0.0001334	0.00216	13	12.22	1.06	A_44_P187503	Info	Lpcat2	lysophosphatidylcholine acyltransferase 2	100359680	NM_001271344	Rn.81758	ENSRNOG00000016643	Ether lipid metabolism, Glycerophospholipid metabolism, Metabolic pathways
636	0.0001335	0.00216	12.12	11.54	1.05	A_44_P536315	Info	Rab12	RAB12, member RAS oncogene family	25530	NM_013017	Rn.11021	ENSRNOG00000019295
637	0.0001349	0.00217	11.65	12.31	0.95	A_44_P142194	Info	Set	SET nuclear proto-oncogene	307947	NM_001012504	Rn.76937	ENSRNOG00000034241	Granzyme A mediated Apoptosis Pathway
638	0.0001349	0.00217	14.77	15.66	0.94	A_42_P775698	Info	Prmt1	protein arginine methyltransferase 1	60421	NM_024363	Rn.5870	ENSRNOG00000026109	BTG family proteins and cell cycle regulation, Control of Gene Expression by Vitamin D Receptor
639	0.0001352	0.00217	11.62	12.46	0.93	A_44_P278810	Info	Snrpa1	small nuclear ribonucleoprotein polypeptide A'	100361269	NM_001271323	Rn.38265	ENSRNOG00000011932	Spliceosome
640	0.0001363	0.00219	10.04	10.55	0.95	A_44_P272006	Info
641	0.0001372	0.0022	10.24	11.03	0.93	A_44_P538691	Info	Polr1a	polymerase (RNA) I polypeptide A	83581	NM_031772	Rn.24877	ENSRNOG00000009545	Tumor Suppressor Arf Inhibits Ribosomal Biogenesis, Metabolic pathways, Purine metabolism, Pyrimidine metabolism, RNA polymerase
642	0.0001379	0.00221	13.24	14.86	0.89	A_44_P1019324	Info	Eif4a1	eukaryotic translation initiation factor 4A1	287436	NM_199372	Rn.91523	ENSRNOG00000030628	Internal Ribosome entry pathway, mTOR Signaling Pathway, Regulation of eIF4e and p70 S6 Kinase, RNA transport
643	0.0001384	0.00221	10.03	10.91	0.92	A_43_P23304	Info	Panx1	Pannexin 1	315435	NM_001270548	Rn.204521	ENSRNOG00000010060
644	0.0001391	0.00221	11.35	12.03	0.94	A_42_P752796	Info	Me2	malic enzyme 2, NAD(+)-dependent, mitochondrial	307270	NM_001107376	Rn.16233	ENSRNOG00000015582	Pyruvate metabolism
645	0.0001391	0.00221	13.83	12.95	1.07	A_44_P1056401	Info	Pyroxd2	pyridine nucleotide-disulphide oxidoreductase domain 2	309381	NM_001004261	Rn.102445	ENSRNOG00000015807
646	0.0001393	0.00221	10.01	10.62	0.94	A_44_P959674	Info
647	0.0001408	0.00224	11.15	12.08	0.92	A_44_P930234	Info	Baz1a	bromodomain adjacent to zinc finger domain, 1A	314126	NM_001170568	Rn.1864	ENSRNOG00000006828
648	0.000142	0.00225	12.87	11.95	1.08	A_44_P1046074	Info
649	0.0001423	0.00225	12.19	13.16	0.93	A_44_P285530	Info	Eif2s2	eukaryotic translation initiation factor 2, subunit 2 beta	296302	NM_199380	Rn.133804	ENSRNOG00000017447	Double Stranded RNA Induced Gene Expression, Eukaryotic protein translation, Regulation of eIF2, Skeletal muscle hypertrophy is regulated via AKT/mTOR pathway, RNA transport
650	0.0001428	0.00226	10.89	11.73	0.93	A_44_P396040	Info	Tmem2	transmembrane protein 2	309400	NM_001107596	Rn.107821	ENSRNOG00000012782
651	0.0001439	0.00227	10	11.35	0.88	A_44_P354415	Info	Trem1	triggering receptor expressed on myeloid cells 1	301229	NM_001106885	Rn.86337	ENSRNOG00000022859
652	0.0001442	0.00227	10.86	11.78	0.92	A_44_P749637	Info
653	0.0001443	0.00227	10.46	10.01	1.04	A_44_P931544	Info
654	0.0001448	0.00227	14.22	14.91	0.95	A_44_P408026	Info
655	0.0001455	0.00228	10	10.41	0.96	A_44_P367680	Info	Odf2	outer dense fiber of sperm tails 2	29479	NM_001145005	Rn.91211	ENSRNOG00000014584
656	0.0001457	0.00228	10.7	12.08	0.89	A_44_P171285	Info	Bop1	block of proliferation 1	300050	NM_001024250	Rn.101388	ENSRNOG00000021773
657	0.0001457	0.00228	11.01	10.47	1.05	A_44_P1050444	Info	Atp5s	ATP synthase, H+ transporting, mitochondrial Fo complex, subunit s (factor B)	362749	NM_001007749	Rn.106766	ENSRNOG00000004893
658	0.0001458	0.00228	10.75	10.15	1.06	A_44_P266154	Info	Reep5	receptor accessory protein 5	364838	NM_001108888	Rn.40477	ENSRNOG00000020167
659	0.000146	0.00228	12.5	11.7	1.07	A_44_P423566	Info	Tril	TLR4 interactor with leucine-rich repeats	362364	NM_001034010	Rn.25045	ENSRNOG00000026941
660	0.0001465	0.00228	12.21	11.56	1.06	A_44_P827949	Info	LOC100912557	6.8 kDa mitochondrial proteolipid-like	100912557	XR_347572	Rn.122476
661	0.0001466	0.00228	14.94	14.33	1.04	A_42_P526030	Info	Decr1	2,4-dienoyl CoA reductase 1, mitochondrial	117543	NM_057197	Rn.2854	ENSRNOG00000008236
662	0.000147	0.00228	10.82	10	1.08	A_44_P869273	Info
663	0.0001474	0.00228	10.83	10.15	1.07	A_44_P362016	Info
664	0.0001475	0.00228	11.83	11.17	1.06	A_44_P315106	Info	Cfl2	cofilin 2, muscle	366624	NM_001108982	Rn.101880	ENSRNOG00000045892	Axon guidance, Fc gamma R-mediated phagocytosis, Regulation of actin cytoskeleton
665	0.0001476	0.00228	10.76	11.36	0.95	A_42_P724600	Info	Tars	threonyl-tRNA synthetase	294810	NM_001006976	Rn.22757	ENSRNOG00000019023	Aminoacyl-tRNA biosynthesis
666	0.0001478	0.00228	10.28	11.07	0.93	A_44_P687989	Info
667	0.000148	0.00228	10.33	11.78	0.88	A_43_P12586	Info	Ptgis	prostaglandin I2 (prostacyclin) synthase	25527	NM_031557	Rn.73051	ENSRNOG00000008245	Eicosanoid Metabolism, Arachidonic acid metabolism, Metabolic pathways
668	0.0001481	0.00228	11.78	12.84	0.92	A_44_P147726	Info
669	0.0001487	0.00228	14.38	15.55	0.92	A_44_P370213	Info	Ncl	nucleolin	25135	NM_012749	Rn.144561	ENSRNOG00000018273	Pathogenic Escherichia coli infection
670	0.0001487	0.00228	11.12	11.71	0.95	A_42_P472590	Info	Mthfd1l	methylenetetrahydrofolate dehydrogenase (NADP+ dependent) 1-like	361472	NM_001108462	Rn.18065	ENSRNOG00000019582	Metabolic pathways, One carbon pool by folate
671	0.000149	0.00228	10	11.53	0.87	A_42_P461587	Info	Ngf	nerve growth factor (beta polypeptide)	310738	NM_001277055	Rn.22168	ENSRNOG00000016571	BTG family proteins and cell cycle regulation, Erk1/Erk2 Mapk Signaling pathway, Nerve growth factor pathway (NGF), Phosphorylation of MEK1 by cdk5/p35 down regulates the MAP kinase pathway, Trka Receptor Signaling Pathway, Apoptosis, MAPK signaling pathway, Neurotrophin signaling pathway
672	0.0001493	0.00228	11.93	10.59	1.13	A_44_P822447	Info	Ctla2a	cytotoxic T lymphocyte-associated protein 2 alpha	498690	NM_001109115	Rn.7778	ENSRNOG00000039971
673	0.0001493	0.00228	12.66	13.35	0.95	A_44_P227281	Info	Btf3	basic transcription factor 3	294680	NM_001008309	Rn.1858	ENSRNOG00000016912
674	0.0001501	0.00228	10.92	10.36	1.05	A_44_P338703	Info
675	0.0001501	0.00228	11.39	12.16	0.94	A_44_P730099	Info
676	0.0001501	0.00228	13.99	14.57	0.96	A_44_P269078	Info	Tcp1	t-complex 1	24818	NM_012670	Rn.7102	ENSRNOG00000014160
677	0.0001503	0.00228	10.44	11.69	0.89	A_43_P12900	Info	Gtpbp4	GTP binding protein 4	114300	NM_053689	Rn.96111	ENSRNOG00000016217	Ribosome biogenesis in eukaryotes
678	0.0001504	0.00228	10.1	11.47	0.88	A_42_P650571	Info
679	0.0001504	0.00228	13.57	12.69	1.07	A_44_P1016988	Info
680	0.0001508	0.00228	11.4	13.1	0.87	A_42_P572521	Info	C5ar1	complement component 5a receptor 1	113959	NM_053619	Rn.10680	ENSRNOG00000047800	Complement and coagulation cascades, Neuroactive ligand-receptor interaction, Staphylococcus aureus infection
681	0.0001524	0.0023	10	11.36	0.88	A_44_P337300	Info	Il4r	interleukin 4 receptor	25084	NM_133380	Rn.10471	ENSRNOG00000015441	Cytokine-cytokine receptor interaction, Hematopoietic cell lineage, Jak-STAT signaling pathway
682	0.0001524	0.0023	12	11.47	1.05	A_44_P215056	Info	Itpr1	inositol 1,4,5-trisphosphate receptor, type 1	25262	NM_001007235	Rn.2135	ENSRNOG00000007104	Alzheimer's disease, Calcium signaling pathway, Gap junction, Gastric acid secretion, GnRH signaling pathway, Huntington's disease, Long-term depression, Long-term potentiation, Oocyte meiosis, Pancreatic secretion, Phosphatidylinositol signaling system, Salivary secretion, Vascular smooth muscle contraction
683	0.0001526	0.0023	10.39	10	1.04	A_44_P242614	Info	Znrf2	zinc and ring finger 2	362367	NM_001108628	Rn.32245	ENSRNOG00000049057
[truncated: 1,040 more rows]
