# Supplementary material for: Analysis of temporal expression profiles after sciatic nerve injury by bioinformatic method
Source: Sci Rep. 2017 Aug 29;7:9818. doi: 10.1038/s41598-017-10127-1 (PMC5575162; doi:10.1038/s41598-017-10127-1)
Supplement: Supplementary file 4 — Table S7 [file 41598_2017_10127_MOESM4_ESM.xls]

## Sheet: Sheet1
Table S7 List of DEGs-OT
(1228 probes were found significant at FDR 0.01)
	UniqueID	Anno-	Symbol	Name	EntrezID	Accession	UGCluster	Ensembl	DefinedGenelist	p-value	FDR	Intercept	Lineplot link	Heatmap order
		tations
1	A_42_P693821	Info	Fosl1	fos-like antigen 1	25445	NM_012953	Rn.11306	ENSRNOG00000020552	Osteoclast differentiation, Wnt signaling pathway	0	0	3.2567	lineplot	512
2	A_43_P11672	Info	Il1rl1	interleukin 1 receptor-like 1	25556	NM_001127689	Rn.10072	ENSRNOG00000014835		0	0	3.263	lineplot	464
3	A_44_P462661	Info	Il1rn	interleukin 1 receptor antagonist	60582	NM_022194	Rn.162640	ENSRNOG00000005871	Signal transduction through IL1R	0	0	3.2686	lineplot	435
4	A_44_P809374	Info	Clcf1	cardiotrophin-like cytokine factor 1	365395	NM_207615	Rn.130193	ENSRNOG00000018752	Cytokine-cytokine receptor interaction, Jak-STAT signaling pathway	0	0	3.2617	lineplot	387
5	A_42_P820657	Info	Il1r2	interleukin 1 receptor, type II	117022	NM_053953	Rn.10758	ENSRNOG00000014378	Amoebiasis, Cytokine-cytokine receptor interaction, Hematopoietic cell lineage, MAPK signaling pathway	0	0	3.2686	lineplot	419
6	A_44_P372261	Info	Slpi	secretory leukocyte peptidase inhibitor	84386	NM_053372	Rn.18560	ENSRNOG00000046699	Proepithelin Conversion to Epithelin and Wound Repair Control	0	0	3.296	lineplot	230
7	A_44_P372254	Info	Slpi	secretory leukocyte peptidase inhibitor	84386	NM_053372	Rn.18560	ENSRNOG00000046699	Proepithelin Conversion to Epithelin and Wound Repair Control	0	0	3.4618	lineplot	233
8	A_42_P527724	Info	Fcnb	ficolin B	114091	NM_053634	Rn.48281	ENSRNOG00000009342		0	0	3.3011	lineplot	278
9	A_43_P11472	Info	Hmox1	heme oxygenase 1	24451	NM_012580	Rn.3160	ENSRNOG00000014117	IL-10 Anti-inflammatory Signaling Pathway, Oxidative Stress Induced Gene Expression Via Nrf2, Porphyrin and chlorophyll metabolism	0	0	3.2708	lineplot	457
10	A_44_P1055780	Info	S100a8	S100 calcium binding protein A8	116547	NM_053822	Rn.31839	ENSRNOG00000011557		0	0	3.3511	lineplot	455
11	A_44_P247286	Info	Cxcl14	chemokine (C-X-C motif) ligand 14	306748	NM_001013137	Rn.3130	ENSRNOG00000011984	Chemokine signaling pathway, Cytokine-cytokine receptor interaction	0	0	3.5371	lineplot	185
12	A_44_P363116	Info	Cxcl3	chemokine (C-X-C motif) ligand 3	171551	NM_138522	Rn.10525	ENSRNOG00000028043	Chemokine signaling pathway, Cytokine-cytokine receptor interaction	0	0	3.2809	lineplot	299
13	A_44_P110120	Info								0	0	3.2938	lineplot	119
14	A_44_P157314	Info								0	0	3.3042	lineplot	425
15	A_42_P695401	Info	Ccl2	chemokine (C-C motif) ligand 2	24770	NM_031530	Rn.4772	ENSRNOG00000007159	Msp/Ron Receptor Signaling Pathway, Pertussis toxin-insensitive CCR5 Signaling in Macrophage, Chagas disease (American trypanosomiasis), Chemokine signaling pathway, Cytokine-cytokine receptor interaction, Malaria, NOD-like receptor signaling pathway, Rheumatoid arthritis	0	0	3.7137	lineplot	589
16	A_44_P353618	Info	S100a9	S100 calcium binding protein A9	94195	NM_053587	Rn.6703	ENSRNOG00000011483		0	0	3.3885	lineplot	542
17	A_43_P12079	Info	Ptges	prostaglandin E synthase	59103	NM_021583	Rn.7730	ENSRNOG00000006320	Eicosanoid Metabolism, Arachidonic acid metabolism, Metabolic pathways	0	0	3.2868	lineplot	273
18	A_44_P866659	Info								0	0	3.4304	lineplot	340
19	A_44_P1013006	Info	Steap1	six transmembrane epithelial antigen of the prostate 1	297738	NM_001106629	Rn.51773	ENSRNOG00000000017		0	0	3.29	lineplot	332
20	A_44_P210173	Info	Tnfrsf12a	tumor necrosis factor receptor superfamily, member 12a	302965	NM_181086	Rn.105040	ENSRNOG00000003546	Cytokine-cytokine receptor interaction	0	0	3.291	lineplot	478
21	A_44_P579071	Info								0	0	3.2889	lineplot	380
22	A_43_P14460	Info	Prg4	proteoglycan 4	289104	NM_001105962	Rn.198420	ENSRNOG00000002385		0	0	3.3188	lineplot	184
23	A_44_P391296	Info	Ccl7	chemokine (C-C motif) ligand 7	287561	NM_001007612	Rn.26815	ENSRNOG00000000239	Chemokine signaling pathway, Cytokine-cytokine receptor interaction	0	0	3.5075	lineplot	400
24	A_44_P1022002	Info	Ccl7	chemokine (C-C motif) ligand 7	287561	NM_001007612	Rn.26815	ENSRNOG00000000239	Chemokine signaling pathway, Cytokine-cytokine receptor interaction	0	0	3.5685	lineplot	404
25	A_44_P1038028	Info	Tnfrsf12a	tumor necrosis factor receptor superfamily, member 12a	302965	NM_181086	Rn.105040	ENSRNOG00000003546	Cytokine-cytokine receptor interaction	0	0	3.5614	lineplot	513
26	A_44_P230320	Info	Il1b	interleukin 1 beta	24494	NM_031512	Rn.9869	ENSRNOG00000004649	IL 5 Signaling Pathway, Msp/Ron Receptor Signaling Pathway, NFkB activation by Nontypeable Hemophilus influenzae, Signal transduction through IL1R, African trypanosomiasis, Alzheimer's disease, Amoebiasis, Apoptosis, Chagas disease (American trypanosomiasis), Cytokine-cytokine receptor interaction, Cytosolic DNA-sensing pathway, Graft-versus-host disease, Hematopoietic cell lineage, Leishmaniasis…	0	0	3.43	lineplot	552
27	A_42_P473398	Info	Cxcl1	chemokine (C-X-C motif) ligand 1	81503	NM_030845	Rn.10907	ENSRNOG00000002802	Amoebiasis, Chemokine signaling pathway, Cytokine-cytokine receptor interaction, Epithelial cell signaling in Helicobacter pylori infection, NOD-like receptor signaling pathway, Rheumatoid arthritis	0	0	3.608	lineplot	676
28	A_42_P735417	Info	Fcgr2b	Fc fragment of IgG, low affinity IIb, receptor	289211	NM_175756	Rn.33323	ENSRNOG00000046452	B Lymphocyte Cell Surface Molecules, B cell receptor signaling pathway, Fc gamma R-mediated phagocytosis, Osteoclast differentiation, Phagosome, Staphylococcus aureus infection, Systemic lupus erythematosus	0	0	3.5609	lineplot	237
29	A_42_P567267	Info	Mt2A	metallothionein 2A	689415	NM_001137564	Rn.115549	ENSRNOG00000043098		0	0	3.7363	lineplot	572
30	A_42_P758222	Info	Arg1	arginase 1	29221	NM_017134	Rn.9857	ENSRNOG00000013304	Amoebiasis, Arginine and proline metabolism, Metabolic pathways	0	0	3.3367	lineplot	545
31	A_44_P168405	Info	Fcgr2a	Fc fragment of IgG, low affinity IIa, receptor	116591	NM_053843	Rn.6050	ENSRNOG00000046663	Fc gamma R-mediated phagocytosis, Leishmaniasis, Osteoclast differentiation, Phagosome, Staphylococcus aureus infection, Systemic lupus erythematosus	0	0	3.3164	lineplot	268
32	A_44_P807649	Info								0	0	3.2938	lineplot	364
33	A_44_P1057055	Info	Ccl12	chemokine (C-C motif) ligand 12	287562	NM_001105822	Rn.137780	ENSRNOG00000029768		0	0	3.3089	lineplot	2
34	A_42_P548410	Info	Acot1	acyl-CoA thioesterase 1	50559	NM_031315	Rn.11326	ENSRNOG00000055221	Biosynthesis of unsaturated fatty acids	0	0	3.4684	lineplot	643
35	A_43_P14911	Info	Il1b	interleukin 1 beta	24494	NM_031512	Rn.9869	ENSRNOG00000004649	IL 5 Signaling Pathway, Msp/Ron Receptor Signaling Pathway, NFkB activation by Nontypeable Hemophilus influenzae, Signal transduction through IL1R, African trypanosomiasis, Alzheimer's disease, Amoebiasis, Apoptosis, Chagas disease (American trypanosomiasis), Cytokine-cytokine receptor interaction, Cytosolic DNA-sensing pathway, Graft-versus-host disease, Hematopoietic cell lineage, Leishmaniasis…	0	0	3.4105	lineplot	519
36	A_44_P576822	Info	Inhbb	inhibin beta-B	25196	NM_080771	Rn.35074	ENSRNOG00000060237	Cytokine-cytokine receptor interaction, TGF-beta signaling pathway	0	0	3.2834	lineplot	575
37	A_44_P113974	Info	Ccr5	chemokine (C-C motif) receptor 5	117029	NM_053960	Rn.10736	ENSRNOG00000049115	HIV Induced T Cell Apoptosis, IL12 and Stat4 Dependent Signaling Pathway in Th1 Development, NO2-dependent IL 12 Pathway in NK cells, Pertussis toxin-insensitive CCR5 Signaling in Macrophage, Selective expression of chemokine receptors during T-cell polarization, Chemokine signaling pathway, Cytokine-cytokine receptor interaction, Endocytosis, Toxoplasmosis	0	0	3.4217	lineplot	148
38	A_44_P358235	Info	Ccr1	chemokine (C-C motif) receptor 1	57301	NM_020542	Rn.34673	ENSRNOG00000006715	Selective expression of chemokine receptors during T-cell polarization, Chemokine signaling pathway, Cytokine-cytokine receptor interaction	0	0	3.3058	lineplot	133
39	A_44_P768625	Info								0	0	3.4922	lineplot	544
40	A_44_P443751	Info	Pdpn	podoplanin	54320	NM_019358	Rn.794	ENSRNOG00000014961		0	0	3.3308	lineplot	231
41	A_42_P738549	Info	Napsa	napsin A aspartic peptidase	60575	NM_031670	Rn.17097	ENSRNOG00000019854	Lysosome	0	0	3.3654	lineplot	318
42	A_43_P19763	Info	Tlr2	toll-like receptor 2	310553	NM_198769	Rn.46387	ENSRNOG00000009822	Amoebiasis, Chagas disease (American trypanosomiasis), Leishmaniasis, Malaria, Phagosome, Rheumatoid arthritis, Toll-like receptor signaling pathway, Toxoplasmosis	0	0	3.4768	lineplot	394
43	A_44_P482476	Info	Fcgr2a	Fc fragment of IgG, low affinity IIa, receptor	116591	NM_053843	Rn.6050	ENSRNOG00000046663	Fc gamma R-mediated phagocytosis, Leishmaniasis, Osteoclast differentiation, Phagosome, Staphylococcus aureus infection, Systemic lupus erythematosus	0	0	3.5145	lineplot	270
44	A_42_P739860	Info	Dusp5	dual specificity phosphatase 5	171109	NM_133578	Rn.10877	ENSRNOG00000014061	MAPK signaling pathway	0	0	3.3888	lineplot	607
45	A_43_P12451	Info	Slc16a3	solute carrier family 16 (monocarboxylate transporter), member 3	80878	NM_030834	Rn.10826	ENSRNOG00000036677		0	0	3.4593	lineplot	238
46	A_44_P837538	Info								0	0	3.559	lineplot	392
47	A_43_P11861	Info	Dio3	deiodinase, iodothyronine, type III	29475	NM_017210	Rn.11237			0	0	3.3122	lineplot	1
48	A_42_P714311	Info	Ccl3	chemokine (C-C motif) ligand 3	25542	NM_013025	Rn.10139	ENSRNOG00000011205	Erythrocyte Differentiation Pathway, Selective expression of chemokine receptors during T-cell polarization, Chagas disease (American trypanosomiasis), Chemokine signaling pathway, Cytokine-cytokine receptor interaction, Rheumatoid arthritis, Toll-like receptor signaling pathway	0	0	3.3639	lineplot	171
49	A_44_P1011716	Info	Adora2b	adenosine A2B receptor	29316	NM_017161	Rn.89544	ENSRNOG00000002922	Calcium signaling pathway, Neuroactive ligand-receptor interaction, Vascular smooth muscle contraction	0	0	3.3266	lineplot	535
50	A_44_P515197	Info	Cxcl2	chemokine (C-X-C motif) ligand 2	114105	NM_053647	Rn.10230	ENSRNOG00000002792	Chemokine signaling pathway, Cytokine-cytokine receptor interaction, NOD-like receptor signaling pathway	0	0	3.4986	lineplot	602
51	A_44_P330828	Info	MGC105649	hypothetical LOC302884	302884	NM_001008518	Rn.106101	ENSRNOG00000050251		0	0	3.2984	lineplot	255
52	A_43_P12403	Info	Fgr	FGR proto-oncogene, Src family tyrosine kinase	79113	NM_024145	Rn.11309	ENSRNOG00000009912	Roles of b-arrestin-dependent Recruitment of Src Kinases in GPCR Signaling, Chemokine signaling pathway	0	0	3.3065	lineplot	32
53	A_42_P577431	Info	Bcl3	B-cell CLL/lymphoma 3	680611	NM_001109422	Rn.198135	ENSRNOG00000043416		0	0	3.6501	lineplot	530
54	A_42_P591344	Info	Itgb2	integrin, beta 2	309684	NM_001037780	Rn.42962	ENSRNOG00000001224	Adhesion Molecules on Lymphocyte, B Lymphocyte Cell Surface Molecules, CTL mediated immune response against target cells , Monocyte and its Surface Molecules, Neutrophil and Its Surface Molecules, T Cytotoxic Cell Surface Molecules, T Helper Cell Surface Molecules, Amoebiasis, Cell adhesion molecules (CAMs), Leishmaniasis, Leukocyte transendothelial migration, Malaria, Natural killer cell mediate…	0	0	3.4927	lineplot	70
55	A_43_P11792	Info	Sod2	superoxide dismutase 2, mitochondrial	24787	NM_017051	Rn.10488	ENSRNOG00000019048	Erythropoietin mediated neuroprotection through NF-kB, The IGF-1 Receptor and Longevity, Huntington's disease, Peroxisome	0	0	3.4717	lineplot	368
56	A_43_P13426	Info	Ceacam10	carcinoembryonic antigen-related cell adhesion molecule 10	287009	NM_173339	Rn.92160	ENSRNOG00000046222		0	0	3.2995	lineplot	205
57	A_43_P22042	Info	Pla2g7	phospholipase A2, group VII (platelet-activating factor acetylhydrolase, plasma)	301265	NM_001009353	Rn.90768	ENSRNOG00000025691	Ether lipid metabolism, Metabolic pathways	0	0	3.3948	lineplot	482
58	A_44_P944540	Info								0	0	3.5173	lineplot	386
59	A_44_P899127	Info	LOC500300	similar to hypothetical protein MGC6835	500300	NM_001024334	Rn.22047	ENSRNOG00000023465		0	0	3.7758	lineplot	1099
60	A_42_P648200	Info	Pak1ip1	PAK1 interacting protein 1	361232	NM_001037356	Rn.115052	ENSRNOG00000023799		0	0	3.384	lineplot	414
61	A_44_P761267	Info								0	0	3.3699	lineplot	370
62	A_44_P351209	Info	Phlda1	pleckstrin homology-like domain, family A, member 1	29380	NM_017180	Rn.40778	ENSRNOG00000004019		0	0	3.4622	lineplot	554
63	A_44_P914438	Info	Cdkn1a	cyclin-dependent kinase inhibitor 1A	114851	NM_080782	Rn.10089	ENSRNOG00000000521	ATM Signaling Pathway, Cell Cycle: G1/S Check Point , Cell Cycle: G2/M Checkpoint, Cyclins and Cell Cycle Regulation, Effects of calcineurin in Keratinocyte Differentiation, Erythropoietin mediated neuroprotection through NF-kB, Influence of Ras and Rho proteins on G1 to S Transition, p53 Signaling Pathway, Bladder cancer, Cell cycle, Chronic myeloid leukemia, ErbB signaling pathway, Glioma, Hepa…	0	0	3.5382	lineplot	588
64	A_44_P381917	Info	Sphk1	sphingosine kinase 1	170897	NM_001270807	Rn.18522	ENSRNOG00000010626	Phospholipids as signalling intermediaries, Calcium signaling pathway, Fc gamma R-mediated phagocytosis, Metabolic pathways, Sphingolipid metabolism, VEGF signaling pathway	0	0	3.3011	lineplot	608
65	A_44_P396842	Info	Ucn2	urocortin 2	170896	NM_133385	Rn.153037	ENSRNOG00000020655		0	0	3.3149	lineplot	3
66	A_44_P812604	Info								0	0	3.5691	lineplot	1111
67	A_44_P993328	Info								0	0	3.3526	lineplot	37
68	A_42_P839593	Info								0	0	3.3679	lineplot	388
69	A_44_P198620	Info	Nos3	nitric oxide synthase 3, endothelial cell	24600	NM_021838	Rn.44265	ENSRNOG00000009348	Corticosteroids and cardioprotection, Arginine and proline metabolism, Calcium signaling pathway, Metabolic pathways, VEGF signaling pathway	0	0	3.3539	lineplot	528
70	A_44_P533794	Info	Tnfrsf1b	tumor necrosis factor receptor superfamily, member 1b	156767	NM_130426	Rn.83633	ENSRNOG00000016575	Acetylation and Deacetylation of RelA in The Nucleus, HIV-I Nef: negative effector of Fas and TNF, Keratinocyte Differentiation, NF-kB Signaling Pathway, Regulation of transcriptional activity by PML, SODD/TNFR1 Signaling Pathway, TNFR2 Signaling Pathway, Adipocytokine signaling pathway, Amyotrophic lateral sclerosis (ALS), Cytokine-cytokine receptor interaction	0	0	3.3471	lineplot	381
71	A_44_P447623	Info	Ugdh	UDP-glucose 6-dehydrogenase	83472	NM_031325	Rn.3967	ENSRNOG00000002643	Amino sugar and nucleotide sugar metabolism, Ascorbate and aldarate metabolism, Metabolic pathways, Pentose and glucuronate interconversions, Starch and sucrose metabolism	0	0	3.6236	lineplot	524
72	A_42_P840729	Info								0	0	3.6741	lineplot	893
73	A_44_P193945	Info	Bst1	bone marrow stromal cell antigen 1	81506	NM_030848	Rn.10728	ENSRNOG00000003064	Calcium signaling pathway, Metabolic pathways, Nicotinate and nicotinamide metabolism, Pancreatic secretion, Salivary secretion	0	0	3.317	lineplot	151
74	A_42_P461587	Info	Ngf	nerve growth factor (beta polypeptide)	310738	NM_001277055	Rn.22168	ENSRNOG00000016571	BTG family proteins and cell cycle regulation, Erk1/Erk2 Mapk Signaling pathway, Nerve growth factor pathway (NGF), Phosphorylation of MEK1 by cdk5/p35 down regulates the MAP kinase pathway, Trka Receptor Signaling Pathway, Apoptosis, MAPK signaling pathway, Neurotrophin signaling pathway	0	0	3.2949	lineplot	379
75	A_44_P881475	Info	Plin2	perilipin 2	298199	NM_001007144	Rn.101967	ENSRNOG00000007060		0	0	3.6193	lineplot	362
76	A_44_P635423	Info								0	0	3.7507	lineplot	499
77	A_44_P420225	Info	Fbxo27	F-box protein 27	499114	NM_001110491	Rn.105566			0	0	3.3003	lineplot	442
78	A_44_P1029770	Info	Nop56	NOP56 ribonucleoprotein	362214	NM_001025732	Rn.145204	ENSRNOG00000007128	Ribosome biogenesis in eukaryotes	0	0	3.3978	lineplot	281
79	A_43_P14872	Info	Sdc1	syndecan 1	25216	NM_013026	Rn.11176	ENSRNOG00000059947	Cell adhesion molecules (CAMs), ECM-receptor interaction, Malaria	0	0	3.576	lineplot	64
80	A_43_P14144	Info	Uck2	uridine-cytidine kinase 2	304944	NM_001102408	Rn.24811	ENSRNOG00000003917	Drug metabolism - other enzymes, Metabolic pathways, Pyrimidine metabolism	0	0	3.5328	lineplot	251
81	A_44_P355221	Info								0	0	3.5946	lineplot	870
82	A_44_P426107	Info	Akr1b8	aldo-keto reductase family 1, member B8	286921	NM_173136	Rn.23676	ENSRNOG00000009734		0	0	3.4104	lineplot	375
83	A_44_P391057	Info	Angptl4	angiopoietin-like 4	362850	NM_199115	Rn.119611	ENSRNOG00000007545	PPAR signaling pathway	0	0	3.4681	lineplot	247
84	A_44_P1010482	Info	Cd3eap	CD3e molecule, epsilon associated protein	680493	NM_001109416	Rn.155132	ENSRNOG00000016825		0	0	3.4565	lineplot	458
85	A_43_P11621	Info	Cd44	CD44 molecule (Indian blood group)	25406	NM_012924	Rn.1120	ENSRNOG00000006094	Adhesion Molecules on Lymphocyte, Monocyte and its Surface Molecules, Neutrophil and Its Surface Molecules, ECM-receptor interaction, Hematopoietic cell lineage, Shigellosis	0	0	3.6214	lineplot	346
86	A_44_P114851	Info	Tmem8a	transmembrane protein 8A	303004	NM_001106991	Rn.21890	ENSRNOG00000020374		0	0	3.308	lineplot	100
87	A_44_P228942	Info	Runx1	runt-related transcription factor 1	50662	NM_017325	Rn.11201	ENSRNOG00000001704	Acute myeloid leukemia, Chronic myeloid leukemia, Pathways in cancer	0	0	3.5949	lineplot	448
88	A_44_P562894	Info	Rnd1	Rho family GTPase 1	362993	NM_001013222	Rn.198250	ENSRNOG00000059857	Axon guidance	0	0	3.415	lineplot	659
89	A_44_P1005462	Info	Mylpf	myosin light chain, phosphorylatable, fast skeletal muscle	24584	NM_012605	Rn.6534	ENSRNOG00000017645	CCR3 signaling in Eosinophils, Rac 1 cell motility signaling pathway, Rho cell motility signaling pathway, Focal adhesion, Leukocyte transendothelial migration, Regulation of actin cytoskeleton, Tight junction	0	0	3.9463	lineplot	848
90	A_44_P541397	Info	Procr	protein C receptor, endothelial	362248	NM_001025733	Rn.144312	ENSRNOG00000019330	Transcriptional activation of dbpb from mRNA	0	0	3.6088	lineplot	576
91	A_44_P313215	Info								0	0	3.5046	lineplot	327
92	A_44_P469517	Info								0	0	3.2983	lineplot	469
93	A_44_P247281	Info	Cxcl14	chemokine (C-X-C motif) ligand 14	306748	NM_001013137	Rn.3130	ENSRNOG00000011984	Chemokine signaling pathway, Cytokine-cytokine receptor interaction	1e-07	0	3.3199	lineplot	773
94	A_42_P708941	Info	Myh4	myosin, heavy chain 4, skeletal muscle	360543	NM_019325	Rn.224464	ENSRNOG00000049695	Tight junction, Viral myocarditis	1e-07	0	3.8934	lineplot	846
95	A_44_P307172	Info	Eif4a1	eukaryotic translation initiation factor 4A1	287436	NM_199372	Rn.91523	ENSRNOG00000030628	Internal Ribosome entry pathway, mTOR Signaling Pathway, Regulation of eIF4e and p70 S6 Kinase, RNA transport	1e-07	0	3.379	lineplot	382
96	A_44_P365240	Info	Ptpn2	protein tyrosine phosphatase, non-receptor type 2	117063	NM_053990	Rn.33497	ENSRNOG00000017453		1e-07	0	3.3711	lineplot	429
97	A_44_P334891	Info	Rcl1	RNA terminal phosphate cyclase-like 1	309301	NM_001013152	Rn.22496	ENSRNOG00000015491	Ribosome biogenesis in eukaryotes	1e-07	0	3.3053	lineplot	220
98	A_44_P420503	Info	Slpil2	antileukoproteinase-like 2	408229	NM_001008872	Rn.198174	ENSRNOG00000029508		1e-07	0	3.3165	lineplot	6
99	A_44_P176053	Info	RGD1561778	similar to dendritic cell-derived immunoglobulin(Ig)-like receptor 1, DIgR1 - mouse	303666	NM_001168284	Rn.101576	ENSRNOG00000046216		1e-07	0	3.3865	lineplot	774
100	A_43_P15638	Info	Tnc	tenascin C	116640	NM_053861	Rn.12723	ENSRNOG00000058645	ECM-receptor interaction, Focal adhesion	1e-07	0	3.3248	lineplot	5
101	A_44_P212602	Info	Olr232	olfactory receptor 232	405921	NM_001001035	Rn.141787	ENSRNOG00000049748		1e-07	0	3.34	lineplot	818
102	A_44_P591857	Info								1e-07	0	3.5641	lineplot	614
103	A_42_P458530	Info	Ripk3	receptor-interacting serine-threonine kinase 3	246240	NM_139342	Rn.7110	ENSRNOG00000020465	Cytosolic DNA-sensing pathway	1e-07	0	3.5629	lineplot	311
104	A_44_P898566	Info								1e-07	0	3.3689	lineplot	165
105	A_44_P286788	Info	Ncf4	neutrophil cytosolic factor 4	500904	NM_001127304	Rn.46120	ENSRNOG00000006940	Leishmaniasis, Leukocyte transendothelial migration, Osteoclast differentiation, Phagosome	1e-07	0	3.4774	lineplot	204
106	A_43_P12274	Info	Lst1	leukocyte specific transcript 1	64569	NM_022634	Rn.91085	ENSRNOG00000000855		1e-07	0	3.3064	lineplot	139
107	A_44_P1000653	Info	Serpina3n	serine (or cysteine) peptidase inhibitor, clade A, member 3N	24795	NM_031531	Rn.202939	ENSRNOG00000010478		1e-07	0	3.9069	lineplot	284
108	A_42_P817417	Info	PVR	poliovirus receptor	25066	NM_017076	Rn.10677	ENSRNOG00000019202	Cell adhesion molecules (CAMs)	1e-07	0	3.5068	lineplot	538
109	A_44_P1055052	Info	Nop2	NOP2 nucleolar protein	314969	NM_001191785	Rn.32804	ENSRNOG00000018453		1e-07	0	3.3798	lineplot	245
110	A_44_P169124	Info								1e-07	0	3.3057	lineplot	113
111	A_44_P363348	Info	Cd3eap	CD3e molecule, epsilon associated protein	680493	NM_001109416	Rn.155132	ENSRNOG00000016825		1e-07	0	3.4046	lineplot	523
112	A_44_P990713	Info	Rrp9	ribosomal RNA processing 9, small subunit (SSU) processome component, homolog (yeast)	363134	NM_001108778	Rn.11840	ENSRNOG00000012927		1e-07	0	3.4982	lineplot	344
113	A_44_P1029805	Info								1e-07	0	3.3024	lineplot	556
114	A_43_P10814	Info	Noct	nocturnin	310395	NM_138526	Rn.15040	ENSRNOG00000010799		1e-07	0	3.3786	lineplot	688
115	A_44_P960804	Info								1e-07	0	3.4557	lineplot	629
116	A_44_P519251	Info	Cd14	CD14 molecule	60350	NM_021744	Rn.42942	ENSRNOG00000017819	Amoebiasis, Hematopoietic cell lineage, MAPK signaling pathway, Pathogenic Escherichia coli infection, Phagosome, Regulation of actin cytoskeleton, Toll-like receptor signaling pathway	1e-07	0	3.3158	lineplot	55
117	A_44_P330971	Info	Plin2	perilipin 2	298199	NM_001007144	Rn.101967	ENSRNOG00000007060		2e-07	0	3.5696	lineplot	258
118	A_44_P390495	Info	Gch1	GTP cyclohydrolase 1	29244	NM_024356	Rn.28195	ENSRNOG00000011039	Folate biosynthesis, Metabolic pathways	2e-07	0	3.3001	lineplot	509
119	A_44_P354284	Info	Exo5	exonuclease 5	313563	NM_001107973	Rn.35470	ENSRNOG00000037432		2e-07	0	3.3013	lineplot	319
120	A_44_P149662	Info	Gpatch4	G patch domain containing 4	295228	NM_001024979	Rn.20166	ENSRNOG00000018969		2e-07	0	3.4039	lineplot	537
121	A_44_P869539	Info								2e-07	0	3.3189	lineplot	446
122	A_44_P454861	Info								2e-07	0	3.343	lineplot	99
123	A_42_P841620	Info	LOC683463	similar to paired-Ig-like receptor B	683463	NM_001313924	Rn.225038	ENSRNOG00000053260		2e-07	0	3.4798	lineplot	66
124	A_43_P12619	Info	Nr4a3	nuclear receptor subfamily 4, group A, member 3	58853	NM_017352	Rn.62694	ENSRNOG00000005964		2e-07	0	3.4518	lineplot	713
125	A_44_P158798	Info	Vcan	versican	114122	NM_001170558	Rn.35666	ENSRNOG00000029212	Cell adhesion molecules (CAMs)	2e-07	0	3.5567	lineplot	77
126	A_44_P766678	Info								2e-07	0	3.4438	lineplot	427
127	A_44_P121556	Info	Tma16	translation machinery associated 16 homolog (S. cerevisiae)	290686	NM_001169102	Rn.27406	ENSRNOG00000014188		2e-07	0	3.3067	lineplot	125
128	A_44_P209911	Info	Nolc1	nucleolar and coiled-body phosphoprotein 1	64896	NM_022869	Rn.9517	ENSRNOG00000018704		2e-07	0	3.521	lineplot	357
129	A_42_P572521	Info	C5ar1	complement component 5a receptor 1	113959	NM_053619	Rn.10680	ENSRNOG00000047800	Complement and coagulation cascades, Neuroactive ligand-receptor interaction, Staphylococcus aureus infection	2e-07	0	3.5067	lineplot	10
130	A_44_P232897	Info	Procr	protein C receptor, endothelial	362248	NM_001025733	Rn.144312	ENSRNOG00000019330	Transcriptional activation of dbpb from mRNA	2e-07	0	3.7355	lineplot	579
131	A_43_P12927	Info	Dusp1	dual specificity phosphatase 1	114856	NM_053769	Rn.98260	ENSRNOG00000003977	CD40L Signaling Pathway, NFkB activation by Nontypeable Hemophilus influenzae, Regulation of MAP Kinase Pathways Through Dual Specificity Phosphatases, TNFR2 Signaling Pathway, MAPK signaling pathway	2e-07	0	3.6427	lineplot	1100
132	A_44_P247081	Info	Pla2g2a	phospholipase A2, group IIA (platelets, synovial fluid)	29692	NM_031598	Rn.11346	ENSRNOG00000016945	alpha-Linolenic acid metabolism, Arachidonic acid metabolism, Ether lipid metabolism, Fat digestion and absorption, Fc epsilon RI signaling pathway, Glycerophospholipid metabolism, GnRH signaling pathway, Linoleic acid metabolism, Long-term depression, MAPK signaling pathway, Metabolic pathways, Pancreatic secretion, Toxoplasmosis, Vascular smooth muscle contraction, VEGF signaling pathway	2e-07	0	3.4945	lineplot	236
133	A_44_P183048	Info	Ctps1	CTP synthase 1	313560	NM_001134873	Rn.162834	ENSRNOG00000009963	Metabolic pathways, Pyrimidine metabolism	3e-07	0	3.4032	lineplot	371
134	A_44_P331142	Info	Tsr1	TSR1, 20S rRNA accumulation, homolog (S. cerevisiae)	100360406	XM_002724518	Rn.101331	ENSRNOG00000002980		3e-07	0	3.3519	lineplot	354
135	A_43_P18793	Info	Gfpt2	glutamine-fructose-6-phosphate transaminase 2	360518	NM_001002819	Rn.16089	ENSRNOG00000002810	Alanine, aspartate and glutamate metabolism, Amino sugar and nucleotide sugar metabolism, Metabolic pathways	3e-07	0	3.303	lineplot	521
136	A_44_P149138	Info	Crem	cAMP responsive element modulator	25620	NM_001110860	Rn.10251	ENSRNOG00000014900	Regulation of Spermatogenesis by CREM, Repression of Pain Sensation by the Transcriptional Regulator DREAM	3e-07	0	3.4629	lineplot	613
137	A_44_P469584	Info	Cd14	CD14 molecule	60350	NM_021744	Rn.42942	ENSRNOG00000017819	Amoebiasis, Hematopoietic cell lineage, MAPK signaling pathway, Pathogenic Escherichia coli infection, Phagosome, Regulation of actin cytoskeleton, Toll-like receptor signaling pathway	3e-07	0	3.6655	lineplot	218
138	A_44_P554454	Info	Txnrd1	thioredoxin reductase 1	58819	NM_031614	Rn.67581	ENSRNOG00000009088	Pyrimidine metabolism, Selenocompound metabolism	3e-07	0	3.3453	lineplot	456
139	A_44_P1031063	Info								3e-07	0	3.3065	lineplot	500
140	A_42_P779282	Info	Scn3b	sodium channel, voltage-gated, type III, beta subunit	245956	NM_139097	Rn.3402	ENSRNOG00000057221		3e-07	0	3.6012	lineplot	19
141	A_43_P12586	Info	Ptgis	prostaglandin I2 (prostacyclin) synthase	25527	NM_031557	Rn.73051	ENSRNOG00000008245	Eicosanoid Metabolism, Arachidonic acid metabolism, Metabolic pathways	3e-07	0	3.3549	lineplot	18
142	A_42_P570241	Info	Nampt	nicotinamide phosphoribosyltransferase	297508	NM_177928	Rn.203508	ENSRNOG00000009754	Nicotinate and nicotinamide metabolism	4e-07	0	3.5466	lineplot	592
143	A_42_P656495	Info	Actn3	actinin alpha 3	171009	NM_133424	Rn.17592	ENSRNOG00000019745	Cell to Cell Adhesion Signaling, Integrin Signaling Pathway, uCalpain and friends in Cell spread, Adherens junction, Amoebiasis, Arrhythmogenic right ventricular cardiomyopathy (ARVC), Focal adhesion, Leukocyte transendothelial migration, Regulation of actin cytoskeleton, Systemic lupus erythematosus, Tight junction	4e-07	0	3.8471	lineplot	849
144	A_44_P1036339	Info	Gtpbp4	GTP binding protein 4	114300	NM_053689	Rn.96111	ENSRNOG00000016217	Ribosome biogenesis in eukaryotes	4e-07	0	3.4279	lineplot	343
145	A_44_P140244	Info	Ptx3	pentraxin 3, long	689388	NM_001109536	Rn.218702	ENSRNOG00000012280		4e-07	0	3.2991	lineplot	479
146	A_42_P718022	Info	Tnni2	troponin I type 2 (skeletal, fast)	29389	NM_017185	Rn.9924	ENSRNOG00000020276		4e-07	0	3.9147	lineplot	857
147	A_42_P752336	Info	Nefm	neurofilament, medium polypeptide	24588	NM_017029	Rn.10971	ENSRNOG00000013916	Amyotrophic lateral sclerosis (ALS)	4e-07	0	3.3396	lineplot	795
148	A_44_P255236	Info	Acta1	actin, alpha 1, skeletal muscle	29437	NM_019212	Rn.82732	ENSRNOG00000017786	Agrin in Postsynaptic Differentiation, Eph Kinases and ephrins support platelet aggregation, How Progesterone Initiates the Oocyte Maturation, Integrin Signaling Pathway, mCalpain and friends in Cell motility, NFAT and Hypertrophy of the heart (Transcription in the broken heart), Rab GTPases Mark Targets In The Endocytotic Machinery, Role of MAL in Rho-Mediated Activation of SRF, Signaling of Hep…	4e-07	0	3.7606	lineplot	837
149	A_42_P650571	Info								4e-07	0	3.3231	lineplot	4
150	A_44_P482519	Info	Itgb7	integrin, beta 7	25713	NM_013171	Rn.10767	ENSRNOG00000012208	Arrhythmogenic right ventricular cardiomyopathy (ARVC), Cell adhesion molecules (CAMs), Dilated cardiomyopathy, ECM-receptor interaction, Focal adhesion, Hypertrophic cardiomyopathy (HCM), Intestinal immune network for IgA production, Regulation of actin cytoskeleton	4e-07	0	3.3431	lineplot	9
151	A_44_P1053951	Info								5e-07	0	3.4964	lineplot	317
152	A_44_P371339	Info	Il6	interleukin 6	24498	NM_012589	Rn.9873	ENSRNOG00000010278	Cytokine Network, Cytokines and Inflammatory Response, Erythrocyte Differentiation Pathway, IL 17 Signaling Pathway, IL 5 Signaling Pathway, IL 6 signaling pathway, IL-10 Anti-inflammatory Signaling Pathway, Regulation of hematopoiesis by cytokines, Role of ERBB2 in Signal Transduction and Oncology, Signal transduction through IL1R, African trypanosomiasis, Amoebiasis, Chagas disease (American tr…	5e-07	0	3.298	lineplot	582
153	A_43_P12900	Info	Gtpbp4	GTP binding protein 4	114300	NM_053689	Rn.96111	ENSRNOG00000016217	Ribosome biogenesis in eukaryotes	5e-07	0	3.3578	lineplot	361
154	A_43_P13418	Info	Kcnk2	potassium channel, two pore domain subfamily K, member 2	170899	NM_172041	Rn.21984	ENSRNOG00000002653	Gastric acid secretion	6e-07	0	3.6992	lineplot	1084
155	A_43_P12571	Info	Jak2	Janus kinase 2	24514	NM_031514	Rn.18909	ENSRNOG00000059968	Bioactive Peptide Induced Signaling Pathway, EPO Signaling Pathway, Erythropoietin mediated neuroprotection through NF-kB, Growth Hormone Signaling Pathway, IFN gamma signaling pathway , IL 3 signaling pathway, IL 6 signaling pathway, IL12 and Stat4 Dependent Signaling Pathway in Th1 Development, IL22 Soluble Receptor Signaling Pathway , Inhibition of Cellular Proliferation by Gleevec, NO2-depend…	6e-07	0	3.4914	lineplot	395
156	A_44_P445044	Info	Apold1	apolipoprotein L domain containing 1	444983	NM_001003403	Rn.87679	ENSRNOG00000007830		6e-07	0	3.611	lineplot	720
157	A_44_P637047	Info								6e-07	0	3.3851	lineplot	272
158	A_44_P654444	Info	Nr4a3	nuclear receptor subfamily 4, group A, member 3	58853	NM_017352	Rn.62694	ENSRNOG00000005964		6e-07	0	3.4354	lineplot	712
159	A_44_P354415	Info	Trem1	triggering receptor expressed on myeloid cells 1	301229	NM_001106885	Rn.86337	ENSRNOG00000022859		6e-07	0	3.3105	lineplot	97
160	A_42_P687186	Info	Sdc4	syndecan 4	24771	NM_012649	Rn.2029	ENSRNOG00000014297	Cell adhesion molecules (CAMs), ECM-receptor interaction, Malaria	6e-07	0	3.7179	lineplot	534
161	A_44_P289460	Info	RGD1564664	similar to LOC387763 protein	499839	NM_001110055	Rn.22639	ENSRNOG00000055564		7e-07	0	3.5126	lineplot	658
162	A_42_P778184	Info	Tnnc2	troponin C type 2 (fast)	296369	NM_001037351	Rn.43529	ENSRNOG00000015155	Calcium signaling pathway	7e-07	0	3.8056	lineplot	842
163	A_44_P358151	Info	Sectm1b	secreted and transmembrane 1B	287884	NM_199082	Rn.25030	ENSRNOG00000036673		7e-07	0	3.306	lineplot	214
164	A_44_P469129	Info								7e-07	0	3.3731	lineplot	765
165	A_44_P822447	Info	Ctla2a	cytotoxic T lymphocyte-associated protein 2 alpha	498690	NM_001109115	Rn.7778	ENSRNOG00000039971		7e-07	0	3.583	lineplot	733
166	A_44_P393235	Info	Has1	hyaluronan synthase 1	282821	NM_172323	Rn.91138	ENSRNOG00000010994		7e-07	0	3.4556	lineplot	657
167	A_44_P431774	Info	Csrnp1	cysteine-serine-rich nuclear protein 1	363165	NM_001108786	Rn.8793	ENSRNOG00000033433		7e-07	0	3.4941	lineplot	677
168	A_44_P861509	Info								7e-07	0	3.5872	lineplot	1058
169	A_44_P381881	Info	Stat3	signal transducer and activator of transcription 3 (acute-phase response factor)	25125	NM_012747	Rn.10247	ENSRNOG00000019742	Bioactive Peptide Induced Signaling Pathway, EGF Signaling Pathway, Erk1/Erk2 Mapk Signaling pathway, IL 6 signaling pathway, IL-10 Anti-inflammatory Signaling Pathway, IL22 Soluble Receptor Signaling Pathway , PDGF Signaling Pathway, Role of ERBB2 in Signal Transduction and Oncology, Signaling of Hepatocyte Growth Factor Receptor, Stat3 Signaling Pathway, TPO Signaling Pathway, Acute myeloid leu…	7e-07	0	3.5407	lineplot	477
170	A_44_P452245	Info	Serpine1	serpin peptidase inhibitor, clade E (nexin, plasminogen activator inhibitor type 1), member 1	24617	NM_012620	Rn.29367	ENSRNOG00000001414	Fibrinolysis Pathway, Platelet Amyloid Precursor Protein Pathway, Chagas disease (American trypanosomiasis), Complement and coagulation cascades, p53 signaling pathway	8e-07	0	3.3166	lineplot	622
171	A_42_P580305	Info	Pfkfb1	6-phosphofructo-2-kinase/fructose-2,6-biphosphatase 1	24638	NM_001271063	Rn.10115	ENSRNOG00000000165	Fructose and mannose metabolism	8e-07	0	3.5154	lineplot	1157
172	A_43_P13297	Info	Mt1a	metallothionein 1a	24567	NM_138826	Rn.54397	ENSRNOG00000038047		8e-07	0	3.8962	lineplot	653
173	A_42_P602822	Info	Ret	ret proto-oncogene	24716	NM_001110099	Rn.93200	ENSRNOG00000014751	Endocytosis, Pathways in cancer, Thyroid cancer	8e-07	0	3.6841	lineplot	1083
174	A_44_P473515	Info	Polr1e	polymerase (RNA) I polypeptide E	313245	NM_001107938	Rn.11499	ENSRNOG00000012664	Metabolic pathways, Purine metabolism, Pyrimidine metabolism, RNA polymerase	8e-07	0	3.3059	lineplot	316
175	A_44_P245123	Info								9e-07	0.0001	3.5073	lineplot	997
176	A_44_P1009757	Info	Il1rap	interleukin 1 receptor accessory protein	25466	NM_001167840	Rn.10511	ENSRNOG00000001928	Signal transduction through IL1R, Apoptosis, Cytokine-cytokine receptor interaction	9e-07	0.0001	3.3468	lineplot	355
177	A_42_P507566	Info	Tnfaip2	tumor necrosis factor, alpha-induced protein 2	299339	NM_001137633	Rn.34387	ENSRNOG00000010165		9e-07	0.0001	3.3254	lineplot	409
178	A_44_P304220	Info	Emb	embigin	114511	NM_053719	Rn.16221	ENSRNOG00000060329		9e-07	0.0001	3.3294	lineplot	348
179	A_44_P353405	Info	Hrc	histidine rich calcium binding protein	292905	NM_181369	Rn.41521	ENSRNOG00000020719		9e-07	0.0001	3.6508	lineplot	929
180	A_44_P624421	Info								1e-06	0.0001	3.45	lineplot	83
181	A_43_P10302	Info								1e-06	0.0001	3.8086	lineplot	1204
182	A_44_P288481	Info	Heatr1	HEAT repeat containing 1	361262	NM_001108418	Rn.47600	ENSRNOG00000047594	Ribosome biogenesis in eukaryotes	1e-06	0.0001	3.306	lineplot	300
183	A_42_P490804	Info	Nop58	NOP58 ribonucleoprotein	60373	NM_021754	Rn.43930	ENSRNOG00000016486	Ribosome biogenesis in eukaryotes	1e-06	0.0001	3.6171	lineplot	436
184	A_44_P281297	Info								1e-06	0.0001	3.3498	lineplot	347
185	A_44_P540517	Info	RGD1564664	similar to LOC387763 protein	499839	NM_001110055	Rn.22639	ENSRNOG00000055564		1.1e-06	0.0001	3.6426	lineplot	644
186	A_44_P731768	Info								1e-06	0.0001	3.3065	lineplot	452
187	A_44_P653053	Info	Cxcl13	chemokine (C-X-C motif) ligand 13	498335	NM_001017496	Rn.6917	ENSRNOG00000024899	Chemokine signaling pathway, Cytokine-cytokine receptor interaction	1.1e-06	0.0001	3.4463	lineplot	265
188	A_44_P308662	Info	Ret	ret proto-oncogene	24716	NM_001110099	Rn.93200	ENSRNOG00000014751	Endocytosis, Pathways in cancer, Thyroid cancer	1.1e-06	0.0001	3.7272	lineplot	1020
189	A_44_P474101	Info	Slc7a1	solute carrier family 7 (cationic amino acid transporter, y+ system), member 1	25648	NM_013111	Rn.9439	ENSRNOG00000000924		1.1e-06	0.0001	3.3139	lineplot	520
190	A_43_P10785	Info	Cmbl	carboxymethylenebutenolidase homolog (Pseudomonas)	310201	NM_001008770	Rn.64439	ENSRNOG00000011260	Metabolic pathways	1.1e-06	0.0001	3.5996	lineplot	1090
191	A_44_P482335	Info	Gys2	glycogen synthase 2	25623	NM_013089	Rn.2906	ENSRNOG00000059753	Insulin signaling pathway, Starch and sucrose metabolism	1.2e-06	0.0001	3.5075	lineplot	1019
192	A_44_P517686	Info	Tomm70a	translocase of outer mitochondrial membrane 70 homolog A (S. cerevisiae)	304017	NM_212519	Rn.61703	ENSRNOG00000001640		1.2e-06	0.0001	3.4183	lineplot	160
193	A_42_P588738	Info	Igsf6	immunoglobulin superfamily, member 6	171064	NM_133542	Rn.204094	ENSRNOG00000017277		1.3e-06	0.0001	3.4664	lineplot	67
194	A_44_P1047331	Info	Trmt6	tRNA methyltransferase 6	311441	NM_001107779	Rn.8742	ENSRNOG00000021270		1.3e-06	0.0001	3.3123	lineplot	471
195	A_42_P493380	Info	Myc	myelocytomatosis oncogene	24577	NM_012603	Rn.12072	ENSRNOG00000004500	Cadmium induces DNA synthesis and proliferation in macrophages, CTCF: First Multivalent Nuclear Factor, Erk1/Erk2 Mapk Signaling pathway, IL-2 Receptor Beta Chain in T cell Activation, Inhibition of Cellular Proliferation by Gleevec, MAPKinase Signaling Pathway, Neuropeptides VIP and PACAP inhibit the apoptosis of activated T cells, Overview of telomerase protein component gene hTert Transcriptio…	1.4e-06	0.0001	3.6065	lineplot	630
196	A_42_P580973	Info	Car4	carbonic anhydrase 4	29242	NM_019174	Rn.51389	ENSRNOG00000002916		1.4e-06	0.0001	3.4086	lineplot	124
197	A_42_P617230	Info	Pus1	pseudouridylate synthase 1	304567	NM_001025563	Rn.11475	ENSRNOG00000037500		1.4e-06	0.0001	3.3404	lineplot	206
198	A_44_P392611	Info	Nfatc2	nuclear factor of activated T-cells, cytoplasmic, calcineurin-dependent 2	311658	NM_001107805	Rn.17773	ENSRNOG00000012175	BCR Signaling Pathway, Control of skeletal myogenesis by HDAC & calcium/calmodulin-dependent kinase (CaMK), Effects of calcineurin in Keratinocyte Differentiation, Fc Epsilon Receptor I Signaling in Mast Cells, fMLP induced chemokine gene expression in HMC-1 cells, GATA3 participate in activating the Th2 cytokine genes expression, Neuropeptides VIP and PACAP inhibit the apoptosis of activated T c…	1.4e-06	0.0001	3.4128	lineplot	709
199	A_44_P519834	Info	Ptpn1	protein tyrosine phosphatase, non-receptor type 1	24697	NM_012637	Rn.11317	ENSRNOG00000010574	Adherens junction, Insulin signaling pathway	1.4e-06	0.0001	3.452	lineplot	606
200	A_44_P608078	Info								1.4e-06	0.0001	3.453	lineplot	194
201	A_44_P1019324	Info	Eif4a1	eukaryotic translation initiation factor 4A1	287436	NM_199372	Rn.91523	ENSRNOG00000030628	Internal Ribosome entry pathway, mTOR Signaling Pathway, Regulation of eIF4e and p70 S6 Kinase, RNA transport	1.4e-06	0.0001	3.7158	lineplot	304
202	A_44_P1007215	Info	Upp1	uridine phosphorylase 1	289801	NM_001030025	Rn.101932	ENSRNOG00000004972	Drug metabolism - other enzymes, Metabolic pathways, Pyrimidine metabolism	1.4e-06	0.0001	3.6534	lineplot	298
203	A_44_P1003602	Info								1.5e-06	0.0001	3.4697	lineplot	764
204	A_44_P270700	Info								1.5e-06	0.0001	3.5238	lineplot	656
205	A_43_P12955	Info	Fcgr2a	Fc fragment of IgG, low affinity IIa, receptor	116591	NM_053843	Rn.6050	ENSRNOG00000046663	Fc gamma R-mediated phagocytosis, Leishmaniasis, Osteoclast differentiation, Phagosome, Staphylococcus aureus infection, Systemic lupus erythematosus	1.5e-06	0.0001	3.7926	lineplot	411
206	A_44_P1021106	Info	Lmo4	LIM domain only 4	362051	NM_001009708	Rn.2517	ENSRNOG00000009205		1.6e-06	0.0001	3.3793	lineplot	603
207	A_44_P552830	Info	A3galt2	alpha 1,3-galactosyltransferase 2	171553	NM_138524	Rn.37737	ENSRNOG00000005935		1.6e-06	0.0001	3.3328	lineplot	155
208	A_44_P609668	Info								1.6e-06	0.0001	3.6042	lineplot	1060
209	A_43_P10367	Info	Coro2b	coronin, actin binding protein, 2B	300768	XM_001074062	Rn.8477	ENSRNOG00000015257		1.6e-06	0.0001	3.6962	lineplot	927
210	A_44_P928419	Info	Mdn1	midasin homolog (yeast)	362498	XM_008763659	Rn.9052		Ribosome biogenesis in eukaryotes	1.6e-06	0.0001	3.3366	lineplot	287
211	A_44_P200968	Info	Tlr6	toll-like receptor 6	305353	NM_207604	Rn.163249	ENSRNOG00000002161	Chagas disease (American trypanosomiasis), Phagosome, Toll-like receptor signaling pathway	1.6e-06	0.0001	3.3575	lineplot	216
212	A_44_P212964	Info	Plac8	placenta-specific 8	360914	NM_001108353	Rn.2649	ENSRNOG00000002217		1.7e-06	0.0001	3.7093	lineplot	144
213	A_44_P490107	Info								1.7e-06	0.0001	3.3157	lineplot	349
214	A_44_P1057707	Info	Pno1	partner of NOB1 homolog	289809	NM_199083	Rn.20046	ENSRNOG00000005524		1.8e-06	0.0001	3.445	lineplot	246
215	A_44_P112981	Info	Mybbp1a	MYB binding protein (P160) 1a	60571	NM_031668	Rn.35696	ENSRNOG00000015236		1.8e-06	0.0001	3.4426	lineplot	221
216	A_44_P178240	Info	Rrs1	ribosome biogenesis regulator homolog	297784	NM_001079699	Rn.228976	ENSRNOG00000007240		1.8e-06	0.0001	3.3089	lineplot	432
217	A_44_P928825	Info	Msr1	macrophage scavenger receptor 1	498638	NM_001191939	Rn.231068	ENSRNOG00000012779	Phagosome	1.8e-06	0.0001	3.3263	lineplot	802
218	A_44_P1044997	Info	Pwp2	PWP2 periodic tryptophan protein homolog (yeast)	690297	NM_001168653	Rn.208019	ENSRNOG00000001210	Ribosome biogenesis in eukaryotes	1.8e-06	0.0001	3.324	lineplot	188
219	A_44_P915286	Info								1.8e-06	0.0001	3.4896	lineplot	1027
220	A_43_P15904	Info	Fcgr1a	Fc fragment of IgG, high affinity Ia, receptor (CD64)	295279	NM_001100836	Rn.16643	ENSRNOG00000021199	Fc gamma R-mediated phagocytosis, Hematopoietic cell lineage, Leishmaniasis, Osteoclast differentiation, Phagosome, Staphylococcus aureus infection, Systemic lupus erythematosus	1.8e-06	0.0001	3.7075	lineplot	8
221	A_42_P816479	Info	Glrx	glutaredoxin (thioltransferase)	64045	NM_022278	Rn.1484	ENSRNOG00000012183		1.9e-06	0.0001	3.6461	lineplot	356
222	A_43_P15228	Info	Ptprr	protein tyrosine phosphatase, receptor type, R	94202	NM_001113390	Rn.6277	ENSRNOG00000004483	Erk1/Erk2 Mapk Signaling pathway, MAPK signaling pathway	1.9e-06	0.0001	3.5183	lineplot	1189
223	A_43_P15775	Info	Ddx21	DEAD (Asp-Glu-Ala-Asp) box helicase 21	317399	NM_001037201	Rn.162310	ENSRNOG00000043099		1.9e-06	0.0001	3.7066	lineplot	374
224	A_42_P607092	Info	Glipr1	GLI pathogenesis-related 1	299783	NM_001011987	Rn.65764	ENSRNOG00000026644		2e-06	0.0001	3.6063	lineplot	288
225	A_44_P1019326	Info	Eif4a1	eukaryotic translation initiation factor 4A1	287436	NM_199372	Rn.91523	ENSRNOG00000030628	Internal Ribosome entry pathway, mTOR Signaling Pathway, Regulation of eIF4e and p70 S6 Kinase, RNA transport	2e-06	0.0001	3.7296	lineplot	321
226	A_44_P525600	Info	Timm8a1	translocase of inner mitochondrial membrane 8 homolog A1 (yeast)	84383	NM_053370	Rn.162342	ENSRNOG00000011226		2e-06	0.0001	3.4271	lineplot	170
227	A_44_P869362	Info	Ism1	isthmin 1, angiogenesis inhibitor	311760	NM_001134552	Rn.217311			2e-06	0.0001	3.4151	lineplot	241
228	A_44_P480439	Info	Kazald1	Kazal-type serine peptidase inhibitor domain 1	293997	NM_001033064	Rn.138194	ENSRNOG00000016058		2.1e-06	0.0001	3.5049	lineplot	1025
229	A_42_P675031	Info	Kcnb1	potassium channel, voltage gated Shab-related subfamily B, member 1	25736	NM_013186	Rn.26724	ENSRNOG00000046949	Taste transduction	2.1e-06	0.0001	3.5828	lineplot	1012
230	A_44_P884566	Info								2.1e-06	0.0001	3.3725	lineplot	45
231	A_42_P840836	Info	Ntm	neurotrimin	50864	NM_017354	Rn.10075			2.2e-06	0.0001	3.4873	lineplot	1022
232	A_44_P793670	Info								2.2e-06	0.0001	3.6247	lineplot	1026
233	A_44_P477819	Info	Nrg1	neuregulin 1	112400	NM_001271118	Rn.37438	ENSRNOG00000010392	Neuroregulin receptor degredation protein-1 Controls ErbB3 receptor recycling, ErbB signaling pathway	2.2e-06	0.0001	3.3272	lineplot	804
234	A_42_P799208	Info								2.3e-06	0.0001	3.5404	lineplot	215
235	A_44_P233736	Info	Tspan5	tetraspanin 5	362048	NM_001004090	Rn.98240	ENSRNOG00000015913		2.3e-06	0.0001	3.3318	lineplot	586
236	A_44_P1029131	Info	Il33	interleukin 33	361749	NM_001014166	Rn.106849	ENSRNOG00000016456	Cytosolic DNA-sensing pathway	2.4e-06	0.0001	3.3516	lineplot	7
237	A_44_P337300	Info	Il4r	interleukin 4 receptor	25084	NM_133380	Rn.10471	ENSRNOG00000015441	Cytokine-cytokine receptor interaction, Hematopoietic cell lineage, Jak-STAT signaling pathway	2.4e-06	0.0001	3.3236	lineplot	262
238	A_44_P700742	Info								2.4e-06	0.0001	3.5284	lineplot	874
239	A_44_P807058	Info	Emp1	epithelial membrane protein 1	25314	NM_012843	Rn.19723	ENSRNOG00000008676		2.4e-06	0.0001	3.8586	lineplot	646
240	A_42_P832832	Info	Ckm	creatine kinase, muscle	24265	NM_012530	Rn.10756	ENSRNOG00000016837	Arginine and proline metabolism, Metabolic pathways	2.4e-06	0.0001	3.7994	lineplot	838
241	A_44_P171285	Info	Bop1	block of proliferation 1	300050	NM_001024250	Rn.101388	ENSRNOG00000021773		2.4e-06	0.0001	3.4156	lineplot	103
242	A_44_P145605	Info	Pvalb	parvalbumin	25269	NM_022499	Rn.2005	ENSRNOG00000006471		2.5e-06	0.0001	3.6856	lineplot	844
243	A_44_P988767	Info	Crem	cAMP responsive element modulator	25620	NM_001110860	Rn.10251	ENSRNOG00000014900	Regulation of Spermatogenesis by CREM, Repression of Pain Sensation by the Transcriptional Regulator DREAM	2.5e-06	0.0001	3.2958	lineplot	682
244	A_44_P117148	Info	Baz1a	bromodomain adjacent to zinc finger domain, 1A	314126	NM_001170568	Rn.1864	ENSRNOG00000006828		2.6e-06	0.0001	3.3293	lineplot	494
245	A_44_P461154	Info	Timp1	TIMP metallopeptidase inhibitor 1	116510	NM_053819	Rn.25754	ENSRNOG00000010208	Inhibition of Matrix Metalloproteinases	2.6e-06	0.0001	3.9387	lineplot	421
246	A_44_P405655	Info	LOC499339	hypothetical protein LOC499339	499339	NM_001025036	Rn.127943	ENSRNOG00000012574		2.6e-06	0.0001	3.5566	lineplot	259
247	A_43_P12384	Info	Birc3	baculoviral IAP repeat-containing 3	78971	NM_023987	Rn.64578	ENSRNOG00000005731	Caspase Cascade in Apoptosis, Role of Mitochondria in Apoptotic Signaling, Apoptosis, Focal adhesion, NOD-like receptor signaling pathway, Pathways in cancer, Small cell lung cancer, Toxoplasmosis, Ubiquitin mediated proteolysis	2.6e-06	0.0001	3.3132	lineplot	593
248	A_44_P889367	Info								2.6e-06	0.0001	3.4817	lineplot	618
249	A_44_P468737	Info	Rnf125	ring finger protein 125, E3 ubiquitin protein ligase	361296	NM_001108424	Rn.163367	ENSRNOG00000057832	RIG-I-like receptor signaling pathway	2.7e-06	0.0001	3.3602	lineplot	621
250	A_43_P15253	Info	Icam1	intercellular adhesion molecule 1	25464	NM_012967	Rn.12	ENSRNOG00000020679	Adhesion Molecules on Lymphocyte, B Lymphocyte Cell Surface Molecules, CTL mediated immune response against target cells , Monocyte and its Surface Molecules, Neutrophil and Its Surface Molecules, T Cytotoxic Cell Surface Molecules, T Helper Cell Surface Molecules, African trypanosomiasis, Cell adhesion molecules (CAMs), Leukocyte transendothelial migration, Malaria, Natural killer cell mediated …	2.7e-06	0.0001	3.7104	lineplot	515
251	A_44_P294675	Info	Slfn3	schlafen 3	114247	NM_053687	Rn.80831	ENSRNOG00000057092		2.7e-06	0.0001	3.5926	lineplot	244
252	A_44_P138167	Info	Uap1	UDP-N-acetylglucosamine pyrophosphorylase 1	498272	NM_001191930	Rn.138943	ENSRNOG00000002926	Amino sugar and nucleotide sugar metabolism, Metabolic pathways	2.8e-06	0.0001	3.4257	lineplot	655
253	A_42_P543226	Info								2.8e-06	0.0001	3.5593	lineplot	412
254	A_44_P1007105	Info	Ppap2b	phosphatidic acid phosphatase type 2B	192270	NM_138905	Rn.12038	ENSRNOG00000008116	Ether lipid metabolism, Fat digestion and absorption, Fc gamma R-mediated phagocytosis, Glycerolipid metabolism, Glycerophospholipid metabolism, Metabolic pathways, Sphingolipid metabolism	3e-06	0.0001	3.4587	lineplot	654
255	A_44_P519167	Info	Fkbp5	FK506 binding protein 5	361810	NM_001012174	Rn.144288	ENSRNOG00000022523		3e-06	0.0001	3.3743	lineplot	673
256	A_43_P18742	Info	Rpf2	ribosome production factor 2 homolog	294436	NM_001106391	Rn.25279	ENSRNOG00000000587		3.2e-06	0.0001	3.3956	lineplot	306
257	A_44_P792456	Info								3.2e-06	0.0001	3.316	lineplot	310
258	A_44_P898436	Info	Lrrc17	leucine rich repeat containing 17	502715	NM_001025155	Rn.207235	ENSRNOG00000012817		3.2e-06	0.0001	3.5359	lineplot	971
259	A_42_P736573	Info	Pdk4	pyruvate dehydrogenase kinase, isozyme 4	89813	NM_053551	Rn.11766	ENSRNOG00000009565		3.3e-06	0.0001	3.6304	lineplot	1223
260	A_44_P253208	Info	Adamts9	ADAM metallopeptidase with thrombospondin type 1 motif, 9	312566	NM_001107877	Rn.162758	ENSRNOG00000023257		3.3e-06	0.0001	3.6862	lineplot	506
261	A_44_P419064	Info	Cfb	complement factor B	294257	NM_212466	Rn.109148	ENSRNOG00000051158	Complement and coagulation cascades, Staphylococcus aureus infection	3.3e-06	0.0001	3.6779	lineplot	39
262	A_44_P459144	Info	Inhba	inhibin beta-A	29200	NM_017128	Rn.9874	ENSRNOG00000014320	Cytokine-cytokine receptor interaction, TGF-beta signaling pathway	3.3e-06	0.0001	3.3081	lineplot	420
263	A_42_P695042	Info	Csf1	colony stimulating factor 1 (macrophage)	78965	NM_023981	Rn.83632	ENSRNOG00000018659	Cytokines and Inflammatory Response, METS affect on Macrophage Differentiation, Msp/Ron Receptor Signaling Pathway, Regulation of hematopoiesis by cytokines, Cytokine-cytokine receptor interaction, Hematopoietic cell lineage, Osteoclast differentiation, Rheumatoid arthritis	3.4e-06	0.0001	3.6282	lineplot	473
264	A_44_P998964	Info	Tnnt3	troponin T type 3 (skeletal, fast)	24838	NM_001270664	Rn.15488	ENSRNOG00000020332		3.4e-06	0.0001	3.7946	lineplot	845
265	A_44_P932768	Info								3.5e-06	0.0001	3.3839	lineplot	358
266	A_44_P384404	Info								3.6e-06	0.0001	3.3666	lineplot	137
267	A_44_P166406	Info	Mrto4	MRT4 homolog, ribosome maturation factor	298586	NM_001106697	Rn.102515	ENSRNOG00000017979		3.7e-06	0.0001	3.4886	lineplot	172
268	A_44_P787936	Info	Stat3	signal transducer and activator of transcription 3 (acute-phase response factor)	25125	NM_012747	Rn.10247	ENSRNOG00000019742	Bioactive Peptide Induced Signaling Pathway, EGF Signaling Pathway, Erk1/Erk2 Mapk Signaling pathway, IL 6 signaling pathway, IL-10 Anti-inflammatory Signaling Pathway, IL22 Soluble Receptor Signaling Pathway , PDGF Signaling Pathway, Role of ERBB2 in Signal Transduction and Oncology, Signaling of Hepatocyte Growth Factor Receptor, Stat3 Signaling Pathway, TPO Signaling Pathway, Acute myeloid leu…	3.8e-06	0.0001	3.63	lineplot	449
269	A_44_P251228	Info	Cyp1b1	cytochrome P450, family 1, subfamily b, polypeptide 1	25426	NM_012940	Rn.10125	ENSRNOG00000040287	Metabolism of xenobiotics by cytochrome P450, Steroid hormone biosynthesis, Tryptophan metabolism	3.8e-06	0.0001	3.3676	lineplot	290
270	A_44_P1006954	Info								3.8e-06	0.0001	3.6627	lineplot	1222
271	A_44_P260655	Info								3.9e-06	0.0001	3.5245	lineplot	995
272	A_44_P1002360	Info	Cryl1	crystallin, lambda 1	290277	NM_175757	Rn.57632	ENSRNOG00000008989	Metabolic pathways, Pentose and glucuronate interconversions	4e-06	0.0002	3.6987	lineplot	1023
273	A_43_P11919	Info	Pgam2	phosphoglycerate mutase 2 (muscle)	24959	NM_017328	Rn.9738	ENSRNOG00000013532	Glycolysis / Gluconeogenesis, Metabolic pathways	4.1e-06	0.0002	3.7003	lineplot	843
274	A_44_P168184	Info	Rasl2-9	RAS-like, family 2, locus 9	751812	NM_001166675	Rn.201649	ENSRNOG00000032913		4.1e-06	0.0002	3.5437	lineplot	252
275	A_44_P411912	Info	Ceacam10	carcinoembryonic antigen-related cell adhesion molecule 10	287009	NM_173339	Rn.92160	ENSRNOG00000046222		4.4e-06	0.0002	3.3126	lineplot	68
276	A_44_P290582	Info	Noc4l	nucleolar complex associated 4 homolog	360828	NM_001014129	Rn.8908	ENSRNOG00000037478		4.5e-06	0.0002	3.4563	lineplot	397
277	A_44_P144988	Info	Fam13a	family with sequence similarity 13, member A	362378	NM_001100862	Rn.47690	ENSRNOG00000007947		4.6e-06	0.0002	3.4842	lineplot	964
278	A_43_P18969	Info	Fkbp5	FK506 binding protein 5	361810	NM_001012174	Rn.144288	ENSRNOG00000022523		4.7e-06	0.0002	3.3196	lineplot	641
279	A_44_P822908	Info								4.7e-06	0.0002	3.4888	lineplot	1080
280	A_44_P1022458	Info	Tubb6	tubulin, beta 6 class V	307351	NM_001025675	Rn.98430	ENSRNOG00000018371	Gap junction, Pathogenic Escherichia coli infection, Phagosome	4.8e-06	0.0002	3.682	lineplot	440
281	A_44_P1039616	Info	RGD1559482	similar to immunoglobulin superfamily, member 7	498022	NM_001168285	Rn.131111	ENSRNOG00000048771		4.8e-06	0.0002	3.6108	lineplot	772
282	A_44_P343859	Info	Csf1	colony stimulating factor 1 (macrophage)	78965	NM_023981	Rn.83632	ENSRNOG00000018659	Cytokines and Inflammatory Response, METS affect on Macrophage Differentiation, Msp/Ron Receptor Signaling Pathway, Regulation of hematopoiesis by cytokines, Cytokine-cytokine receptor interaction, Hematopoietic cell lineage, Osteoclast differentiation, Rheumatoid arthritis	4.8e-06	0.0002	3.6085	lineplot	402
283	A_42_P679371	Info	Coro1a	coronin, actin binding protein 1A	155151	NM_130411	Rn.6990	ENSRNOG00000019430	Phagosome	4.9e-06	0.0002	3.7457	lineplot	71
284	A_44_P134070	Info	Txnrd1	thioredoxin reductase 1	58819	NM_031614	Rn.67581	ENSRNOG00000009088	Pyrimidine metabolism, Selenocompound metabolism	5e-06	0.0002	3.3401	lineplot	481
285	A_44_P217250	Info	Eno3	enolase 3, beta, muscle	25438	NM_012949	Rn.3443	ENSRNOG00000004078	Glycolysis / Gluconeogenesis, Metabolic pathways, RNA degradation	5e-06	0.0002	3.8739	lineplot	856
286	A_44_P794536	Info								5.2e-06	0.0002	3.4755	lineplot	257
287	A_44_P501843	Info	Shmt2	serine hydroxymethyltransferase 2 (mitochondrial)	299857	NM_001008322	Rn.9214	ENSRNOG00000008106	Cyanoamino acid metabolism, Glycine, serine and threonine metabolism, Metabolic pathways, One carbon pool by folate	5.4e-06	0.0002	3.5359	lineplot	93
288	A_44_P998638	Info	Pprc1	peroxisome proliferator-activated receptor gamma, coactivator-related 1	294007	NM_001106363	Rn.9484	ENSRNOG00000018561		5.4e-06	0.0002	3.5424	lineplot	459
289	A_43_P15517	Info	Jund	jun D proto-oncogene	24518	NM_001286966	Rn.46225	ENSRNOG00000019568	B Cell Survival Pathway, FOSB gene expression and drug abuse, MAPK signaling pathway, Osteoclast differentiation	5.7e-06	0.0002	3.487	lineplot	1120
290	A_44_P389590	Info	Cilp	cartilage intermediate layer protein, nucleotide pyrophosphohydrolase	315761	NM_001108161	Rn.163026	ENSRNOG00000029911		5.6e-06	0.0002	3.8237	lineplot	1212
291	A_44_P397495	Info	Hif1a	hypoxia-inducible factor 1, alpha subunit (basic helix-loop-helix transcription factor)	29560	NM_024359	Rn.10852	ENSRNOG00000008292	Erythropoietin mediated neuroprotection through NF-kB, mTOR signaling pathway, Pathways in cancer, Renal cell carcinoma	5.6e-06	0.0002	3.5666	lineplot	261
292	A_44_P468141	Info	Plaur	plasminogen activator, urokinase receptor	50692	NM_017350	Rn.82711	ENSRNOG00000037931	Complement and coagulation cascades	5.6e-06	0.0002	3.3031	lineplot	553
293	A_44_P791596	Info	Rnf144a	ring finger protein 144A	500636	NM_001082410	Rn.30788	ENSRNOG00000007370		5.6e-06	0.0002	3.489	lineplot	1078
294	A_43_P23304	Info	Panx1	Pannexin 1	315435	NM_001270548	Rn.204521	ENSRNOG00000010060		5.7e-06	0.0002	3.3083	lineplot	558
295	A_44_P975868	Info								5.8e-06	0.0002	3.3068	lineplot	363
296	A_43_P14553	Info								5.9e-06	0.0002	3.7249	lineplot	982
297	A_42_P602511	Info	Kcnn4	potassium channel, calcium activated intermediate/small conductance subfamily N alpha, member 4	65206	NM_001270701	Rn.44212	ENSRNOG00000019440	Protein digestion and absorption, Salivary secretion	5.9e-06	0.0002	3.3217	lineplot	36
298	A_42_P695531	Info	Tpbg	trophoblast glycoprotein	83684	NM_031807	Rn.43122	ENSRNOG00000010694		6e-06	0.0002	3.3028	lineplot	460
299	A_44_P741709	Info	Csnk2a1	casein kinase 2, alpha 1 polypeptide	116549	NM_053824	Rn.4231	ENSRNOG00000005276	EGF Signaling Pathway, EPO Signaling Pathway, IGF-1 Signaling Pathway, IL 2 signaling pathway, IL 6 signaling pathway, Insulin Signaling Pathway, Lissencephaly gene (LIS1) in neuronal migration and development, Nerve growth factor pathway (NGF), PDGF Signaling Pathway, TPO Signaling Pathway, WNT Signaling Pathway, Adherens junction, Ribosome biogenesis in eukaryotes, Tight junction, Wnt signaling…	6e-06	0.0002	3.4951	lineplot	561
300	A_44_P597380	Info								6.1e-06	0.0002	3.4584	lineplot	510
301	A_44_P503428	Info	Uck2	uridine-cytidine kinase 2	304944	NM_001102408	Rn.24811	ENSRNOG00000003917	Drug metabolism - other enzymes, Metabolic pathways, Pyrimidine metabolism	6.2e-06	0.0002	3.3139	lineplot	29
302	A_44_P869382	Info	Pspc1	paraspeckle component 1	305910	NM_001025672	Rn.140724	ENSRNOG00000020782		6.3e-06	0.0002	3.3307	lineplot	605
303	A_42_P525170	Info	Abcd2	ATP-binding cassette, subfamily D (ALD), member 2	84356	NM_033352	Rn.19678	ENSRNOG00000015538	Nuclear Receptors in Lipid Metabolism and Toxicity, ABC transporters, Peroxisome	6.4e-06	0.0002	3.472	lineplot	977
304	A_44_P259241	Info								6.4e-06	0.0002	3.5872	lineplot	1088
305	A_44_P372529	Info	Crem	cAMP responsive element modulator	25620	NM_001110860	Rn.10251	ENSRNOG00000014900	Regulation of Spermatogenesis by CREM, Repression of Pain Sensation by the Transcriptional Regulator DREAM	6.7e-06	0.0002	3.3741	lineplot	665
306	A_44_P991819	Info	Krt19	keratin 19, type I	360626	NM_199498	Rn.9359	ENSRNOG00000014233		6.6e-06	0.0002	3.5615	lineplot	851
307	A_44_P320312	Info	Mak16	MAK16 homolog	306526	NM_001014002	Rn.160904	ENSRNOG00000010783		6.7e-06	0.0002	3.3766	lineplot	195
308	A_44_P480433	Info	Kazald1	Kazal-type serine peptidase inhibitor domain 1	293997	NM_001033064	Rn.138194	ENSRNOG00000016058		6.7e-06	0.0002	3.7465	lineplot	1048
309	A_44_P869351	Info	Trmt6	tRNA methyltransferase 6	311441	NM_001107779	Rn.8742	ENSRNOG00000021270		6.8e-06	0.0002	3.3151	lineplot	529
310	A_44_P327830	Info	Bysl	bystin-like	359727	NM_182674	Rn.185236	ENSRNOG00000049121		6.8e-06	0.0002	3.4981	lineplot	162
311	A_43_P10020	Info	Lyz2	lysozyme 2	25211	NM_012771	Rn.2283	ENSRNOG00000005825		6.8e-06	0.0002	3.9141	lineplot	187
312	A_44_P382979	Info	Gja5	gap junction protein, alpha 5	50563	NM_019280	Rn.88300	ENSRNOG00000017484		6.9e-06	0.0002	3.4812	lineplot	800
313	A_44_P776488	Info								7e-06	0.0002	3.6869	lineplot	1069
314	A_44_P511178	Info	Pus7	pseudouridylate synthase 7	296751	NM_001170589	Rn.230290	ENSRNOG00000010572		7.1e-06	0.0002	3.3593	lineplot	322
315	A_44_P990376	Info	Gpnmb	glycoprotein (transmembrane) nmb	113955	NM_133298	Rn.13778	ENSRNOG00000008816		7.1e-06	0.0002	3.5584	lineplot	12
316	A_44_P931341	Info								7.2e-06	0.0002	3.3137	lineplot	122
317	A_44_P1017144	Info	Vcan	versican	114122	NM_001170558	Rn.35666	ENSRNOG00000029212	Cell adhesion molecules (CAMs)	7.2e-06	0.0002	3.6089	lineplot	88
318	A_44_P220032	Info	Ddx18	DEAD (Asp-Glu-Ala-Asp) box polypeptide 18	308490	NM_001006996	Rn.26598	ENSRNOG00000025430		7.2e-06	0.0002	3.5331	lineplot	275
319	A_44_P428691	Info	Elovl6	ELOVL fatty acid elongase 6	171402	NM_134383	Rn.46942	ENSRNOG00000010468	Biosynthesis of unsaturated fatty acids	7.3e-06	0.0002	3.6628	lineplot	1057
320	A_44_P764517	Info								7.3e-06	0.0002	3.3089	lineplot	345
321	A_44_P492104	Info	Fermt3	fermitin family member 3	309186	NM_001127543	Rn.105838	ENSRNOG00000021161		7.3e-06	0.0002	3.5644	lineplot	46
322	A_44_P1020134	Info	LOC499339	hypothetical protein LOC499339	499339	NM_001025036	Rn.127943	ENSRNOG00000012574		7.4e-06	0.0002	3.4686	lineplot	182
323	A_44_P1041365	Info	Parm1	prostate androgen-regulated mucin-like protein 1	286894	NM_173114	Rn.127830	ENSRNOG00000002579		7.5e-06	0.0002	3.4137	lineplot	292
324	A_42_P777761	Info	2016-09-04	septin 4	287606	NM_001011893	Rn.6269	ENSRNOG00000007367		7.6e-06	0.0002	3.4754	lineplot	881
325	A_44_P149321	Info	Pdlim3	PDZ and LIM domain 3	114108	NM_053650	Rn.13361	ENSRNOG00000012658		7.6e-06	0.0002	3.613	lineplot	1196
326	A_42_P842946	Info	Nop56	NOP56 ribonucleoprotein	362214	NM_001025732	Rn.145204	ENSRNOG00000007128	Ribosome biogenesis in eukaryotes	7.6e-06	0.0002	3.7745	lineplot	315
327	A_44_P494652	Info	Chchd4	coiled-coil-helix-coiled-coil-helix domain containing 4	312559	NM_001013431	Rn.16427	ENSRNOG00000022466		7.7e-06	0.0002	3.3936	lineplot	249
328	A_44_P792646	Info								7.9e-06	0.0002	3.3715	lineplot	313
329	A_43_P19515	Info	Taf1d	TATA box binding protein (Tbp)-associated factor, RNA polymerase I, D	363017	NM_001014207	Rn.137575	ENSRNOG00000010921		8e-06	0.0003	3.4748	lineplot	463
330	A_44_P203106	Info	Ifrd1	interferon-related developmental regulator 1	29596	NM_019242	Rn.3723	ENSRNOG00000050997		8.1e-06	0.0003	3.4137	lineplot	585
331	A_44_P929840	Info	Slc39a14	solute carrier family 39 (zinc transporter), member 14	306009	NM_001107275	Rn.7037	ENSRNOG00000009832		8.1e-06	0.0003	3.3114	lineplot	126
332	A_44_P175041	Info	Nr1d1	nuclear receptor subfamily 1, group D, member 1	252917	NM_001113422	Rn.29848	ENSRNOG00000009329	Circadian rhythm	8.2e-06	0.0003	3.473	lineplot	1102
333	A_44_P836445	Info	Aph1a	APH1A gamma secretase subunit	365872	NM_001014255	Rn.22786	ENSRNOG00000023816	Alzheimer's disease, Notch signaling pathway	8.2e-06	0.0003	3.5217	lineplot	551
334	A_44_P619324	Info								8.2e-06	0.0003	3.6341	lineplot	1226
335	A_43_P11497	Info	Ptpn1	protein tyrosine phosphatase, non-receptor type 1	24697	NM_012637	Rn.11317	ENSRNOG00000010574	Adherens junction, Insulin signaling pathway	8.3e-06	0.0003	3.4741	lineplot	581
336	A_44_P297974	Info	Fmnl1	formin-like 1	287746	NM_001105846	Rn.45477	ENSRNOG00000003207		8.3e-06	0.0003	3.3435	lineplot	56
337	A_44_P388673	Info	Hp	haptoglobin	24464	NM_012582	Rn.10950	ENSRNOG00000014964		8.3e-06	0.0003	3.3214	lineplot	76
338	A_44_P225353	Info	RGD1311458	similar to cDNA sequence BC027231; hypothetical protein MGC27931	303948	NM_001009678	Rn.59338	ENSRNOG00000013721		8.4e-06	0.0003	3.5098	lineplot	339
339	A_42_P771373	Info	Npy	neuropeptide Y	24604	NM_012614	Rn.9714	ENSRNOG00000009768	Adipocytokine signaling pathway	8.6e-06	0.0003	3.7459	lineplot	635
340	A_44_P234657	Info								8.7e-06	0.0003	3.5965	lineplot	1133
341	A_44_P330542	Info	Birc2	baculoviral IAP repeat-containing 2	60371	NM_021752	Rn.205955	ENSRNOG00000010602	Caspase Cascade in Apoptosis, HIV-I Nef: negative effector of Fas and TNF, Induction of apoptosis through DR3 and DR4/5 Death Receptors , Role of Mitochondria in Apoptotic Signaling, SODD/TNFR1 Signaling Pathway, Apoptosis, Focal adhesion, NOD-like receptor signaling pathway, Pathways in cancer, Small cell lung cancer, Toxoplasmosis, Ubiquitin mediated proteolysis	8.8e-06	0.0003	3.309	lineplot	516
342	A_44_P976406	Info								8.8e-06	0.0003	3.7607	lineplot	954
343	A_44_P995218	Info								8.8e-06	0.0003	3.5221	lineplot	183
344	A_42_P591516	Info								8.9e-06	0.0003	3.4644	lineplot	912
345	A_42_P466362	Info	Adcy8	adenylate cyclase 8 (brain)	29241	NM_017142	Rn.10382	ENSRNOG00000004890	Bile secretion, Calcium signaling pathway, Chemokine signaling pathway, Dilated cardiomyopathy, Gap junction, Gastric acid secretion, GnRH signaling pathway, Long-term potentiation, Melanogenesis, Oocyte meiosis, Pancreatic secretion, Progesterone-mediated oocyte maturation, Purine metabolism, Salivary secretion, Taste transduction, Vascular smooth muscle contraction	8.9e-06	0.0003	3.4916	lineplot	1113
346	A_44_P367624	Info	LOC317588	hypothetical protein LOC317588	317588	NM_001047895	Rn.104715			9e-06	0.0003	3.3234	lineplot	263
347	A_44_P669519	Info								9e-06	0.0003	3.3457	lineplot	352
348	A_44_P518385	Info	Yars	tyrosyl-tRNA synthetase	313047	NM_001025696	Rn.41002	ENSRNOG00000007213	Aminoacyl-tRNA biosynthesis	9.1e-06	0.0003	3.5426	lineplot	415
349	A_44_P397763	Info	Nolc1	nucleolar and coiled-body phosphoprotein 1	64896	NM_022869	Rn.9517	ENSRNOG00000018704		9.1e-06	0.0003	3.3219	lineplot	152
350	A_44_P715425	Info								9.2e-06	0.0003	3.5333	lineplot	474
351	A_43_P15662	Info	Tfrc	transferrin receptor	64678	NM_022712	Rn.98672	ENSRNOG00000001766	The role of FYVE-finger proteins in vesicle transport, Endocytosis, Hematopoietic cell lineage, Phagosome	9.5e-06	0.0003	3.4342	lineplot	209
352	A_44_P975743	Info								9.7e-06	0.0003	3.7088	lineplot	580
353	A_44_P548203	Info	Rbm3	RNA binding motif (RNP1, RRM) protein 3	114488	NM_053696	Rn.18057	ENSRNOG00000005387		9.8e-06	0.0003	3.6104	lineplot	514
354	A_44_P101700	Info	Stx11	syntaxin 11	292483	NM_001025638	Rn.52178	ENSRNOG00000014902	SNARE interactions in vesicular transport	9.9e-06	0.0003	3.3765	lineplot	637
355	A_44_P203532	Info	Slco1a2	solute carrier organic anion transporter family, member 1A2	170698	NM_131906	Rn.5641	ENSRNOG00000047493	Bile secretion	9.9e-06	0.0003	3.5624	lineplot	917
356	A_44_P522047	Info	LOC684871	similar to Protein C8orf4 (Thyroid cancer protein 1) (TC-1)	684871	NM_001115043	Rn.216648	ENSRNOG00000049811		9.9e-06	0.0003	3.3281	lineplot	612
357	A_44_P444339	Info								1e-05	0.0003	3.3318	lineplot	40
358	A_44_P1039128	Info	Cxcl10	chemokine (C-X-C motif) ligand 10	245920	NM_139089	Rn.10584	ENSRNOG00000022256	Chemokine signaling pathway, Cytokine-cytokine receptor interaction, Cytosolic DNA-sensing pathway, RIG-I-like receptor signaling pathway, Toll-like receptor signaling pathway	1e-05	0.0003	3.6552	lineplot	683
359	A_44_P899293	Info	Snai1	snail family zinc finger 1	116490	NM_053805	Rn.8008	ENSRNOG00000009594	Downregulated of MTA-3 in ER-negative Breast Tumors, Adherens junction	1.01e-05	0.0003	3.5543	lineplot	462
360	A_44_P1036513	Info								1.05e-05	0.0003	3.4772	lineplot	907
361	A_44_P602702	Info								1.05e-05	0.0003	3.3287	lineplot	163
362	A_42_P562617	Info	Irf5	interferon regulatory factor 5	296953	NM_001106586	Rn.203787	ENSRNOG00000007437	Toll-like receptor signaling pathway	1.08e-05	0.0003	3.3818	lineplot	776
363	A_42_P601961	Info	Susd3	sushi domain containing 3	306810	NM_001107341	Rn.3005	ENSRNOG00000016525		1.08e-05	0.0003	3.3602	lineplot	213
364	A_44_P658594	Info								1.08e-05	0.0003	3.3341	lineplot	819
365	A_44_P492772	Info	Nop9	NOP9 nucleolar protein	290235	NM_001106040	Rn.91559	ENSRNOG00000020321		1.15e-05	0.0003	3.3242	lineplot	324
366	A_43_P11840	Info	Xdh	xanthine dehydrogenase	497811	NM_017154	Rn.202951	ENSRNOG00000007081	Free Radical Induced Apoptosis, Caffeine metabolism, Drug metabolism - other enzymes, Metabolic pathways, Peroxisome, Purine metabolism	1.17e-05	0.0003	3.4069	lineplot	335
367	A_44_P212189	Info								1.19e-05	0.0003	3.4026	lineplot	531
368	A_44_P930234	Info	Baz1a	bromodomain adjacent to zinc finger domain, 1A	314126	NM_001170568	Rn.1864	ENSRNOG00000006828		1.2e-05	0.0003	3.4612	lineplot	483
369	A_44_P945950	Info								1.21e-05	0.0003	3.3739	lineplot	650
370	A_44_P393897	Info	2016-03-03	membrane-associated ring finger (C3HC4) 3, E3 ubiquitin protein ligase	364878	NM_001007759	Rn.203312	ENSRNOG00000023013		1.22e-05	0.0003	3.3068	lineplot	305
371	A_42_P537051	Info	Tmem255b	transmembrane protein 255B	290877	NM_001106094	Rn.8443	ENSRNOG00000026336		1.22e-05	0.0003	3.5134	lineplot	853
372	A_44_P309215	Info	Tnip2	TNFAIP3 interacting protein 2	305451	NM_001024771	Rn.17607	ENSRNOG00000013805		1.23e-05	0.0003	3.3992	lineplot	498
373	A_44_P443303	Info								1.23e-05	0.0003	3.5452	lineplot	724
374	A_44_P357420	Info	Mamdc2	MAM domain containing 2	309410	XM_006223679	Rn.23790	ENSRNOG00000024620		1.24e-05	0.0003	3.6026	lineplot	754
375	A_44_P466474	Info								1.25e-05	0.0003	3.3994	lineplot	285
376	A_44_P480527	Info	Wdr3	WD repeat domain 3	310720	NM_001107705	Rn.12973	ENSRNOG00000019670	Ribosome biogenesis in eukaryotes	1.24e-05	0.0003	3.3214	lineplot	496
377	A_44_P245472	Info	Eif1a	eukaryotic translation initiation factor 1A	317163	NM_001008773	Rn.3361	ENSRNOG00000031421	Eukaryotic protein translation	1.26e-05	0.0003	3.5981	lineplot	461
378	A_44_P757948	Info	Dnmbp	dynamin binding protein	309362	XM_006223762	Rn.11811	ENSRNOG00000050742		1.26e-05	0.0003	3.3208	lineplot	444
379	A_44_P760606	Info								1.26e-05	0.0003	3.7303	lineplot	132
380	A_44_P144232	Info	Fgl2	fibrinogen-like 2	84586	NM_053455	Rn.64635	ENSRNOG00000012881		1.27e-05	0.0003	3.5866	lineplot	573
381	A_44_P869863	Info								1.27e-05	0.0003	3.5327	lineplot	994
382	A_43_P17925	Info								1.28e-05	0.0003	3.7313	lineplot	1044
383	A_44_P264892	Info								1.29e-05	0.0003	3.3128	lineplot	697
384	A_44_P399249	Info	Tgm1	transglutaminase 1	60335	NM_031659	Rn.10039	ENSRNOG00000020136		1.29e-05	0.0003	3.3146	lineplot	74
385	A_42_P807697	Info	Tyrobp	Tyro protein tyrosine kinase binding protein	361537	NM_212525	Rn.11534	ENSRNOG00000020845	Natural killer cell mediated cytotoxicity, Osteoclast differentiation	1.3e-05	0.0003	3.8332	lineplot	92
386	A_44_P540486	Info	Ppp1r18	protein phosphatase 1, regulatory subunit 18	361790	NM_001126287	Rn.16324	ENSRNOG00000000816		1.31e-05	0.0003	3.3345	lineplot	42
387	A_44_P837792	Info	Ankrd23	ankyrin repeat domain 23	316330	NM_001108211	Rn.102613	ENSRNOG00000016151		1.31e-05	0.0003	3.6508	lineplot	835
388	A_44_P349733	Info								1.33e-05	0.0004	3.4616	lineplot	969
389	A_44_P532249	Info	Fkbp5	FK506 binding protein 5	361810	NM_001012174	Rn.144288	ENSRNOG00000022523		1.36e-05	0.0004	3.685	lineplot	670
390	A_44_P463262	Info	Flt1	FMS-related tyrosine kinase 1	54251	NM_001309381	Rn.10239	ENSRNOG00000000940	Cytokine-cytokine receptor interaction, Endocytosis, Focal adhesion, Rheumatoid arthritis	1.37e-05	0.0004	3.3749	lineplot	625
391	A_44_P233080	Info	Egr1	early growth response 1	24330	NM_012551	Rn.9096	ENSRNOG00000019422	Phosphorylation of MEK1 by cdk5/p35 down regulates the MAP kinase pathway, Prion diseases	1.39e-05	0.0004	3.8092	lineplot	721
392	A_44_P1015754	Info	Slc22a3	solute carrier family 22 (organic cation transporter), member 3	29504	NM_019230	Rn.24231	ENSRNOG00000022946		1.4e-05	0.0004	3.4892	lineplot	999
393	A_44_P945741	Info								1.41e-05	0.0004	3.5636	lineplot	337
394	A_43_P11759	Info	Rps26	ribosomal protein S26	27139	NM_013224	Rn.135639	ENSRNOG00000029512	Ribosome	1.43e-05	0.0004	3.4815	lineplot	105
395	A_44_P289685	Info								1.44e-05	0.0004	3.4131	lineplot	525
396	A_44_P1035483	Info	Thbs2	thrombospondin 2	292406	NM_001169138	Rn.165619	ENSRNOG00000010529	ECM-receptor interaction, Focal adhesion, Malaria, Phagosome, TGF-beta signaling pathway	1.44e-05	0.0004	3.3779	lineplot	14
397	A_44_P547586	Info								1.45e-05	0.0004	3.4746	lineplot	1010
398	A_43_P15515	Info	Ccr5	chemokine (C-C motif) receptor 5	117029	NM_053960	Rn.10736	ENSRNOG00000049115	HIV Induced T Cell Apoptosis, IL12 and Stat4 Dependent Signaling Pathway in Th1 Development, NO2-dependent IL 12 Pathway in NK cells, Pertussis toxin-insensitive CCR5 Signaling in Macrophage, Selective expression of chemokine receptors during T-cell polarization, Chemokine signaling pathway, Cytokine-cytokine receptor interaction, Endocytosis, Toxoplasmosis	1.46e-05	0.0004	3.3146	lineplot	26
399	A_44_P175530	Info	Plek	pleckstrin	364206	NM_001025750	Rn.6178	ENSRNOG00000005214		1.52e-05	0.0004	3.31	lineplot	250
400	A_44_P183270	Info								1.52e-05	0.0004	3.313	lineplot	698
401	A_44_P838992	Info								1.54e-05	0.0004	3.3244	lineplot	693
402	A_44_P798023	Info	Treml1	triggering receptor expressed on myeloid cells-like 1	501096	NM_001192001	Rn.198829			1.6e-05	0.0004	3.3818	lineplot	690
403	A_44_P521711	Info	Map2k6	mitogen-activated protein kinase kinase 6	114495	NM_053703	Rn.17256	ENSRNOG00000004437	Control of skeletal myogenesis by HDAC & calcium/calmodulin-dependent kinase (CaMK), fMLP induced chemokine gene expression in HMC-1 cells, Human Cytomegalovirus and Map Kinase Pathways, IL12 and Stat4 Dependent Signaling Pathway in Th1 Development, Keratinocyte Differentiation, MAPKinase Signaling Pathway, NFkB activation by Nontypeable Hemophilus influenzae, p38 MAPK Signaling Pathway , Signal …	1.63e-05	0.0004	3.5193	lineplot	757
404	A_44_P289637	Info	Slc4a1	solute carrier family 4 (anion exchanger), member 1	24779	NM_012651	Rn.32202	ENSRNOG00000020951	Collecting duct acid secretion	1.63e-05	0.0004	3.4817	lineplot	710
405	A_44_P149412	Info	Ddx39a	DEAD (Asp-Glu-Ala-Asp) box polypeptide 39A	89827	NM_053563	Rn.161716	ENSRNOG00000004373		1.65e-05	0.0004	3.5308	lineplot	177
406	A_44_P414984	Info								1.65e-05	0.0004	3.6606	lineplot	312
407	A_44_P530131	Info	Asb2	ankyrin repeat and SOCS box-containing 2	299266	NM_001011984	Rn.98677	ENSRNOG00000051619		1.66e-05	0.0004	3.573	lineplot	1112
408	A_44_P117389	Info								1.69e-05	0.0004	3.5624	lineplot	518
409	A_42_P515405	Info	Ier3	immediate early response 3	294235	NM_212505	Rn.23638	ENSRNOG00000000827		1.7e-05	0.0004	3.5995	lineplot	647
410	A_43_P11040	Info	Tppp3	tubulin polymerization-promoting protein family member 3	291966	NM_001009639	Rn.196026	ENSRNOG00000016890		1.72e-05	0.0004	4.0415	lineplot	1062
411	A_44_P280898	Info	Dbp	D site of albumin promoter (albumin D-box) binding protein	24309	NM_001289982	Rn.11274	ENSRNOG00000021027		1.73e-05	0.0004	3.7864	lineplot	1067
412	A_42_P728032	Info								1.74e-05	0.0004	3.9061	lineplot	871
413	A_42_P822726	Info	Myo1g	myosin IG	289785	NM_001009634	Rn.198974	ENSRNOG00000059140		1.74e-05	0.0004	3.5332	lineplot	49
414	A_44_P311998	Info	Ppan	peter pan homolog (Drosophila)	298699	NM_001011980	Rn.144881	ENSRNOG00000020608		1.75e-05	0.0004	3.756	lineplot	390
415	A_44_P168280	Info								1.8e-05	0.0004	3.3556	lineplot	806
416	A_44_P607583	Info	Trmt61a	tRNA methyltransferase 61A	314462	NM_001007706	Rn.54722	ENSRNOG00000011398		1.82e-05	0.0004	3.6518	lineplot	276
417	A_44_P791395	Info								1.82e-05	0.0004	3.4725	lineplot	1036
418	A_44_P516003	Info	Smap2	small ArfGAP2	298500	NM_001100669	Rn.203765	ENSRNOG00000011421	Endocytosis	1.84e-05	0.0005	3.4818	lineplot	73
419	A_44_P1037771	Info	Zfp593	zinc finger protein 593	298546	NM_001106689	Rn.147537	ENSRNOG00000016392		1.85e-05	0.0005	3.4764	lineplot	439
420	A_44_P606810	Info	Mrps2	mitochondrial ribosomal protein S2	362094	NM_001108576	Rn.48907	ENSRNOG00000010164		1.89e-05	0.0005	3.6247	lineplot	376
421	A_42_P620975	Info	Speg	SPEG complex locus	363256	NM_001108802	Rn.11313	ENSRNOG00000019850		1.93e-05	0.0005	3.559	lineplot	832
422	A_43_P20474	Info								1.93e-05	0.0005	3.5289	lineplot	1126
423	A_44_P651866	Info								1.95e-05	0.0005	3.3131	lineplot	110
424	A_42_P469969	Info	Igsf10	immunoglobulin superfamily, member 10	310448	NM_198768	Rn.205647	ENSRNOG00000013917		1.97e-05	0.0005	3.7107	lineplot	1034
425	A_42_P550914	Info	Ltb	lymphotoxin beta (TNF superfamily, member 3)	361795	NM_212507	Rn.203016	ENSRNOG00000000836	Cytokine-cytokine receptor interaction, Rheumatoid arthritis	1.97e-05	0.0005	3.3122	lineplot	223
426	A_44_P157721	Info								1.97e-05	0.0005	3.3751	lineplot	199
427	A_42_P724142	Info	Mphosph10	M-phase phosphoprotein 10 (U3 small nucleolar ribonucleoprotein)	293828	NM_001106340	Rn.103228	ENSRNOG00000016266	Ribosome biogenesis in eukaryotes	1.98e-05	0.0005	3.5825	lineplot	433
428	A_42_P604382	Info	Myoz1	myozenin 1	498440	NM_001109097	Rn.128550	ENSRNOG00000040122		1.99e-05	0.0005	3.6488	lineplot	840
429	A_44_P853254	Info								2.01e-05	0.0005	3.8673	lineplot	624
430	A_43_P12070	Info	Ly6c	Ly6-C antigen	56778	NM_020103	Rn.40119	ENSRNOG00000061813		2.02e-05	0.0005	3.334	lineplot	763
431	A_44_P556895	Info	Ddit4	DNA-damage-inducible transcript 4	140942	NM_080906	Rn.9775	ENSRNOG00000057078	mTOR signaling pathway	2.03e-05	0.0005	3.486	lineplot	753
432	A_44_P464065	Info	Ushbp1	Usher syndrome 1C binding protein 1	290629	NM_001033687	Rn.107429	ENSRNOG00000023485		2.04e-05	0.0005	3.5153	lineplot	847
433	A_44_P901239	Info								2.07e-05	0.0005	3.6258	lineplot	836
434	A_44_P266519	Info	Nr2c2ap	nuclear receptor 2C2-associated protein	361128	NM_001047104	Rn.105110	ENSRNOG00000022247		2.1e-05	0.0005	3.4671	lineplot	297
435	A_44_P346426	Info	Wdr12	WD repeat domain 12	363237	NM_199410	Rn.106890	ENSRNOG00000017340		2.1e-05	0.0005	3.3638	lineplot	277
436	A_44_P339535	Info	Tfpi2	tissue factor pathway inhibitor 2	286926	NM_173141	Rn.15776	ENSRNOG00000010513		2.13e-05	0.0005	3.3379	lineplot	672
437	A_44_P525094	Info	Nipa2	non imprinted in Prader-Willi/Angelman syndrome 2	308667	NM_001107518	Rn.2757	ENSRNOG00000012690		2.15e-05	0.0005	3.3512	lineplot	507
438	A_44_P391926	Info	Ptp4a3	protein tyrosine phosphatase type IVA, member 3	362930	NM_001114405	Rn.106043	ENSRNOG00000007628		2.17e-05	0.0005	3.5386	lineplot	862
439	A_44_P233786	Info	Vgf	VGF nerve growth factor inducible	29461	NM_030997	Rn.9704	ENSRNOG00000001416		2.17e-05	0.0005	3.3199	lineplot	767
440	A_44_P1041312	Info	Fes	FES proto-oncogene, tyrosine kinase	361597	NM_001108488	Rn.27239	ENSRNOG00000011683	Axon guidance	2.2e-05	0.0005	3.4512	lineplot	140
441	A_44_P192964	Info	Rcor2	REST corepressor 2	305811	NM_001013994	Rn.209048	ENSRNOG00000021183		2.22e-05	0.0005	3.5257	lineplot	923
442	A_44_P652161	Info								2.24e-05	0.0005	3.3088	lineplot	550
443	A_44_P459092	Info								2.26e-05	0.0005	3.4638	lineplot	180
444	A_44_P314122	Info								2.3e-05	0.0005	3.3938	lineplot	192
445	A_44_P1003090	Info	Pno1	partner of NOB1 homolog	289809	NM_199083	Rn.20046	ENSRNOG00000005524		2.31e-05	0.0005	3.5698	lineplot	334
446	A_44_P700588	Info								2.31e-05	0.0005	3.3043	lineplot	424
447	A_43_P18091	Info	Hgh1	HGH1 homolog	315094	NM_001007707	Rn.17102	ENSRNOG00000029238		2.36e-05	0.0005	3.546	lineplot	116
448	A_44_P340587	Info	Mpeg1	macrophage expressed 1	64552	NM_001305460	Rn.4301			2.37e-05	0.0005	3.5186	lineplot	111
449	A_44_P840348	Info								2.37e-05	0.0005	3.4873	lineplot	979
450	A_42_P659546	Info	Actn1	actinin, alpha 1	81634	NM_031005	Rn.6401	ENSRNOG00000056756	Adherens junction, Amoebiasis, Arrhythmogenic right ventricular cardiomyopathy (ARVC), Focal adhesion, Leukocyte transendothelial migration, Regulation of actin cytoskeleton, Systemic lupus erythematosus, Tight junction	2.46e-05	0.0006	3.3194	lineplot	219
451	A_44_P1037041	Info	Map3k6	mitogen-activated protein kinase kinase kinase 6	313022	NM_001107909	Rn.106759	ENSRNOG00000008936	MAPKinase Signaling Pathway, MAPK signaling pathway	2.49e-05	0.0006	3.7335	lineplot	594
452	A_42_P625147	Info	Pglyrp1	peptidoglycan recognition protein 1	84387	NM_053373	Rn.2834	ENSRNOG00000013395	Toll-Like Receptor Pathway	2.5e-05	0.0006	3.3111	lineplot	228
453	A_44_P214408	Info	Ablim1	actin-binding LIM protein 1	307989	NM_001044394	Rn.40404		Axon guidance	2.56e-05	0.0006	3.6484	lineplot	938
454	A_43_P11991	Info	Ifrd1	interferon-related developmental regulator 1	29596	NM_019242	Rn.3723	ENSRNOG00000050997		2.6e-05	0.0006	3.3086	lineplot	638
455	A_42_P559737	Info	Srgn	serglycin	56782	NM_020074	Rn.40122	ENSRNOG00000000394		2.61e-05	0.0006	3.7333	lineplot	211
456	A_44_P777974	Info	Etv1	ets variant 1	362733	NM_001108709	Rn.56219	ENSRNOG00000006867		2.63e-05	0.0006	3.6434	lineplot	1009
457	A_44_P374708	Info	Cry1	cryptochrome circadian clock 1	299691	NM_198750	Rn.43646	ENSRNOG00000006622	Circadian Rhythms, Circadian rhythm	2.64e-05	0.0006	3.5381	lineplot	89
458	A_44_P1014445	Info	Zfp259	zinc finger protein 259	500989	NM_001137646	Rn.102011	ENSRNOG00000018481		2.65e-05	0.0006	3.3195	lineplot	118
459	A_43_P19999	Info	Fcrl2	Fc receptor-like 2	310694	NM_001107702	Rn.76819	ENSRNOG00000016164		2.66e-05	0.0006	3.4493	lineplot	892
460	A_44_P869850	Info								2.69e-05	0.0006	3.7609	lineplot	443
461	A_44_P945215	Info								2.69e-05	0.0006	3.4931	lineplot	915
462	A_44_P793322	Info								2.71e-05	0.0006	3.46	lineplot	694
463	A_44_P470528	Info	Ndufaf4	NADH dehydrogenase (ubiquinone) complex I, assembly factor 4	362495	NM_198783	Rn.106694	ENSRNOG00000007506		2.83e-05	0.0006	3.5081	lineplot	377
464	A_44_P203416	Info	Inpp4b	inositol polyphosphate-4-phosphatase, type II	116699	NM_053917	Rn.10829	ENSRNOG00000018382	Inositol phosphate metabolism, Metabolic pathways, Phosphatidylinositol signaling system	2.87e-05	0.0006	3.6431	lineplot	852
465	A_44_P794508	Info								2.89e-05	0.0006	3.4512	lineplot	933
466	A_44_P393696	Info	LOC308990	hypothetical protein LOC308990	308990	NM_001025001	Rn.98391	ENSRNOG00000016978		2.95e-05	0.0006	3.3239	lineplot	48
467	A_44_P715686	Info								2.96e-05	0.0007	3.68	lineplot	1162
468	A_44_P944912	Info								2.97e-05	0.0007	3.3676	lineplot	587
469	A_44_P341283	Info								2.98e-05	0.0007	3.5825	lineplot	1024
470	A_44_P417916	Info	Myd88	myeloid differentiation primary response 88	301059	NM_198130	Rn.37341	ENSRNOG00000013634	Inactivation of Gsk3 by AKT causes accumulation of b-catenin in Alveolar Macrophages, NFkB activation by Nontypeable Hemophilus influenzae, NF-kB Signaling Pathway, Signal transduction through IL1R, Toll-Like Receptor Pathway, African trypanosomiasis, Apoptosis, Chagas disease (American trypanosomiasis), Leishmaniasis, Malaria, Toll-like receptor signaling pathway, Toxoplasmosis	3.07e-05	0.0007	3.3142	lineplot	410
471	A_44_P1040685	Info	Ier5l	immediate early response 5-like	499772	NM_001025041	Rn.162656	ENSRNOG00000024846		3.15e-05	0.0007	3.6036	lineplot	417
472	A_44_P500056	Info	Gpx2	glutathione peroxidase 2	29326	NM_183403	Rn.3503	ENSRNOG00000055672	Arachidonic acid metabolism, Glutathione metabolism	3.18e-05	0.0007	3.3773	lineplot	604
473	A_44_P368450	Info								3.2e-05	0.0007	3.4993	lineplot	685
474	A_44_P731165	Info								3.23e-05	0.0007	3.4505	lineplot	868
475	A_43_P17109	Info	Tomm40	translocase of outer mitochondrial membrane 40 homolog (yeast)	308416	NM_212520	Rn.17999	ENSRNOG00000018556	Amyotrophic lateral sclerosis (ALS)	3.29e-05	0.0007	3.3863	lineplot	17
476	A_43_P15614	Info								3.33e-05	0.0007	3.3078	lineplot	546
477	A_44_P462306	Info								3.32e-05	0.0007	3.4132	lineplot	239
478	A_43_P10939	Info	Ns5atp9	NS5A (hepatitis C virus) transactivated protein 9	300795	NM_201418	Rn.7233	ENSRNOG00000016561		3.34e-05	0.0007	3.5248	lineplot	962
479	A_44_P506224	Info								3.35e-05	0.0007	3.3521	lineplot	787
480	A_44_P1042754	Info	Slc7a10	solute carrier family 7 (neutral amino acid transporter light chain, asc system), member 10	114518	NM_053726	Rn.128083	ENSRNOG00000010938		3.44e-05	0.0007	3.4943	lineplot	742
481	A_44_P396546	Info	Hspa8	heat shock 70kDa protein 8	24468	NM_024351	Rn.120392	ENSRNOG00000034066	Antigen processing and presentation, Endocytosis, MAPK signaling pathway, Protein processing in endoplasmic reticulum, Spliceosome, Toxoplasmosis	3.44e-05	0.0007	3.3374	lineplot	38
482	A_44_P491909	Info	Eif4a1	eukaryotic translation initiation factor 4A1	287436	NM_199372	Rn.91523	ENSRNOG00000030628	Internal Ribosome entry pathway, mTOR Signaling Pathway, Regulation of eIF4e and p70 S6 Kinase, RNA transport	3.44e-05	0.0007	3.3083	lineplot	234
483	A_42_P576953	Info	Pla1a	phospholipase A1 member A	85311	NM_138882	Rn.10696	ENSRNOG00000057153		3.47e-05	0.0007	3.6247	lineplot	533
484	A_44_P507448	Info	Coq10b	coenzyme Q10B	301416	NM_001009671	Rn.101706	ENSRNOG00000014456		3.48e-05	0.0007	3.5489	lineplot	664
485	A_44_P899877	Info								3.49e-05	0.0007	3.5414	lineplot	951
486	A_42_P779260	Info								3.5e-05	0.0007	3.4616	lineplot	135
487	A_44_P389493	Info								3.5e-05	0.0007	3.4675	lineplot	1103
488	A_44_P394150	Info								3.53e-05	0.0007	3.3861	lineplot	16
489	A_44_P809901	Info								3.57e-05	0.0007	3.3063	lineplot	466
490	A_44_P101211	Info	Mcl1	myeloid cell leukemia 1	60430	NM_021846	Rn.129914			3.58e-05	0.0007	3.4976	lineplot	632
491	A_44_P432355	Info	Ugt1a1	UDP glucuronosyltransferase 1 family, polypeptide A1	24861	NM_012683	Rn.26489	ENSRNOG00000018740	Ascorbate and aldarate metabolism, Drug metabolism - cytochrome P450, Drug metabolism - other enzymes, Metabolic pathways, Metabolism of xenobiotics by cytochrome P450, Other types of O-glycan biosynthesis, Pentose and glucuronate interconversions, Porphyrin and chlorophyll metabolism, Retinol metabolism, Starch and sucrose metabolism, Steroid hormone biosynthesis	3.58e-05	0.0007	3.3339	lineplot	54
492	A_44_P638605	Info								3.61e-05	0.0008	3.6829	lineplot	493
493	A_44_P264240	Info	Igfbp5	insulin-like growth factor binding protein 5	25285	NM_012817	Rn.1593	ENSRNOG00000017206		3.67e-05	0.0008	3.7449	lineplot	1198
494	A_44_P716307	Info								3.69e-05	0.0008	3.4358	lineplot	396
495	A_44_P173568	Info	Pop1	POP1 homolog, ribonuclease P/MRP subunit	315045	NM_001130550	Rn.22746	ENSRNOG00000005243	Ribosome biogenesis in eukaryotes, RNA transport	3.7e-05	0.0008	3.3133	lineplot	391
496	A_44_P210461	Info	Ldha	lactate dehydrogenase A	24533	NM_017025	Rn.107896	ENSRNOG00000013009	Cysteine and methionine metabolism, Glycolysis / Gluconeogenesis, Metabolic pathways, Propanoate metabolism, Pyruvate metabolism	3.75e-05	0.0008	3.8184	lineplot	114
497	A_44_P288828	Info								3.78e-05	0.0008	3.342	lineplot	777
498	A_44_P496972	Info								3.78e-05	0.0008	3.8016	lineplot	101
499	A_44_P1047158	Info	Tnip2	TNFAIP3 interacting protein 2	305451	NM_001024771	Rn.17607	ENSRNOG00000013805		3.83e-05	0.0008	3.5993	lineplot	472
500	A_44_P687989	Info								3.89e-05	0.0008	3.3315	lineplot	226
501	A_44_P198820	Info	Gnl3	guanine nucleotide binding protein-like 3 (nucleolar)	290556	NM_175580	Rn.4110	ENSRNOG00000028461	Ribosome biogenesis in eukaryotes	3.92e-05	0.0008	3.7779	lineplot	492
502	A_44_P276087	Info	Ampd1	adenosine monophosphate deaminase 1	25028	NM_138876	Rn.9794	ENSRNOG00000018656	Metabolic pathways, Purine metabolism	3.92e-05	0.0008	3.5671	lineplot	873
503	A_44_P389178	Info	Cracr2b	calcium release activated channel regulator 2B	309112	NM_001127541	Rn.13220	ENSRNOG00000050158		3.95e-05	0.0008	3.5651	lineplot	914
504	A_44_P241156	Info	Mamdc2	MAM domain containing 2	309410	XM_006223679	Rn.23790	ENSRNOG00000024620		3.97e-05	0.0008	3.4694	lineplot	1089
505	A_44_P531653	Info	Myl1	myosin, light chain 1	56781	NM_001077656	Rn.84920	ENSRNOG00000013262		4e-05	0.0008	3.6382	lineplot	841
506	A_44_P803941	Info	Vstm4	V-set and transmembrane domain containing 4	361112	NM_001029920	Rn.23137	ENSRNOG00000020078		4.01e-05	0.0008	3.6258	lineplot	730
507	A_42_P610788	Info	Ampd3	adenosine monophosphate deaminase 3	25095	NM_031544	Rn.11106	ENSRNOG00000018262	Metabolic pathways, Purine metabolism	4.04e-05	0.0008	3.4237	lineplot	445
508	A_44_P1024529	Info	Srsf2	serine/arginine-rich splicing factor 2	494445	NM_001009720	Rn.136644	ENSRNOG00000000248	Spliceosome	4.04e-05	0.0008	3.4687	lineplot	418
509	A_44_P393706	Info								4.09e-05	0.0008	3.5583	lineplot	1216
510	A_44_P1011253	Info	Nars	asparaginyl-tRNA synthetase	291556	NM_001025635	Rn.48209	ENSRNOG00000017852	Aminoacyl-tRNA biosynthesis	4.18e-05	0.0008	3.4267	lineplot	242
511	A_42_P692306	Info	Tbl3	transducin (beta)-like 3	287120	NM_001008277	Rn.32013	ENSRNOG00000013429	Ribosome biogenesis in eukaryotes	4.22e-05	0.0008	3.5535	lineplot	289
512	A_44_P212796	Info								4.29e-05	0.0009	3.305	lineplot	620
513	A_44_P792207	Info								4.28e-05	0.0009	3.526	lineplot	1210
514	A_42_P641234	Info	Snrpa	small nuclear ribonucleoprotein polypeptide A	292729	NM_001008303	Rn.9347	ENSRNOG00000001501	Spliceosome	4.38e-05	0.0009	3.508	lineplot	115
515	A_44_P1029107	Info	Twistnb	TWIST neighbor	362728	NM_001108707	Rn.13221	ENSRNOG00000010750		4.41e-05	0.0009	3.5161	lineplot	569
516	A_44_P1046074	Info								4.42e-05	0.0009	3.6902	lineplot	866
517	A_44_P342451	Info	Rpp38	ribonuclease P/MRP 38 subunit	291317	NM_001033063	Rn.2690	ENSRNOG00000038025	Ribosome biogenesis in eukaryotes, RNA transport	4.39e-05	0.0009	3.3106	lineplot	426
518	A_44_P377481	Info	Nek1	NIMA-related kinase 1	290705	NM_001106082	Rn.163326	ENSRNOG00000010418		4.42e-05	0.0009	3.642	lineplot	980
519	A_44_P436455	Info								4.42e-05	0.0009	3.7995	lineplot	153
520	A_42_P806899	Info	Kdm6b	lysine (K)-specific demethylase 6B	363630	NM_001108829	Rn.205533	ENSRNOG00000037613		4.54e-05	0.0009	3.6368	lineplot	660
521	A_44_P398142	Info	Btg2	BTG family, member 2	29619	NM_017259	Rn.27923	ENSRNOG00000003300	BTG family proteins and cell cycle regulation, RNA degradation	4.56e-05	0.0009	3.7903	lineplot	739
522	A_44_P324155	Info								4.58e-05	0.0009	3.4865	lineplot	1227
523	A_44_P668293	Info								4.69e-05	0.0009	3.4651	lineplot	1114
524	A_44_P474559	Info	Eng	endoglin	497010	NM_001010968	Rn.187025	ENSRNOG00000050190		4.73e-05	0.0009	3.3449	lineplot	35
525	A_44_P441181	Info	Osr2	odd-skipped related transciption factor 2	315039	NM_001012118	Rn.13228	ENSRNOG00000011136		4.77e-05	0.0009	3.7174	lineplot	1156
526	A_44_P480267	Info	Asns	asparagine synthetase (glutamine-hydrolyzing)	25612	NM_013079	Rn.11172	ENSRNOG00000007546	Alanine, aspartate and glutamate metabolism, Metabolic pathways, Nitrogen metabolism	4.78e-05	0.0009	3.5653	lineplot	181
527	A_44_P881253	Info	Pqlc1	PQ loop repeat containing 1	361352	NM_001013189	Rn.17290	ENSRNOG00000059215		4.8e-05	0.0009	3.5422	lineplot	633
528	A_44_P714885	Info								4.86e-05	0.0009	3.6013	lineplot	1035
529	A_44_P622201	Info								4.92e-05	0.001	3.3077	lineplot	365
530	A_42_P481167	Info	Gucy1a3	guanylate cyclase 1, soluble, alpha 3	497757	NM_017090	Rn.1974	ENSRNOG00000012302	Gap junction, Long-term depression, Purine metabolism, Salivary secretion, Vascular smooth muscle contraction	5.09e-05	0.001	3.6296	lineplot	946
531	A_44_P659506	Info	Gal3st4	galactose-3-O-sulfotransferase 4	498166	NM_001109064	Rn.48145	ENSRNOG00000001375		5.22e-05	0.001	3.5249	lineplot	1139
532	A_42_P472077	Info								5.25e-05	0.001	3.4565	lineplot	1052
533	A_44_P142454	Info								5.28e-05	0.001	3.4755	lineplot	548
534	A_44_P667768	Info								5.43e-05	0.001	3.3774	lineplot	328
535	A_44_P562419	Info								5.49e-05	0.0011	3.4457	lineplot	920
536	A_44_P525519	Info	Atad3a	ATPase family, AAA domain containing 3A	298682	NM_001034922	Rn.17450	ENSRNOG00000018118		5.59e-05	0.0011	3.6476	lineplot	416
537	A_42_P537501	Info	Dpp4	dipeptidylpeptidase 4	25253	NM_012789	Rn.91364	ENSRNOG00000030763	Protein digestion and absorption	5.63e-05	0.0011	3.7109	lineplot	1220
538	A_44_P128747	Info								5.65e-05	0.0011	3.5288	lineplot	1105
539	A_44_P744488	Info								5.64e-05	0.0011	3.5341	lineplot	303
540	A_43_P12315	Info	P2ry12	purinergic receptor P2Y, G-protein coupled, 12	64803	NM_022800	Rn.64592	ENSRNOG00000013902		5.74e-05	0.0011	3.5599	lineplot	1203
541	A_43_P12141	Info	Stx7	syntaxin 7	60466	NM_021869	Rn.1993	ENSRNOG00000015670	Phagosome, SNARE interactions in vesicular transport	5.79e-05	0.0011	3.3023	lineplot	671
542	A_44_P194806	Info	Baalc	brain and acute leukemia, cytoplasmic	140720	NM_144762	Rn.19969	ENSRNOG00000004697		5.8e-05	0.0011	3.3993	lineplot	121
543	A_44_P751273	Info								5.86e-05	0.0011	3.6267	lineplot	1173
544	A_43_P12460	Info	Lrrn3	leucine rich repeat neuronal 3	81514	NM_030856	Rn.39124	ENSRNOG00000006368		5.9e-05	0.0011	3.7659	lineplot	1221
545	A_44_P699502	Info	Arhgef16	Rho guanine nucleotide exchange factor (GEF) 16	687105	NM_001127591	Rn.216416	ENSRNOG00000046803		5.9e-05	0.0011	3.5006	lineplot	831
546	A_44_P622886	Info								5.94e-05	0.0011	3.795	lineplot	437
547	A_44_P116726	Info								5.96e-05	0.0011	3.4138	lineplot	61
548	A_44_P1040926	Info	Akr1c19	aldo-keto reductase family 1, member C19	307096	NM_001100576	Rn.206655	ENSRNOG00000038319		6.01e-05	0.0011	3.6778	lineplot	1101
549	A_44_P306964	Info	Rbms1	RNA binding motif, single stranded interacting protein 1	362138	NM_001012184	Rn.98522	ENSRNOG00000008482		6.01e-05	0.0011	3.3711	lineplot	127
550	A_42_P685287	Info	Fxyd5	FXYD domain-containing ion transport regulator 5	60338	NM_001270688	Rn.24997	ENSRNOG00000021062		6.06e-05	0.0011	3.674	lineplot	134
551	A_44_P1042876	Info	Hspa1a	heat shock 70kD protein 1A	24472	NM_031971	Rn.1950	ENSRNOG00000045654	Antigen processing and presentation, Endocytosis, MAPK signaling pathway, Prion diseases, Protein processing in endoplasmic reticulum, Spliceosome, Toxoplasmosis	6.06e-05	0.0011	3.6537	lineplot	623
552	A_44_P448717	Info	Prom1	prominin 1	60357	NM_001110137	Rn.144589	ENSRNOG00000003098		6.14e-05	0.0011	3.6231	lineplot	960
553	A_44_P592221	Info	Sox7	SRY (sex determining region Y)-box 7	290317	NM_001106045	Rn.17732	ENSRNOG00000012049		6.23e-05	0.0012	3.386	lineplot	681
554	A_44_P175893	Info	L3hypdh	L-3-hydroxyproline dehydratase (trans-)	314214	NM_001108031	Rn.105727	ENSRNOG00000004503		6.28e-05	0.0012	3.4398	lineplot	903
555	A_44_P1031380	Info	Myh1	myosin, heavy chain 1, skeletal muscle, adult	287408	NM_001135158	Rn.224800	ENSRNOG00000049695	Tight junction, Viral myocarditis	6.32e-05	0.0012	3.6941	lineplot	829
556	A_44_P849046	Info	Rab32	RAB32, member RAS oncogene family	365042	NM_001108902	Rn.167294	ENSRNOG00000014258		6.35e-05	0.0012	3.3659	lineplot	342
557	A_43_P23474	Info	Uhrf1bp1l	UHRF1 binding protein 1-like	363009	NM_001108753	Rn.56018	ENSRNOG00000050317		6.48e-05	0.0012	3.3718	lineplot	502
558	A_44_P538691	Info	Polr1a	polymerase (RNA) I polypeptide A	83581	NM_031772	Rn.24877	ENSRNOG00000009545	Tumor Suppressor Arf Inhibits Ribosomal Biogenesis, Metabolic pathways, Purine metabolism, Pyrimidine metabolism, RNA polymerase	6.56e-05	0.0012	3.3316	lineplot	109
559	A_44_P744519	Info	Npm1	nucleophosmin (nucleolar phosphoprotein B23, numatrin)	25498	NM_012992	Rn.54537	ENSRNOG00000004616		6.6e-05	0.0012	3.7237	lineplot	173
560	A_42_P549942	Info	Fbn2	fibrillin 2	689008	NM_031826	Rn.22906	ENSRNOG00000043219		6.62e-05	0.0012	3.6118	lineplot	926
561	A_44_P273821	Info	Lyn	LYN proto-oncogene, Src family tyrosine kinase	81515	NM_001111098	Rn.4338	ENSRNOG00000008180	BCR Signaling Pathway, Eph Kinases and ephrins support platelet aggregation, Fc Epsilon Receptor I Signaling in Mast Cells, Phosphoinositides and their downstream targets., B cell receptor signaling pathway, Chemokine signaling pathway, Epithelial cell signaling in Helicobacter pylori infection, Fc epsilon RI signaling pathway, Fc gamma R-mediated phagocytosis, Long-term depression	6.63e-05	0.0012	3.5229	lineplot	107
562	A_44_P650885	Info	Mthfd2	methylenetetrahydrofolate dehydrogenase (NADP+ dependent) 2, methenyltetrahydrofolate cyclohydrolase	680308	NM_001109398	Rn.11744	ENSRNOG00000010833	Metabolic pathways, One carbon pool by folate	6.7e-05	0.0012	3.3502	lineplot	610
563	A_44_P450314	Info	Rps6ka3	ribosomal protein S6 kinase polypeptide 3	501560	NM_001192004	Rn.204789	ENSRNOG00000006632	MAPKinase Signaling Pathway, Signaling Pathway from G-Protein Families, Long-term potentiation, MAPK signaling pathway, mTOR signaling pathway, Neurotrophin signaling pathway, Oocyte meiosis, Progesterone-mediated oocyte maturation	6.72e-05	0.0012	3.3201	lineplot	626
564	A_44_P173622	Info	Thg1l	tRNA-histidine guanylyltransferase 1-like (S. cerevisiae)	303067	NM_001013966	Rn.160832	ENSRNOG00000005539		6.74e-05	0.0012	3.3347	lineplot	78
565	A_44_P992854	Info	Rhoa	ras homolog family member A	117273	NM_057132	Rn.107401	ENSRNOG00000050519	CCR3 signaling in Eosinophils, Erk and PI-3 Kinase Are Necessary for Collagen Binding in Corneal Epithelia, Influence of Ras and Rho proteins on G1 to S Transition, Integrin Signaling Pathway, Phospholipids as signalling intermediaries, Protein Kinase A at the Centrosome, Ras Signaling Pathway, Rho cell motility signaling pathway, Rho-Selective Guanine Exchange Factor AKAP13 Mediates Stress Fiber…	6.77e-05	0.0012	3.4631	lineplot	858
566	A_42_P522194	Info	Atp2a3	ATPase, Ca++ transporting, ubiquitous	25391	NM_012914	Rn.9920	ENSRNOG00000017912	Alzheimer's disease, Calcium signaling pathway, Pancreatic secretion	6.78e-05	0.0012	3.5693	lineplot	965
567	A_42_P637189	Info	Apln	apelin	58812	NM_031612	Rn.22847	ENSRNOG00000003984		6.82e-05	0.0012	3.6118	lineplot	822
568	A_44_P510961	Info	Aebp1	AE binding protein 1	305494	NM_001100970	Rn.37157	ENSRNOG00000013720		6.84e-05	0.0012	3.5901	lineplot	744
569	A_42_P565275	Info	Aspm	abnormal spindle microtubule assembly	289054	NM_001105955	Rn.55479	ENSRNOG00000012318		6.89e-05	0.0012	3.5364	lineplot	990
570	A_43_P12926	Info	Cyp27b1	cytochrome P450, family 27, subfamily b, polypeptide 1	114700	NM_053763	Rn.10847	ENSRNOG00000046214	Nuclear Receptors in Lipid Metabolism and Toxicity, Metabolic pathways, Steroid biosynthesis	6.89e-05	0.0012	3.3055	lineplot	508
571	A_44_P1008753	Info	Fhl1	four and a half LIM domains 1	25177	NM_001033926	Rn.54261	ENSRNOG00000000875		7.05e-05	0.0013	3.5882	lineplot	748
572	A_44_P349148	Info	Dhodh	dihydroorotate dehydrogenase (quinone)	65156	NM_001008553	Rn.81502	ENSRNOG00000015063	Metabolic pathways, Pyrimidine metabolism	7.05e-05	0.0013	3.3308	lineplot	11
573	A_44_P394993	Info								7.05e-05	0.0013	3.5172	lineplot	1006
574	A_44_P556989	Info	Ngfr	nerve growth factor receptor	24596	NM_012610	Rn.10980	ENSRNOG00000005392	Erk1/Erk2 Mapk Signaling pathway, Nerve growth factor pathway (NGF), Phosphorylation of MEK1 by cdk5/p35 down regulates the MAP kinase pathway, Cytokine-cytokine receptor interaction, Neurotrophin signaling pathway	7.02e-05	0.0013	3.4851	lineplot	788
575	A_44_P104069	Info	Nhp2	NHP2 ribonucleoprotein	287273	NM_001105779	Rn.4216	ENSRNOG00000004247	Ribosome biogenesis in eukaryotes	7.15e-05	0.0013	3.6261	lineplot	63
576	A_44_P261883	Info	Bzw2	basic leucine zipper and W2 domains 2	171439	NM_134402	Rn.13196	ENSRNOG00000005096		7.15e-05	0.0013	3.4889	lineplot	235
577	A_43_P15311	Info	Adcy2	adenylate cyclase 2 (brain)	81636	NM_031007	Rn.10731	ENSRNOG00000032150	Bile secretion, Calcium signaling pathway, Chemokine signaling pathway, Dilated cardiomyopathy, Gap junction, Gastric acid secretion, GnRH signaling pathway, Melanogenesis, Oocyte meiosis, Pancreatic secretion, Progesterone-mediated oocyte maturation, Purine metabolism, Salivary secretion, Vascular smooth muscle contraction	7.18e-05	0.0013	3.5747	lineplot	1207
578	A_42_P748981	Info	Emg1	EMG1 N1-specific pseudouridine methyltransferase	312706	NM_001107888	Rn.162786	ENSRNOG00000012828	Ribosome biogenesis in eukaryotes	7.21e-05	0.0013	3.3277	lineplot	13
579	A_42_P737912	Info	Fam180a	family with sequence similarity 180, member A	362336	NM_001108621	Rn.23539	ENSRNOG00000011750		7.24e-05	0.0013	3.6136	lineplot	1115
580	A_44_P269630	Info	Taf9	TAF9 RNA polymerase II, TATA box binding protein (TBP)-associated factor	373541	NM_001037310	Rn.8139	ENSRNOG00000051258	Basal transcription factors, Ribosome biogenesis in eukaryotes	7.27e-05	0.0013	3.4288	lineplot	130
581	A_44_P206292	Info								7.48e-05	0.0013	3.5556	lineplot	1119
582	A_43_P16529	Info	Gadd45b	growth arrest and DNA-damage-inducible, beta	299626	NM_001008321	Rn.35886	ENSRNOG00000019822	Cell cycle, MAPK signaling pathway, p53 signaling pathway	7.63e-05	0.0013	3.7002	lineplot	675
583	A_44_P322518	Info	Cct6a	chaperonin containing Tcp1, subunit 6A (zeta 1)	288620	NM_001033684	Rn.33807	ENSRNOG00000000923		7.63e-05	0.0013	3.3504	lineplot	232
584	A_44_P868944	Info								7.62e-05	0.0013	3.4835	lineplot	175
585	A_44_P466255	Info								7.69e-05	0.0013	3.4576	lineplot	372
586	A_44_P638511	Info	Paqr5	progestin and adipoQ receptor family member V	315741	NM_001014092	Rn.18098	ENSRNOG00000014164		7.7e-05	0.0013	3.4422	lineplot	872
587	A_42_P561149	Info								7.76e-05	0.0014	3.4566	lineplot	1093
588	A_44_P380441	Info	Rgs19	regulator of G-protein signaling 19	59293	NM_021661	Rn.88166	ENSRNOG00000016547		7.75e-05	0.0014	3.3491	lineplot	807
589	A_44_P448347	Info	Trmt10c	tRNA methyltransferase 10 homolog C (S. cerevisiae)	304012	NM_001008337	Rn.13590	ENSRNOG00000039567		7.88e-05	0.0014	3.4448	lineplot	560
590	A_44_P378959	Info								8e-05	0.0014	3.5691	lineplot	669
591	A_42_P698409	Info	Enpp3	ectonucleotide pyrophosphatase/phosphodiesterase 3	54410	NM_019370	Rn.44	ENSRNOG00000013791	Metabolic pathways, Nicotinate and nicotinamide metabolism, Pantothenate and CoA biosynthesis, Purine metabolism, Riboflavin metabolism, Starch and sucrose metabolism	8.03e-05	0.0014	3.8403	lineplot	91
592	A_43_P14615	Info	LOC100910996	uncharacterized LOC100910996	100910996	NM_001271382	Rn.15594			8.04e-05	0.0014	3.4691	lineplot	970
593	A_44_P370267	Info	Ethe1	ethylmalonic encephalopathy 1	292710	NM_001106234	Rn.14691	ENSRNOG00000019982		8.09e-05	0.0014	3.323	lineplot	23
594	A_44_P822749	Info								8.11e-05	0.0014	3.5664	lineplot	598
595	A_43_P15993	Info	Itgam	integrin, alpha M	25021	NM_012711	Rn.54465	ENSRNOG00000019728	Monocyte and its Surface Molecules, Neutrophil and Its Surface Molecules, Amoebiasis, Cell adhesion molecules (CAMs), Hematopoietic cell lineage, Leishmaniasis, Leukocyte transendothelial migration, Phagosome, Regulation of actin cytoskeleton, Staphylococcus aureus infection	8.25e-05	0.0014	3.3034	lineplot	338
596	A_44_P220054	Info								8.33e-05	0.0014	3.4882	lineplot	1130
597	A_44_P482325	Info	Fhl1	four and a half LIM domains 1	25177	NM_001033926	Rn.54261	ENSRNOG00000000875		8.34e-05	0.0014	3.6268	lineplot	755
598	A_44_P365516	Info	Tsc22d1	TSC22 domain family, member 1	498545	NM_001109912	Rn.3545	ENSRNOG00000001030		8.46e-05	0.0015	3.7226	lineplot	1037
599	A_44_P472483	Info	Rgs19	regulator of G-protein signaling 19	59293	NM_021661	Rn.88166	ENSRNOG00000016547		8.47e-05	0.0015	3.4674	lineplot	794
600	A_44_P622593	Info	Gspt1	G1 to S phase transition 1	24420	NM_001003978	Rn.72491	ENSRNOG00000046271	mRNA surveillance pathway	8.59e-05	0.0015	3.4873	lineplot	57
601	A_44_P340451	Info								8.76e-05	0.0015	3.6205	lineplot	136
602	A_44_P412843	Info								8.78e-05	0.0015	3.555	lineplot	274
603	A_44_P489468	Info	Myh11	myosin, heavy chain 11, smooth muscle	24582	NM_001170600	Rn.94969	ENSRNOG00000057880	Tight junction, Vascular smooth muscle contraction, Viral myocarditis	8.78e-05	0.0015	3.6158	lineplot	973
604	A_44_P166018	Info								8.88e-05	0.0015	3.5808	lineplot	58
605	A_44_P412427	Info								8.9e-05	0.0015	3.5323	lineplot	786
606	A_44_P699345	Info	Cytl1	cytokine like 1	498392	NM_001134604	Rn.8720	ENSRNOG00000028108		8.89e-05	0.0015	3.6024	lineplot	1064
607	A_42_P502271	Info	Fam81a	family with sequence similarity 81, member A	315789	NM_001108163	Rn.163030	ENSRNOG00000057501		8.97e-05	0.0015	3.5284	lineplot	987
608	A_44_P424723	Info	Sik1	salt-inducible kinase 1	59329	NM_021693	Rn.42905	ENSRNOG00000001189		8.98e-05	0.0015	3.6997	lineplot	726
609	A_44_P989647	Info								8.99e-05	0.0015	3.3123	lineplot	202
610	A_44_P469103	Info	Dph1	diphthamide biosynthesis 1	287523	NM_001105809	Rn.7589	ENSRNOG00000003116		9.11e-05	0.0015	3.5481	lineplot	166
611	A_42_P561644	Info	Timm10	translocase of inner mitochondrial membrane 10 homolog (yeast)	64464	NM_172074	Rn.8106	ENSRNOG00000007883		9.2e-05	0.0015	3.6386	lineplot	302
612	A_44_P345319	Info	Chrd	chordin	117275	NM_057134	Rn.29459	ENSRNOG00000001750	TGF-beta signaling pathway	9.19e-05	0.0015	3.6238	lineplot	1192
613	A_44_P792703	Info								9.2e-05	0.0015	3.4435	lineplot	1217
614	A_44_P176416	Info	Pstk	phosphoseryl-tRNA kinase	361661	NM_001271229	Rn.199179	ENSRNOG00000020605	Aminoacyl-tRNA biosynthesis, Selenocompound metabolism	9.26e-05	0.0015	3.4916	lineplot	1017
615	A_44_P319721	Info	Steap4	STEAP family member 4	499991	NM_001044265	Rn.16959	ENSRNOG00000008602		9.36e-05	0.0016	3.352	lineplot	591
616	A_44_P524471	Info	Dimt1	DIM1 dimethyladenosine transferase 1 homolog	294718	NM_001106408	Rn.25178	ENSRNOG00000013596		9.37e-05	0.0016	3.4206	lineplot	190
617	A_44_P732571	Info								9.66e-05	0.0016	3.6493	lineplot	1094
618	A_43_P17262	Info	Tmod4	tropomodulin 4	295261	NM_001106449	Rn.22474	ENSRNOG00000021088		9.69e-05	0.0016	3.54	lineplot	880
619	A_44_P823682	Info								9.73e-05	0.0016	3.6149	lineplot	1199
620	A_42_P708480	Info	Slco1a2	solute carrier organic anion transporter family, member 1A2	170698	NM_131906	Rn.5641	ENSRNOG00000047493	Bile secretion	9.77e-05	0.0016	3.723	lineplot	887
621	A_44_P1057585	Info	Htatip2	HIV-1 Tat interactive protein 2	292935	NM_001106263	Rn.138436	ENSRNOG00000022189		9.76e-05	0.0016	3.339	lineplot	801
622	A_42_P624403	Info	Fdx1	ferredoxin 1	29189	NM_017126	Rn.6946	ENSRNOG00000012123		9.8e-05	0.0016	3.7059	lineplot	256
623	A_44_P426558	Info	Hspd1	heat shock protein 1 (chaperonin)	63868	NM_022229	Rn.102058	ENSRNOG00000014525	RNA degradation, Type I diabetes mellitus	9.85e-05	0.0016	3.5089	lineplot	96
624	A_44_P141899	Info	Ppp1r2	protein phosphatase 1, regulatory (inhibitor) subunit 2	192361	NM_138823	Rn.4016	ENSRNOG00000001733		9.88e-05	0.0016	3.4306	lineplot	568
625	A_44_P515912	Info	Mthfd2	methylenetetrahydrofolate dehydrogenase (NADP+ dependent) 2, methenyltetrahydrofolate cyclohydrolase	680308	NM_001109398	Rn.11744	ENSRNOG00000010833	Metabolic pathways, One carbon pool by folate	9.92e-05	0.0016	3.3286	lineplot	601
626	A_43_P17175	Info	Serpinb1a	serine (or cysteine) proteinase inhibitor, clade B, member 1a	291091	NM_001031642	Rn.103402	ENSRNOG00000016581		9.95e-05	0.0016	3.3111	lineplot	203
627	A_44_P152017	Info								9.96e-05	0.0016	3.5484	lineplot	1086
628	A_43_P15259	Info	Tnfrsf1a	tumor necrosis factor receptor superfamily, member 1a	25625	NM_013091	Rn.11119	ENSRNOG00000031312	Acetylation and Deacetylation of RelA in The Nucleus, Ceramide Signaling Pathway, HIV-I Nef: negative effector of Fas and TNF, Keratinocyte Differentiation, NF-kB Signaling Pathway, Regulation of transcriptional activity by PML, SODD/TNFR1 Signaling Pathway, TNF/Stress Related Signaling, TNFR1 Signaling Pathway, Adipocytokine signaling pathway, Alzheimer's disease, Amyotrophic lateral sclerosis (…	0.0001008	0.0016	3.7675	lineplot	423
629	A_44_P147726	Info								0.0001008	0.0016	3.553	lineplot	117
630	A_44_P531245	Info								0.0001007	0.0016	3.4373	lineplot	968
631	A_44_P730320	Info	Ect2	epithelial cell transforming 2	361921	NM_001108547	Rn.168292	ENSRNOG00000024365		0.000102	0.0017	3.446	lineplot	956
632	A_44_P950713	Info								0.000102	0.0017	3.5863	lineplot	1079
633	A_42_P581845	Info	Smn1	survival of motor neuron 1, telomeric	64301	NM_022509	Rn.1119	ENSRNOG00000018067	RNA transport	0.0001044	0.0017	3.4604	lineplot	293
634	A_44_P201295	Info	Mybpc2	myosin binding protein C, fast-type	292879	NM_001106257	Rn.137668	ENSRNOG00000019627		0.0001047	0.0017	3.5876	lineplot	850
635	A_43_P14909	Info	Slc29a1	solute carrier family 29 (equilibrative nucleoside transporter), member 1	63997	NM_031684	Rn.5814	ENSRNOG00000019752		0.0001052	0.0017	3.7047	lineplot	1095
636	A_44_P624280	Info								0.0001067	0.0017	3.4348	lineplot	909
637	A_44_P503868	Info								0.000107	0.0017	3.5583	lineplot	85
638	A_44_P204173	Info								0.0001073	0.0017	3.5117	lineplot	384
639	A_44_P380575	Info	Slc7a5	solute carrier family 7 (amino acid transporter light chain, L system), member 5	50719	NM_017353	Rn.32261	ENSRNOG00000018824		0.0001072	0.0017	3.4284	lineplot	648
640	A_44_P807408	Info	Ctdspl	CTD (carboxy-terminal domain, RNA polymerase II, polypeptide A) small phosphatase-like	301056	NM_001106865	Rn.37030	ENSRNOG00000046257		0.0001077	0.0017	3.4572	lineplot	1172
641	A_44_P899822	Info								0.0001083	0.0017	3.437	lineplot	224
642	A_42_P629321	Info	Wisp2	WNT1 inducible signaling pathway protein 2	29576	NM_031590	Rn.53991	ENSRNOG00000010666		0.0001089	0.0017	3.5305	lineplot	825
643	A_44_P883997	Info								0.0001088	0.0017	3.4072	lineplot	570
644	A_44_P222030	Info	Tbx3	T-box 3	353305	NM_181638	Rn.162144	ENSRNOG00000008706		0.0001103	0.0018	3.3253	lineplot	684
645	A_42_P800656	Info	Hes6	hes family bHLH transcription factor 6	316626	NM_001013179	Rn.11980	ENSRNOG00000020194		0.0001106	0.0018	3.4494	lineplot	1215
646	A_43_P16626	Info	Metrn	meteorin, glial cell differentiation regulator	287151	NM_001009962	Rn.50391	ENSRNOG00000019692		0.0001107	0.0018	3.443	lineplot	749
647	A_44_P637872	Info								0.0001117	0.0018	3.4325	lineplot	895
648	A_44_P901264	Info								0.0001131	0.0018	3.5481	lineplot	1190
649	A_44_P637384	Info								0.0001146	0.0018	3.6241	lineplot	1074
650	A_44_P651992	Info								0.0001155	0.0018	3.3626	lineplot	549
651	A_42_P614175	Info	Gal	galanin/GMAP prepropeptide	29141	NM_033237	Rn.8929	ENSRNOG00000015156		0.0001165	0.0018	3.7422	lineplot	711
652	A_44_P358194	Info	Fmo3	flavin containing monooxygenase 3	84493	NM_053433	Rn.163228	ENSRNOG00000003620	Drug metabolism - cytochrome P450	0.0001166	0.0018	3.5334	lineplot	689
653	A_44_P435618	Info	Ednrb	endothelin receptor type B	50672	NM_017333	Rn.11412	ENSRNOG00000010997	Role of EGF Receptor Transactivation by GPCRs in Cardiac Hypertrophy, Calcium signaling pathway, Melanogenesis, Neuroactive ligand-receptor interaction	0.0001172	0.0018	3.4293	lineplot	559
654	A_43_P14566	Info	Aatf	apoptosis antagonizing transcription factor	114512	NM_053720	Rn.15500	ENSRNOG00000002778		0.0001176	0.0018	3.6535	lineplot	112
655	A_44_P803025	Info								0.0001178	0.0018	3.5841	lineplot	1161
656	A_42_P622837	Info	Ptrh2	peptidyl-tRNA hydrolase 2	287593	NM_001013860	Rn.13456	ENSRNOG00000004288		0.0001189	0.0019	3.3237	lineplot	360
657	A_44_P449938	Info	Kcnj13	potassium channel, inwardly rectifying subfamily J, member 13	94341	NM_053608	Rn.14516	ENSRNOG00000016057	Protein digestion and absorption	0.0001196	0.0019	3.4587	lineplot	1134
658	A_43_P21653	Info	Steap4	STEAP family member 4	499991	NM_001044265	Rn.16959	ENSRNOG00000008602		0.0001199	0.0019	3.3068	lineplot	595
659	A_42_P587156	Info	Nek1	NIMA-related kinase 1	290705	NM_001106082	Rn.163326	ENSRNOG00000010418		0.0001205	0.0019	3.6458	lineplot	945
660	A_44_P524472	Info	Dimt1	DIM1 dimethyladenosine transferase 1 homolog	294718	NM_001106408	Rn.25178	ENSRNOG00000013596		0.0001213	0.0019	3.3115	lineplot	196
661	A_44_P1053706	Info	Nip7	NIP7, nucleolar pre-rRNA processing protein	192180	NM_138847	Rn.127815	ENSRNOG00000020391		0.0001216	0.0019	3.6872	lineplot	476
662	A_44_P495480	Info	Fos	FBJ osteosarcoma oncogene	314322	NM_022197	Rn.103750	ENSRNOG00000008015	B Cell Survival Pathway, BCR Signaling Pathway, Cadmium induces DNA synthesis and proliferation in macrophages, EGF Signaling Pathway, EPO Signaling Pathway, Fc Epsilon Receptor I Signaling in Mast Cells, IGF-1 Signaling Pathway, IL 2 signaling pathway, IL 3 signaling pathway, IL 6 signaling pathway, IL-2 Receptor Beta Chain in T cell Activation, Inhibition of Cellular Proliferation by Gleevec, I…	0.0001221	0.0019	3.6879	lineplot	725
663	A_44_P685554	Info	Dcdc2	doublecortin domain containing 2	291130	NM_001106110	Rn.45430	ENSRNOG00000017511		0.0001234	0.0019	3.6398	lineplot	1041
664	A_42_P676304	Info	Ifitm1	interferon induced transmembrane protein 1	293618	NM_001106314	Rn.22087	ENSRNOG00000004273	B cell receptor signaling pathway	0.0001251	0.0019	3.7574	lineplot	108
665	A_44_P1053404	Info	Fcer1g	Fc fragment of IgE, high affinity I, receptor for; gamma polypeptide	25441	NM_001131001	Rn.201810	ENSRNOG00000024159	Fc Epsilon Receptor I Signaling in Mast Cells, Asthma, Fc epsilon RI signaling pathway, Natural killer cell mediated cytotoxicity	0.000125	0.0019	3.8575	lineplot	65
666	A_44_P557233	Info	Mag	myelin-associated glycoprotein	29409	NM_017190	Rn.87331	ENSRNOG00000021023	Cell adhesion molecules (CAMs)	0.0001248	0.0019	3.7679	lineplot	1002
667	A_42_P534172	Info	Cd52	CD52 molecule	117054	NM_053983	Rn.34155	ENSRNOG00000015403		0.0001278	0.002	3.5598	lineplot	700
668	A_43_P14894	Info	Nppb	natriuretic peptide B	25105	NM_031545	Rn.3835	ENSRNOG00000008141		0.0001298	0.002	3.3252	lineplot	803
669	A_44_P191822	Info	Cml5	camello-like 5	114020	NM_080884	Rn.205673	ENSRNOG00000015768		0.0001299	0.002	3.4756	lineplot	1178
670	A_44_P713970	Info								0.0001298	0.002	3.4718	lineplot	789
671	A_44_P187767	Info	Rsl1d1	ribosomal L1 domain containing 1	302898	NM_001008876	Rn.154542	ENSRNOG00000032439		0.0001301	0.002	3.529	lineplot	260
672	A_44_P487355	Info	Zfp281	zinc finger protein 281	305083	NM_001012030	Rn.204958	ENSRNOG00000058643		0.0001315	0.002	3.5754	lineplot	600
673	A_44_P670516	Info								0.0001321	0.002	3.5063	lineplot	1174
674	A_44_P936248	Info	Slc24a3	solute carrier family 24 (sodium/potassium/calcium exchanger), member 3	85267	NM_053505	Rn.206123			0.0001325	0.002	3.4499	lineplot	1166
675	A_44_P423130	Info								0.0001335	0.002	3.4743	lineplot	865
676	A_44_P1051724	Info	Heph	hephaestin	117240	NM_133304	Rn.43849	ENSRNOG00000012294		0.0001342	0.002	3.4785	lineplot	931
677	A_44_P232285	Info								0.0001346	0.002	3.4518	lineplot	307
678	A_44_P437721	Info								0.000135	0.002	3.4503	lineplot	1224
679	A_44_P190838	Info	Fat4	FAT atypical cadherin 4	310341	NM_001191705	Rn.30629	ENSRNOG00000028335		0.0001356	0.0021	3.4817	lineplot	989
680	A_44_P407707	Info	Nufip1	nuclear fragile X mental retardation protein interacting protein 1	364430	NM_001007758	Rn.154742	ENSRNOG00000001033		0.0001377	0.0021	3.4242	lineplot	438
681	A_44_P174749	Info	Srrm2	serine/arginine repetitive matrix 2	302969	NM_001277154	Rn.162027	ENSRNOG00000058561		0.0001387	0.0021	3.7132	lineplot	863
682	A_44_P592983	Info								0.000139	0.0021	3.4403	lineplot	924
683	A_44_P824202	Info								0.0001389	0.0021	3.4915	lineplot	1008
684	A_42_P584734	Info	Gdf10	growth differentiation factor 10	79216	NM_024375	Rn.8707	ENSRNOG00000051993		0.0001399	0.0021	3.7327	lineplot	898
685	A_44_P481381	Info	Add2	adducin 2 (beta)	24171	NM_001109880	Rn.11353	ENSRNOG00000015903		0.0001399	0.0021	3.376	lineplot	703
686	A_44_P612277	Info	Utp15	UTP15, U3 small nucleolar ribonucleoprotein, homolog (S. cerevisiae)	310019	NM_001107647	Rn.7959	ENSRNOG00000016591	Ribosome biogenesis in eukaryotes	0.0001397	0.0021	3.491	lineplot	465
687	A_43_P15022	Info	Pik3ap1	phosphoinositide-3-kinase adaptor protein 1	294048	NM_001106368	Rn.15411	ENSRNOG00000013309	B cell receptor signaling pathway	0.0001437	0.0021	3.417	lineplot	824
688	A_44_P203145	Info	Cacna1c	calcium channel, voltage-dependent, L type, alpha 1C subunit	24239	NM_012517	Rn.9827	ENSRNOG00000007090	Alzheimer's disease, Arrhythmogenic right ventricular cardiomyopathy (ARVC), Calcium signaling pathway, Cardiac muscle contraction, Dilated cardiomyopathy, GnRH signaling pathway, Hypertrophic cardiomyopathy (HCM), Long-term potentiation, MAPK signaling pathway, Type II diabetes mellitus, Vascular smooth muscle contraction	0.0001434	0.0021	3.626	lineplot	615
689	A_44_P517682	Info	Tomm70a	translocase of outer mitochondrial membrane 70 homolog A (S. cerevisiae)	304017	NM_212519	Rn.61703	ENSRNOG00000001640		0.0001437	0.0021	3.6533	lineplot	149
690	A_44_P109927	Info	Ahsa2	AHA1, activator of heat shock protein ATPase 2	305577	NM_001107241	Rn.163264	ENSRNOG00000052142		0.000144	0.0021	3.3627	lineplot	51
691	A_44_P730197	Info								0.000145	0.0022	3.4317	lineplot	889
692	A_43_P18947	Info	Gmps	guanine monophosphate synthase	295088	NM_001024754	Rn.12593	ENSRNOG00000051151	Drug metabolism - other enzymes, Metabolic pathways, Purine metabolism	0.0001474	0.0022	3.4193	lineplot	271
693	A_44_P359684	Info	Nfkbiz	nuclear factor of kappa light polypeptide gene enhancer in B-cells inhibitor, zeta	304005	NM_001107095	Rn.58420	ENSRNOG00000031163		0.0001475	0.0022	3.4346	lineplot	1179
694	A_44_P462326	Info	Brix1	BRX1, biogenesis of ribosomes	294799	NM_001029915	Rn.17880	ENSRNOG00000018021		0.0001475	0.0022	3.5738	lineplot	475
695	A_44_P960491	Info	Uap1	UDP-N-acetylglucosamine pyrophosphorylase 1	498272	NM_001191930	Rn.138943	ENSRNOG00000002926	Amino sugar and nucleotide sugar metabolism, Metabolic pathways	0.0001474	0.0022	3.6828	lineplot	674
696	A_44_P1007449	Info	Acad10	acyl-CoA dehydrogenase family, member 10	304500	NM_001134537	Rn.13452	ENSRNOG00000037815		0.0001491	0.0022	3.5642	lineplot	1197
697	A_44_P1025102	Info	Plscr1	phospholipid scramblase 1	117540	NM_057194	Rn.96807	ENSRNOG00000008048		0.0001492	0.0022	3.5149	lineplot	331
698	A_42_P706230	Info	Sez6	seizure related 6 homolog (mouse)	192247	NM_001105754	Rn.52541	ENSRNOG00000009350		0.0001502	0.0022	3.6127	lineplot	988
699	A_44_P201558	Info								0.0001524	0.0022	3.604	lineplot	1045
700	A_44_P301922	Info	Lgi1	leucine-rich, glioma inactivated 1	252892	NM_145769	Rn.83615	ENSRNOG00000014758		0.0001523	0.0022	3.5043	lineplot	1184
701	A_44_P732045	Info								0.0001535	0.0022	3.4268	lineplot	886
702	A_44_P253268	Info								0.0001543	0.0023	3.5951	lineplot	467
703	A_44_P391784	Info								0.000154	0.0023	3.5944	lineplot	200
704	A_44_P620208	Info								0.0001543	0.0023	3.6891	lineplot	1151
705	A_44_P883869	Info								0.0001575	0.0023	3.8799	lineplot	1016
706	A_44_P229641	Info								0.000158	0.0023	3.433	lineplot	958
707	A_44_P289277	Info								0.0001582	0.0023	3.3562	lineplot	34
708	A_44_P745827	Info								0.0001624	0.0024	3.3179	lineplot	128
709	A_43_P14199	Info								0.0001636	0.0024	3.7471	lineplot	1038
710	A_44_P496631	Info	Timm9	translocase of inner mitochondrial membrane 9 homolog (yeast)	171139	NM_001276429	Rn.8459	ENSRNOG00000008222		0.0001637	0.0024	3.397	lineplot	389
711	A_44_P398729	Info	Sbno2	strawberry notch homolog 2 (Drosophila)	314619	NM_001108068	Rn.67287	ENSRNOG00000013987		0.0001648	0.0024	3.3185	lineplot	333
712	A_44_P311693	Info								0.0001662	0.0024	3.3328	lineplot	309
713	A_44_P381069	Info	Glul	glutamate-ammonia ligase	24957	NM_017073	Rn.2204	ENSRNOG00000049560	Alanine, aspartate and glutamate metabolism, Arginine and proline metabolism, Metabolic pathways, Nitrogen metabolism	0.0001664	0.0024	3.6607	lineplot	634
714	A_44_P464942	Info								0.000166	0.0024	3.5207	lineplot	762
715	A_42_P651962	Info	Hspd1	heat shock protein 1 (chaperonin)	63868	NM_022229	Rn.102058	ENSRNOG00000014525	RNA degradation, Type I diabetes mellitus	0.0001671	0.0024	3.6824	lineplot	143
716	A_44_P1036170	Info	Nle1	notchless homolog 1 (Drosophila)	303372	NM_001127534	Rn.19087	ENSRNOG00000008287		0.000167	0.0024	3.6284	lineplot	283
717	A_44_P241139	Info								0.0001675	0.0024	3.3147	lineplot	699
718	A_44_P623115	Info	Slc43a2	solute carrier family 43 (amino acid system L transporter), member 2	287532	NM_001105812	Rn.204988	ENSRNOG00000003835		0.0001679	0.0024	3.4034	lineplot	812
719	A_44_P805242	Info								0.0001684	0.0024	3.7427	lineplot	511
720	A_44_P312154	Info								0.0001691	0.0024	3.3927	lineplot	398
721	A_44_P257058	Info	Adamts1	ADAM metallopeptidase with thrombospondin type 1 motif, 1	79252	NM_024400	Rn.7897	ENSRNOG00000001607		0.0001695	0.0024	3.3878	lineplot	686
722	A_43_P17969	Info	Nrcam	neuronal cell adhesion molecule	497815	NM_013150	Rn.10691	ENSRNOG00000004067	Cell adhesion molecules (CAMs)	0.00017	0.0024	3.3721	lineplot	212
723	A_42_P489167	Info								0.0001704	0.0024	3.6538	lineplot	967
724	A_44_P280965	Info	Mcl1	myeloid cell leukemia 1	60430	NM_021846	Rn.129914			0.0001711	0.0024	3.7467	lineplot	590
725	A_44_P963682	Info								0.0001713	0.0024	3.445	lineplot	1051
726	A_44_P809199	Info								0.0001721	0.0024	3.5195	lineplot	1155
727	A_43_P10006	Info	Map2k3	mitogen activated protein kinase kinase 3	303200	NM_001100674	Rn.100064	ENSRNOG00000006612	fMLP induced chemokine gene expression in HMC-1 cells, GATA3 participate in activating the Th2 cytokine genes expression, Human Cytomegalovirus and Map Kinase Pathways, Keratinocyte Differentiation, Links between Pyk2 and Map Kinases, MAPKinase Signaling Pathway, NFkB activation by Nontypeable Hemophilus influenzae, Signal transduction through IL1R, TNF/Stress Related Signaling, Toll-Like Recepto…	0.0001725	0.0024	3.8147	lineplot	596
728	A_44_P344181	Info	Map6	microtubule-associated protein 6	29457	NM_017204	Rn.37490	ENSRNOG00000027204		0.0001731	0.0024	3.4029	lineplot	434
729	A_44_P534808	Info	Tmem45a	transmembrane protein 45A	680866	NM_001191074	Rn.198247	ENSRNOG00000048935		0.0001753	0.0025	3.574	lineplot	1054
730	A_44_P172489	Info	Acsl1	acyl-CoA synthetase long-chain family member 1	25288	NM_012820	Rn.6215	ENSRNOG00000010633	Adipocytokine signaling pathway, Fatty acid degradation, Metabolic pathways, Peroxisome, PPAR signaling pathway	0.0001789	0.0025	3.4346	lineplot	1188
731	A_44_P424481	Info								0.0001793	0.0025	3.3268	lineplot	771
732	A_44_P923195	Info	Wdfy3	WD repeat and FYVE domain containing 3	305164	NM_001170551	Rn.57981	ENSRNOG00000061121		0.0001799	0.0025	3.5557	lineplot	860
733	A_44_P1055795	Info	Trmt10c	tRNA methyltransferase 10 homolog C (S. cerevisiae)	304012	NM_001008337	Rn.13590	ENSRNOG00000039567		0.0001808	0.0025	3.5084	lineplot	571
734	A_44_P622060	Info								0.0001823	0.0026	3.5966	lineplot	504
735	A_42_P704824	Info	Cirh1a	cirrhosis, autosomal recessive 1A (cirhin)	291987	NM_001009640	Rn.106235	ENSRNOG00000020333	Ribosome biogenesis in eukaryotes	0.0001828	0.0026	3.4642	lineplot	366
736	A_43_P15057	Info								0.0001836	0.0026	3.8936	lineplot	736
737	A_44_P638239	Info								0.0001842	0.0026	3.4445	lineplot	1116
738	A_44_P683415	Info								0.0001852	0.0026	3.3165	lineplot	59
739	A_44_P1011386	Info	Znhit6	zinc finger, HIT-type containing 6	292160	NM_001106203	Rn.162633	ENSRNOG00000030049		0.0001865	0.0026	3.6356	lineplot	168
740	A_44_P151138	Info								0.0001862	0.0026	3.5455	lineplot	661
741	A_44_P540279	Info	Top1	topoisomerase (DNA) I	64550	NM_022615	Rn.91572	ENSRNOG00000047611		0.0001865	0.0026	3.4581	lineplot	566
742	A_44_P155788	Info	2016-03-01	mitochondrial amidoxime reducing component 1	690745	NM_001100811	Rn.26676	ENSRNOG00000004101		0.0001895	0.0026	3.4881	lineplot	905
743	A_44_P1021361	Info	Tlr3	toll-like receptor 3	364594	NM_198791	Rn.15273	ENSRNOG00000021726	Hepatitis C, Toll-like receptor signaling pathway	0.0001926	0.0027	3.5382	lineplot	983
744	A_43_P10280	Info	Gria3	glutamate receptor, ionotropic, AMPA 3	29628	NM_001112742	Rn.74049	ENSRNOG00000007682	Long-term depression, Neuroactive ligand-receptor interaction	0.0001932	0.0027	3.4662	lineplot	741
745	A_43_P11992	Info	Ntrk3	neurotrophic tyrosine kinase, receptor, type 3	29613	NM_001270655	Rn.9963	ENSRNOG00000018674	Neurotrophin signaling pathway	0.0001937	0.0027	3.6944	lineplot	1159
746	A_44_P242397	Info	Ppp2r2b	protein phosphatase 2, regulatory subunit B, beta	60660	NM_022209	Rn.44437	ENSRNOG00000018851	Chagas disease (American trypanosomiasis), Hepatitis C, mRNA surveillance pathway, Tight junction	0.000196	0.0027	3.5063	lineplot	1081
747	A_43_P13337	Info	Stip1	stress-induced phosphoprotein 1	192277	NM_138911	Rn.22614	ENSRNOG00000021164	Prion diseases	0.0001978	0.0027	3.3287	lineplot	780
748	A_43_P10201	Info								0.0001984	0.0027	3.3978	lineplot	53
749	A_44_P855990	Info								0.0002016	0.0028	3.4562	lineplot	642
750	A_43_P19039	Info	Ccdc34	coiled-coil domain containing 34	362187	NM_001108587	Rn.18453	ENSRNOG00000005902		0.0002026	0.0028	3.6078	lineplot	1003
751	A_44_P1016988	Info								0.0002068	0.0028	3.7838	lineplot	1175
752	A_42_P638620	Info	Lcn2	lipocalin 2	170496	NM_130741	Rn.11303	ENSRNOG00000013973		0.0002078	0.0028	3.5009	lineplot	540
753	A_44_P318891	Info								0.0002079	0.0028	3.4637	lineplot	792
754	A_44_P535913	Info	Rnmtl1	RNA methyltransferase like 1	360569	NM_001108282	Rn.83045	ENSRNOG00000037238		0.000209	0.0028	3.4126	lineplot	279
755	A_44_P555664	Info								0.0002106	0.0029	3.4368	lineplot	454
756	A_44_P149896	Info	LOC363337	similar to RIKEN cDNA 1700081O22	363337	NM_001014221	Rn.198445	ENSRNOG00000042971		0.000211	0.0029	3.5435	lineplot	759
757	A_42_P741027	Info	Jun	jun proto-oncogene	24516	NM_021835	Rn.93714	ENSRNOG00000026293	Agrin in Postsynaptic Differentiation, Angiotensin II mediated activation of JNK Pathway via Pyk2 dependent signaling, ATM Signaling Pathway, BCR Signaling Pathway, Cadmium induces DNA synthesis and proliferation in macrophages, D4-GDI Signaling Pathway, EGF Signaling Pathway, EPO Signaling Pathway, FAS signaling pathway ( CD95 ), Fc Epsilon Receptor I Signaling in Mast Cells, IGF-1 Signaling Pat…	0.0002123	0.0029	3.889	lineplot	1040
758	A_44_P118625	Info	Calb1	calbindin 1	83839	NM_031984	Rn.3908	ENSRNOG00000007456		0.0002136	0.0029	3.4301	lineplot	716
759	A_44_P1017662	Info	Acsl1	acyl-CoA synthetase long-chain family member 1	25288	NM_012820	Rn.6215	ENSRNOG00000010633	Adipocytokine signaling pathway, Fatty acid degradation, Metabolic pathways, Peroxisome, PPAR signaling pathway	0.0002153	0.0029	3.7336	lineplot	1021
760	A_44_P992289	Info								0.0002171	0.0029	3.4343	lineplot	1015
761	A_44_P685899	Info								0.000218	0.0029	3.7864	lineplot	1070
762	A_44_P868694	Info								0.000219	0.003	3.4379	lineplot	84
763	A_44_P1058980	Info	Utp3	UTP3, small subunit (SSU) processome component, homolog (S. cerevisiae)	305258	NM_001012036	Rn.23516	ENSRNOG00000003599		0.0002203	0.003	3.5196	lineplot	431
764	A_44_P509500	Info	Akap2	A kinase (PRKA) anchor protein 2	298024	NM_001011974	Rn.162811	ENSRNOG00000011504		0.0002205	0.003	3.3258	lineplot	599
765	A_44_P508906	Info								0.0002235	0.003	3.4999	lineplot	1096
766	A_44_P683643	Info								0.0002241	0.003	3.6724	lineplot	1183
767	A_44_P1035656	Info	Cd24	CD24 molecule	25145	NM_012752	Rn.6007	ENSRNOG00000000321	Hematopoietic cell lineage	0.0002281	0.003	3.4121	lineplot	296
768	A_44_P231724	Info								0.0002277	0.003	3.5927	lineplot	225
769	A_44_P436808	Info	Cilp	cartilage intermediate layer protein, nucleotide pyrophosphohydrolase	315761	NM_001108161	Rn.163026	ENSRNOG00000029911		0.0002283	0.003	3.4276	lineplot	901
770	A_44_P714133	Info								0.0002282	0.003	3.7513	lineplot	176
771	A_44_P960490	Info	Uap1	UDP-N-acetylglucosamine pyrophosphorylase 1	498272	NM_001191930	Rn.138943	ENSRNOG00000002926	Amino sugar and nucleotide sugar metabolism, Metabolic pathways	0.0002272	0.003	3.8423	lineplot	679
772	A_44_P234077	Info								0.000229	0.003	3.6133	lineplot	639
773	A_43_P14699	Info	LOC100912041	uncharacterized LOC100912041	100912041	NR_131096	Rn.198535			0.0002324	0.0031	3.8478	lineplot	406
774	A_44_P171321	Info	Coq10b	coenzyme Q10B	301416	NM_001009671	Rn.101706	ENSRNOG00000014456		0.0002324	0.0031	3.6807	lineplot	680
775	A_44_P237886	Info	Vdac1	voltage-dependent anion channel 1	83529	NM_031353	Rn.54594	ENSRNOG00000006375	Calcium signaling pathway, Huntington's disease, Parkinson's disease	0.0002326	0.0031	3.3198	lineplot	526
776	A_44_P915922	Info								0.0002322	0.0031	3.5722	lineplot	1068
777	A_44_P544974	Info	Nifk	nucleolar protein interacting with the FHA domain of MKI67	246042	NM_139186	Rn.20901	ENSRNOG00000025701		0.0002335	0.0031	3.3085	lineplot	501
778	A_44_P176501	Info	Rrp15	ribosomal RNA processing 15 homolog (S. cerevisiae)	360895	NM_001009702	Rn.137835	ENSRNOG00000002450		0.0002339	0.0031	3.3151	lineplot	142
779	A_44_P137618	Info	Prdx5	peroxiredoxin 5	113898	NM_053610	Rn.2944	ENSRNOG00000021125	Peroxisome	0.0002352	0.0031	3.8832	lineplot	90
780	A_44_P217810	Info	Dzip1	DAZ interacting zinc finger protein 1	364475	XM_001078447	Rn.24061	ENSRNOG00000010311		0.0002352	0.0031	3.6825	lineplot	1146
781	A_44_P501204	Info	Nup54	nucleoporin 54	53372	NM_017361	Rn.11160	ENSRNOG00000002247	RNA transport	0.0002351	0.0031	3.4228	lineplot	480
782	A_44_P121374	Info	Hsph1	heat shock 105/110 protein 1	288444	NM_001011901	Rn.37805	ENSRNOG00000000902	Protein processing in endoplasmic reticulum	0.0002377	0.0031	3.3529	lineplot	198
783	A_44_P1006090	Info	Spg20	spastic paraplegia 20 (Troyer syndrome)	295053	NM_001106433	Rn.7964	ENSRNOG00000014155		0.0002417	0.0032	3.5298	lineplot	1149
784	A_44_P395709	Info	Rac1	ras-related C3 botulinum toxin substrate 1	363875	NM_134366	Rn.29157	ENSRNOG00000001068	Adherens junction, Amyotrophic lateral sclerosis (ALS), Axon guidance, B cell receptor signaling pathway, Bacterial invasion of epithelial cells, Chemokine signaling pathway, Colorectal cancer, Epithelial cell signaling in Helicobacter pylori infection, Fc epsilon RI signaling pathway, Fc gamma R-mediated phagocytosis, Focal adhesion, Leukocyte transendothelial migration, MAPK signaling pathway, …	0.0002431	0.0032	3.4066	lineplot	227
785	A_44_P424441	Info								0.0002471	0.0032	3.6182	lineplot	756
786	A_44_P529562	Info	Slc30a1	solute carrier family 30 (zinc transporter), member 1	58976	NM_022853	Rn.10120	ENSRNOG00000004749		0.000248	0.0032	3.3075	lineplot	532
787	A_44_P428420	Info	Ctsz	cathepsin Z	252929	NM_183330	Rn.1475	ENSRNOG00000050697	Lysosome	0.000249	0.0033	3.4417	lineplot	805
788	A_44_P280759	Info	Npm1	nucleophosmin (nucleolar phosphoprotein B23, numatrin)	25498	NM_012992	Rn.54537	ENSRNOG00000004616		0.0002512	0.0033	3.8873	lineplot	229
789	A_44_P561048	Info	Rcsd1	RCSD domain containing 1	360872	NM_001108349	Rn.99138	ENSRNOG00000003283		0.000252	0.0033	3.4445	lineplot	878
790	A_43_P19094	Info	Elovl7	ELOVL fatty acid elongase 7	361895	NM_001191844	Rn.105650	ENSRNOG00000010450		0.0002528	0.0033	3.4866	lineplot	760
791	A_43_P20759	Info								0.0002532	0.0033	3.4939	lineplot	1053
792	A_44_P1049827	Info	Nsg1	neuron specific gene family member 1	25247	NM_024128	Rn.2865	ENSRNOG00000005700		0.0002539	0.0033	3.4287	lineplot	959
793	A_44_P899149	Info	Synpo2	synaptopodin 2	499702	NM_001191963	Rn.7078	ENSRNOG00000014867		0.000255	0.0033	3.5217	lineplot	839
794	A_44_P855945	Info								0.0002573	0.0033	3.3575	lineplot	378
795	A_42_P552439	Info	Cldn14	claudin 14	304073	NM_001013429	Rn.11783	ENSRNOG00000001691	Cell adhesion molecules (CAMs), Hepatitis C, Leukocyte transendothelial migration, Tight junction	0.0002581	0.0033	3.3122	lineplot	574
796	A_44_P473594	Info								0.0002578	0.0033	3.7616	lineplot	731
797	A_44_P779002	Info								0.0002585	0.0033	3.467	lineplot	875
798	A_44_P410378	Info	RGD1310769	similar to HSPC288	299207	NM_001106749	Rn.162887	ENSRNOG00000008781		0.0002595	0.0033	3.5583	lineplot	1152
799	A_44_P377473	Info								0.0002603	0.0033	3.3662	lineplot	81
800	A_44_P1029403	Info								0.0002616	0.0034	3.5558	lineplot	718
801	A_44_P983155	Info								0.0002637	0.0034	3.5496	lineplot	734
802	A_44_P621633	Info	Dhrs3	dehydrogenase/reductase (SDR family) member 3	313689	NM_001037199	Rn.12011	ENSRNOG00000015736	Metabolic pathways, Retinol metabolism	0.0002664	0.0034	3.6773	lineplot	1007
803	A_42_P639460	Info	Atl1	atlastin GTPase 1	362750	NM_001009831	Rn.135117	ENSRNOG00000005063		0.000267	0.0034	3.6425	lineplot	1108
804	A_44_P270468	Info	Slc15a3	solute carrier family 15 (oligopeptide transporter), member 3	246239	NM_139341	Rn.17317	ENSRNOG00000021644		0.0002678	0.0034	3.3241	lineplot	797
805	A_44_P513677	Info								0.0002676	0.0034	3.3577	lineplot	164
806	A_43_P13272	Info	Agt	angiotensinogen (serpin peptidase inhibitor, clade A, member 8)	24179	NM_134432	Rn.6319	ENSRNOG00000018445	Angiotensin II mediated activation of JNK Pathway via Pyk2 dependent signaling, Angiotensin-converting enzyme 2 regulates heart function, Bioactive Peptide Induced Signaling Pathway, NFAT and Hypertrophy of the heart (Transcription in the broken heart), Role of EGF Receptor Transactivation by GPCRs in Cardiac Hypertrophy, Renin-angiotensin system	0.0002697	0.0034	3.6472	lineplot	505
807	A_44_P916210	Info								0.0002705	0.0034	3.7036	lineplot	727
808	A_44_P178162	Info	Agfg1	ArfGAP with FG repeats 1	363266	NM_001135596	Rn.3734	ENSRNOG00000015619		0.0002716	0.0035	3.3171	lineplot	264
809	A_44_P210563	Info	H1f0	H1 histone family, member 0	24437	NM_012578	Rn.3129			0.000273	0.0035	3.4362	lineplot	1107
810	A_44_P531324	Info	Arhgap9	Rho GTPase activating protein 9	362893	NM_001012198	Rn.14833	ENSRNOG00000006946		0.0002745	0.0035	3.4777	lineplot	33
811	A_44_P249784	Info	Nek1	NIMA-related kinase 1	290705	NM_001106082	Rn.163326	ENSRNOG00000010418		0.0002749	0.0035	3.7313	lineplot	936
812	A_44_P447701	Info								0.0002779	0.0035	3.3724	lineplot	798
813	A_44_P915877	Info								0.0002786	0.0035	3.4532	lineplot	758
814	A_42_P598934	Info	Lrrfip1	leucine rich repeat (in FLII) interacting protein 1	367314	NM_001014269	Rn.153995	ENSRNOG00000019892		0.0002809	0.0035	3.6885	lineplot	485
815	A_44_P208601	Info								0.0002834	0.0036	3.5885	lineplot	1170
816	A_44_P239009	Info								0.000283	0.0036	3.3972	lineplot	138
817	A_44_P803846	Info								0.0002831	0.0036	3.7296	lineplot	1091
818	A_44_P174374	Info	Ephx1	epoxide hydrolase 1, microsomal (xenobiotic)	25315	NM_001034090	Rn.3603	ENSRNOG00000003515	Eicosanoid Metabolism, Bile secretion, Metabolism of xenobiotics by cytochrome P450	0.000287	0.0036	3.5493	lineplot	1039
819	A_44_P359150	Info	G3bp1	GTPase activating protein (SH3 domain) binding protein 1	171092	NM_133565	Rn.25201	ENSRNOG00000013186		0.0002864	0.0036	3.5864	lineplot	147
820	A_44_P605194	Info	Cwc25	CWC25 spliceosome-associated protein homolog	360613	NM_001108295	Rn.6626	ENSRNOG00000004091		0.0002867	0.0036	3.3316	lineplot	687
821	A_44_P490235	Info								0.0002889	0.0036	3.4507	lineplot	179
822	A_44_P240436	Info								0.0002931	0.0037	3.56	lineplot	922
823	A_43_P10712	Info								0.0002936	0.0037	3.4733	lineplot	1200
824	A_44_P643501	Info								0.0002942	0.0037	3.6571	lineplot	877
825	A_42_P675672	Info	Ctu2	cytosolic thiouridylase subunit 2 homolog (S. pombe)	292069	NM_001037094	Rn.20640	ENSRNOG00000051531	Sulfur relay system	0.0002956	0.0037	3.53	lineplot	547
826	A_44_P506635	Info	Ifrd2	interferon-related developmental regulator 2	300994	NM_001047871	Rn.8306	ENSRNOG00000016150		0.0002995	0.0037	3.5151	lineplot	157
827	A_44_P894727	Info								0.0002999	0.0037	3.3093	lineplot	666
828	A_44_P174992	Info	Ifi47	interferon gamma inducible protein 47	246208	NM_172019	Rn.8717	ENSRNOG00000002470		0.0003019	0.0037	3.5036	lineplot	609
829	A_44_P545193	Info	Hsd11b2	hydroxysteroid 11-beta dehydrogenase 2	25117	NM_017081	Rn.10186	ENSRNOG00000017084	Aldosterone-regulated sodium reabsorption, Metabolic pathways, Steroid hormone biosynthesis	0.0003044	0.0038	3.5062	lineplot	1013
830	A_44_P242580	Info								0.0003048	0.0038	3.4452	lineplot	1181
831	A_44_P261444	Info	Nfkbia	nuclear factor of kappa light polypeptide gene enhancer in B-cells inhibitor, alpha	25493	NM_001105720	Rn.12550	ENSRNOG00000007390	Acetylation and Deacetylation of RelA in The Nucleus, Activation of PKC through G protein coupled receptor, AKT Signaling Pathway, ATM Signaling Pathway, Cadmium induces DNA synthesis and proliferation in macrophages, CD40L Signaling Pathway, Double Stranded RNA Induced Gene Expression, Erythropoietin mediated neuroprotection through NF-kB, fMLP induced chemokine gene expression in HMC-1 cells, H…	0.0003077	0.0038	3.4298	lineplot	1047
832	A_44_P303430	Info								0.000308	0.0038	3.691	lineplot	649
833	A_44_P350858	Info	Col1a2	collagen, type I, alpha 2	84352	NM_053356	Rn.107239	ENSRNOG00000011292	Amoebiasis, ECM-receptor interaction, Focal adhesion, Protein digestion and absorption	0.0003074	0.0038	3.6023	lineplot	1145
834	A_44_P656575	Info	Tmem229a	transmembrane protein 229A	685756	NM_001109480	Rn.28477	ENSRNOG00000039464		0.0003072	0.0038	3.4813	lineplot	1109
835	A_44_P975347	Info	LOC100909675	uncharacterized LOC100909675	100909675	NR_110709	Rn.101847			0.000309	0.0038	3.7321	lineplot	491
836	A_44_P808472	Info								0.0003106	0.0038	3.4712	lineplot	201
837	A_44_P496934	Info	Srfbp1	serum response factor binding protein 1	291469	NM_001005536	Rn.101802	ENSRNOG00000014808		0.0003125	0.0038	3.4739	lineplot	401
838	A_43_P12530	Info	Suox	sulfite oxidase	81805	NM_031127	Rn.25720	ENSRNOG00000005987	Sulfur metabolism	0.0003135	0.0038	3.4483	lineplot	916
839	A_44_P291626	Info								0.0003139	0.0038	3.4242	lineplot	631
840	A_44_P621304	Info								0.0003141	0.0038	3.4131	lineplot	557
841	A_44_P833822	Info	Mapkapk3	mitogen-activated protein kinase-activated protein kinase 3	315994	NM_001012127	Rn.8789	ENSRNOG00000014832	MAPK signaling pathway, VEGF signaling pathway	0.0003143	0.0038	3.3604	lineplot	810
842	A_44_P390615	Info								0.0003165	0.0039	3.5411	lineplot	662
843	A_44_P541640	Info								0.0003169	0.0039	3.5012	lineplot	705
844	A_44_P944375	Info								0.0003168	0.0039	3.5333	lineplot	15
845	A_44_P134865	Info	Snrnp40	small nuclear ribonucleoprotein 40 (U5)	313056	NM_001134556	Rn.15351	ENSRNOG00000012219	Spliceosome	0.0003175	0.0039	3.4872	lineplot	367
846	A_44_P730508	Info								0.0003179	0.0039	3.5435	lineplot	975
847	A_44_P775932	Info								0.0003204	0.0039	3.3957	lineplot	189
848	A_43_P12333	Info	RT1-M3-1	RT1 class Ib, locus M3, gene 1	24747	NM_022921	Rn.92606	ENSRNOG00000000763		0.0003246	0.0039	3.6158	lineplot	963
849	A_44_P441947	Info								0.0003254	0.0039	3.626	lineplot	495
850	A_42_P489764	Info	Gjb2	gap junction protein, beta 2	394266	NM_001004099	Rn.219269	ENSRNOG00000008855		0.0003273	0.0039	3.7287	lineplot	1123
851	A_42_P699217	Info								0.0003273	0.0039	3.8641	lineplot	1182
852	A_44_P1042756	Info	Slc7a10	solute carrier family 7 (neutral amino acid transporter light chain, asc system), member 10	114518	NM_053726	Rn.128083	ENSRNOG00000010938		0.0003271	0.0039	3.4395	lineplot	737
853	A_44_P172604	Info	Ugcg	UDP-glucose ceramide glucosyltransferase	83626	NM_031795	Rn.24091	ENSRNOG00000015644	Metabolic pathways, Sphingolipid metabolism	0.0003263	0.0039	3.578	lineplot	555
854	A_44_P654145	Info	Zfp365	zinc finger protein 365	499425	NM_001025145	Rn.24356	ENSRNOG00000000638		0.0003284	0.0039	3.5036	lineplot	1049
855	A_44_P699567	Info								0.0003283	0.0039	3.4831	lineplot	1140
856	A_44_P349689	Info	Atl1	atlastin GTPase 1	362750	NM_001009831	Rn.135117	ENSRNOG00000005063		0.0003291	0.0039	3.5011	lineplot	745
857	A_44_P240274	Info	Emcn	endomucin	295490	NM_001004228	Rn.8542	ENSRNOG00000022910		0.00033	0.004	3.6238	lineplot	876
858	A_44_P348825	Info	Arf2	ADP-ribosylation factor 2	79119	NM_024150	Rn.62175	ENSRNOG00000004807		0.0003336	0.004	3.3072	lineplot	636
859	A_44_P721714	Info	Rpl32	ribosomal protein L32	28298	NM_013226	Rn.110966	ENSRNOG00000010746	Ribosome	0.0003351	0.004	3.5386	lineplot	885
860	A_43_P11082	Info	RGD1311756	similar to hypothetical protein FLJ20950	362769	NM_001173557	Rn.3768	ENSRNOG00000004442		0.0003376	0.004	3.6279	lineplot	1137
861	A_43_P14632	Info	Acsl1	acyl-CoA synthetase long-chain family member 1	25288	NM_012820	Rn.6215	ENSRNOG00000010633	Adipocytokine signaling pathway, Fatty acid degradation, Metabolic pathways, Peroxisome, PPAR signaling pathway	0.0003383	0.004	3.9664	lineplot	1046
862	A_44_P114308	Info	Hsp90aa1	heat shock protein 90, alpha (cytosolic), class A member 1	299331	NM_175761	Rn.3277	ENSRNOG00000007219	Ahr Signal Transduction Pathway, AKT Signaling Pathway, Corticosteroids and cardioprotection, Telomeres, Telomerase, Cellular Aging, and Immortality, Antigen processing and presentation, NOD-like receptor signaling pathway, Pathways in cancer, Progesterone-mediated oocyte maturation, Prostate cancer, Protein processing in endoplasmic reticulum	0.00034	0.004	3.5132	lineplot	470
863	A_44_P175807	Info	Rlim	ring finger protein, LIM domain interacting	317241	NM_001024892	Rn.85539	ENSRNOG00000045695		0.0003404	0.004	3.3281	lineplot	668
864	A_44_P312095	Info	Lypd8	LY6/PLAUR domain containing 8	691259	NM_001109632	Rn.15352	ENSRNOG00000026844		0.0003408	0.004	3.3187	lineplot	21
865	A_44_P683133	Info								0.0003405	0.004	3.4391	lineplot	428
866	A_44_P809536	Info	Slc39a14	solute carrier family 39 (zinc transporter), member 14	306009	NM_001107275	Rn.7037	ENSRNOG00000009832		0.0003399	0.004	3.3154	lineplot	95
867	A_44_P423133	Info								0.0003416	0.004	3.5089	lineplot	855
868	A_44_P1032752	Info	Tcea3	transcription elongation factor A (SII), 3	298559	NM_001015008	Rn.11547	ENSRNOG00000011794		0.0003423	0.0041	3.4169	lineplot	869
869	A_44_P592941	Info								0.0003446	0.0041	3.2929	lineplot	663
870	A_44_P330943	Info								0.0003453	0.0041	3.558	lineplot	564
871	A_44_P214811	Info	Tfrc	transferrin receptor	64678	NM_022712	Rn.98672	ENSRNOG00000001766	The role of FYVE-finger proteins in vesicle transport, Endocytosis, Hematopoietic cell lineage, Phagosome	0.0003467	0.0041	3.7134	lineplot	240
872	A_44_P215880	Info	Rilp	Rab interacting lysosomal protein	287531	NM_001105811	Rn.84076	ENSRNOG00000003784	Phagosome	0.0003467	0.0041	3.5286	lineplot	833
873	A_44_P247568	Info								0.000346	0.0041	3.6312	lineplot	217
874	A_44_P502315	Info	Rsl1d1	ribosomal L1 domain containing 1	302898	NM_001008876	Rn.154542	ENSRNOG00000032439		0.0003474	0.0041	3.7284	lineplot	336
875	A_44_P1046566	Info	Dph1	diphthamide biosynthesis 1	287523	NM_001105809	Rn.7589	ENSRNOG00000003116		0.0003485	0.0041	3.6839	lineplot	174
876	A_44_P128806	Info								0.0003486	0.0041	3.3308	lineplot	820
877	A_44_P135857	Info								0.0003505	0.0041	3.4342	lineplot	1050
878	A_44_P425298	Info								0.0003522	0.0041	3.5142	lineplot	1104
879	A_44_P547751	Info								0.0003526	0.0041	3.556	lineplot	908
880	A_44_P242694	Info	Ptn	pleiotrophin	24924	NM_017066	Rn.1653	ENSRNOG00000011946		0.0003541	0.0041	3.4369	lineplot	943
881	A_44_P499309	Info	Piezo1	piezo-type mechanosensitive ion channel component 1	361430	NM_001077200	Rn.20892	ENSRNOG00000056786		0.0003547	0.0041	3.3534	lineplot	815
882	A_44_P315714	Info	Asl	argininosuccinate lyase	59085	NM_021577	Rn.64591	ENSRNOG00000000903	Alanine, aspartate and glutamate metabolism, Arginine and proline metabolism, Metabolic pathways	0.0003558	0.0041	3.3937	lineplot	243
883	A_44_P1023538	Info	C3	complement component 3	24232	NM_016994	Rn.11378	ENSRNOG00000046834	Alternative Complement Pathway, Classical Complement Pathway, Complement Pathway, Lectin Induced Complement Pathway, Chagas disease (American trypanosomiasis), Complement and coagulation cascades, Leishmaniasis, Phagosome, Staphylococcus aureus infection, Systemic lupus erythematosus	0.0003574	0.0042	3.4478	lineplot	87
884	A_44_P502855	Info								0.0003578	0.0042	3.4485	lineplot	1150
885	A_44_P549304	Info	Il18bp	interleukin 18 binding protein	84388	NM_053374	Rn.20083	ENSRNOG00000020150		0.0003584	0.0042	3.3363	lineplot	359
886	A_44_P944550	Info								0.0003597	0.0042	3.3219	lineplot	487
887	A_44_P807329	Info								0.0003627	0.0042	3.468	lineplot	31
888	A_44_P991045	Info	Noa1	nitric oxide associated 1	289562	NM_001006959	Rn.13090	ENSRNOG00000002055		0.0003625	0.0042	3.4883	lineplot	94
889	A_42_P512460	Info	Aimp2	aminoacyl tRNA synthetase complex-interacting multifunctional protein 2	288480	NM_001037348	Rn.162097	ENSRNOG00000001044		0.0003639	0.0042	3.6037	lineplot	301
890	A_43_P18931	Info	Tp53i3	tumor protein p53 inducible protein 3	289138	NM_001113775	Rn.198952	ENSRNOG00000005177	p53 signaling pathway	0.0003636	0.0042	3.4718	lineplot	1075
891	A_44_P547801	Info	Gstt2	glutathione S-transferase, theta 2	29487	NM_012796	Rn.87212	ENSRNOG00000052415	Drug metabolism - cytochrome P450, Glutathione metabolism, Metabolism of xenobiotics by cytochrome P450	0.0003644	0.0042	3.66	lineplot	1163
892	A_44_P846589	Info	Hspd1	heat shock protein 1 (chaperonin)	63868	NM_022229	Rn.102058	ENSRNOG00000014525	RNA degradation, Type I diabetes mellitus	0.0003691	0.0043	3.536	lineplot	222
893	A_44_P945817	Info								0.0003696	0.0043	3.5238	lineplot	1030
894	A_44_P562176	Info								0.0003705	0.0043	3.4703	lineplot	1153
895	A_44_P190329	Info	Tmem229a	transmembrane protein 229A	685756	NM_001109480	Rn.28477	ENSRNOG00000039464		0.0003745	0.0043	3.5423	lineplot	1164
896	A_42_P755894	Info								0.000377	0.0043	3.3337	lineplot	702
897	A_44_P149847	Info	Sox5	SRY (sex determining region Y)-box 5	140587	NM_001014060	Rn.205065	ENSRNOG00000027869		0.0003773	0.0043	3.5997	lineplot	913
898	A_44_P316122	Info	Prkar2b	protein kinase, cAMP dependent regulatory, type II beta	24679	NM_001030020	Rn.4075	ENSRNOG00000009079	Activation of Csk by cAMP-dependent Protein Kinase Inhibits Signaling through the T Cell Receptor, AKAP95 role in mitosis and chromosome dynamics, Attenuation of GPCR Signaling, ChREBP regulation by carbohydrates and cAMP, Cystic fibrosis transmembrane conductance regulator (CFTR) and beta 2 adrenergic receptor (b2AR) pathway, GATA3 participate in activating the Th2 cytokine genes expression, How…	0.0003774	0.0043	3.5582	lineplot	1205
899	A_44_P468182	Info	Dnm1	dynamin 1	140694	NM_080689	Rn.10354	ENSRNOG00000033835	b-arrestins in GPCR Desensitization, Endocytotic role of NDK, Phosphins and Dynamin, Role of b-arrestins in the activation and targeting of MAP kinases, Roles of b-arrestin-dependent Recruitment of Src Kinases in GPCR Signaling, Bacterial invasion of epithelial cells, Endocytosis, Fc gamma R-mediated phagocytosis	0.0003789	0.0043	3.6259	lineplot	957
900	A_44_P420640	Info	Nup43	nucleoporin 43	683983	NM_001128191	Rn.216533	ENSRNOG00000049505	RNA transport	0.0003795	0.0043	3.4417	lineplot	27
901	A_42_P472133	Info	Slc2a6	solute carrier family 2 (facilitated glucose transporter), member 6	296600	NM_001106562	Rn.198626	ENSRNOG00000005900		0.0003814	0.0043	3.3352	lineplot	86
902	A_43_P14882	Info	Errfi1	ERBB receptor feedback inhibitor 1	313729	NM_001014071	Rn.100336	ENSRNOG00000058186		0.0003852	0.0044	4.0241	lineplot	722
903	A_44_P316239	Info	Lyn	LYN proto-oncogene, Src family tyrosine kinase	81515	NM_001111098	Rn.4338	ENSRNOG00000008180	BCR Signaling Pathway, Eph Kinases and ephrins support platelet aggregation, Fc Epsilon Receptor I Signaling in Mast Cells, Phosphoinositides and their downstream targets., B cell receptor signaling pathway, Chemokine signaling pathway, Epithelial cell signaling in Helicobacter pylori infection, Fc epsilon RI signaling pathway, Fc gamma R-mediated phagocytosis, Long-term depression	0.0003847	0.0044	3.3191	lineplot	44
904	A_44_P456564	Info	Nob1	NIN1/RPN12 binding protein 1 homolog	291996	NM_199086	Rn.102586	ENSRNOG00000021890	Ribosome biogenesis in eukaryotes	0.0003848	0.0044	3.5188	lineplot	129
905	A_42_P545943	Info	Car2	carbonic anhydrase 2	54231	NM_019291	Rn.26083	ENSRNOG00000009629		0.000391	0.0044	3.6652	lineplot	696
906	A_44_P194939	Info								0.0003906	0.0044	3.561	lineplot	717
907	A_44_P311515	Info	Col9a1	collagen, type IX, alpha 1	305104	NM_001100842	Rn.90726	ENSRNOG00000012920	Protein digestion and absorption	0.0003935	0.0045	3.544	lineplot	961
908	A_44_P179165	Info	Fgl2	fibrinogen-like 2	84586	NM_053455	Rn.64635	ENSRNOG00000012881		0.000395	0.0045	3.3268	lineplot	123
909	A_44_P515798	Info	Ucma	upper zone of growth plate and cartilage matrix associated	291312	NM_001106121	Rn.139226			0.0003949	0.0045	3.7191	lineplot	738
910	A_44_P367481	Info	P2rx6	purinergic receptor P2X, ligand-gated ion channel, 6	25041	NM_012721	Rn.10258	ENSRNOG00000001873	Calcium signaling pathway, Neuroactive ligand-receptor interaction	0.0003969	0.0045	3.4973	lineplot	1117
911	A_44_P857191	Info								0.0003983	0.0045	3.528	lineplot	706
912	A_43_P14751	Info	Aqp9	aquaporin 9	65054	NM_022960	Rn.30018	ENSRNOG00000061883	Bile secretion	0.0004	0.0045	3.3239	lineplot	796
913	A_44_P292437	Info	Mina	myc induced nuclear antigen	266670	NM_153309	Rn.77753	ENSRNOG00000001680		0.0004015	0.0045	3.4119	lineplot	82
914	A_44_P499076	Info								0.000403	0.0045	3.5115	lineplot	52
915	A_44_P125539	Info	Cav3	caveolin 3	29161	NM_019155	Rn.98191	ENSRNOG00000005798	Bacterial invasion of epithelial cells, Endocytosis, Focal adhesion	0.0004045	0.0045	3.3852	lineplot	816
916	A_44_P444257	Info	Cdkn2d	similar to cyclin-dependent kinase inhibitor 2D	494444	NM_001009719	Rn.185816		Cell Cycle: G2/M Checkpoint, Cyclins and Cell Cycle Regulation, Cell cycle	0.0004048	0.0045	3.6087	lineplot	651
917	A_44_P463425	Info								0.0004065	0.0046	3.9688	lineplot	1219
918	A_44_P542887	Info	Taf1d	TATA box binding protein (Tbp)-associated factor, RNA polymerase I, D	363017	NM_001014207	Rn.137575	ENSRNOG00000010921		0.0004088	0.0046	3.6445	lineplot	486
919	A_44_P760832	Info	Atf6	activating transcription factor 6	304962	NM_001107196	Rn.15235	ENSRNOG00000024632	Alzheimer's disease, Protein processing in endoplasmic reticulum	0.0004088	0.0046	3.4191	lineplot	577
920	A_43_P12811	Info	Srm	spermidine synthase	84596	NM_053464	Rn.22258	ENSRNOG00000011078	Arginine and proline metabolism, beta-Alanine metabolism, Cysteine and methionine metabolism, Glutathione metabolism, Metabolic pathways	0.0004106	0.0046	3.6355	lineplot	161
921	A_44_P820981	Info								0.0004107	0.0046	3.5754	lineplot	1011
922	A_43_P12855	Info	Olfm1	olfactomedin 1	93667	NM_053573	Rn.11005	ENSRNOG00000009862		0.0004141	0.0046	3.8153	lineplot	1031
923	A_44_P178479	Info	Utp18	UTP18 small subunit (SSU) processome component homolog (yeast)	303456	NM_001135039	Rn.52378	ENSRNOG00000002644	Ribosome biogenesis in eukaryotes	0.000414	0.0046	3.4883	lineplot	330
924	A_44_P867900	Info								0.0004145	0.0046	3.3288	lineplot	314
925	A_44_P526661	Info								0.0004196	0.0047	3.6943	lineplot	484
926	A_44_P166544	Info								0.0004209	0.0047	3.6991	lineplot	1191
927	A_44_P992458	Info								0.0004214	0.0047	3.4308	lineplot	747
928	A_44_P220305	Info								0.0004238	0.0047	3.4801	lineplot	280
929	A_44_P740525	Info	Inadl	InaD-like (Drosophila)	140581	NM_080398	Rn.32617	ENSRNOG00000007551	Tight junction	0.0004271	0.0047	3.6081	lineplot	1055
930	A_44_P899938	Info								0.0004279	0.0047	3.5028	lineplot	1225
931	A_43_P18275	Info	Agfg1	ArfGAP with FG repeats 1	363266	NM_001135596	Rn.3734	ENSRNOG00000015619		0.0004305	0.0047	3.3535	lineplot	325
932	A_44_P1011464	Info	Rhobtb1	Rho-related BTB domain containing 1	309722	NM_001107622	Rn.3782	ENSRNOG00000000633	Ubiquitin mediated proteolysis	0.0004324	0.0047	3.6494	lineplot	1000
933	A_44_P173478	Info								0.0004324	0.0047	3.5067	lineplot	536
934	A_44_P183160	Info								0.0004315	0.0047	3.5776	lineplot	925
935	A_44_P196401	Info								0.0004325	0.0047	3.65	lineplot	695
936	A_44_P487123	Info	Slc25a27	solute carrier family 25, member 27	85262	NM_053500	Rn.163043	ENSRNOG00000010592		0.0004328	0.0047	3.5135	lineplot	1001
937	A_44_P669786	Info								0.0004321	0.0047	3.4987	lineplot	450
938	A_44_P1058112	Info	Yars2	tyrosyl-tRNA synthetase 2 (mitochondrial)	287924	NM_001009627	Rn.163187	ENSRNOG00000025252	Aminoacyl-tRNA biosynthesis	0.0004343	0.0048	3.3288	lineplot	60
939	A_44_P700270	Info	Fam64a	family with sequence similarity 64, member A	360559	NM_001113781	Rn.35007	ENSRNOG00000008040		0.0004343	0.0048	3.5012	lineplot	930
940	A_44_P1000383	Info	Eprs	glutamyl-prolyl-tRNA synthetase	289352	NM_001024238	Rn.21240	ENSRNOG00000002393	Aminoacyl-tRNA biosynthesis, Metabolic pathways, Porphyrin and chlorophyll metabolism	0.0004348	0.0048	3.491	lineplot	308
941	A_42_P773945	Info	B4galt1	UDP-Gal:betaGlcNAc beta 1,4- galactosyltransferase, polypeptide 1	24390	NM_053287	Rn.17157	ENSRNOG00000059461	Galactose metabolism, Glycosaminoglycan biosynthesis - keratan sulfate, Glycosphingolipid biosynthesis - lacto and neolacto series, Metabolic pathways, N-Glycan biosynthesis, Other types of O-glycan biosynthesis	0.0004374	0.0048	3.3243	lineplot	69
942	A_44_P842451	Info								0.0004378	0.0048	3.4742	lineplot	1118
943	A_44_P304064	Info	P2ry14	purinergic receptor P2Y, G-protein coupled, 14	171108	NM_133577	Rn.87082	ENSRNOG00000013872	Neuroactive ligand-receptor interaction	0.000441	0.0048	3.4255	lineplot	1169
944	A_44_P190568	Info	Cd83	CD83 molecule	361226	NM_001108410	Rn.20096	ENSRNOG00000018092		0.0004421	0.0048	3.4946	lineplot	1042
945	A_43_P11527	Info	Adm	adrenomedullin	25026	NM_012715	Rn.10232	ENSRNOG00000027030		0.0004435	0.0048	3.7117	lineplot	541
946	A_44_P388720	Info	Fstl3	follistatin-like 3 (secreted glycoprotein)	114031	NM_053629	Rn.48835	ENSRNOG00000009311		0.0004444	0.0048	3.5894	lineplot	25
947	A_44_P438598	Info	Srpk1	SRSF protein kinase 1	361811	NM_001025726	Rn.2688	ENSRNOG00000000511		0.0004441	0.0048	3.4758	lineplot	104
948	A_44_P799251	Info								0.0004436	0.0048	3.5497	lineplot	899
949	A_44_P276220	Info	Gtf2f2	general transcription factor IIF, polypeptide 2	81674	NM_031042	Rn.11000	ENSRNOG00000029316	Basal transcription factors	0.000448	0.0048	3.3709	lineplot	369
950	A_44_P1013385	Info	Eef1e1	eukaryotic translation elongation factor 1 epsilon 1	291057	NM_001106106	Rn.98308	ENSRNOG00000016390		0.0004488	0.0049	3.606	lineplot	393
951	A_44_P1046338	Info								0.0004508	0.0049	3.6083	lineplot	1213
952	A_44_P337615	Info	Tbrg4	transforming growth factor beta regulator 4	360977	NM_001012154	Rn.22830	ENSRNOG00000052477		0.0004505	0.0049	3.5197	lineplot	468
953	A_44_P414829	Info								0.0004511	0.0049	3.6336	lineplot	778
954	A_42_P842842	Info								0.0004534	0.0049	3.5722	lineplot	47
955	A_44_P621980	Info	Calb1	calbindin 1	83839	NM_031984	Rn.3908	ENSRNOG00000007456		0.000454	0.0049	3.4273	lineplot	715
956	A_44_P123732	Info								0.0004548	0.0049	3.3857	lineplot	768
957	A_44_P127156	Info								0.0004591	0.0049	3.4621	lineplot	430
958	A_44_P1035058	Info	Entpd1	ectonucleoside triphosphate diphosphohydrolase 1	64519	NM_022587	Rn.17491	ENSRNOG00000014574	Purine metabolism, Pyrimidine metabolism	0.0004613	0.0049	3.6205	lineplot	145
959	A_44_P326133	Info								0.0004614	0.0049	3.3741	lineplot	584
960	A_44_P944361	Info								0.0004644	0.005	3.3413	lineplot	814
961	A_43_P12029	Info	Rgs5	regulator of G-protein signaling 5	54294	NM_019341	Rn.1150	ENSRNOG00000002730		0.0004651	0.005	3.6802	lineplot	1165
962	A_44_P370213	Info	Ncl	nucleolin	25135	NM_012749	Rn.144561	ENSRNOG00000018273	Pathogenic Escherichia coli infection	0.0004699	0.005	3.8499	lineplot	253
963	A_44_P250476	Info	Zdhhc13	zinc finger, DHHC-type containing 13	365252	NM_001039037	Rn.137700	ENSRNOG00000014277		0.0004712	0.005	3.4722	lineplot	441
964	A_42_P832417	Info	Vsnl1	visinin-like 1	24877	NM_012686	Rn.105934	ENSRNOG00000005345		0.000474	0.005	3.4885	lineplot	1208
965	A_44_P472661	Info	Klf2	Kruppel-like factor 2	306330	NM_001007684	Rn.92653	ENSRNOG00000014205		0.0004737	0.005	3.516	lineplot	1106
966	A_44_P207855	Info	Hbb	hemoglobin, beta	24440	NM_033234	Rn.202945	ENSRNOG00000058105	African trypanosomiasis, Malaria	0.000478	0.0051	3.4573	lineplot	859
967	A_44_P117431	Info	Clec2l	C-type lectin domain family 2, member L	296985	NM_001044233	Rn.162737	ENSRNOG00000029644		0.0004792	0.0051	3.4807	lineplot	1176
968	A_44_P822041	Info								0.0004805	0.0051	3.5506	lineplot	106
969	A_44_P871423	Info								0.000481	0.0051	3.4223	lineplot	950
970	A_44_P236393	Info	Nop14	NOP14 nucleolar protein	289724	NM_001106013	Rn.12567	ENSRNOG00000012147		0.0004901	0.0052	3.3141	lineplot	191
971	A_43_P14032	Info	Lrrc61	leucine rich repeat containing 61	500111	NM_001109231	Rn.140918	ENSRNOG00000008234		0.0004919	0.0052	3.4488	lineplot	978
972	A_44_P448645	Info	Hgh1	HGH1 homolog	315094	NM_001007707	Rn.17102	ENSRNOG00000029238		0.0004938	0.0052	3.3171	lineplot	43
973	A_44_P144966	Info	Abcf2	ATP-binding cassette, subfamily F (GCN20), member 2	311959	NM_001109666	Rn.25523	ENSRNOG00000010609		0.0004982	0.0053	3.3512	lineplot	783
974	A_44_P575227	Info	Xrn2	5@#$%&-3@#$%& exoribonuclease 2	362229	NM_001108596	Rn.64021	ENSRNOG00000011785	Ribosome biogenesis in eukaryotes, RNA degradation	0.0004981	0.0053	3.3699	lineplot	447
975	A_44_P1035546	Info	Ddx56	DEAD (Asp-Glu-Ala-Asp) box helicase 56	289780	NM_001004211	Rn.39458	ENSRNOG00000004670		0.0004999	0.0053	3.5611	lineplot	178
976	A_43_P12162	Info	Ppp2r2b	protein phosphatase 2, regulatory subunit B, beta	60660	NM_022209	Rn.44437	ENSRNOG00000018851	Chagas disease (American trypanosomiasis), Hepatitis C, mRNA surveillance pathway, Tight junction	0.0005016	0.0053	3.6283	lineplot	1072
977	A_44_P139925	Info	Fkbp4	FK506 binding protein 4	260321	NM_001191863	Rn.23741	ENSRNOG00000006444		0.0005015	0.0053	3.4526	lineplot	823
978	A_43_P23282	Info	Ppfibp2	PTPRF interacting protein, binding protein 2 (liprin beta 2)	308918	NM_001100582	Rn.2971	ENSRNOG00000019667		0.0005034	0.0053	3.4628	lineplot	1171
979	A_44_P309202	Info	Slc25a22	solute carrier family 25 (mitochondrial carrier, glutamate), member 22	309111	NM_001014027	Rn.98367	ENSRNOG00000018450		0.0005028	0.0053	3.5617	lineplot	821
980	A_44_P869404	Info								0.0005031	0.0053	3.3477	lineplot	193
981	A_43_P18226	Info	Myo1f	myosin IF	314654	NM_001108076	Rn.198774	ENSRNOG00000008409		0.0005056	0.0053	3.5876	lineplot	785
982	A_44_P974956	Info								0.0005068	0.0053	3.7281	lineplot	267
983	A_44_P232030	Info								0.0005114	0.0053	3.5369	lineplot	791
984	A_44_P245391	Info	Eif2s1	eukaryotic translation initiation factor 2, subunit 1 alpha	54318	NM_019356	Rn.1488	ENSRNOG00000009432	Apoptotic Signaling in Response to DNA Damage, Double Stranded RNA Induced Gene Expression, Eukaryotic protein translation, Regulation of eIF2, Skeletal muscle hypertrophy is regulated via AKT/mTOR pathway, Hepatitis C, Protein processing in endoplasmic reticulum, RNA transport	0.0005116	0.0053	3.499	lineplot	248
985	A_44_P541461	Info	Alas2	5@#$%&-aminolevulinate synthase 2	25748	NM_013197	Rn.32517	ENSRNOG00000000167	Glycine, serine and threonine metabolism, Metabolic pathways, Porphyrin and chlorophyll metabolism	0.0005165	0.0054	3.7458	lineplot	692
986	A_44_P637998	Info								0.0005186	0.0054	3.467	lineplot	1122
987	A_44_P387213	Info								0.00052	0.0054	3.5303	lineplot	399
988	A_44_P741723	Info	Il13ra1	interleukin 13 receptor, alpha 1	252963	NM_145789	Rn.81210	ENSRNOG00000013170	Cytokine-cytokine receptor interaction, Jak-STAT signaling pathway	0.0005237	0.0054	3.526	lineplot	197
989	A_44_P789637	Info								0.0005242	0.0054	3.479	lineplot	728
990	A_44_P1056401	Info	Pyroxd2	pyridine nucleotide-disulphide oxidoreductase domain 2	309381	NM_001004261	Rn.102445	ENSRNOG00000015807		0.0005277	0.0055	3.7995	lineplot	1141
991	A_44_P374817	Info	Atic	5-aminoimidazole-4-carboxamide ribonucleotide formyltransferase/IMP cyclohydrolase	81643	NM_031014	Rn.15114	ENSRNOG00000015511	Metabolic pathways, One carbon pool by folate, Purine metabolism	0.0005285	0.0055	3.5083	lineplot	28
992	A_42_P559462	Info	Tbx18	T-box18	315870	NM_001108173	Rn.161921	ENSRNOG00000010685		0.0005334	0.0055	3.7212	lineplot	1138
993	A_44_P288241	Info								0.0005338	0.0055	3.4955	lineplot	640
994	A_44_P433021	Info	Serpinf1	serpin peptidase inhibitor, clade F (alpha-2 antiplasmin, pigment epithelium derived factor), member 1	287526	NM_177927	Rn.16993	ENSRNOG00000003172		0.0005356	0.0055	3.4194	lineplot	921
995	A_42_P476224	Info	Tox	thymocyte selection-associated high mobility group box	362481	NM_001108654	Rn.161967	ENSRNOG00000010777		0.0005403	0.0056	3.4579	lineplot	1185
996	A_44_P111489	Info								0.0005409	0.0056	3.8716	lineplot	732
997	A_44_P250892	Info								0.0005405	0.0056	3.4043	lineplot	408
998	A_44_P621013	Info	Olfml1	olfactomedin-like 1	361621	NM_001013192	Rn.22729	ENSRNOG00000056562		0.00054	0.0056	3.4479	lineplot	743
999	A_44_P398060	Info	Nrcam	neuronal cell adhesion molecule	497815	NM_013150	Rn.10691	ENSRNOG00000004067	Cell adhesion molecules (CAMs)	0.0005433	0.0056	3.5597	lineplot	186
1000	A_42_P762829	Info	Cebpd	CCAAT/enhancer binding protein (C/EBP), delta	25695	NM_013154	Rn.6975	ENSRNOG00000050869		0.0005509	0.0057	3.9632	lineplot	619
1001	A_44_P180127	Info	Igfbp3	insulin-like growth factor binding protein 3	24484	NM_012588	Rn.26369	ENSRNOG00000061910	p53 signaling pathway	0.0005518	0.0057	3.6777	lineplot	154
1002	A_44_P914382	Info	Ednra	endothelin receptor type A	24326	NM_012550	Rn.10915	ENSRNOG00000012721	Role of EGF Receptor Transactivation by GPCRs in Cardiac Hypertrophy, Calcium signaling pathway, Neuroactive ligand-receptor interaction, Vascular smooth muscle contraction	0.0005515	0.0057	3.5011	lineplot	884
1003	A_44_P542390	Info	Ptprs	protein tyrosine phosphatase, receptor type, S	25529	NM_019140	Rn.91202	ENSRNOG00000047247		0.0005578	0.0057	3.4703	lineplot	949
1004	A_44_P869273	Info								0.0005573	0.0057	3.4138	lineplot	883
1005	A_42_P512838	Info	Trem2	triggering receptor expressed on myeloid cells 2	301227	NM_001106884	Rn.106975	ENSRNOG00000013578	Osteoclast differentiation	0.0005585	0.0057	3.6804	lineplot	992
1006	A_44_P432937	Info	Stom	stomatin	296655	NM_001011965	Rn.229238	ENSRNOG00000019147		0.000561	0.0057	3.4923	lineplot	617
1007	A_44_P638446	Info								0.0005607	0.0057	3.427	lineplot	879
1008	A_44_P449734	Info	Da2-19	uncharacterized LOC302729	302729	NM_001047875	Rn.127881	ENSRNOG00000032739		0.0005638	0.0057	3.3762	lineplot	320
1009	A_44_P1000100	Info	Trim45	tripartite motif-containing 45	295323	NM_001106453	Rn.102590	ENSRNOG00000015347		0.000567	0.0058	3.5588	lineplot	888
1010	A_44_P713490	Info								0.0005743	0.0058	3.5492	lineplot	781
1011	A_44_P854083	Info								0.0005843	0.0059	3.4776	lineplot	1071
1012	A_44_P1053321	Info	Gbp2	guanylate binding protein 2, interferon-inducible	171164	NM_133624	Rn.25736	ENSRNOG00000031743		0.0005871	0.006	3.9152	lineplot	413
1013	A_44_P435996	Info	Slc41a1	solute carrier family 41 (magnesium transporter), member 1	363985	NM_001108855	Rn.145261	ENSRNOG00000042320		0.0005903	0.006	3.5549	lineplot	652
1014	A_44_P605123	Info								0.0005903	0.006	3.4987	lineplot	1076
1015	A_44_P809836	Info								0.0005904	0.006	3.4671	lineplot	746
1016	A_44_P996410	Info	Hspb6	heat shock protein, alpha-crystallin-related, B6	192245	NM_138887	Rn.3201	ENSRNOG00000020922		0.0005907	0.006	3.5347	lineplot	944
1017	A_42_P615837	Info	Ckmt2	creatine kinase, mitochondrial 2, sarcomeric	688698	NM_001127652	Rn.162549		Arginine and proline metabolism, Metabolic pathways	0.0005954	0.006	3.5287	lineplot	897
1018	A_44_P637195	Info								0.0005973	0.006	3.5137	lineplot	1121
1019	A_44_P253073	Info	Aspn	asporin	306805	NM_001014008	Rn.160633	ENSRNOG00000015410		0.0005983	0.006	3.756	lineplot	1043
1020	A_44_P947165	Info								0.0006004	0.006	3.4219	lineplot	955
1021	A_44_P180484	Info								0.0006062	0.0061	3.3245	lineplot	453
1022	A_44_P643325	Info	Uhrf1bp1l	UHRF1 binding protein 1-like	363009	NM_001108753	Rn.56018	ENSRNOG00000050317		0.0006062	0.0061	3.3139	lineplot	266
1023	A_44_P178503	Info								0.0006076	0.0061	3.465	lineplot	1154
1024	A_44_P562607	Info	Egflam	EGF-like, fibronectin type III and laminin G domains	365691	NM_001108938	Rn.27713	ENSRNOG00000012058		0.0006079	0.0061	3.6809	lineplot	1186
1025	A_44_P562652	Info								0.0006086	0.0061	3.4417	lineplot	1029
1026	A_43_P11684	Info	Alpl	alkaline phosphatase, liver/bone/kidney	25586	NM_013059	Rn.82764	ENSRNOG00000013954	Regulators of Bone Mineralization, Folate biosynthesis, Metabolic pathways	0.0006119	0.0061	3.6393	lineplot	1018
1027	A_43_P17246	Info	Ipo4	importin 4	290228	NM_001106038	Rn.107154	ENSRNOG00000019553		0.0006114	0.0061	3.3398	lineplot	784
1028	A_44_P667382	Info								0.0006127	0.0061	3.6201	lineplot	131
1029	A_43_P17703	Info	Dph5	diphthamide biosynthesis 5	295394	NM_001017449	Rn.12336	ENSRNOG00000013719		0.0006169	0.0062	3.6019	lineplot	156
1030	A_42_P640923	Info	Cflar	CASP8 and FADD-like apoptosis regulator	117279	NM_001033864	Rn.204752	ENSRNOG00000012473	FAS signaling pathway ( CD95 ), HIV-I Nef: negative effector of Fas and TNF, IL-2 Receptor Beta Chain in T cell Activation, Induction of apoptosis through DR3 and DR4/5 Death Receptors , Apoptosis, Chagas disease (American trypanosomiasis)	0.0006199	0.0062	3.4998	lineplot	691
1031	A_43_P14503	Info								0.0006212	0.0062	3.7525	lineplot	1056
1032	A_44_P243534	Info	Pxdc1	PX domain containing 1	361238	NM_001025719	Rn.6535	ENSRNOG00000017093		0.0006209	0.0062	3.6433	lineplot	740
1033	A_44_P986952	Info	Irf8	interferon regulatory factor 8	292060	NM_001008722	Rn.3765	ENSRNOG00000017869		0.0006211	0.0062	3.4774	lineplot	120
1034	A_44_P1034107	Info	Akap8l	A kinase (PRKA) anchor protein 8-like	299569	NM_001013946	Rn.107308	ENSRNOG00000006355		0.0006231	0.0062	3.4736	lineplot	1033
1035	A_44_P685064	Info	Zfp593	zinc finger protein 593	298546	NM_001106689	Rn.147537	ENSRNOG00000016392		0.0006264	0.0062	3.3092	lineplot	517
1036	A_43_P16887	Info	Ahsp	alpha hemoglobin stabilizing protein	293522	NM_001106299	Rn.136569	ENSRNOG00000020165		0.0006271	0.0062	3.7221	lineplot	701
1037	A_43_P11749	Info	Hck	hemopoietic cell kinase	25734	NM_013185	Rn.10945	ENSRNOG00000009331	Roles of b-arrestin-dependent Recruitment of Src Kinases in GPCR Signaling, Chemokine signaling pathway, Fc gamma R-mediated phagocytosis	0.0006294	0.0062	3.6736	lineplot	141
1038	A_44_P639552	Info								0.0006305	0.0062	3.4501	lineplot	984
1039	A_43_P12613	Info	Apln	apelin	58812	NM_031612	Rn.22847	ENSRNOG00000003984		0.000633	0.0063	3.6084	lineplot	827
1040	A_42_P772157	Info	Il6r	interleukin 6 receptor	24499	NM_017020	Rn.1716	ENSRNOG00000020811	Cytokine-cytokine receptor interaction, Hematopoietic cell lineage, Jak-STAT signaling pathway	0.0006378	0.0063	3.4514	lineplot	611
1041	A_44_P1021682	Info	Smarca2	SWI/SNF related, matrix associated, actin dependent regulator of chromatin, subfamily a, member 2	361745	NM_001004446	Rn.94939	ENSRNOG00000011931		0.0006391	0.0063	3.452	lineplot	1193
1042	A_44_P742116	Info								0.00064	0.0063	3.4631	lineplot	904
1043	A_42_P600870	Info	Triqk	triple QxxK/R motif containing	500413	NM_001171802	Rn.23267	ENSRNOG00000039924		0.000642	0.0063	3.5337	lineplot	896
1044	A_44_P128007	Info	Slco2b1	solute carrier organic anion transporter family, member 2b1	140860	NM_080786	Rn.44538	ENSRNOG00000017976		0.0006417	0.0063	3.4476	lineplot	937
1045	A_44_P587679	Info	Ldb3	LIM domain binding 3	498587	NM_001110490	Rn.17340	ENSRNOG00000059166		0.0006415	0.0063	3.5876	lineplot	935
1046	A_44_P671992	Info	Thsd7a	thrombospondin, type I, domain containing 7A	500032	NM_001191970	Rn.208326	ENSRNOG00000030151		0.0006437	0.0063	3.6034	lineplot	752
1047	A_44_P298049	Info	Ncf1	neutrophil cytosolic factor 1	114553	NM_053734	Rn.38575	ENSRNOG00000001480	fMLP induced chemokine gene expression in HMC-1 cells, Chemokine signaling pathway, Fc gamma R-mediated phagocytosis, Leishmaniasis, Leukocyte transendothelial migration, Osteoclast differentiation, Phagosome	0.000649	0.0064	3.3372	lineplot	813
1048	A_44_P441339	Info	Phyhd1	phytanoyl-CoA dioxygenase domain containing 1	296621	NM_001013081	Rn.32623	ENSRNOG00000016794		0.0006526	0.0064	3.3216	lineplot	766
1049	A_43_P14162	Info	A2m	alpha-2-macroglobulin	24153	NM_012488	Rn.225884	ENSRNOG00000028896	Complement and coagulation cascades	0.0006571	0.0064	3.8739	lineplot	24
1050	A_44_P296884	Info								0.0006588	0.0064	3.4403	lineplot	1195
1051	A_42_P605711	Info	Fam46a	family with sequence similarity 46, member A	300870	NM_001106844	Rn.788	ENSRNOG00000010240		0.0006613	0.0065	3.4575	lineplot	891
1052	A_43_P18149	Info								0.0006641	0.0065	3.3258	lineplot	769
1053	A_44_P109993	Info								0.0006698	0.0065	3.4422	lineplot	911
1054	A_44_P596376	Info								0.0006694	0.0065	3.4747	lineplot	976
1055	A_44_P835675	Info	Msn	moesin	81521	NM_030863	Rn.2762	ENSRNOG00000030118	Leukocyte transendothelial migration, Regulation of actin cytoskeleton	0.0006704	0.0065	3.5234	lineplot	79
1056	A_44_P458878	Info	Tcf19	transcription factor 19	406195	NM_213561	Rn.216465			0.0006754	0.0066	3.7752	lineplot	918
1057	A_44_P419898	Info	Cldn9	claudin 9	287099	NM_001011889	Rn.113196	ENSRNOG00000003654	Cell adhesion molecules (CAMs), Hepatitis C, Leukocyte transendothelial migration, Tight junction	0.0006763	0.0066	3.68	lineplot	578
1058	A_44_P588645	Info	Rrp1b	ribosomal RNA processing 1B	309673	XM_001071108	Rn.54275	ENSRNOG00000001194		0.0006789	0.0066	3.3564	lineplot	291
1059	A_44_P759658	Info								0.0006811	0.0066	3.5389	lineplot	939
1060	A_44_P820780	Info								0.0006813	0.0066	3.4241	lineplot	1144
1061	A_44_P917186	Info								0.0006813	0.0066	3.724	lineplot	934
1062	A_43_P11343	Info								0.0006832	0.0066	3.7148	lineplot	1148
1063	A_44_P436399	Info								0.0006882	0.0066	3.4452	lineplot	1135
1064	A_44_P731278	Info								0.0006884	0.0066	3.4513	lineplot	1214
1065	A_43_P12707	Info	Ptms	parathymosin	83801	NM_031975	Rn.3609	ENSRNOG00000060098		0.0006893	0.0066	3.454	lineplot	1131
1066	A_44_P730150	Info								0.0007011	0.0068	3.6894	lineplot	861
1067	A_44_P135434	Info								0.0007067	0.0068	3.463	lineplot	563
1068	A_44_P339818	Info	Ralgds	ral guanine nucleotide dissociation stimulator	29622	NM_019250	Rn.40174	ENSRNOG00000010219	Ras Signaling Pathway, Colorectal cancer, Pancreatic cancer, Pathways in cancer	0.0007092	0.0068	3.3938	lineplot	286
1069	A_43_P12423	Info	Hif1a	hypoxia-inducible factor 1, alpha subunit (basic helix-loop-helix transcription factor)	29560	NM_024359	Rn.10852	ENSRNOG00000008292	Erythropoietin mediated neuroprotection through NF-kB, mTOR signaling pathway, Pathways in cancer, Renal cell carcinoma	0.0007157	0.0069	3.8226	lineplot	159
1070	A_44_P873549	Info								0.0007156	0.0069	3.5127	lineplot	932
1071	A_42_P581567	Info	Gart	phosphoribosylglycinamide formyltransferase	288259	NM_001011899	Rn.55532	ENSRNOG00000028292	Metabolic pathways, One carbon pool by folate, Purine metabolism	0.00072	0.0069	3.3438	lineplot	30
1072	A_42_P752796	Info	Me2	malic enzyme 2, NAD(+)-dependent, mitochondrial	307270	NM_001107376	Rn.16233	ENSRNOG00000015582	Pyruvate metabolism	0.0007198	0.0069	3.4943	lineplot	809
1073	A_44_P290168	Info	Fah	fumarylacetoacetate hydrolase	29383	NM_017181	Rn.9195	ENSRNOG00000013223	Metabolic pathways, Tyrosine metabolism	0.0007196	0.0069	3.5654	lineplot	1063
1074	A_44_P548581	Info	Fus	fused in sarcoma RNA binding protein	317385	NM_001012137	Rn.100218	ENSRNOG00000023360		0.000721	0.0069	3.465	lineplot	645
1075	A_44_P316358	Info	Shroom3	shroom family member 3	305230	NM_001100889	Rn.15243	ENSRNOG00000002208		0.0007229	0.0069	3.3166	lineplot	539
1076	A_42_P591374	Info	Ddx10	DEAD (Asp-Glu-Ala-Asp) box polypeptide 10	300710	NM_001106820	Rn.99481	ENSRNOG00000012500		0.0007284	0.007	3.6124	lineplot	210
1077	A_44_P362749	Info	Adgre1	adhesion G protein-coupled receptor E1	316137	NM_001007557	Rn.205884	ENSRNOG00000046254		0.000729	0.007	3.4721	lineplot	981
1078	A_44_P714659	Info								0.0007347	0.007	3.4438	lineplot	1228
1079	A_44_P804740	Info	Cdca4	cell division cycle associated 4	500727	NM_001037214	Rn.32426	ENSRNOG00000013898		0.0007359	0.007	3.3319	lineplot	405
1080	A_44_P480533	Info								0.0007419	0.0071	3.4054	lineplot	169
1081	A_44_P188613	Info	Nnt	nicotinamide nucleotide transhydrogenase	310378	NM_001013157	Rn.3128	ENSRNOG00000026842	Metabolic pathways, Nicotinate and nicotinamide metabolism	0.0007444	0.0071	3.6579	lineplot	941
1082	A_42_P753215	Info	Synj2	synaptojanin 2	84018	NM_001113371	Rn.10868	ENSRNOG00000017114	Endocytotic role of NDK, Phosphins and Dynamin, Inositol phosphate metabolism, Metabolic pathways, Phosphatidylinositol signaling system	0.0007463	0.0071	3.6538	lineplot	864
1083	A_44_P187056	Info								0.0007495	0.0071	3.4792	lineplot	1160
1084	A_44_P915168	Info	Zdhhc18	zinc finger, DHHC-type containing 18	362613	NM_001039339	Rn.203345			0.0007497	0.0071	3.689	lineplot	80
1085	A_44_P538054	Info								0.0007508	0.0071	3.693	lineplot	751
1086	A_44_P387078	Info	Rbm28	RNA binding motif protein 28	312182	NM_001107850	Rn.50022	ENSRNOG00000005468	Ribosome biogenesis in eukaryotes	0.0007671	0.0073	3.4005	lineplot	627
1087	A_42_P729012	Info	Cercam	cerebral endothelial cell adhesion molecule	296616	NM_001011962	Rn.93530	ENSRNOG00000026604		0.0007711	0.0073	3.8162	lineplot	1209
1088	A_43_P15590	Info	Fmod	fibromodulin	64507	NM_080698	Rn.8778	ENSRNOG00000003183	Small Leucine-rich Proteoglycan (SLRP) molecules	0.0007719	0.0073	3.9557	lineplot	1206
1089	A_44_P480120	Info	Actc1	actin, alpha, cardiac muscle 1	29275	NM_019183	Rn.3114	ENSRNOG00000008536	Cardiac muscle contraction, Dilated cardiomyopathy, Hypertrophic cardiomyopathy (HCM)	0.0007705	0.0073	3.4238	lineplot	867
1090	A_44_P781967	Info								0.0007712	0.0073	3.4849	lineplot	974
1091	A_44_P188606	Info	Nnt	nicotinamide nucleotide transhydrogenase	310378	NM_001013157	Rn.3128	ENSRNOG00000026842	Metabolic pathways, Nicotinate and nicotinamide metabolism	0.0007748	0.0073	3.7577	lineplot	1127
1092	A_44_P206434	Info	Lmnb2	lamin B2	299625	NM_001305235	Rn.12408	ENSRNOG00000025742	Caspase Cascade in Apoptosis, FAS signaling pathway ( CD95 ), HIV-I Nef: negative effector of Fas and TNF, TNFR1 Signaling Pathway	0.000779	0.0073	3.5066	lineplot	808
1093	A_43_P19494	Info								0.000781	0.0073	3.3703	lineplot	704
1094	A_44_P229122	Info	Spag5	sperm associated antigen 5	252918	NM_001044224	Rn.154430	ENSRNOG00000011777		0.000781	0.0073	3.441	lineplot	1073
1095	A_44_P346491	Info	Srsf5	serine/arginine-rich splicing factor 5	29667	NM_001195505	Rn.54448	ENSRNOG00000005513	Spliceosome	0.0007832	0.0073	3.8289	lineplot	708
1096	A_44_P559239	Info	Arhgap10	Rho GTPase activating protein 10	688429	NM_001109501	Rn.228921	ENSRNOG00000013152	Bacterial invasion of epithelial cells	0.0007838	0.0073	3.5031	lineplot	1211
1097	A_44_P1034926	Info								0.0007854	0.0074	3.591	lineplot	150
1098	A_42_P696282	Info	Fuom	fucose mutarotase	293587	NM_001106310	Rn.22205	ENSRNOG00000018476		0.0007912	0.0074	3.67	lineplot	1168
1099	A_44_P140148	Info	Cd248	CD248 molecule, endosialin	293669	NM_001106325	Rn.38806	ENSRNOG00000020197		0.0007962	0.0074	3.9827	lineplot	919
1100	A_44_P559149	Info								0.000801	0.0075	3.6389	lineplot	900
1101	A_44_P664438	Info								0.0008059	0.0075	3.4216	lineplot	966
1102	A_44_P1029397	Info								0.0008206	0.0076	3.6746	lineplot	719
1103	A_44_P1031094	Info	Lrrc4c	leucine rich repeat containing 4C	311236	NM_001107753	Rn.219303	ENSRNOG00000029798	Axon guidance	0.0008231	0.0077	3.4201	lineplot	985
1104	A_44_P171143	Info								0.0008229	0.0077	3.696	lineplot	707
1105	A_44_P307241	Info	Parp3	poly (ADP-ribose) polymerase family, member 3	300985	NM_001008328	Rn.79937	ENSRNOG00000012865	Base excision repair	0.0008242	0.0077	3.4069	lineplot	22
1106	A_44_P808451	Info								0.0008248	0.0077	3.5361	lineplot	947
1107	A_44_P1021621	Info								0.0008283	0.0077	3.4145	lineplot	565
1108	A_44_P579975	Info								0.0008283	0.0077	3.4047	lineplot	294
1109	A_44_P993577	Info	Setd6	SET domain containing 6	291844	NM_001106167	Rn.18307	ENSRNOG00000012447		0.0008272	0.0077	3.4367	lineplot	50
1110	A_43_P13144	Info	Cdkn2c	cyclin-dependent kinase inhibitor 2C (p18, inhibits CDK4)	54238	NM_131902	Rn.63865	ENSRNOG00000008956	Cyclins and Cell Cycle Regulation, Cell cycle	0.0008318	0.0077	3.4212	lineplot	1194
1111	A_42_P773816	Info	Cd1d1	CD1d1 molecule	25109	NM_017079	Rn.11120	ENSRNOG00000016451		0.0008357	0.0077	3.5395	lineplot	942
1112	A_43_P11520	Info	Thrsp	thyroid hormone responsive	25357	NM_012703	Rn.81140	ENSRNOG00000012404		0.0008474	0.0078	3.6941	lineplot	735
1113	A_44_P1025349	Info	Uba7	ubiquitin-like modifier activating enzyme 7	301000	NM_001106856	Rn.98275	ENSRNOG00000029195	Parkinson's disease, Ubiquitin mediated proteolysis	0.0008474	0.0078	3.5486	lineplot	1124
1114	A_44_P1040642	Info	Mafb	v-maf avian musculoaponeurotic fibrosarcoma oncogene homolog B	54264	NM_019316	Rn.10725	ENSRNOG00000016037		0.0008467	0.0078	3.3863	lineplot	790
1115	A_44_P156705	Info								0.0008451	0.0078	3.4893	lineplot	282
1116	A_44_P463749	Info	Rasd1	RAS, dexamethasone-induced 1	64455	NM_001270954	Rn.54720	ENSRNOG00000003348		0.000844	0.0078	3.6023	lineplot	723
1117	A_44_P622113	Info	2016-09-08	septin 8	303135	NM_001107002	Rn.23507	ENSRNOG00000007462		0.0008439	0.0078	3.8998	lineplot	948
1118	A_44_P790393	Info	Tmem41a	transmembrane protein 41a	681708	NM_001100805	Rn.199221	ENSRNOG00000046283		0.0008477	0.0078	3.327	lineplot	350
1119	A_44_P995694	Info	Lrrc36	leucine rich repeat containing 36	361394	NM_001004088	Rn.163400	ENSRNOG00000016854		0.0008481	0.0078	3.4351	lineplot	1098
1120	A_44_P166955	Info								0.0008491	0.0078	3.3096	lineplot	497
1121	A_44_P430345	Info								0.000853	0.0078	3.3668	lineplot	779
1122	A_44_P1045469	Info								0.0008544	0.0078	3.5061	lineplot	882
1123	A_43_P13029	Info	Acsl3	acyl-CoA synthetase long-chain family member 3	114024	NM_057107	Rn.54820	ENSRNOG00000014718	Adipocytokine signaling pathway, Fatty acid degradation, Metabolic pathways, Peroxisome, PPAR signaling pathway	0.0008558	0.0078	3.7868	lineplot	1180
1124	A_44_P346661	Info	Tpm3	tropomyosin 3	117557	NM_001301285	Rn.37575	ENSRNOG00000017441	Cardiac muscle contraction, Dilated cardiomyopathy, Hypertrophic cardiomyopathy (HCM), Pathways in cancer, Thyroid cancer	0.0008569	0.0078	3.6483	lineplot	329
1125	A_44_P415132	Info								0.0008631	0.0079	3.3715	lineplot	793
1126	A_44_P513360	Info	Cdkn3	cyclin-dependent kinase inhibitor 3	289993	NM_001106028	Rn.229034	ENSRNOG00000009785		0.0008628	0.0079	3.636	lineplot	1143
1127	A_44_P654586	Info								0.000864	0.0079	3.4746	lineplot	890
1128	A_42_P475681	Info	Nol8	nucleolar protein 8	361221	NM_001108408	Rn.20702	ENSRNOG00000045569		0.0008658	0.0079	3.5341	lineplot	489
1129	A_42_P633797	Info	Dpep2	dipeptidase 2	291984	NM_001011928	Rn.20731	ENSRNOG00000023303		0.0008701	0.0079	3.4504	lineplot	906
1130	A_44_P1034950	Info	Adora2a	adenosine A2a receptor	25369	NM_053294	Rn.11180	ENSRNOG00000001302	Calcium signaling pathway, Neuroactive ligand-receptor interaction, Vascular smooth muscle contraction	0.0008722	0.0079	3.3168	lineplot	488
1131	A_42_P524577	Info	Rtn1	reticulon 1	116644	NM_053865	Rn.55126	ENSRNOG00000004794		0.0008798	0.008	3.5527	lineplot	998
1132	A_44_P143922	Info	Hes6	hes family bHLH transcription factor 6	316626	NM_001013179	Rn.11980	ENSRNOG00000020194		0.0008797	0.008	3.6693	lineplot	1065
1133	A_44_P166967	Info	Npy1r	neuropeptide Y receptor Y1	29358	NM_001013032	Rn.11642	ENSRNOG00000014149	Neuroactive ligand-receptor interaction	0.0008791	0.008	3.6294	lineplot	1142
1134	A_42_P653257	Info	Ptpn7	protein tyrosine phosphatase, non-receptor type 7	246781	NM_145683	Rn.10160	ENSRNOG00000005807	MAPK signaling pathway	0.0008819	0.008	3.348	lineplot	817
1135	A_44_P621785	Info								0.0008818	0.008	3.3363	lineplot	567
1136	A_44_P129749	Info	Crabp2	cellular retinoic acid binding protein 2	29563	NM_017244	Rn.11333	ENSRNOG00000048421		0.0008856	0.008	3.8098	lineplot	75
1137	A_43_P12841	Info	Enpp1	ectonucleotide pyrophosphatase/phosphodiesterase 1	85496	NM_053535	Rn.1199	ENSRNOG00000013994	Regulators of Bone Mineralization, Metabolic pathways, Nicotinate and nicotinamide metabolism, Pantothenate and CoA biosynthesis, Purine metabolism, Riboflavin metabolism, Starch and sucrose metabolism	0.0008901	0.008	3.6865	lineplot	1092
1138	A_44_P1030098	Info	Cdc45	cell division cycle 45	287961	NM_001105866	Rn.98535	ENSRNOG00000050071	Cell cycle	0.0008897	0.008	3.5016	lineplot	910
1139	A_44_P1044830	Info	Lactb	lactamase, beta	300803	NM_001106833	Rn.73451	ENSRNOG00000018081		0.0008894	0.008	3.3152	lineplot	72
1140	A_44_P639365	Info								0.0008905	0.008	3.5939	lineplot	1087
1141	A_44_P706560	Info								0.0008917	0.008	3.4536	lineplot	761
1142	A_42_P498868	Info								0.0008949	0.008	3.6007	lineplot	1032
1143	A_44_P822943	Info								0.000897	0.0081	3.4724	lineplot	562
1144	A_44_P1021630	Info	Akr1cl	aldo-keto reductase family 1, member C-like	361267	NM_001109900	Rn.206135	ENSRNOG00000021735		0.0009005	0.0081	3.4521	lineplot	830
1145	A_44_P714784	Info								0.000911	0.0082	3.6603	lineplot	1187
1146	A_44_P234500	Info								0.0009136	0.0082	3.5908	lineplot	583
1147	A_44_P402641	Info	Ugt1a1	UDP glucuronosyltransferase 1 family, polypeptide A1	24861	NM_012683	Rn.26489	ENSRNOG00000018740	Ascorbate and aldarate metabolism, Drug metabolism - cytochrome P450, Drug metabolism - other enzymes, Metabolic pathways, Metabolism of xenobiotics by cytochrome P450, Other types of O-glycan biosynthesis, Pentose and glucuronate interconversions, Porphyrin and chlorophyll metabolism, Retinol metabolism, Starch and sucrose metabolism, Steroid hormone biosynthesis	0.0009152	0.0082	3.4881	lineplot	775
1148	A_44_P915303	Info								0.0009201	0.0082	3.3351	lineplot	782
1149	A_44_P191632	Info	Tenm2	teneurin transmembrane protein 2	117242	NM_020088	Rn.229571	ENSRNOG00000027341		0.0009259	0.0083	3.6841	lineplot	1059
1150	A_44_P278509	Info	Atat1	alpha tubulin acetyltransferase 1	361789	NM_212498	Rn.136935	ENSRNOG00000000809		0.0009266	0.0083	3.7764	lineplot	972
1151	A_44_P140449	Info	Grhpr	glyoxylate reductase/hydroxypyruvate reductase	680021	NM_001113754	Rn.7815	ENSRNOG00000012794	Glyoxylate and dicarboxylate metabolism, Metabolic pathways, Pyruvate metabolism	0.0009285	0.0083	3.4481	lineplot	1129
1152	A_42_P521210	Info	Thbs2	thrombospondin 2	292406	NM_001169138	Rn.165619	ENSRNOG00000010529	ECM-receptor interaction, Focal adhesion, Malaria, Phagosome, TGF-beta signaling pathway	0.0009328	0.0083	3.7631	lineplot	41
1153	A_42_P694105	Info								0.0009326	0.0083	3.4285	lineplot	928
1154	A_43_P17059	Info	Crlf1	cytokine receptor-like factor 1	290655	NM_001106074	Rn.38637	ENSRNOG00000020030		0.0009339	0.0083	3.3999	lineplot	811
1155	A_44_P913700	Info	Rpf1	ribosome production factor 1 homolog	499725	NM_001100794	Rn.63896	ENSRNOG00000015969		0.0009341	0.0083	3.5124	lineplot	353
1156	A_44_P217744	Info								0.0009378	0.0083	3.3877	lineplot	490
1157	A_44_P510222	Info								0.000942	0.0084	3.6314	lineplot	1097
1158	A_44_P1018447	Info	Micall2	MICAL-like 2	288515	XM_006221279	Rn.108004	ENSRNOG00000022533		0.0009448	0.0084	3.475	lineplot	167
1159	A_44_P433923	Info								0.0009474	0.0084	3.4587	lineplot	1028
1160	A_44_P974681	Info								0.0009538	0.0084	3.3988	lineplot	385
1161	A_44_P179296	Info								0.0009592	0.0085	3.8913	lineplot	953
1162	A_44_P669746	Info								0.00096	0.0085	3.4252	lineplot	1147
1163	A_44_P777576	Info	Engase	endo-beta-N-acetylglucosaminidase	303702	NM_001107070	Rn.22928	ENSRNOG00000027498	Other glycan degradation	0.0009588	0.0085	3.5518	lineplot	834
1164	A_44_P310168	Info	Tgfa	transforming growth factor alpha	24827	NM_012671	Rn.9952	ENSRNOG00000016182	ErbB signaling pathway, Glioma, Non-small cell lung cancer, Pancreatic cancer, Pathways in cancer, Prostate cancer, Renal cell carcinoma	0.000961	0.0085	3.9056	lineplot	1077
1165	A_42_P552640	Info	Mmp16	matrix metallopeptidase 16	65205	NM_080776	Rn.208361	ENSRNOG00000005708		0.0009668	0.0085	3.4238	lineplot	1004
1166	A_43_P10430	Info								0.0009692	0.0085	3.9143	lineplot	996
1167	A_44_P159040	Info	Vegfb	vascular endothelial growth factor B	89811	NM_053549	Rn.198550	ENSRNOG00000021156	Bladder cancer, Cytokine-cytokine receptor interaction, Focal adhesion, mTOR signaling pathway, Pancreatic cancer, Pathways in cancer, Renal cell carcinoma, Rheumatoid arthritis	0.0009784	0.0086	3.422	lineplot	894
1168	A_44_P805040	Info	Ppfibp2	PTPRF interacting protein, binding protein 2 (liprin beta 2)	308918	NM_001100582	Rn.2971	ENSRNOG00000019667		0.0009792	0.0086	3.7561	lineplot	1218
1169	A_42_P476474	Info	Fhl1	four and a half LIM domains 1	25177	NM_001033926	Rn.54261	ENSRNOG00000000875		0.0009839	0.0086	3.8783	lineplot	750
1170	A_44_P1043081	Info	Srsf1	serine/arginine-rich splicing factor 1	689890	NM_001109552	Rn.84878	ENSRNOG00000050323	Spliceosome	0.0009838	0.0086	3.5706	lineplot	62
1171	A_44_P275029	Info	Mvp	major vault protein	64681	NM_022715	Rn.10028	ENSRNOG00000020182		0.0009835	0.0086	3.5393	lineplot	799
1172	A_44_P347105	Info								0.000989	0.0087	3.8423	lineplot	828
1173	A_44_P586876	Info	Tmem41a	transmembrane protein 41a	681708	NM_001100805	Rn.199221	ENSRNOG00000046283		0.0009914	0.0087	3.4535	lineplot	503
1174	A_43_P19267	Info	Riok2	RIO kinase 2	308201	NM_001009687	Rn.137079	ENSRNOG00000012692	Ribosome biogenesis in eukaryotes	0.0009965	0.0087	3.5473	lineplot	422
1175	A_42_P552143	Info	Cfl1	cofilin 1, non-muscle	29271	NM_017147	Rn.11675	ENSRNOG00000020660	Axon guidance, Fc gamma R-mediated phagocytosis, Regulation of actin cytoskeleton	0.001	0.0087	3.5372	lineplot	20
1176	A_44_P480636	Info	Ddx19a	DEAD (Asp-Glu-Ala-Asp) box polypeptide 19a	292022	NM_001005381	Rn.228949	ENSRNOG00000018033		0.0009992	0.0087	3.3456	lineplot	102
1177	A_44_P105448	Info								0.0010013	0.0087	3.4777	lineplot	1082
1178	A_44_P515593	Info								0.0010027	0.0087	3.3808	lineplot	326
1179	A_44_P1071355	Info	Usp10	ubiquitin specific peptidase 10	307905	NM_001034146	Rn.24862	ENSRNOG00000016509		0.0010037	0.0087	3.4706	lineplot	295
1180	A_43_P15589	Info	Ppat	phosphoribosyl pyrophosphate amidotransferase	117544	NM_057198	Rn.18690	ENSRNOG00000002128	Alanine, aspartate and glutamate metabolism, Metabolic pathways, Purine metabolism	0.0010065	0.0088	3.3467	lineplot	527
1181	A_44_P158361	Info	Hnrnpdl	heterogeneous nuclear ribonucleoprotein D-like	305178	NM_001033696	Rn.102146	ENSRNOG00000002270		0.0010062	0.0088	3.4831	lineplot	616
1182	A_44_P838603	Info								0.0010085	0.0088	3.4295	lineplot	986
1183	A_44_P216395	Info	Gadd45a	growth arrest and DNA-damage-inducible, alpha	25112	NM_024127	Rn.10250	ENSRNOG00000005615	ATM Signaling Pathway, Cell Cycle: G2/M Checkpoint, p53 Signaling Pathway, Cell cycle, MAPK signaling pathway, p53 signaling pathway	0.0010114	0.0088	3.659	lineplot	667
1184	A_44_P248686	Info								0.001013	0.0088	3.4452	lineplot	729
1185	A_44_P458704	Info	Glul	glutamate-ammonia ligase	24957	NM_017073	Rn.2204	ENSRNOG00000049560	Alanine, aspartate and glutamate metabolism, Arginine and proline metabolism, Metabolic pathways, Nitrogen metabolism	0.0010144	0.0088	3.6906	lineplot	628
1186	A_44_P480329	Info	Naa25	N(alpha)-acetyltransferase 25, NatB auxiliary subunit	360811	NM_001047900	Rn.202650	ENSRNOG00000001350		0.0010184	0.0088	3.6317	lineplot	407
1187	A_44_P382449	Info								0.0010216	0.0088	3.3222	lineplot	208
1188	A_43_P15169	Info	Pdk1	pyruvate dehydrogenase kinase, isozyme 1	116551	NM_053826	Rn.11185	ENSRNOG00000001517	Fc epsilon RI signaling pathway, Hepatitis C, Neurotrophin signaling pathway, T cell receptor signaling pathway, Toxoplasmosis	0.0010283	0.0089	3.5161	lineplot	1005
1189	A_44_P189363	Info	Esm1	endothelial cell-specific molecule 1	64536	NM_022604	Rn.6376	ENSRNOG00000010797		0.0010347	0.0089	3.4272	lineplot	678
1190	A_44_P161233	Info	Il18	interleukin 18	29197	NM_019165	Rn.11118	ENSRNOG00000009848	Cytokine Network, IL 18 Signaling Pathway, IL12 and Stat4 Dependent Signaling Pathway in Th1 Development, Ras-Independent pathway in NK cell-mediated cytotoxicity, Th1/Th2 Differentiation, African trypanosomiasis, Cytokine-cytokine receptor interaction, Cytosolic DNA-sensing pathway, Malaria, NOD-like receptor signaling pathway, Rheumatoid arthritis	0.0010358	0.0089	3.3165	lineplot	158
1191	A_42_P621872	Info	Gcgr	glucagon receptor	24953	NM_172091	Rn.11225	ENSRNOG00000036692	Neuroactive ligand-receptor interaction	0.001039	0.0089	3.3132	lineplot	146
1192	A_42_P713089	Info								0.0010381	0.0089	3.4823	lineplot	1202
1193	A_44_P129009	Info								0.0010387	0.0089	3.4059	lineplot	207
1194	A_44_P698293	Info								0.0010467	0.009	3.326	lineplot	254
1195	A_44_P184505	Info	Hbegf	heparin-binding EGF-like growth factor	25433	NM_012945	Rn.10148	ENSRNOG00000018646	NFAT and Hypertrophy of the heart (Transcription in the broken heart), Epithelial cell signaling in Helicobacter pylori infection, ErbB signaling pathway, GnRH signaling pathway	0.0010576	0.0091	3.6545	lineplot	522
1196	A_44_P578267	Info								0.0010576	0.0091	3.4162	lineplot	1177
1197	A_44_P187530	Info	RT1-T24-1	RT1 class I, locus T24, gene 1	361787	NM_001008858	Rn.215807	ENSRNOG00000032596		0.0010607	0.0091	3.7666	lineplot	1132
1198	A_44_P618288	Info								0.0010599	0.0091	3.8545	lineplot	597
1199	A_44_P779971	Info								0.0010701	0.0092	3.4014	lineplot	714
1200	A_44_P468746	Info	Tubb6	tubulin, beta 6 class V	307351	NM_001025675	Rn.98430	ENSRNOG00000018371	Gap junction, Pathogenic Escherichia coli infection, Phagosome	0.0010717	0.0092	3.7536	lineplot	451
1201	A_44_P549017	Info								0.001085	0.0093	3.6756	lineplot	854
1202	A_44_P863259	Info								0.0010947	0.0094	3.4245	lineplot	1136
1203	A_44_P851620	Info	Fam189b	family with sequence similarity 189, member B	310640	NM_001107690	Rn.32304	ENSRNOG00000020518		0.0011028	0.0094	3.7576	lineplot	991
1204	A_44_P340345	Info								0.0011042	0.0094	3.393	lineplot	383
1205	A_44_P377373	Info	Olfml1	olfactomedin-like 1	361621	NM_001013192	Rn.22729	ENSRNOG00000056562		0.0011093	0.0095	3.5325	lineplot	1061
1206	A_44_P527726	Info	Rpl7l1	ribosomal protein L7-like 1	317275	XM_001065509	Rn.102202	ENSRNOG00000016269		0.0011131	0.0095	3.435	lineplot	341
1207	A_42_P837214	Info	Mgmt	O-6-methylguanine-DNA methyltransferase	25332	NM_012861	Rn.9836	ENSRNOG00000016038		0.0011165	0.0095	3.512	lineplot	952
1208	A_44_P975723	Info								0.0011157	0.0095	3.747	lineplot	1085
1209	A_44_P450278	Info								0.0011187	0.0095	3.4575	lineplot	403
1210	A_44_P947069	Info								0.0011228	0.0095	3.4659	lineplot	940
1211	A_44_P653193	Info								0.0011265	0.0096	3.6494	lineplot	1125
1212	A_44_P1004617	Info	Nprl2	NPR2-like, GATOR1 complex subunit	363138	NM_001025744	Rn.3371	ENSRNOG00000021660		0.0011305	0.0096	3.6588	lineplot	1128
1213	A_44_P152177	Info								0.0011312	0.0096	3.7267	lineplot	1158
1214	A_43_P17415	Info	Slc16a6	solute carrier family 16, member 6	303772	NM_198760	Rn.157381	ENSRNOG00000000245		0.0011333	0.0096	3.3215	lineplot	373
1215	A_44_P262122	Info	Lgi1	leucine-rich, glioma inactivated 1	252892	NM_145769	Rn.83615	ENSRNOG00000014758		0.0011449	0.0097	3.4857	lineplot	1167
1216	A_43_P10773	Info								0.0011477	0.0097	3.5895	lineplot	1066
1217	A_42_P588041	Info	Eif5a	eukaryotic translation initiation factor 5A	287444	NM_001033681	Rn.128212	ENSRNOG00000016478		0.00116	0.0098	3.8053	lineplot	98
1218	A_44_P502252	Info								0.0011602	0.0098	3.5053	lineplot	902
1219	A_44_P806641	Info								0.0011594	0.0098	3.362	lineplot	543
1220	A_44_P391726	Info	Rpia	ribose 5-phosphate isomerase A	362383	NM_001108632	Rn.12446	ENSRNOG00000005576	Metabolic pathways, Pentose phosphate pathway	0.0011639	0.0098	3.5876	lineplot	770
1221	A_43_P12332	Info	Nolc1	nucleolar and coiled-body phosphoprotein 1	64896	NM_022869	Rn.9517	ENSRNOG00000018704		0.0011665	0.0098	3.7577	lineplot	351
1222	A_44_P452622	Info	Zdhhc1	zinc finger, DHHC-type containing 1	291967	NM_001039099	Rn.41274	ENSRNOG00000017045		0.0011681	0.0098	3.8262	lineplot	1201
1223	A_43_P11246	Info	Eif4a1	eukaryotic translation initiation factor 4A1	287436	NM_199372	Rn.91523	ENSRNOG00000030628	Internal Ribosome entry pathway, mTOR Signaling Pathway, Regulation of eIF4e and p70 S6 Kinase, RNA transport	0.0011741	0.0099	3.959	lineplot	269
1224	A_44_P791276	Info								0.00118	0.0099	3.4497	lineplot	323
1225	A_44_P173138	Info	Ehbp1l1	EH domain binding protein 1-like 1	309169	NM_001025117	Rn.103357	ENSRNOG00000056038		0.0011831	0.0099	3.4567	lineplot	826
1226	A_44_P528685	Info								0.0011829	0.0099	3.528	lineplot	1014
1227	A_43_P12821	Info	Spa17	sperm autoantigenic protein 17	85244	NM_053482	Rn.29090	ENSRNOG00000010934		0.0011865	0.0099	3.502	lineplot	1110
1228	A_44_P423574	Info	Tril	TLR4 interactor with leucine-rich repeats	362364	NM_001034010	Rn.25045	ENSRNOG00000026941		0.0011875	0.0099	3.5749	lineplot	993
