# Supplementary material for: Analysis of temporal expression profiles after sciatic nerve injury by bioinformatic method
Source: Sci Rep. 2017 Aug 29;7:9818. doi: 10.1038/s41598-017-10127-1 (PMC5575162; doi:10.1038/s41598-017-10127-1)
Supplement: Supplementary file 5 — Table S8–S10 [file 41598_2017_10127_MOESM5_ESM.xls]

## Sheet: Table of Contents
			Table of Contents
			Table S8--S10 Gene Table for Profile
			Table S8 Gene Table for Profile 39
			Table S9 Gene Table for Profile 24
			Table S10 Gene Table for Profile 8

## Sheet: Table S8 Profile 39
Table S8 Gene Table for Profile 39 (0.0,1.0,2.0,3.0,4.0,5.0)
Num. Genes Expected	Num. Genes Assigned	P-Value	Significant
216	9.9	1.4e-223	(significant)
-------
Selected	Weight	gene	SPOT	0	0.5	1	3	6	9
	1	RIPK3	ID_0	0	0.36	0.51	1.12	1.9	2.08
	1	NGF	ID_1	0	-0.36	-0.2	1.95	2.87	2.46
	1	NOP58	ID_10;ID_325	0	0.16	0.2	1.21	1.38	1.29
	1	TNFAIP2	ID_14;ID_526	0	0.27	0.37	0.66	1.12	1.01
	1	FCNB	ID_17	0	1.13	0.49	2.41	3.93	4.76
	1	LTB	ID_23	0	0.1	-0.13	0.53	1.07	1.17
	1	PRG4	ID_24;ID_162	0	-0.56	-0.34	0.83	1.68	2.22
	1	TIMM10	ID_27	0	-0.26	-0.2	0.46	0.8	0.79
	1	MT2A	ID_30	0	1.34	2.01	3.72	3.57	3.69
	1	BCL3	ID_33	0	0.16	0.82	2.21	2.68	2.19
	1	CAR4	ID_35	0	-0.09	0.04	0.34	1.2	1.24
	1	ITGB2	ID_39;ID_734	0	-0.16	-0.3	0.21	0.91	1.38
	1	GLIPR1	ID_43	0	0.19	0	0.69	1.24	1.38
	1	PUS1	ID_46	0	-0.25	-0.21	0.57	0.77	1
	1	GCGR	ID_48	0	0.51	0.43	1.16	1.66	1.71
	1	PGLYRP1	ID_50	0	0.26	0.36	1.42	1.86	1.99
	1	SNRPA	ID_54	0	-0.34	0.03	0.38	0.58	0.98
	1	PAK1IP1	ID_55;ID_282	0	-0.13	-0.13	1.38	1.76	1.84
	1	HSPD1	ID_56;ID_617;ID_815	0	0.33	0.12	0.35	0.82	1.13
	1	ACTN1	ID_59;ID_751;ID_752	0	-0.44	-0.39	0.3	0.62	1.04
	1	IFITM1	ID_61	0	-0.06	0.06	0.39	0.77	1
	1	CORO1A	ID_62;ID_412	0	0.12	0.15	0.24	0.93	1.27
	1	FXYD5	ID_63	0	-0.19	-0.06	0.31	0.79	0.96
	1	SDC4	ID_64;ID_648	0	0.79	1	1.71	2.03	2.27
	1	TBL3	ID_65	0	-0.48	-0.13	0.51	0.7	0.75
	1	FOSL1	ID_66	0	-0.08	1.89	6.29	6.56	6.44
	1	CSF1	ID_67;ID_528	0	0.05	0.08	1	1.44	1.24
	1	CCL2	ID_68;ID_409	0	1.34	2.42	3.29	3.35	3.59
	1	CCL3	ID_72	0	2.06	1.78	1.76	3.82	3.74
	1	FCGR2B	ID_76	0	0.04	-0.18	1.29	2.15	2.82
	1	NEFM	ID_82	0	0.07	0.07	0.35	0.53	1.73
	1	B4GALT1	ID_86;ID_715;ID_822	0	-0.3	-0.35	0.15	0.59	0.79
	1	SCN3B	ID_88	0	-0.01	0.01	0.25	1.17	1.65
	1	TYROBP	ID_92;ID_739	0	-0.24	-0.42	0.12	0.68	0.95
	1	TNFRSF12A	ID_93;ID_255;ID_393	0	0.11	0.46	2.68	2.96	2.79
	1	PVR	ID_95	0	0.31	0.68	1.56	1.68	1.7
	1	IL1R2	ID_96	0	0.49	0.67	3.76	4.76	4.96
	1	LOC683463	ID_100	0	-0.1	0.05	0.3	0.86	1.67
	1	NOP56	ID_101;ID_244	0	-0.14	-0.11	0.77	1.34	1.51
	1	MAP2K3	ID_102	0	0.14	0.2	0.88	1.2	0.77
	1	STAT3	ID_105;ID_574;ID_800	0	-0.14	0.2	1.02	1.26	1.4
	1	EIF4A1	ID_110;ID_234;ID_235;ID_388;ID_488;ID_698	0	0.08	0.06	0.89	1.38	1.48
	1	CD44	ID_119;ID_696	0	-0.42	0.21	1.22	1.83	1.74
	1	HCK	ID_122	0	0.07	-0.12	0.43	0.59	0.92
	1	RPS26	ID_123	0	0.81	0.22	0.67	1.27	1.48
	1	SOD2	ID_124;ID_311;ID_474;ID_475	0	0.05	0.17	0.9	1.06	0.98
	1	DIO3	ID_126;ID_368	0	0.06	-0.14	1.01	2.35	3.17
	1	PTGES	ID_132	0	-0.14	-0.15	2.05	3.05	3.41
	1	ENTPD1	ID_135;ID_248;ID_402	0	-0.15	-0.09	0.25	0.84	0.92
	1	LST1	ID_137	0	-0.29	-0.47	0.96	1.74	2.05
	1	BIRC3	ID_138	0	0.04	1.08	1.93	1.74	1.58
	1	FGR	ID_139	0	0	0.07	0.85	2.12	2.62
	1	HIF1A	ID_140;ID_592	0	0.03	-0.1	0.54	0.89	1
	1	SLC16A3	ID_141	0	-0.14	0.06	1.76	2.42	2.5
	1	JAK2	ID_143	0	-0.18	-0.05	0.96	1.29	1.19
	1	PTGIS	ID_144	0	0.07	-0.05	0.3	0.84	1.44
	1	GTPBP4	ID_148;ID_240;ID_252	0	-0.15	-0.26	0.72	1.11	1.06
	1	CYP27B1	ID_149	0	0.25	0.48	1.82	2.09	1.69
	1	FCGR2A	ID_151;ID_342;ID_690	0	0.05	-0.18	1.09	1.89	2.27
	1	CEACAM10	ID_157;ID_607	0	0.61	0.39	2.29	3.57	3.91
	1	UCK2	ID_160;ID_710	0	-0.05	0.04	0.84	1.81	2.05
	1	AQP9	ID_166	0	0.5	0.64	2	3.45	3.87
	1	SDC1	ID_167;ID_279	0	-0.08	-0.2	0.14	0.95	1.26
	1	NPPB	ID_169	0	0.71	0.69	3.87	5.58	6.24
	1	ICAM1	ID_174;ID_647	0	0.51	0.85	1.38	1.62	1.8
	1	TNFRSF1A	ID_175	0	0.1	0.3	0.65	1.13	1.04
	1	CCR5	ID_177;ID_285	0	-0.01	-0.38	0.67	2.01	2.45
	1	TNC	ID_180;ID_202;ID_209	0	-0.16	-0.41	0.21	0.84	1.54
	1	DDX21	ID_182;ID_493;ID_667	0	-0.13	-0.12	0.96	1.51	1.46
	1	PNO1	ID_188;ID_216;ID_276;ID_759	0	0.06	0.26	0.49	1	0.94
	1	HGH1	ID_193;ID_641	0	-0.35	-0.28	0.19	0.74	0.93
	1	RPF2	ID_196	0	0.05	0.14	0.72	1.07	1.22
	1	TAF1D	ID_201	0	0.06	0.03	0.81	1.08	1
	1	TLR2	ID_203;ID_294	0	0.06	0.14	1.39	1.66	1.86
	1	PLA2G7	ID_208	0	0.53	0.51	1.79	2.24	2.14
	1	STOM	ID_211	0	0.11	0.5	1.13	1	1.01
	1	SERPINA3N	ID_214;ID_334	0	-0.18	0.29	1.71	1.91	2.54
	1	UPP1	ID_220	0	-0.44	-0.32	0.91	1.03	1.42
	1	IL1RAP	ID_223	0	-0.09	0.05	0.69	1.1	1.22
	1	CD3EAP	ID_224;ID_554	0	-0.17	-0.08	1.23	1.5	1.35
	1	STEAP1	ID_228	0	-0.11	-0.28	1.75	2.95	3.71
	1	ZFP259	ID_229	0	0.03	0.08	0.25	0.76	1
	1	VCAN	ID_232;ID_332;ID_591	0	-0.15	-0.14	0.31	0.82	1.3
	1	LOC499339	ID_236;ID_603	0	0.01	0.03	0.6	1.02	1.25
	1	LMO4	ID_237	0	0.6	0.25	1.46	1.47	1.5
	1	CCL7	ID_238;ID_582	0	1.51	2.32	2.58	3.52	4.22
	1	TUBB6	ID_239	0	-0.05	0.23	1.21	1.15	1.3
	1	ADORA2A	ID_247	0	-0.25	0.31	0.66	0.81	0.77
	1	ZFP593	ID_254;ID_789	0	-0.13	-0.11	0.94	1.1	0.99
	1	IER5L	ID_258	0	-0.26	-0.07	0.61	1	0.87
	1	NHP2	ID_259	0	-0.24	-0.36	0.05	0.52	0.87
	1	FES	ID_260;ID_760	0	-0.3	-0.27	0.23	0.64	1.12
	1	PARM1	ID_261	0	-0.05	-0.12	0.46	0.91	0.83
	1	LACTB	ID_266;ID_360	0	0.48	0.16	0.27	1.26	1.44
	1	PWP2	ID_267	0	-0.41	-0.1	0.49	0.79	1.15
	1	TRMT6	ID_268	0	0	-0.05	1.01	1.16	1.16
	1	NOP2	ID_272	0	-0.4	-0.16	0.61	1.18	1.34
	1	S100A8	ID_273;ID_787;ID_788	0	2.6	2.52	4.49	4.99	5.53
	1	NPM1	ID_277;ID_463;ID_797	0	-0.02	-0.16	0.29	0.81	0.89
	1	IL1RN	ID_283;ID_655	0	0.41	0.35	3.01	4.26	4.22
	1	MYBBP1A	ID_284	0	-0.23	-0.07	0.64	0.93	1.26
	1	MPEG1	ID_289;ID_525	0	-0.26	-0.24	0.38	0.69	0.96
	1	TPM3	ID_295;ID_720	0	0.12	0.59	1	1.09	1.19
	1	HSPH1	ID_296	0	0.6	0.59	0.71	1.04	1.3
	1	TMA16	ID_297	0	0	-0.44	0.44	1.31	1.48
	1	PRDX5	ID_304	0	-0.09	-0.1	0.31	0.63	1.09
	1	PTX3	ID_307	0	0.21	1.56	5.29	5.35	4.96
	1	DDX39A	ID_321	0	-0.26	-0.15	0.41	0.71	0.98
	1	CYP1B1	ID_335;ID_373;ID_436	0	0.27	-0.09	0.51	1.11	1.15
	1	MRTO4	ID_339	0	0.09	-0.04	0.64	0.99	1.27
	1	RASL2-9	ID_341	0	0.43	0.31	0.63	1.37	1.44
	1	BOP1	ID_346	0	-0.19	-0.11	0.34	0.79	1.22
	1	POP1	ID_350	0	-0.08	-0.12	0.84	1	1
	1	PLEK	ID_356	0	0.43	0.11	1.26	1.51	1.8
	1	RRP15	ID_359	0	-0.15	0.01	0.8	1	1.23
	1	CTPS1	ID_365	0	-0.08	-0.01	0.95	1.16	1.53
	1	HBEGF	ID_366	0	0.16	0.56	0.85	0.85	1
	1	BST1	ID_375	0	0.18	-0.21	0.57	1.33	1.78
	1	NOS3	ID_376	0	-0.3	0.38	1.57	1.8	1.7
	1	TLR6	ID_378	0	-0.15	-0.28	0.41	0.79	1.11
	1	VDAC1	ID_386;ID_426;ID_714	0	0.28	-0.13	1.17	1.28	1.31
	1	UGDH	ID_389;ID_639	0	0.32	0.36	1.84	1.95	1.77
	1	UGCG	ID_391	0	-0.16	-0.19	0.72	0.97	1.26
	1	NOLC1	ID_392;ID_593	0	-0.04	0.07	0.8	1.14	1.38
	1	LDHA	ID_394	0	-0.07	-0.03	0.59	1.18	1.58
	1	PLAC8	ID_399	0	0.18	-0.22	0.5	1.1	1.72
	1	RGD1311458	ID_410	0	-0.12	-0.26	0.65	0.88	0.96
	1	RUNX1	ID_414	0	0.26	0.24	1.31	1.95	1.86
	1	PROCR	ID_418;ID_510;ID_753	0	0.59	0.84	1.94	2.12	1.87
	1	CLCF1	ID_420;ID_807	0	-0.23	-0.09	2.37	4.03	4.24
	1	TSPAN5	ID_421;ID_422	0	-0.01	0.03	0.8	1.05	0.79
	1	VGF	ID_423	0	-0.84	-0.33	3.14	5.19	5.8
	1	NOP14	ID_425	0	-0.36	0.07	0.57	0.86	0.94
	1	EIF1A	ID_430	0	-0.04	0.01	0.71	1.19	0.87
	1	PLA2G2A	ID_431	0	0.74	0.47	1.05	1.46	2.15
	1	CXCL14	ID_432;ID_433;ID_842	0	-0.35	-0.32	1.54	3.34	4.2
	1	ADAMTS9	ID_438;ID_636	0	-0.17	0.05	0.88	1.1	0.81
	1	NDUFAF4	ID_439;ID_588;ID_666	0	0.02	-0.09	0.8	1.27	0.99
	1	BZW2	ID_446	0	0.03	-0.08	0.34	0.96	0.94
	1	NR2C2AP	ID_451	0	-0.13	-0.05	0.34	0.78	0.94
	1	SLC15A3	ID_455;ID_674	0	-0.12	0.38	0.46	0.76	1.18
	1	TIMP1	ID_457;ID_652	0	-0.07	0.18	0.98	1.25	1.51
	1	LYN	ID_458;ID_500	0	-0.2	-0.08	0.38	0.72	1.08
	1	MCL1	ID_465;ID_766	0	0.87	0.93	1.68	2.2	2.1
	1	NCF4	ID_470	0	-0.05	-0.25	0.81	1.31	1.53
	1	INHBB	ID_471;ID_769	0	0.07	0.69	1.33	1.82	1.1
	1	HEATR1	ID_472	0	-0.12	-0.21	1.07	1.44	1.57
	1	SLFN3	ID_478	0	0.36	0.1	0.88	1.36	1.56
	1	FMNL1	ID_479	0	-0.31	-0.29	0.19	0.55	0.81
	1	NCF1	ID_480	0	-0.17	-0.14	-0.04	0.41	0.84
	1	EMB	ID_484	0	0.4	0.41	1.19	1.43	1.4
	1	RBMS1	ID_487	0	0.31	0.25	0.27	0.94	1.02
	1	PPAN	ID_495	0	-0.06	0.05	0.93	1.18	1.18
	1	LYPD8	ID_496	0	-0.3	-0.34	0.29	0.55	1.49
	1	SHROOM3	ID_501;ID_532;ID_644	0	-0.08	0.77	2.8	2.44	2.75
	1	BYSL	ID_511	0	-0.36	-0.17	0.37	0.73	1.04
	1	MGC105649	ID_513;ID_597;ID_598	0	0.28	0.13	1.33	2.15	2.35
	1	PLIN2	ID_514;ID_824	0	-0.09	-0.21	0.98	1.65	1.75
	1	TSR1	ID_515	0	0.06	0.04	0.93	1.23	1.38
	1	RCL1	ID_517	0	0.16	0.14	1.23	1.84	2.19
	1	IL4R	ID_519;ID_565	0	-0.05	0.63	1.43	1.19	1.44
	1	PHLDA1	ID_533;ID_534	0	0.14	0.89	1.6	2.15	1.88
	1	TREM1	ID_541	0	0.08	-1.08	2.13	3.85	4.02
	1	SECTM1B	ID_545	0	-0.45	0.33	3.2	3.94	4.27
	1	CXCL3	ID_553	0	1.41	2.73	5.58	6.95	7.24
	1	PTPN2	ID_556	0	0.12	0.01	1.42	1.37	1.54
	1	NCL	ID_562	0	0.27	-0.02	0.6	0.82	1.13
	1	ETHE1	ID_563;ID_673	0	-0.37	-0.21	0.08	0.33	0.8
	1	SLPI	ID_566;ID_567	0	0.11	-0.75	1.57	3.27	4.29
	1	CRY1	ID_569;ID_618	0	0.29	0.15	0.2	0.97	1.28
	1	SLC39A14	ID_570;ID_770;ID_783;ID_808;ID_834	0	0.11	0.14	1.7	2.06	2.26
	1	HP	ID_577	0	0.37	0.81	1	1.44	2.09
	1	FSTL3	ID_578	0	-0.08	0.27	0.18	0.42	0.94
	1	ANGPTL4	ID_581	0	0	0.36	1.43	1.27	2.06
	1	MAP6	ID_586	0	-0.2	0.34	0.68	0.81	1.09
	1	HSPA8	ID_589	0	0.61	0.24	0.4	1.09	1.41
	1	UCN2	ID_590	0	-0.31	0.21	4.82	5.86	6.76
	1	SBNO2	ID_595	0	-0.03	0.61	2.21	1.91	2.56
	1	TGM1	ID_596	0	0.3	0.62	2.6	2.97	3.46
	1	MDN1	ID_602;ID_625;ID_831	0	-0.18	0.27	0.65	0.97	1.01
	1	CFB	ID_611	0	0.31	0.11	0.48	1.29	1.79
	1	FBXO27	ID_613	0	-0.15	0.14	1.41	1.7	1.77
	1	SLPIL2	ID_614	0	0.09	0.2	0.91	1.94	2.63
	1	AKR1B8	ID_616	0	-0.2	-0.12	1.02	1.57	1.46
	1	NRG1	ID_626;ID_675	0	-0.24	-0.04	0.7	3.47	4.35
	1	PHYHD1	ID_631	0	0.11	-0.1	0.12	0.62	0.98
	1	PDPN	ID_632;ID_651	0	-0.25	-0.29	0.66	1.43	1.72
	1	TXNRD1	ID_649;ID_762	0	-0.08	0.03	1.03	1.22	1.02
	1	PLAUR	ID_662	0	0.07	1.02	2.82	2.77	2.53
	1	DPH1	ID_664	0	0.05	0.12	0.37	0.83	1
	1	CD14	ID_665;ID_729	0	0.53	0.24	1.31	1.47	2.16
	1	POLR1E	ID_670	0	-0.16	-0.09	1.15	1.45	1.59
	1	SLC7A1	ID_671;ID_755	0	0.23	0.5	1.08	0.87	1.05
	1	ENG	ID_672	0	-0.14	0.08	0.27	0.56	1.08
	1	ASNS	ID_681	0	0.06	0.12	0.79	1	1.15
	1	NAA25	ID_682	0	-0.33	-0.03	0.55	0.95	1.26
	1	ITGB7	ID_691	0	-0.18	-0.18	0.03	0.6	1.3
	1	LOC684871	ID_693;ID_733	0	0.62	1.21	1.56	1.4	1.54
	1	FERMT3	ID_699	0	0.01	-0.22	0.32	0.79	1.13
	1	NOP9	ID_700	0	-0.21	-0.01	0.62	0.78	0.95
	1	CHCHD4	ID_701	0	-0.11	0.04	0.3	0.99	1.01
	1	SHMT2	ID_708	0	-0.2	-0.16	0.23	0.79	1.2
	1	PUS7	ID_719	0	0.01	0.13	0.53	1.09	1.12
	1	SMAP2	ID_724	0	0.15	0.14	0.31	0.88	1.17
	1	TOMM70A	ID_725	0	0.03	-0.35	0.37	1.05	1.29
	1	YARS	ID_727	0	-0.2	-0.07	0.91	0.96	1.11
	1	NIFK	ID_741;ID_756	0	-0.17	0.09	0.91	1.04	0.91
	1	TRMT61A	ID_743;ID_772	0	-0.1	0.19	0.54	1.09	1.31
	1	TNFRSF1B	ID_746	0	-0.27	-0.24	1.38	1.35	1.65
	1	DNMBP	ID_747;ID_798	0	-0.14	0.06	0.78	0.69	0.93
	1	RBM3	ID_758	0	0.16	0.48	1.18	1.36	1.21
	1	A3GALT2	ID_761	0	-0.23	-0.13	0.54	0.85	1.18
	1	GSPT1	ID_779	0	0.28	0.11	0.56	0.95	1.05
	1	RRP9	ID_845	0	-0.02	0.11	1.15	1.44	1.56
	1	NOA1	ID_846	0	0.09	-0.17	0.35	0.71	0.88
	1	PPRC1	ID_850	0	0	0.02	0.91	1.16	1.06

## Sheet: Table S9 Profile 24
Table S9 Gene Table for Profile 24 (0.0,0.0,0.0,2.0,1.0,1.0)
Num. Genes Expected	Num. Genes Assigned	P-Value	Significant
37	11.1	3.8e-10	(significant)
-------
Selected	Weight	gene	SPOT	0	0.5	1	3	6	9
	1	ACOT1	ID_21	0	0.2	0.85	3.07	2.39	1.82
	1	CLDN14	ID_25	0	-0.15	0.23	1.19	0.82	0.89
	1	NAMPT	ID_31;ID_195;ID_278;ID_686	0	-0.03	-0.1	1.28	1.15	0.83
	1	MPHOSPH10	ID_74	0	-0.14	-0.12	0.88	0.9	0.87
	1	ARG1	ID_83	0	-0.21	-0.2	2.24	2.02	1.8
	1	PTPN1	ID_113;ID_730	0	0.27	0.14	1.35	1.25	1.07
	1	ADM	ID_116	0	0.33	0.34	0.89	1.12	0.61
	1	EMP1	ID_118;ID_805	0	0.13	0.44	1.6	1.6	0.63
	1	IL1RL1	ID_120;ID_558	0	-0.19	-0.51	3.18	3.46	3.49
	1	IFRD1	ID_129;ID_380	0	0.06	0.26	1.25	1.08	0.92
	1	STX7	ID_134;ID_344	0	0.3	-0.12	1.35	1.23	0.7
	1	GFPT2	ID_197	0	-0.16	-0.11	1.5	1.42	1.37
	1	FKBP5	ID_199;ID_728;ID_745	0	-0.09	0.01	1.97	0.57	0.85
	1	PANX1	ID_212;ID_302	0	0.31	-0.3	1.09	0.84	0.53
	1	PPAP2B	ID_219;ID_367	0	-0.21	-0.07	0.84	0.45	0.02
	1	ADORA2B	ID_226	0	0.12	-0.15	1.83	1.96	1.63
	1	STX11	ID_231	0	0.27	0.31	1.29	1.08	0.84
	1	MAP3K6	ID_253	0	0.22	0.41	1.46	1.12	1.21
	1	TRMT10C	ID_274;ID_640	0	-0.06	-0.15	0.76	0.88	0.6
	1	MYD88	ID_280;ID_610	0	0.13	0.09	1.27	1.45	1.1
	1	UAP1	ID_305;ID_839;ID_840	0	-0.29	-0.21	1.33	0.67	0.14
	1	CREM	ID_319;ID_568;ID_843	0	0.19	0.42	1.88	1.52	1.28
	1	GPATCH4	ID_322	0	0.25	0.01	1.57	1.54	1.32
	1	IFI47	ID_354	0	-0.1	-0.2	0.86	0.69	0.34
	1	NOL8	ID_358	0	-0.4	-0.39	0.85	0.5	0.49
	1	RRS1	ID_361	0	-0.23	-0.15	1.19	1.04	1.13
	1	TBX3	ID_407	0	-0.14	0.35	1.32	0.77	0.5
	1	TWISTNB	ID_448;ID_829;ID_837	0	-0.14	0.03	0.98	1.13	0.9
	1	TNIP2	ID_492	0	-0.02	0	0.98	0.84	1.01
	1	FMO3	ID_546	0	-0.24	-0.3	0.93	0.3	-0.11
	1	SPHK1	ID_575	0	0.23	1.24	3.65	2.88	2.94
	1	GCH1	ID_580	0	0.17	0.3	1.84	1.62	1.83
	1	PQLC1	ID_627;ID_823	0	-0.38	-0.03	1.02	0.74	0.49
	1	INHBA	ID_650	0	-0.02	0.09	1.5	1.32	1.48
	1	FLT1	ID_657;ID_731	0	0.07	0.29	1.24	0.84	0.64
	1	RNF125	ID_663	0	0.21	0.48	1.67	1.03	1.12
	1	CDKN1A	ID_722;ID_828	0	-0.41	0.03	2.26	1.77	1.7

## Sheet: Table S10 Profile 8
Table S10 Gene Table for Profile 8 (0.0,-1.0,-2.0,-3.0,-4.0,-5.0)
Num. Genes Expected	Num. Genes Assigned	P-Value	Significant
40	10	3.2e-13	(significant)
-------
Selected	Weight	gene	SPOT	0	0.5	1	3	6	9
	1	IGSF10	ID_3	0	0	-0.32	-0.27	-1	-1.31
	1	ASPM	ID_29	0	-0.25	-0.45	-0.79	-0.84	-1.07
	1	GDF10	ID_36	0	-0.33	-0.72	-1.29	-1.44	-1.22
	1	RET	ID_41;ID_491;ID_678;ID_680	0	0.16	0.12	-0.13	-0.89	-1.35
	1	KCNB1	ID_60	0	-0.14	0	-0.47	-1.01	-1.36
	1	CERCAM	ID_75	0	-0.25	-0.24	-0.31	-0.83	-1.06
	1	PDK4	ID_77;ID_417;ID_809	0	-0.32	-0.41	-0.19	-1.78	-1.86
	1	HES6	ID_90	0	0.29	0.35	-0.16	-0.88	-1.06
	1	CORO2B	ID_104	0	-0.17	-0.1	-1.14	-1.33	-1.37
	1	TPPP3	ID_109;ID_485	0	-0.37	-0.18	-0.31	-1.29	-1.65
	1	PROM1	ID_133;ID_642	0	-0.13	-0.1	-0.58	-0.96	-1.09
	1	ACSL3	ID_152	0	-0.02	-0.33	-0.24	-1	-0.95
	1	CDKN2C	ID_153;ID_676	0	-0.31	-0.33	-0.56	-0.73	-1.09
	1	SLC29A1	ID_170	0	-0.45	-0.49	-0.52	-0.91	-1.54
	1	FMOD	ID_179	0	-0.96	-1.14	-1.03	-1.31	-1.77
	1	FCRL2	ID_204	0	-0.54	-0.99	-1.22	-1.82	-2.18
	1	CRYL1	ID_215	0	0.12	0.01	-0.39	-0.83	-1.33
	1	SLC22A3	ID_230	0	0.01	-0.04	-0.28	-1.09	-1.02
	1	TCEA3	ID_246	0	-0.92	-0.92	-1.39	-1.89	-1.69
	1	TGFA	ID_291	0	0.12	0	-0.41	-1.33	-1.08
	1	CD248	ID_306	0	-0.06	0	-0.83	-1.08	-0.99
	1	FAM13A	ID_314	0	0.16	-0.25	-0.82	-1.57	-1.18
	1	ADGRE1	ID_340	0	-0.63	-0.87	-0.86	-1.3	-1.28
	1	ETV1	ID_395;ID_799;ID_811	0	0.17	0.18	-0.18	-0.71	-0.9
	1	CLEC2L	ID_405	0	-0.37	-0.46	-0.51	-1.29	-1.16
	1	FAT4	ID_411;ID_468;ID_499	0	-0.26	-0.56	-0.86	-0.86	-1.17
	1	IGFBP5	ID_447;ID_467	0	-0.05	0.06	-0.21	-1.16	-1.35
	1	P2RY14	ID_483	0	0.02	0.23	-0.2	-1.03	-1.07
	1	COL9A1	ID_494;ID_601	0	-1.07	-1.32	-1.32	-1.46	-1.75
	1	HEPH	ID_516	0	-0.47	-0.7	-1.1	-1.23	-1.54
	1	ELOVL6	ID_621	0	0.31	0.08	-0.09	-0.64	-1.14
	1	KAZALD1	ID_683;ID_684	0	-0.06	-0.02	-0.25	-0.87	-1.38
	1	UCMA	ID_723	0	-0.25	-0.19	-0.2	-0.72	-1.18
	1	ASB2	ID_740	0	-0.66	-0.62	-1.19	-1.14	-1.18
	1	DHRS3	ID_777	0	-0.39	-0.17	-0.32	-1.02	-1.05
	1	GAL3ST4	ID_786	0	-0.26	-0.33	-0.43	-0.97	-1.07
	1	CYTL1	ID_791;ID_814	0	0	-0.1	-0.08	-0.67	-1.13
	1	RNF144A	ID_801	0	-0.07	-0.11	0.01	-0.84	-1.27
	1	CTDSPL	ID_806	0	-0.06	-0.14	-0.16	-1.09	-0.86
	1	LRRC17	ID_825	0	-0.19	-0.31	-0.82	-1.31	-1.22
