# Supplementary material for: Analysis of temporal expression profiles after sciatic nerve injury by bioinformatic method
Source: Sci Rep. 2017 Aug 29;7:9818. doi: 10.1038/s41598-017-10127-1 (PMC5575162; doi:10.1038/s41598-017-10127-1)
Supplement: Supplementary file 6 — Table S11 [file 41598_2017_10127_MOESM6_ESM.xls]

## Sheet: Sheet1
Table S11 corrLOGIntensity for the different time pionts
	6h	6h	9h	9h	6h	9h	3h	3h	3h	0.5h	0.5h	0.5h	1h	1h	1h	0h	0h	0h
6h	1	0.96581	0.858727	0.860168	0.91952	0.875246	0.815722	0.795724	0.800067	0.472101	0.477095	0.506112	0.478644	0.512183	0.476316	0.309361	0.236796	0.246008
6h	0.96581	1	0.883121	0.872845	0.93527	0.910492	0.825374	0.783522	0.792336	0.503637	0.517395	0.549955	0.517356	0.548314	0.489543	0.387468	0.267904	0.305025
9h	0.858727	0.883121	1	0.928451	0.927107	0.955534	0.671613	0.553399	0.558093	0.421004	0.40533	0.464599	0.349368	0.378926	0.34003	0.335908	0.2091	0.240085
9h	0.860168	0.872845	0.928451	1	0.951405	0.950252	0.707436	0.55167	0.570482	0.351244	0.361556	0.418329	0.274572	0.33143	0.310343	0.336542	0.234963	0.248758
6h	0.91952	0.93527	0.927107	0.951405	1	0.961008	0.759586	0.640356	0.653269	0.478189	0.475656	0.541458	0.402231	0.454315	0.427621	0.333052	0.205485	0.251032
9h	0.875246	0.910492	0.955534	0.950252	0.961008	1	0.721938	0.595196	0.614372	0.435474	0.437143	0.509705	0.369482	0.416993	0.379025	0.398943	0.270246	0.296722
3h	0.815722	0.825374	0.671613	0.707436	0.759586	0.721938	1	0.861371	0.873319	0.581495	0.589224	0.603425	0.591661	0.657566	0.618888	0.377853	0.308896	0.352839
3h	0.795724	0.783522	0.553399	0.55167	0.640356	0.595196	0.861371	1	0.987437	0.648259	0.65439	0.651208	0.699932	0.74198	0.737779	0.47273	0.445397	0.460032
3h	0.800067	0.792336	0.558093	0.570482	0.653269	0.614372	0.873319	0.987437	1	0.629899	0.643372	0.636491	0.6797	0.736133	0.728527	0.478014	0.46113	0.477855
0.5h	0.472101	0.503637	0.421004	0.351244	0.478189	0.435474	0.581495	0.648259	0.629899	1	0.943077	0.952115	0.929498	0.917084	0.925744	0.631906	0.522031	0.604814
0.5h	0.477095	0.517395	0.40533	0.361556	0.475656	0.437143	0.589224	0.65439	0.643372	0.943077	1	0.952995	0.930955	0.946345	0.925504	0.698809	0.615982	0.71138
0.5h	0.506112	0.549955	0.464599	0.418329	0.541458	0.509705	0.603425	0.651208	0.636491	0.952115	0.952995	1	0.903996	0.919047	0.900851	0.66591	0.587858	0.647035
1h	0.478644	0.517356	0.349368	0.274572	0.402231	0.369482	0.591661	0.699932	0.6797	0.929498	0.930955	0.903996	1	0.940775	0.914383	0.651342	0.567288	0.641658
1h	0.512183	0.548314	0.378926	0.33143	0.454315	0.416993	0.657566	0.74198	0.736133	0.917084	0.946345	0.919047	0.940775	1	0.949554	0.642649	0.594986	0.673667
1h	0.476316	0.489543	0.34003	0.310343	0.427621	0.379025	0.618888	0.737779	0.728527	0.925744	0.925504	0.900851	0.914383	0.949554	1	0.645563	0.589008	0.646696
0h	0.309361	0.387468	0.335908	0.336542	0.333052	0.398943	0.377853	0.47273	0.478014	0.631906	0.698809	0.66591	0.651342	0.642649	0.645563	1	0.899964	0.917827
0h	0.236796	0.267904	0.2091	0.234963	0.205485	0.270246	0.308896	0.445397	0.46113	0.522031	0.615982	0.587858	0.567288	0.594986	0.589008	0.899964	1	0.927326
0h	0.246008	0.305025	0.240085	0.248758	0.251032	0.296722	0.352839	0.460032	0.477855	0.604814	0.71138	0.647035	0.641658	0.673667	0.646696	0.917827	0.927326	1
