# Supplementary material for: Analysis of temporal expression profiles after sciatic nerve injury by bioinformatic method
Source: Sci Rep. 2017 Aug 29;7:9818. doi: 10.1038/s41598-017-10127-1 (PMC5575162; doi:10.1038/s41598-017-10127-1)
Supplement: Supplementary file 7 — Table S12 [file 41598_2017_10127_MOESM7_ESM.xls]

## Sheet: Sheet2
Table S12 Enriched Pathways for CEMs
Category	ID	Title (or Source)	Red_logP	Yellow_logP	Blue_logP	Turquoise_logP	Red_GeneSet	Yellow_GeneSet	Blue_GeneSet	Turquoise_GeneSet
Pathway			pValues
Pathway	PW:0000454	cholesterol biosynthetic				10				ACAT2 DHCR7 EBP IDI1 MVK NSDHL PMVK SQLE
Pathway	142269	superpathway of cholesterol biosynthesis				10				ACAT2 DHCR7 EBP IDI1 MSMO1 MVK NSDHL PMVKSQLE
Pathway	1270037	Cholesterol biosynthesis				10				ACAT2 DHCR7 EBP IDI1 MSMO1 MVK NSDHL PMVKSQLE
Pathway	SMP00023	Steroid Biosynthesis				10				ACAT2 EBP IDI1 MSMO1 MVK NSDHL PMVK SQLE
Pathway	1383087	rRNA modification in the nucleus and cytosol			5.983				HEATR1 IMP3 IMP4 MPHOSPH10 NOP2 NOP56 RCL1TBL3 UTP15 UTP18 UTP3
Pathway	199378	Ribosome biogenesis in eukaryotes			5.9094				GNL3 HEATR1 IMP3 IMP4 MPHOSPH10 NOP56 POP1RCL1 RIOK2 RPP38 TBL3 UTP15 UTP18 XRN2
Pathway	132956	Metabolic pathways				5.4849				ACAT2 ACP2 ADSL AGL AHCYL2 ALPL AMACR APRTASAH1 ASL ATIC AUH B3GNT2 B4GALNT1 B4GALT1BCKDHA BST1 C1GALT1C1 CMBL CNDP2 CRYL1CSGALNACT1 DCTPP1 DEGS2 DHCR7 DHFR DHODHDHRS3 DSE DUT EBP ENOPH1 ENPP3 EXT1 FAH FHFUT4 GALM GAMT GLYCTK HADH HSD11B1 HYAL3IDI1 ITPA KDSR LPIN3 LTA4H MAN1A1 MAOB MCATMCCC1 MCEE ME3 MPST MSMO1 MVK NADK2NSDHL NT5E NTPCR P4HA2 PAICS PANK2 PAPSS2PCCA PCCB PEMT PMVK PON3 PPCDC REV3L…
Pathway	SMP00043	Galactose Metabolism		5.2897				GAA GALE GLB1 HK1
Pathway	1270015	Mitochondrial Fatty Acid Beta-Oxidation				5.043				DECR1 ECI1 HADH MCAT MCEE PCCA PCCB
Pathway	1427846	rRNA processing in the nucleus and cytosol			4.5976				HEATR1 IMP3 IMP4 MPHOSPH10 NOP2 NOP56 PNO1RCL1 RIOK2 RPP38 TBL3 TSR1 UTP15 UTP18 UTP3WDR12 XRN2
