# Supplementary material for: Analysis of temporal expression profiles after sciatic nerve injury by bioinformatic method
Source: Sci Rep. 2017 Aug 29;7:9818. doi: 10.1038/s41598-017-10127-1 (PMC5575162; doi:10.1038/s41598-017-10127-1)
Supplement: Supplementary file 8 — Table S13 [file 41598_2017_10127_MOESM8_ESM.xls]

## Sheet: Table of Contents
				Table S13 Enriched biological process for CEMs
				Table S13-1 Enriched biological process for blue modules
				Table S13-2 Enriched biological process for red modules
				Table S13-3 Enriched biological process for Turquoise modules
				Table S13-4 Enriched biological process for Yellow modules

## Sheet: Blue
Table S13-1 Enriched biological process for blue modules
Dataset: Blue
Enrichment analysis: Biological process
Number of genes in the dataset: 489
Number of genes in the dataset (which are available in Biological process database) :463
Number of genes in background: 21232
						Corrected p-values
Biological process	No. of genes in the dataset	No.of genes in the background dataset	Percentage of genes	Fold enrichment	P-value (Hypergeometric test)	Bonferroni method	BH method	Q-value (Storey-Tibshirani method)	Mapped gene names
response to organic cyclic compound	21	266	4.29448	3.42927	1.05478e-06	0.0123926	0.0123926	0.0683755	Ldha; Ptges; Cd44; Il1rn; Ngf; Fosl1; Gucy1a3; Stat3; Icam1; Nos3; Bak1; Mgmt; Aacs; Inhbb; Srebf1; Cdkn1a; Nampt; Cd83; Rxrg; Taf9b; Aldh3a1;
negative regulation of cell proliferation	24	364	4.90798	2.86386	4.43134e-06	0.0520638	0.0260319	0.14363	Ptges; Sod2; Ndn; Kifap3; Runx1; Jak2; P3h3; Npm1; Hmox1; Aimp2; Tlr2; Ptpn2; Fosl1; Smarca2; Pds5b; Stat3; Nos3; Bak1; Adora2b; Cdkn1a; Cdh13; Adm; Agt; Cbfa2t3;
positive regulation of transcription from RNA polymerase II promoter	46	1008	9.40695	1.9818	8.44506e-06	0.099221	0.0330737	0.182483	Pus1; Ndn; Hif1a; Runx1; Jak2; E2f1; Tlr2; Osr2; Taf9; Apbb1; Plscr1; Fosl1; Cops5; Smarca2; Agrn; Bcl3; Tnip2; Pprc1; Deaf1; Stat3; Gtf2f2; Sbno2; Chp2; Srebf1; Hltf; Sertad1; Ifrd1; Pbx3; Nampt; Cdh13; Pou3f1; Ssbp2; Smad5; Top2a; Lmo4; Rxrg; Taf9b; Arn
aging	21	313	4.29448	2.91435	1.34367e-05	0.157868	0.039467	0.217758	Sod2; Tfrc; Timp1; Ngf; Glrx; Litaf; Npy1r; Gfra1; Stat3; Nos3; Bak1; Ctc1; Arg1; Srebf1; Adm; Ptgs1; Top2a; Agt; Pck1; Aldh3a1; Smpd3;
cell proliferation	17	224	3.47648	3.29693	1.86349e-05	0.218942	0.0437884	0.241601	Pdpn; Wdr12; Rac1; Pak1ip1; Txnrd1; Gnl3; Csf1; Stat3; Bak1; Tspan5; Bub1; Sorl1; Cd74; Glul; Myc; Cklf; Cited2;
positive regulation of nitric oxide biosynthetic process	7	43	1.43149	7.07656	5.17533e-05	0.60805	0.0918708	0.506894	Sod2; Jak2; Tlr2; Icam1; Ptx3; Agt; Smpd3;
negative regulation of apoptotic process	27	511	5.52147	2.29493	6.1081e-05	0.717641	0.0918708	0.506894	Sod2; Cd44; Hif1a; Kifap3; Ndufaf4; Timp1; Il1rn; Jak2; Ngf; Npm1; Angptl4; Taf9; Myd88; Bcl3; Stat3; Asns; Mgmt; Alms1; Plaur; Cdkn1a; Ufm1; Birc3; Plk1; Taf9b; Cd74; Hax1; Cited2;
response to lipopolysaccharide	18	271	3.68098	2.88537	6.25556e-05	0.734966	0.0918708	0.506894	Ptges; Slpi; Sod2; Il1rn; Jak2; Ngf; Serpina3n; Tlr2; S100a8; Litaf; Myd88; Icam1; Nos3; Gch1; Arg1; Adm; Pck1; Noct;
positive regulation of peptidyl-tyrosine phosphorylation	10	101	2.04499	4.30272	0.000113147	1	0.147708	0.814972	Cd44; Jak2; Agrn; Cd24; Icam1; Hbegf; Agt; Cd74; Hax1; Arhgef2;
DNA damage response, signal transduction resulting in induction of apoptosis	7	52	1.43149	5.852	0.000179754	1	0.211193	1	Sod2; E2f1; Hmox1; Bak1; Moap1; Myc; Hic1;
regulation of mitotic cell cycle	6	38	1.22699	6.86515	0.000213693	1	0.228243	1	Cdkn1a; Plk1; Cyld; Rpa3; Afap1l2; Myc;
response to DNA damage stimulus	15	226	3.06748	2.88354	0.000253275	1	0.239219	1	Nek1; Apbb1; Bcl3; Ctc1; Mgmt; Aplf; Rassf1; Cdkn1a; Top2a; Tlk2; Rad23b; Taok3; Myc; Vav3; Kin;
prostaglandin biosynthetic process	4	15	0.817996	11.5994	0.000310022	1	0.239219	1	Ptges; Ptgs1; Cd74; Tbxas1;
regulation of blood pressure	7	58	1.43149	5.24673	0.000358795	1	0.239219	1	Sod2; Hmox1; Npy1r; Gucy1a3; Gch1; Ptgs1; Agt;
positive regulation of protein ubiquitination	7	60	1.43149	5.07187	0.000443016	1	0.239219	1	Ngf; Npm1; Aimp2; Rassf1; Birc3; Axin1; Prickle1;
cellular response to organic cyclic compound	10	120	2.04499	3.62151	0.000463977	1	0.239219	1	Fdx1; Hif1a; Stat3; Nos3; Mgmt; Inhbb; Smad5; Axin1; P2ry6; Myc;
positive regulation of cell proliferation	24	492	4.90798	2.11881	0.000497343	1	0.239219	1	Clcf1; Hif1a; Ndufaf4; Nolc1; Timp1; Jak2; Ngf; Npm1; Osr2; Odc1; Csf1; Stat3; Adora2b; Chp2; Cd248; Pthlh; Adm; Hbegf; Agt; Ets1; Myc; Aldh3a1; Ddr2; Avpr1a;
cellular response to interleukin-1	9	100	1.84049	3.9116	0.000504596	1	0.239219	1	Hif1a; Serpina3n; Actr3; Icam1; Inhbb; Lcn2; Myc; Pck1; Smpd3;
response to mechanical stimulus	9	100	1.84049	3.9116	0.000504596	1	0.239219	1	Hif1a; Ngf; Fosl1; Nos3; Asns; Inhbb; Ets1; Meis2; Cited2;
GO:1904996	2	2	0.408998	43.4184	0.00052938	1	0.239219	1	Icam1; Ets1;
GO:0061614	2	2	0.408998	43.4184	0.00052938	1	0.239219	1	Fosl1; Ets1;
wound healing involved in inflammatory response	2	2	0.408998	43.4184	0.00052938	1	0.239219	1	Cd44; Hmox1;
GO:1902728	2	2	0.408998	43.4184	0.00052938	1	0.239219	1	Jak2; Stat3;
positive regulation of pigment cell differentiation	2	2	0.408998	43.4184	0.00052938	1	0.239219	1	Bloc1s5; Bloc1s6;
glomerular parietal epithelial cell differentiation	2	2	0.408998	43.4184	0.00052938	1	0.239219	1	Prom1; Cd24;
response to heparin	2	2	0.408998	43.4184	0.00052938	1	0.239219	1	Actr3; Gpihbp1;
growth hormone receptor signaling pathway	3	8	0.613497	16.3158	0.000623753	1	0.261731	1	Jak2; Stat3; Pxn;
B cell apoptotic process	3	8	0.613497	16.3158	0.000623753	1	0.261731	1	Bak1; Myc; Traf3ip2;
oxidation-reduction process	29	656	5.93047	1.92004	0.000670111	1	0.271488	1	Ldha; Pyroxd2; MGC105649; Aifm2; Msrb2; P3h3; Akr1b8; Rfesd; Impdh2; Txnrd1; Glrx; Heph; Ugdh; Nos3; Blvrb; Suox; Xdh; Steap4; Sord; Ptgs1; LOC100174910; Gpx2; Fdft1; Agps; Dcxr; Aldh3a1; Glyr1; Gmpr2; Tbxas1;
ribosomal large subunit assembly	5	32	1.02249	6.79556	0.000764745	1	0.289838	1	Mrto4; Rpf2; Nle1; Ppan; Brix1;
iron ion homeostasis	5	32	1.02249	6.79556	0.000764745	1	0.289838	1	Sod2; Fbxl5; Hmox1; Lcn2; Steap4;
positive regulation of nitric-oxide synthase biosynthetic process	4	19	0.817996	9.15874	0.000818283	1	0.300438	1	Jak2; Tlr2; Map2k3; Nampt;
positive regulation of fibroblast proliferation	7	68	1.43149	4.47526	0.000949828	1	0.333208	1	E2f1; Ctc1; Cdkn1a; Agt; Cd74; Myc; Ddr2;
response to drug	24	516	4.90798	2.02026	0.000964258	1	0.333208	1	Ldha; Sod2; Hif1a; Il1rn; Ngf; Txnrd1; Fosl1; Stat3; Icam1; Nos3; Bak1; Mgmt; Aacs; Arg1; Srebf1; Lcn2; Cdkn1a; Ppat; Sord; Top2a; Rph3al; Myc; Vav3; Aldh3a1;
cellular response to extracellular stimulus	4	20	0.817996	8.70103	0.00100437	1	0.337153	1	Ldha; Fosl1; Adora2b; Cdkn1a;
glutamine metabolic process	4	21	0.817996	8.28689	0.00121829	1	0.39093	1	Ctps1; Gfpt2; Asns; Gls2;
cellular response to leptin stimulus	3	10	0.613497	13.0559	0.00129139	1	0.39093	1	Fdx1; Stat3; Inhbb;
endosome to melanosome transport	3	10	0.613497	13.0559	0.00129139	1	0.39093	1	Rab32; Bloc1s5; Bloc1s6;
response to hypoxia	15	267	3.06748	2.44077	0.00141629	1	0.39093	1	Ldha; Sod2; Tfrc; Hif1a; Hmox1; Tlr2; Angptl4; Cd24; Icam1; Nos3; Adm; Ets1; Aldh3a1; Cbfa2t3; Cited2;
response to corticosterone stimulus	5	37	1.02249	5.87749	0.00150626	1	0.39093	1	Fosl1; Nos3; Cdkn1a; Ptgs1; Avpr1a;
acute-phase response	5	37	1.02249	5.87749	0.00150626	1	0.39093	1	Tfrc; Hif1a; Il1rn; Plscr1; Stat3;
GO:1904037	2	3	0.408998	28.9937	0.00156385	1	0.39093	1	Jak2; Tia1;
localization within membrane	2	3	0.408998	28.9937	0.00156385	1	0.39093	1	Rac1; Cdh13;
positive regulation of nephron tubule epithelial cell differentiation	2	3	0.408998	28.9937	0.00156385	1	0.39093	1	Prom1; Cd24;
negative regulation of platelet-derived growth factor receptor-beta signaling pathway	2	3	0.408998	28.9937	0.00156385	1	0.39093	1	Ptpn2; Glrx;
GO:1904356	2	3	0.408998	28.9937	0.00156385	1	0.39093	1	Obfc1; Ctc1;
glutamine catabolic process	2	3	0.408998	28.9937	0.00156385	1	0.39093	1	Gls2; Ppat;
cellular iron ion homeostasis	5	38	1.02249	5.72286	0.00170211	1	0.410138	1	Tfrc; Hif1a; Hmox1; Heph; Myc;
glycoprotein metabolic process	3	11	0.613497	11.87	0.00174542	1	0.410138	1	Pcsk6; Porcn; Asgr2;
embryonic eye morphogenesis	3	11	0.613497	11.87	0.00174542	1	0.410138	1	Mfap2; Axin1; Fbn2;
cell migration	12	193	2.45399	2.7017	0.00178942	1	0.412233	1	Cd44; Rac1; Snai1; Cd24; Gfra1; PVR; Cd248; Hbegf; Sorl1; Vav3; Sorbs2; Elmo3;
maturation of SSU-rRNA from tricistronic rRNA transcript (SSU-rRNA, 5.8S rRNA, LSU-rRNA)	5	39	1.02249	5.57616	0.00191599	1	0.432904	1	Heatr1; Tsr1; Utp18; Utp3; Tbl3;
kidney development	10	146	2.04499	2.97663	0.00208696	1	0.462635	1	Nle1; Nek1; Fat4; Odc1; Gfra1; Invs; Ppat; Agt; Cited2; C1galt1;
positive regulation of B cell proliferation	5	40	1.02249	5.43679	0.00214888	1	0.467541	1	Tfrc; Clcf1; Cdkn1a; Cd74; Vav3;
cellular response to testosterone stimulus	3	12	0.613497	10.8817	0.00228763	1	0.487334	1	Npm1; Aacs; Myc;
positive regulation of protein kinase activity	6	59	1.22699	4.42204	0.00232281	1	0.487334	1	Npm1; Csf1; Map2k3; Axin1; Ddr2; Pxn;
cellular response to mechanical stimulus	8	104	1.63599	3.34373	0.00279609	1	0.54828	1	Hif1a; Rac1; Myd88; Mag; Nos3; Bak1; Agt; Ltbp1;
positive regulation of smooth muscle cell proliferation	7	82	1.43149	3.71129	0.00282985	1	0.54828	1	Hif1a; Hmox1; Myd88; Nampt; Cdh13; Hbegf; Myc;
negative regulation of DNA damage response, signal transduction by p53 class mediator	3	13	0.613497	10.0453	0.00292338	1	0.54828	1	Cd44; Snai1; Cd74;
prostaglandin metabolic process	3	13	0.613497	10.0453	0.00292338	1	0.54828	1	Ptges; Pdpn; Ptgs1;
rRNA transcription	3	13	0.613497	10.0453	0.00292338	1	0.54828	1	Npm1; Cd3eap; Spin1;
response to hyperoxia	5	43	1.02249	5.05757	0.00297122	1	0.54828	1	Pdpn; Sod2; Txnrd1; Nos3; Cdkn1a;
connective tissue replacement involved in inflammatory response wound healing	2	4	0.408998	21.7633	0.00307996	1	0.54828	1	Hif1a; Clec10a;
intestinal epithelial cell maturation	2	4	0.408998	21.7633	0.00307996	1	0.54828	1	Hif1a; Cdkn1a;
response to molecule of fungal origin	2	4	0.408998	21.7633	0.00307996	1	0.54828	1	Tlr2; Myd88;
GO:0097461	2	4	0.408998	21.7633	0.00307996	1	0.54828	1	Steap1; Steap4;
positive regulation of vasoconstriction	5	44	1.02249	4.94265	0.0032898	1	0.576894	1	Npy1r; Icam1; Ptgs1; Tbxas1; Avpr1a;
negative regulation of protein binding	6	64	1.22699	4.07662	0.00351063	1	0.606565	1	Slpi; Plscr1; Sorl1; Myc; Tfip11; Mitd1;
glutamate metabolic process	3	14	0.613497	9.32828	0.00365752	1	0.607357	1	Got1; Glul; Mthfs;
response to manganese ion	3	14	0.613497	9.32828	0.00365752	1	0.607357	1	Sod2; Tfrc; Arg1;
cellular response to interleukin-6	4	28	0.817996	6.21591	0.0036703	1	0.607357	1	Serpina3n; Icam1; Sbno2; St3gal6;
response to antibiotic	5	46	1.02249	4.7278	0.00399949	1	0.63183	1	Jak2; Rsrc1; Actr3; Plk1; Ets1;
positive regulation of apoptotic process	16	328	3.27198	2.11923	0.0041131	1	0.63183	1	Ldha; Aifm2; Hif1a; Jak2; Ngf; Hmox1; Apbb1; Tnfrsf12a; Plscr1; Fosl1; Nos3; Phlda1; Bak1; Moap1; Adm; Top2a;
cellular response to lipopolysaccharide	10	161	2.04499	2.69932	0.00422339	1	0.63183	1	Hif1a; Jak2; Litaf; Plscr1; Tnip2; Icam1; Sbno2; Arg1; Lcn2; Map2k3;
cell adhesion	15	300	3.06748	2.17229	0.00429209	1	0.63183	1	Pdpn; Cd44; Rac1; Tnfrsf12a; Emb; Cd24; Mag; Icam1; Ctnnal1; Tspan5; Nrxn2; Pcdh17; Tinagl1; Sorbs2; Has1;
response to axon injury	5	47	1.02249	4.62723	0.00439253	1	0.63183	1	Uck2; Sod2; Txnrd1; Nos3; Arg1;
female pregnancy	8	112	1.63599	3.10491	0.00440518	1	0.63183	1	Il1rn; Fosl1; Nos3; Arg1; Nampt; Adm; Agt; Ets1;
cytokinesis after mitosis	4	30	0.817996	5.80165	0.00473796	1	0.63183	1	Racgap1; Plk1; Ckap2; Mitd1;
negative regulation of viral genome replication	4	30	0.817996	5.80165	0.00473796	1	0.63183	1	Slpi; Plscr1; Isg15; Rsad2;
positive regulation of protein tyrosine kinase activity	4	30	0.817996	5.80165	0.00473796	1	0.63183	1	Agrn; Cd24; Agt; Afap1l2;
positive regulation of telomerase activity	4	30	0.817996	5.80165	0.00473796	1	0.63183	1	Tcp1; Obfc1; Parm1; Myc;
protein oligomerization	6	68	1.22699	3.83685	0.0047463	1	0.63183	1	Ahnak; Hgsnat; Npm1; Angptl4; Hscb; Qprt;
branching involved in ureteric bud morphogenesis	5	48	1.02249	4.53085	0.00481232	1	0.63183	1	Cd44; Fat4; Agt; Myc; Cited2;
oxygen homeostasis	2	5	0.408998	17.4193	0.00505507	1	0.63183	1	Sod2; Hif1a;
positive regulation of B cell apoptotic process	2	5	0.408998	17.4193	0.00505507	1	0.63183	1	Cd24; Myc;
embryonic heart tube left/right pattern formation	2	5	0.408998	17.4193	0.00505507	1	0.63183	1	Invs; Cited2;
heme catabolic process	2	5	0.408998	17.4193	0.00505507	1	0.63183	1	Hmox1; Blvrb;
GO:1903214	2	5	0.408998	17.4193	0.00505507	1	0.63183	1	Srebf1; Parl;
spindle localization	2	5	0.408998	17.4193	0.00505507	1	0.63183	1	Actr3; Aspm;
UMP salvage	2	5	0.408998	17.4193	0.00505507	1	0.63183	1	Uck2; Upp1;
GO:1903232	2	5	0.408998	17.4193	0.00505507	1	0.63183	1	Rab32; Hps1;
negative regulation of mature B cell apoptotic process	2	5	0.408998	17.4193	0.00505507	1	0.63183	1	Cd44; Cd74;
telomere maintenance via telomere lengthening	2	5	0.408998	17.4193	0.00505507	1	0.63183	1	Obfc1; Ctc1;
negative regulation of cysteine-type endopeptidase activity involved in apoptotic signaling pathway	2	5	0.408998	17.4193	0.00505507	1	0.63183	1	Nle1; Plaur;
positive regulation of epidermal growth factor receptor signaling pathway	3	16	0.613497	8.16298	0.0054379	1	0.66552	1	Plaur; Agt; Afap1l2;
response to herbicide	3	16	0.613497	8.16298	0.0054379	1	0.66552	1	Gucy1a3; Arg1; Lcn2;
positive regulation of transcription, DNA-dependent	23	561	4.70348	1.78082	0.00582686	1	0.705771	1	Hif1a; Nolc1; Runx1; E2f1; Npm1; Osr2; Snai1; Apbb1; Smarca2; Bcl3; Deaf1; Stat3; Srebf1; Sertad1; Map2k3; Pou3f1; Axin1; Agt; Arntl; Ets1; Afap1l2; Myc; Cited2;
cell aging	4

## Sheet: Red
Table S13-2 Enriched biological process for red modules
Dataset: Red
Enrichment analysis: Biological process
Number of genes in the dataset: 96
Number of genes in the dataset (which are available in Biological process database) :87
Number of genes in background: 21232
						Corrected p-values
Biological process	No. of genes in the dataset	No.of genes in the background dataset	Percentage of genes	Fold enrichment	P-value (Hypergeometric test)	Bonferroni method	BH method	Q-value (Storey-Tibshirani method)	Mapped gene names
GO:0098905	2	2	2.08333	221.144	2.02318e-05	0.237703	0.237703	1	Gja5; Rangrf;
GO:1900825	2	4	2.08333	110.848	0.000120675	1	0.507575	1	Gja5; Rangrf;
mRNA polyadenylation	3	22	3.125	30.2427	0.000129605	1	0.507575	1	Cpsf6; Leo1; Sympk;
response to peptidoglycan	2	8	2.08333	55.493	0.000556538	1	1	1	C5ar1; Irf5;
negative regulation of blood pressure	3	38	3.125	17.5123	0.000673722	1	1	1	Gja5; Apln; Mkks;
regulation of membrane depolarization	2	11	2.08333	40.3723	0.00108357	1	1	1	Rangrf; Hcn1;
cellular response to organic cyclic compound	4	120	4.16667	7.38927	0.00216022	1	1	1	Msr1; Rgs19; Ptn; Hmgcs2;
positive regulation of transcription elongation from RNA polymerase II promoter	2	17	2.08333	26.1316	0.00263245	1	1	1	Dab2; Leo1;
negative regulation of ERK1 and ERK2 cascade	3	63	3.125	10.5641	0.00292306	1	1	1	Dab2; Dmd; Csk;
negative regulation of epithelial cell proliferation	3	70	3.125	9.50782	0.00393863	1	1	1	Dab2; Pbld; Ptn;
regulation of Rho-dependent protein serine/threonine kinase activity	1	1	1.04167	221.144	0.00452148	1	1	1	Dab2;
atrial cardiomyocyte to AV node cell communication by electrical coupling	1	1	1.04167	221.144	0.00452148	1	1	1	Gja5;
transcription factor TFIIIB complex assembly	1	1	1.04167	221.144	0.00452148	1	1	1	Maf1;
bundle of His cardiac muscle cell to Purkinje myocyte communication by electrical coupling	1	1	1.04167	221.144	0.00452148	1	1	1	Gja5;
cell proliferation in hindbrain	1	1	1.04167	221.144	0.00452148	1	1	1	C5ar1;
septum primum development	1	1	1.04167	221.144	0.00452148	1	1	1	Gja5;
GO:1904391	1	1	1.04167	221.144	0.00452148	1	1	1	Ptn;
GO:0098906	1	1	1.04167	221.144	0.00452148	1	1	1	Gja5;
regulation of renin secretion into blood stream	1	1	1.04167	221.144	0.00452148	1	1	1	Gja5;
GO:1990029	1	1	1.04167	221.144	0.00452148	1	1	1	Gja5;
muscle attachment	1	1	1.04167	221.144	0.00452148	1	1	1	Dmd;
olfactory nerve structural organization	1	1	1.04167	221.144	0.00452148	1	1	1	Dmd;
cell communication involved in cardiac conduction	1	1	1.04167	221.144	0.00452148	1	1	1	Gja5;
acetaldehyde biosynthetic process	1	1	1.04167	221.144	0.00452148	1	1	1	Adh1;
GO:1904397	1	1	1.04167	221.144	0.00452148	1	1	1	Ptn;
renal system process involved in regulation of systemic arterial blood pressure	1	1	1.04167	221.144	0.00452148	1	1	1	Gja5;
GO:1902683	1	1	1.04167	221.144	0.00452148	1	1	1	Nptn;
tRNA aminoacylation for mitochondrial protein translation	1	1	1.04167	221.144	0.00452148	1	1	1	Ears2;
D-ribose metabolic process	1	1	1.04167	221.144	0.00452148	1	1	1	Rpia;
mitral valve development	1	1	1.04167	221.144	0.00452148	1	1	1	Gja5;
GO:1904389	1	1	1.04167	221.144	0.00452148	1	1	1	Ptn;
ERBB2-ERBB3 signaling pathway	1	1	1.04167	221.144	0.00452148	1	1	1	Myoc;
GO:1902073	1	1	1.04167	221.144	0.00452148	1	1	1	Rwdd3;
regulation of membrane potential	3	94	3.125	7.08055	0.00892273	1	1	1	Rangrf; Dmd; Hcn1;
phylloquinone catabolic process	1	2	1.04167	111.122	0.00902272	1	1	1	Cbr3;
plasma lipoprotein particle clearance	1	2	1.04167	111.122	0.00902272	1	1	1	Msr1;
atrial ventricular junction remodeling	1	2	1.04167	111.122	0.00902272	1	1	1	Gja5;
GO:0038178	1	2	1.04167	111.122	0.00902272	1	1	1	C5ar1;
skeletal muscle hypertrophy	1	2	1.04167	111.122	0.00902272	1	1	1	Myoc;
glutamyl-tRNA aminoacylation	1	2	1.04167	111.122	0.00902272	1	1	1	Ears2;
GO:1904861	1	2	1.04167	111.122	0.00902272	1	1	1	Nptn;
leading edge cell differentiation	1	2	1.04167	111.122	0.00902272	1	1	1	Dab2;
foramen ovale closure	1	2	1.04167	111.122	0.00902272	1	1	1	Gja5;
positive regulation of corticotropin-releasing hormone secretion	1	2	1.04167	111.122	0.00902272	1	1	1	Apln;
GO:1902630	1	2	1.04167	111.122	0.00902272	1	1	1	Hcn1;
cell communication by electrical coupling involved in cardiac conduction	1	2	1.04167	111.122	0.00902272	1	1	1	Gja5;
pulmonary valve formation	1	2	1.04167	111.122	0.00902272	1	1	1	Gja5;
positive regulation of cell communication by chemical coupling	1	2	1.04167	111.122	0.00902272	1	1	1	Gja5;
nuclear import	1	2	1.04167	111.122	0.00902272	1	1	1	Htatip2;
atrial septum secundum morphogenesis	1	2	1.04167	111.122	0.00902272	1	1	1	Whsc1;
GO:0061723	1	2	1.04167	111.122	0.00902272	1	1	1	Stbd1;
establishment of glial blood-brain barrier	1	2	1.04167	111.122	0.00902272	1	1	1	Dmd;
regulation of skeletal muscle contraction by regulation of release of sequestered calcium ion	1	2	1.04167	111.122	0.00902272	1	1	1	Dmd;
negative regulation of hepatic stellate cell activation	1	2	1.04167	111.122	0.00902272	1	1	1	Cygb;
protein galactosylation at cell surface	1	2	1.04167	111.122	0.00902272	1	1	1	Ggta1;
positive regulation of substrate adhesion-dependent cell spreading	2	32	2.08333	13.8863	0.00918731	1	1	1	Dab2; Myoc;
activation of JUN kinase activity	2	33	2.08333	13.4656	0.00975147	1	1	1	Dab2; Mdfic;
positive regulation of epithelial to mesenchymal transition	2	34	2.08333	13.0697	0.0103307	1	1	1	Dab2; Bambi;
AV node cell to bundle of His cell communication by electrical coupling	1	3	1.04167	74.2044	0.0135038	1	1	1	Gja5;
actin cortical patch localization	1	3	1.04167	74.2044	0.0135038	1	1	1	Wipf1;
polyamine catabolic process	1	3	1.04167	74.2044	0.0135038	1	1	1	Sat1;
actin cortical patch assembly	1	3	1.04167	74.2044	0.0135038	1	1	1	Wipf1;
positive regulation of clathrin-mediated endocytosis	1	3	1.04167	74.2044	0.0135038	1	1	1	Dab2;
response to monosaccharide stimulus	1	3	1.04167	74.2044	0.0135038	1	1	1	Hmgcs2;
generation of catalytic spliceosome for second transesterification step	1	3	1.04167	74.2044	0.0135038	1	1	1	Isy1;
negative regulation of SMAD protein import into nucleus	1	3	1.04167	74.2044	0.0135038	1	1	1	Pbld;
GO:1904431	1	3	1.04167	74.2044	0.0135038	1	1	1	Slx1b;
nuclear mRNA 3'-splice site recognition	1	3	1.04167	74.2044	0.0135038	1	1	1	Isy1;
positive regulation of heat generation	1	3	1.04167	74.2044	0.0135038	1	1	1	Apln;
rescue of stalled ribosome	1	3	1.04167	74.2044	0.0135038	1	1	1	Mrpl58;
nor-spermidine metabolic process	1	3	1.04167	74.2044	0.0135038	1	1	1	Sat1;
positive regulation of isotype switching to IgA isotypes	1	3	1.04167	74.2044	0.0135038	1	1	1	Whsc1;
retinal rod cell differentiation	1	3	1.04167	74.2044	0.0135038	1	1	1	Ptn;
negative regulation of transcription from RNA polymerase III promoter	1	3	1.04167	74.2044	0.0135038	1	1	1	Maf1;
regulation of double-strand break repair via nonhomologous end joining	1	3	1.04167	74.2044	0.0135038	1	1	1	Whsc1;
putrescine acetylation	1	3	1.04167	74.2044	0.0135038	1	1	1	Sat1;
cell communication by chemical coupling	1	3	1.04167	74.2044	0.0135038	1	1	1	Gja5;
AV node cell to bundle of His cell communication	1	3	1.04167	74.2044	0.0135038	1	1	1	Gja5;
spermine acetylation	1	3	1.04167	74.2044	0.0135038	1	1	1	Sat1;
positive regulation of aldosterone secretion	1	3	1.04167	74.2044	0.0135038	1	1	1	Dab2;
spermidine acetylation	1	3	1.04167	74.2044	0.0135038	1	1	1	Sat1;
GO:0098910	1	3	1.04167	74.2044	0.0135038	1	1	1	Gja5;
regulation of Fc receptor mediated stimulatory signaling pathway	1	3	1.04167	74.2044	0.0135038	1	1	1	Csk;
GO:1904373	1	3	1.04167	74.2044	0.0135038	1	1	1	Ptn;
regulation of cellular response to growth factor stimulus	1	3	1.04167	74.2044	0.0135038	1	1	1	Dmd;
regulation of skeletal muscle contraction	1	3	1.04167	74.2044	0.0135038	1	1	1	Dmd;
positive regulation of aldosterone biosynthetic process	1	3	1.04167	74.2044	0.0135038	1	1	1	Dab2;
positive regulation of vasodilation	2	40	2.08333	11.1097	0.0141139	1	1	1	Gja5; Apln;
peptidyl-tyrosine phosphorylation	3	113	3.125	5.89012	0.0146584	1	1	1	Nptn; Dyrk2; Tesk2;
GO:0090502	2	44	2.08333	10.1	0.0169191	1	1	1	Dgcr8; Fen1;
protein ubiquitination involved in ubiquitin-dependent protein catabolic process	3	121	3.125	5.50072	0.017571	1	1	1	Rbbp6; LOC103689927; Siah1;
neurotransmitter receptor metabolic process	1	4	1.04167	55.6995	0.0179649	1	1	1	Dmd;
regulation of cardiac muscle cell action potential	1	4	1.04167	55.6995	0.0179649	1	1	1	Dmd;
negative regulation of membrane potential	1	4	1.04167	55.6995	0.0179649	1	1	1	Ptn;
ketone body biosynthetic process	1	4	1.04167	55.6995	0.0179649	1	1	1	Hmgcs2;
negative regulation of activation-induced cell death of T cells	1	4	1.04167	55.6995	0.0179649	1	1	1	Tsc22d3;
positive regulation of sister chromatid cohesion	1	4	1.04167	55.6995	0.0179649	1	1	1	Fen1;
peptide biosynthetic process	1	4	1.04167	55.6995	0.0179649	1	1	1	Dmd;
negative regulation of Golgi to plasma membrane protein transport	1	4	1.04167	55.6995	0.0179649	1	1	1	Csk;
atrial septum primum morphogenesis	1	4	1.04167	55.6995	0.0179649	1	1	1	Whsc1;
GO:0090656	1	4	1.04167	55.6995	0.0179649	1	1	1	Slx1b;
regulation of DNA-dependent DNA replication initiation	1	4	1.04167	55.6995	0.0179649	1	1	1	Wrnip1;
sperm mitochondrion organization	1	4	1.04167	55.6995	0.0179649	1	1	1	Ddhd1;
ribose phosphate metabolic process	1	4	1.04167	55.6995	0.0179649	1	1	1	Rpia;
cell communication by electrical coupling	1	4	1.04167	55.6995	0.0179649	1	1	1	Gja5;
response to prostaglandin F stimulus	1	4	1.04167	55.6995	0.0179649	1	1	1	Hmgcs2;
histone H4-K20 methylation	1	4	1.04167	55.6995	0.0179649	1	1	1	Whsc1;
response to linoleic acid	1	4	1.04167	55.6995	0.0179649	1	1	1	Hmgcs2;
pinocytosis	1	4	1.04167	55.6995	0.0179649	1	1	1	Dab2;
GO:0098904	1	4	1.04167	55.6995	0.0179649	1	1	1	Gja5;
ethanol oxidation	1	4	1.04167	55.6995	0.0179649	1	1	1	Adh1;
glycosaminoglycan catabolic process	1	4	1.04167	55.6995	0.0179649	1	1	1	Lyve1;
negative regulation of low-density lipoprotein particle clearance	1	4	1.04167	55.6995	0.0179649	1	1	1	Csk;
DNA replication, removal of RNA primer	1	4	1.04167	55.6995	0.0179649	1	1	1	Fen1;
GO:1903829	1	4	1.04167	55.6995	0.0179649	1	1	1	Nptn;
negative regulation of appetite by leptin-mediated signaling pathway	1	4	1.04167	55.6995	0.0179649	1	1	1	Mkks;
epithelial cell maturation involved in prostate gland development	1	4	1.04167	55.6995	0.0179649	1	1	1	Fem1b;
GO:1904395	1	4	1.04167	55.6995	0.0179649	1	1	1	Ptn;
non-canonical Wnt receptor signaling pathway via JNK cascade	1	4	1.04167	55.6995	0.0179649	1	1	1	Myoc;
platelet dense granule organization	1	4	1.04167	55.6995	0.0179649	1	1	1	Rab38;
actin cytoskeleton organization	3	124	3.125	5.36765	0.0187405	1	1	1	Mk1; Wipf1; Tesk2;
regulation of cell shape	3	125	3.125	5.32472	0.0191397	1	1	1	Ptn; Bambi; Wipf1;
long-term synaptic potentiation	2	50	2.08333	8.8882	0.0215296	1	1	1	Ptn; Nptn;
spinal cord development	2	51	2.08333	8.71396	0.0223433	1	1	1	Ptbp2; Ptn;
pentose-phosphate shunt, non-oxidative branch	1	5	1.04167	44.5819	0.022406	1	1	1	Rpia;
response to triglyceride	1	5	1.04167	44.5819	0.022406	1	1	1	Hmgcs2;
establishment of blood-nerve barrier	1	5	1.04167	44.5819	0.022406	1	1	1	Dmd;
GO:1903232	1	5	1.04167	44.5819	0.022406	1	1	1	Rab38;
positive regulation of viral transcription	1	5	1.04167	44.5819	0.022406	1	1	1	Mdfic;
GO:1902083	1	5	1.04167	44.5819	0.022406	1	1	1	Dmd;
phagosome acidification	1	5	1.04167	44.5819	0.022406	1	1	1	Rab38;
mitochondrial translational termination	1	5	1.04167	44.5819	0.022406	1	1	1	Mrpl58;
positive regulation of transforming growth factor beta1 production	1	5	1.04167	44.5819	0.022406	1	1	1	Lum;
primary miRNA processing	1	5	1.04167	44.5819	0.022406	1	1	1	Dgcr8;
GO:0044772	1	5	1.04167	44.5819	0.022406	1	1	1	Cks1b;
negative regulation of action potential	1	5	1.04167	44.5819	0.022406	1	1	1	Hcn1;
cardiac conduction system development	1	5	1.04167	44.5819	0.022406	1	1	1	Gja5;
protein exit from endoplasmic reticulum	1	5	1.04167	44.5819	0.022406	1	1	1	Rangrf;
nucleus localization	1	5	1.04167	44.5819	0.022406	1	1	1	Dmd;
regulation of ubiquitin-protein ligase activity	1	5	1.04167	44.5819	0.022406	1	1	1	Fem1b;
spermine catabolic process	1	5	1.04167	44.5819	0.022406	1	1	1	Sat1;
GO:1990089	1	5	1.04167	44.5819	0.022406	1	1	1	Ptn;
polyamine metabolic process	1	5	1.04167	44.5819	0.022406	1	1	1	Sat1;
negative regulation of glomerular filtration	1	5	1.04167	44.5819	0.022406	1	1	1	Gja5;
GO:1902305	1	5	1.04167	44.5819	0.022406	1	1	1	Rangrf;
cell differentiation	5	356	5.20833	3.11208	0.0228002	1	1	1	Rgs19; Arhgef28; Nell1; Dmd; Siah1;
positive regulation of neuron projection development	3	138	3.125	4.82315	0.0247583	1	1	1	Ptn; Dmd; Nptn;
negative regulation of transforming growth factor beta receptor signaling pathway	2	54	2.08333	8.22994	0.0248595	1	1	1	Pbld; Bambi;
positive regulation of sodium ion transmembrane transporter activity	1	6	1.04167	37.1639	0.0268272	1	1	1	Dmd;
regulation of ventricular cardiomyocyte membrane depolarization	1	6	1.04167	37.1639	0.0268272	1	1	1	Gja5;
negative regulation of RNA splicing	1	6	1.04167	37.1639	0.0268272	1	1	1	Ptbp2;
chordate embryonic development	1	6	1.04167	37.1639	0.0268272	1	1	1	Vezt;
GO:1903363	1	6	1.04167	37.1639	0.0268272	1	1	1	Nell1;
cellular response to misfolded protein	1	6	1.04167	37.1639	0.0268272	1	1	1	Sdf2l1;
negative regulation of NFAT protein import into nucleus	1	6	1.04167	37.1639	0.0268272	1	1	1	Dyrk2;
body fluid secretion	1	6	1.04167	37.1639	0.0268272	1	1	1	Tsc22d3;
endothelium development	1	6	1.04167	37.1639	0.0268272	1	1	1	Gja5;
negative regulation of mesenchymal cell proliferation	1	6	1.04167	37.1639	0.0268272	1	1	1	Ptn;
regulation of SA node cardiac muscle cell action potential	1	6	1.04167	37.1639	0.0268272	1	1	1	Gja5;
clustering of voltage-gated sodium channels	1	6	1.04167	37.1639	0.0268272	1	1	1	Myoc;
myotube cell development	1	6	1.04167	37.1639	0.0268272	1	1	1	Dmd;
DNA double-strand break processing involved in repair via single-strand annealing	1	6	1.04167	37.1639	0.0268272	1	1	1	Slx1b;
positive regulation of mRNA 3'-end processing	1	6	1.04167	37.1639	0.0268272	1	1	1	Leo1;
GO:0061484	1	6	1.04167	37.1639	0.0268272	1	1	1	Ubap2l;
response to cisplatin	1	6	1.04167	37.1639	0.0268272	1	1	1	Hcn1;
GO:1902041	1	6	1.04167	37.1639	0.0268272	1	1	1	Fem1b;
response to steroid hormone stimulus	2	59	2.08333	7.5326	0.0292956	1	1	1	Dab2; Adh1;
response to progesterone stimulus	2	60	2.08333	7.40708	0.030218	1	1	1	Ptn; Adh1;
positive regulation of corticotropin secretion	1	7	1.04167	31.8624	0.0312286	1	1	1	Apln;
histone H3-K36 methylation	1	7	1.04167	31.8624	0.0312286	1	1	1	Whsc1;
branching involved in prostate gland morphogenesis	1	7	1.04167	31.8624	0.0312286	1	1	1	Fem1b;
positive regulation of cholesterol storage	1	7	1.04167	31.8624	0.0312286	1	1	1	Msr1;
regulation of cilium beat frequency involved in ciliary motility	1	7	1.04167	31.8624	0.0312286	1	1	1	Mkks;
positive regulation of hepatocyte proliferation	1	7	1.04167	31.8624	0.0312286	1	1	1	Ptn;
CDP-choline pathway	1	7	1.04167	31.8624	0.0312286	1	1	1	Pcyt1a;
positive regulation of Wnt receptor signaling pathway, planar cell polarity pathway	1	7	1.04167	31.8624	0.0312286	1	1	1	Dab2;
atrial septum development	1	7	1.04167	31.8624	0.0312286	1	1	1	Gja5;
GO:0098909	1	7	1.04167	31.8624	0.0312286	1	1	1	Rangrf;
positive regulation of fibroblast growth factor receptor signaling pathway	1	7	1.04167	31.8624	0.0312286	1	1	1	Nptn;
endodermal cell fate commitment	1	7	1.04167	31.8624	0.0312286	1	1	1	Leo1;
response to other organism	1	7	1.04167	31.8624	0.0312286	1	1	1	Wipf1;
regulation of catenin import into nucleus	1	7	1.04167	31.8624	0.0312286	1	1	1	Rgs19;
bone development	2	63	2.08333	7.05442	0.0330538	1	1	1	Myoc; Whsc1;
positive regulation of proteasomal ubiquitin-dependent protein catabolic process	2	63	2.08333	7.05442	0.0330538	1	1	1	Dab2; Hspbp1;
stem cell maintenance	2	65	2.08333	6.83739	0.0350001	1	1	1	Lsm1; Leo1;
RNA methylation	1	8	1.04167	27.8845	0.0356103	1	1	1	Nsun6;
positive regulation of integrin-mediated signaling pathway	1	8	1.04167	27.8845	0.0356103	1	1	1	Dab2;
Wnt receptor signaling pathway involved in somitogenesis	1	8	1.04167	27.8845	0.0356103	1	1	1	Rgs19;
ethanol catabolic process	1	8	1.04167	27.8845	0.0356103	1	1	1	Adh1;
negative regulation of skeletal muscle tissue development	1	8	1.04167	27.8845	0.0356103	1	1	1	Tsc22d3;
regulation of atrial cardiomyocyte membrane depolarization	1	8	1.04167	27.8845	0.0356103	1	1	1	Gja5;
DNA synthesis involved in DNA repair	1	8	1.04167	27.8845	0.0356103	1	1	1	Wrnip1;
histone H2B ubiquitination	1	8	1.04167	27.8845	0.0356103	1	1	1	Leo1;
positive regulation of early endosome to late endosome transport	1	8	1.04167	27.8845	0.0356103	1		1

## Sheet: Turquoise
Table S13-3 Enriched biological process for Turquoise modules
Dataset: Turquoise
Enrichment analysis: Biological process
Number of genes in the dataset: 607
Number of genes in the dataset (which are available in Biological process database) :554
Number of genes in background: 21232
						Corrected p-values
Biological process	No. of genes in the dataset	No.of genes in the background dataset	Percentage of genes	Fold enrichment	P-value (Hypergeometric test)	Bonferroni method	BH method	Q-value (Storey-Tibshirani method)	Mapped gene names
sterol biosynthetic process	6	13	0.988468	16.1582	7.70309e-07	0.00905035	0.00905035	0.050081	Msmo1; Pmvk; Ebp; Sqle; Dhcr7; Insig1;
axon guidance	16	140	2.63591	3.9997	2.63259e-06	0.0309303	0.0154651	0.0855778	Nrcam; Etv1; Lgi1; Tenm2; Pgrmc1; L1cam; Fez1; Robo3; Slit2; Alcam; Ext1; Nr4a3; Nfasc; Ryk; Reln; B3gnt2;
cholesterol biosynthetic process	7	27	1.15321	9.07797	8.13569e-06	0.0955862	0.0318621	0.176312	Pmvk; Idi1; Ebp; Nsdhl; Mvk; Dhcr7; Insig1;
oxidation-reduction process	39	656	6.42504	2.07999	1.47526e-05	0.173328	0.0433321	0.239782	Cryl1; Prdx5; Ethe1; Vkorc1; Dio3; Ero1a; Chchd4; Dhodh; Mina; Paox; Phyhd1; Msmo1; Jmjd6; Apex1; Oxnad1; Sccpdh; P4ha2; Snca; Gpd2; Nsdhl; Dhrs3; Sqle; Maob; Etfb; Dhcr7; Kdsr; Pir; Me3; Scd2; Bckdha; Pcyox1; Agmo; Tyw1; Nqo2; Hsd11b1; F8; Degs2; Dhfr; S
long-chain fatty acid biosynthetic process	4	7	0.658979	20.0088	2.16152e-05	0.253957	0.0507915	0.281059	Elovl6; Plp1; Scd2; Scd1;
negative regulation of actin filament polymerization	5	16	0.823723	10.9457	6.3158e-05	0.742043	0.123674	0.684361	Pfn1; Slit2; Myadm; Tmsbl1; Bbs4;
positive regulation of actin cytoskeleton reorganization	5	17	0.823723	10.3022	8.73748e-05	1	0.146652	0.811515	Ntrk3; Fes; Hck; Baiap2; Hras;
response to starvation	8	53	1.31796	5.2853	0.000121456	1	0.178373	0.987043	Ugt1a1; Dhodh; Gcgr; Hp; Adsl; Hddc3; Pfkfb1; Pdk4;
brown fat cell differentiation	6	33	0.988468	6.36831	0.000305419	1	0.361448	1	Ero1a; Plac8; Mrap; Sh2b2; Selenbp1; Scd1;
positive regulation of cytokine secretion	6	34	0.988468	6.18106	0.00036199	1	0.361448	1	Fgr; Cd14; Rgcc; Htr2b; Casp1; Cd36;
axon extension involved in axon guidance	4	13	0.658979	10.7811	0.000384958	1	0.361448	1	Fmod; Slit2; Alcam; Ogn;
Roundabout signaling pathway	4	13	0.658979	10.7811	0.000384958	1	0.361448	1	Robo3; Fmod; Slit2; Ogn;
cell adhesion	20	300	3.29489	2.33296	0.000429959	1	0.361448	1	Vcan; Dpp4; Sdc1; Tnc; Nrcam; Cercam; Aatf; Itgb2; Ntm; B4galt1; Fes; Thbs2; L1cam; Cd99l2; Ninj1; Nov; Egfl7; Alcam; Wisp2; Reln;
nucleoside triphosphate catabolic process	3	6	0.494234	17.5181	0.000435986	1	0.361448	1	Enpp3; Itpa; Dctpp1;
axonogenesis	11	115	1.81219	3.34847	0.000461462	1	0.361448	1	Rab10; Atl1; Stmn1; Afg3l2; Fmod; Ecm2; Slit2; Ogn; Kalrn; Ryk; Lrrn3;
peptide catabolic process	5	24	0.823723	7.29862	0.000508514	1	0.368746	1	Cndp2; Lta4h; Aopep; Npepo; Cpq;
dephosphorylation	9	82	1.4827	3.84285	0.000550283	1	0.368746	1	Alpl; Ntpcr; Enoph1; Lpin3; Pfkfb1; Mdp1; Nt5e; Acp2; Pon3;
leukocyte cell-cell adhesion	5	25	0.823723	7.00679	0.000620815	1	0.368746	1	Itgb2; Fermt3; Ezr; L1cam; Nt5e;
mitotic sister chromatid cohesion	4	15	0.658979	9.34456	0.000702193	1	0.368746	1	Naa50; Pttg1; Mau2; Chtf8;
glucose homeostasis	11	121	1.81219	3.18245	0.000710283	1	0.368746	1	Vgf; Gcgr; Cry1; Igfbp5; Cav3; Prcp; Pomc; Cd36; Rab13; Pdk4; Spop;
establishment of protein localization in mitochondrion	3	7	0.494234	15.0191	0.000746765	1	0.368746	1	Chchd4; Tspo; Pink1;
neuron projection development	12	141	1.97694	2.97912	0.000747723	1	0.368746	1	Tnc; Manf; Lgi1; Micall2; Lyn; Dtnbp1; L1cam; Stmn1; Hap1; Ryk; Rab13; Nrtn;
defense response to Gram-positive bacterium	9	86	1.4827	3.66413	0.000780784	1	0.368746	1	Fgr; Lyz2; Pglyrp1; Hmgb2; Hck; Hist1h2bk; Cd36; Gsdmd; Scd1;
dihydrofolate metabolic process	2	2	0.329489	34.978	0.000816018	1	0.368746	1	Atic; Dhfr;
GO:1903147	2	2	0.329489	34.978	0.000816018	1	0.368746	1	Tspo; Pink1;
GO:1902532	2	2	0.329489	34.978	0.000816018	1	0.368746	1	Lyn; Ddit4;
GO:0098609	15	205	2.47117	2.56095	0.000854886	1	0.372002	1	Ran; Serbp1; Atic; Rab10; Capg; Iqgap1; Vasn; Baiap2; Plec; Lypla2; Ola1; Glod4; Pfn1; Wasf2; Notch3;
Golgi to plasma membrane protein transport	5	27	0.823723	6.48796	0.000899868	1	0.377591	1	Vamp5; Rab10; Gcc2; Optn; Golga7;
response to bacterium	6	41	0.988468	5.12602	0.00102185	1	0.413991	1	Cd14; Fuca2; Baiap2; Casp1; Sp110; Wasl;
protein kinase A signaling cascade	3	8	0.494234	13.1441	0.00116947	1	0.429379	1	Ezr; Gal; Rab13;
de novo' IMP biosynthetic process	3	8	0.494234	13.1441	0.00116947	1	0.429379	1	Atic; Adsl; Paics;
galactose metabolic process	3	8	0.494234	13.1441	0.00116947	1	0.429379	1	Galk2; B4galt1; Galm;
negative regulation of protein phosphorylation	8	76	1.31796	3.68601	0.00145585	1	0.503853	1	Ntrk3; Lyn; Snca; Ctdspl; Pard6a; Ogt; Slit2; Myadm;
protein localization to organelle	4	18	0.658979	7.788	0.00147043	1	0.503853	1	Cntln; Pes1; Rab3ip; Bbs4;
fatty acid beta-oxidation	6	45	0.988468	4.67047	0.00168099	1	0.503853	1	Decr1; Acat2; Hadh; Pex7; Eci1; Auh;
cellular protein complex localization	3	9	0.494234	11.6852	0.00171704	1	0.503853	1	Ran; Ezr; Wasl;
positive regulation of dendritic spine morphogenesis	4	19	0.658979	7.37832	0.00182079	1	0.503853	1	Stau2; Baiap2; Kalrn; Reln;
transmembrane receptor protein tyrosine kinase signaling pathway	8	79	1.31796	3.54606	0.00186977	1	0.503853	1	Fgr; Ntrk3; Ret; Nrg1; Lyn; Hck; Matk; Nrtn;
mitosis	10	117	1.64745	2.99231	0.00195216	1	0.503853	1	Ran; Ruvbl1; Mad2l2; Haus1; Bod1; Katna1; Ralbp1; Ofd1; Cenpw; Wasl;
response to toxin	10	118	1.64745	2.96695	0.0020797	1	0.503853	1	Sdc1; Lyn; Asl; Ephx1; Maob; Xpa; Casp1; Reln; Pon3; Ctrb1;
cell projection assembly	3	10	0.494234	10.5179	0.00240103	1	0.503853	1	Capg; Pdgfa; Wasl;
positive regulation of ligase activity	2	3	0.329489	23.3574	0.00240155	1	0.503853	1	Ripk3; Mid1ip1;
snRNA pseudouridine synthesis	2	3	0.329489	23.3574	0.00240155	1	0.503853	1	Nhp2; Dkc1;
rRNA pseudouridine synthesis	2	3	0.329489	23.3574	0.00240155	1	0.503853	1	Nhp2; Dkc1;
cleavage involved in rRNA processing	2	3	0.329489	23.3574	0.00240155	1	0.503853	1	Nob1; Nhp2;
negative regulation of protein kinase C signaling cascade	2	3	0.329489	23.3574	0.00240155	1	0.503853	1	Phlpp1; Myadm;
response to sterol depletion	2	3	0.329489	23.3574	0.00240155	1	0.503853	1	Lyn; Insig1;
cellular amino acid catabolic process	2	3	0.329489	23.3574	0.00240155	1	0.503853	1	Pcca; Pccb;
negative regulation of extracellular matrix disassembly	2	3	0.329489	23.3574	0.00240155	1	0.503853	1	Dpp4; Fap;
establishment of protein localization in endoplasmic reticulum membrane	2	3	0.329489	23.3574	0.00240155	1	0.503853	1	Rab10; Rab3gap2;
inorganic diphosphate transport	2	3	0.329489	23.3574	0.00240155	1	0.503853	1	Enpp3; Ankh;
isopentenyl diphosphate biosynthetic process, mevalonate pathway	2	3	0.329489	23.3574	0.00240155	1	0.503853	1	Pmvk; Mvk;
GO:0002949	2	3	0.329489	23.3574	0.00240155	1	0.503853	1	Yrdc; Osgepl1;
GO:1903576	2	3	0.329489	23.3574	0.00240155	1	0.503853	1	Dhodh; Entpd1;
negative regulation of cell-cell adhesion mediated by cadherin	2	3	0.329489	23.3574	0.00240155	1	0.503853	1	Mad2l2; Rgcc;
regulation of macrophage chemotaxis	2	3	0.329489	23.3574	0.00240155	1	0.503853	1	Mtus1; Mst1;
nerve growth factor receptor signaling pathway	4	21	0.658979	6.67596	0.00268705	1	0.553863	1	Ntrk3; Hap1; Sort1; Ddit4;
actin cytoskeleton organization	10	124	1.64745	2.8234	0.00299288	1	0.606264	1	Ran; Pdlim4; Sdad1; Fmnl1; Pdgfa; Mtss1; Sh2b2; Wasf2; Tmsbl1; Wasl;
response to growth hormone stimulus	4	22	0.658979	6.37264	0.00321077	1	0.622442	1	Igfbp5; Hp; Asl; Cd36;
glial cell differentiation	4	22	0.658979	6.37264	0.00321077	1	0.622442	1	Nrg1; Plp1; Metrn; Reln;
negative regulation of neuron migration	3	11	0.494234	9.56257	0.00323168	1	0.622442	1	Olfm1; Gnrh1; Nrg1;
proteolysis	24	462	3.95387	1.81776	0.00381186	1	0.683481	1	Dpp4; Nln; Aga; Mmp16; Ddi2; Cndp2; Sri; Hp; Lta4h; Aopep; Npepo; Fap; Prcp; Adamtsl3; Osgepl1; Xpnpep1; Cpq; Mst1; F8; Thop1; Casp1; Reln; Aebp1; Ctrb1;
organ regeneration	8	89	1.31796	3.14767	0.00395183	1	0.683481	1	Ugt1a1; Atic; Hmgb2; Hp; Lrp2; Pfkfb1; Angpt2; Nr4a3;
response to glucocorticoid stimulus	10	130	1.64745	2.6931	0.00420068	1	0.683481	1	Sdc1; Alpl; Ugt1a1; Hp; A2m; Pfkfb1; Bckdha; Sult1a1; Lcat; Agl;
glial cell migration	3	12	0.494234	8.76635	0.00421801	1	0.683481	1	Vcan; P2ry12; Tspo;
myelination	6	54	0.988468	3.8922	0.0042948	1	0.683481	1	Plp1; Afg3l2; Scd2; Mal; Nfasc; Pllp;
ribosome biogenesis	5	38	0.823723	4.61036	0.00432236	1	0.683481	1	Lsg1; Bysl; Pes1; Aatf; Mina;
cell division	12	175	1.97694	2.40035	0.0046052	1	0.683481	1	Ran; Ruvbl1; Mad2l2; Haus1; Bod1; Katna1; Pard6a; Spag5; Ralbp1; Pttg1; Cenpw; Wasl;
response to nutrient	10	132	1.64745	2.6523	0.00467914	1	0.683481	1	Ugt1a1; Asl; A2m; Adsl; Plec; Bckdha; Pemt; Agl; Cd36; Ctrb1;
cellular response to redox state	2	4	0.329489	17.5326	0.00471206	1	0.683481	1	Vasn; Arhgdib;
protein import into mitochondrial intermembrane space	2	4	0.329489	17.5326	0.00471206	1	0.683481	1	Chchd4; Afg3l2;
positive regulation of alpha-amino-3-hydroxy-5-methyl-4-isoxazole propionate selective glutamate receptor activity	2	4	0.329489	17.5326	0.00471206	1	0.683481	1	Reln; Arc;
snoRNA guided rRNA pseudouridine synthesis	2	4	0.329489	17.5326	0.00471206	1	0.683481	1	Nhp2; Dkc1;
regulation of cell-cell adhesion mediated by integrin	2	4	0.329489	17.5326	0.00471206	1	0.683481	1	Dpp4; Fermt3;
mitochondrial protein processing	2	4	0.329489	17.5326	0.00471206	1	0.683481	1	Stoml2; Afg3l2;
GO:1903966	2	4	0.329489	17.5326	0.00471206	1	0.683481	1	Scd2; Scd1;
GO:1990402	2	4	0.329489	17.5326	0.00471206	1	0.683481	1	A2m; Gamt;
GO:1903298	2	4	0.329489	17.5326	0.00471206	1	0.683481	1	Pink1; Hyou1;
regulation of glycogen metabolic process	2	4	0.329489	17.5326	0.00471206	1	0.683481	1	Gcgr; Pomc;
cellular response to diacyl bacterial lipopeptide	2	4	0.329489	17.5326	0.00471206	1	0.683481	1	Cd14; Cd36;
negative regulation of superoxide anion generation	2	4	0.329489	17.5326	0.00471206	1	0.683481	1	Aatf; Pon3;
response to fatty acid	5	39	0.823723	4.49218	0.00484356	1	0.693988	1	Insig1; Scd2; Cd36; Reln; Scd1;
cellular response to hypoxia	10	133	1.64745	2.63236	0.0049339	1	0.698415	1	Kcnk2; Ucn2; Ero1a; Bnip3l; Asl; Vasn; Rgcc; Mst1; Pink1; Hyou1;
cell proliferation	14	224	2.30643	2.18759	0.0052844	1	0.730307	1	Ucn2; Dph1; Bysl; Pes1; Bop1; Mina; Nrg1; Appl2; Lrp2; Nbn; Hras; Dkc1; Ddit4; Id4;
fatty acid catabolic process	3	13	0.494234	8.09253	0.00536793	1	0.730307	1	Pcca; Lpin3; Pccb;
negative regulation of systemic arterial blood pressure	3	13	0.494234	8.09253	0.00536793	1	0.730307	1	Prcp; Bbs4; Cd36;
peptidyl-tyrosine autophosphorylation	5	40	0.823723	4.3799	0.00540784	1	0.730307	1	Fgr; Fes; Lyn; Hck; Matk;
hippocampus development	8	94	1.31796	2.98026	0.00550574	1	0.735079	1	Ran; Phlpp1; Nefm; Papd4; Bbs4; Nr4a3; Reln; Id4;
regulation of reactive oxygen species metabolic process	4	26	0.658979	5.39261	0.00599616	1	0.785487	1	Ripk3; Snca; Prcp; Pink1;
DNA recombination	5	41	0.823723	4.2731	0.00601701	1	0.785487	1	Ruvbl1; Rpain; Apex1; Xrcc6; Hmgb2;
fatty acid biosynthetic process	5	43	0.823723	4.0744	0.00737714	1	0.862147	1	Msmo1; Scd2; Lpl; Agmo; Mcat;
neuron migration	9	120	1.4827	2.62605	0.00758574	1	0.862147	1	Ntrk3; Dcdc2; Pex7; Katna1; Robo3; Celsr2; Ddit4; Bbs4; Reln;
response to drug	25	516	4.11862	1.69532	0.00759942	1	0.862147	1	Ugt1a1; Dhodh; Tspo; Apex1; Rad54l; Ret; Hadh; Pdgfa; Lyn; Hmgb2; Snca; Hp; Asl; Lrp2; Maob; Lpl; Nbn; Pemt; Htr2b; Nckap1l; Casp1; Cd36; Gal; Nes; Reln;
GO:1903214	2	5	0.329489	14.0331	0.00770495	1	0.862147	1	Bnip3l; Pink1;
regulation of cholesterol biosynthetic process	2	5	0.329489	14.0331	0.00770495	1	0.862147	1	Mvk; Dhcr7;
methylglyoxal catabolic process to D-lactate	2	5	0.329489	14.0331	0.00770495	1	0.862147	1	Hagh; Pnkd;
maintenance of protein location in mitochondrion	2	5	0.329489	14.0331	0.00770495	1	0.862147	1	Tspo; Pink1;
cholesterol esterification	2	5	0.329489	14.0331	0.00770495	1	0.862147	1	Lcat; Scd1;
tetrahydrofolate biosynthetic process	2	5	0.329489	14.0331	0.00770495	1	0.862147	1	Atic; Dhfr;
peptidyl-diphthamide biosynthetic process from peptidyl-histidine	2	5	0.329489	14.0331	0.00770495	1	0.862147	1	Dph5; Dph1;
negative regulation of monocyte chemotaxis	2	5	0.329489	14.0331	0.00770495	1	0.862147	1	Nov; Slit2;
regulation of removal of superoxide radicals	2	5	0.329489	14.0331	0.00770495	1	0.862147	1	Cd36; Dhfr;
protein maturation by protein folding	2	5	0.329489	14.0331	0.00770495	1	0.862147	1	Ero1a; Chchd4;
cell-cell junction maintenance	2	5	0.329489	14.0331	0.00770495	1	0.862147	1	Pard6a; Myadm;
membrane raft organization	2	5	0.329489	14.0331	0.00770495	1	0.862147	1	Cav3; Myadm;
regulation of neuronal synaptic plasticity	4	28	0.658979	5.00756	0.00785122	1	0.870227	1	Vgf; Snca; Kalrn; Arc;
peptide metabolic process	3	15	0.494234	7.01425	0.00818475	1	0.882226	1	Nln; Thop1; Aebp1;
regulation of sodium ion transmembrane transporter activity	3	15	0.494234	7.01425	0.00818475	1	0.882226	1	Scn3b; Fxyd5; Cav3;
GO:1904874	3	15	0.494234	7.01425	0.00818475	1	0.882226	1	Ruvbl1; Nhp2; Dkc1;
double-strand break repair	6	62	0.988468	3.39006	0.00844549	1	0.902055	1	Mad2l2; Rad54l; Xrcc6; Nbn; Rad21; Tdp2;
wound healing	9	123	1.4827	2.562	0.00886101	1	0.920629	1	Sdc1; Tnc; B4galt1; Nrg1; Pdgfa; Fmod; Elk3; Optn; Fntb;
endochondral ossification	4	29	0.658979	4.83495	0.00890537	1	0.920629	1	Alpl; Mmp16; Pex7; Csgalnact1;
chemotaxis	6	63	0.988468	3.33626	0.00911494	1	0.920629	1	Fes; Lyn; Hmgb2; Lsp1; Nckap1l; Ptafr;
regulation of translational fidelity	3	16	0.494234	6.57613	0.00986234	1	0.920629	1	Yrdc; Iars; Dtd1;
plasma membrane organization	3	16	0.494234	6.57613	0.00986234	1	0.920629	1	Baiap2; Cav3; Mtss1;
isoprenoid biosynthetic process	3	16	0.494234	6.57613	0.00986234	1	0.920629	1	Pmvk; Idi1; Mvk;
muscle fiber development	3	16	0.494234	6.57613	0.00986234	1	0.920629	1	Wfikkn1; Afg3l2; Flnc;
negative regulation of smooth muscle cell migration	3	16	0.494234	6.57613	0.00986234	1	0.920629	1	Apex1; Igfbp5; Slit2;
cytokinesis after mitosis	4	30	0.658979	4.67384	0.0100477	1	0.920629	1	Stmn1; Stambp; Bbs4; Daxx;
negative regulation of cell death	7	84	1.15321	2.91865	0.0102436	1	0.920629	1	Bnip3l; Ntrk3; Mcfd2; Nov; Ogt; Htr2b; Wisp2;
response to insulin stimulus	8	105	1.31796	2.66807	0.0105229	1	0.920629	1	Vgf; Hadh; Lyn; Cry1; Sort1; Pfkfb1; Ogt; Gal;
response to axon injury	5	47	0.823723	3.72772	0.0107128	1	0.920629	1	Kcnk2; Ntrk3; Tspo; Lyn; Reln;
endocytosis	9	127	1.4827	2.48132	0.0108062	1	0.920629	1	Ncl; Rab22a; Sort1; Cav3; Pstpip1; Ralbp1; Wasf2; Hras; Arc;
regulation of axonogenesis	4	31	0.658979	4.52312	0.0112809	1	0.920629	1	Ret; Fmod; Slit2; Ogn;
GO:1902430	2	6	0.329489	11.6981	0.0113394	1	0.920629	1	Olfm1; Hap1;
axon ensheathment	2	6	0.329489	11.6981	0.0113394	1	0.920629	1	Nrg1; Plp1;
negative regulation of oxidoreductase activity	2	6	0.329489	11.6981	0.0113394	1	0.920629	1	Prdx5; Hp;
positive regulation of necrotic cell death	2	6	0.329489	11.6981	0.0113394	1	0.920629	1	Tspo; Ripk3;
regulation of branching involved in mammary gland duct morphogenesis	2	6	0.329489	11.6981	0.0113394	1	0.920629	1	Phb2; Cav3;
ribosomal small subunit export from nucleus	2	6	0.329489	11.6981	0.0113394	1	0.920629	1	Ran; Ltv1;
segment specification	2	6	0.329489	11.6981	0.0113394	1	0.920629	1	Mllt3; Mafb;
clustering of voltage-gated sodium channels	2	6	0.329489	11.6981	0.0113394	1	0.920629	1	Nrcam; Nfasc;
negative regulation of amyloid precursor protein biosynthetic process	2	6	0.329489	11.6981	0.0113394	1	0.920629	1	Aatf; Itm2a;
positive regulation of neuron maturation	2	6	0.329489	11.6981	0.0113394	1	0.920629	1	Ret; Opa1;
regulation of ventricular cardiomyocyte membrane depolarization	2	6	0.329489	11.6981	0.0113394	1	0.920629	1	Scn3b; Cav3;
GO:1990000	2	6	0.329489	11.6981	0.0113394	1	0.920629	1	Ripk3; Cd36;
post-translational protein modification	2	6	0.329489	11.6981	0.0113394	1	0.920629	1	Mina; Stt3a;
smooth muscle cell proliferation	2	6	0.329489	11.6981	0.0113394	1	0.920629	1	Nov; Kalrn;
arginine catabolic process	2	6	0.329489	11.6981	0.0113394	1	0.920629	1	Ddah2; Fah;
ribosomal large subunit biogenesis	4	32	0.658979	4.38181	0.0126073	1	0.920629	1	Ebna1bp2; Nop16; Sdad1; Bop1;
positive regulation of reactive oxygen species metabolic process	4	32	0.658979	4.38181	0.0126073	1	0.920629	1	Tspo; Ripk3; Nqo2; Cd36;
nervous system development	13	226	2.14168	2.01347	0.013513	1	0.920629	1	Scn3b; Itm2a; Ret; Nrg1; Hmgb2; Sh2b2; Actl6a; Hes6; Mafb; Gal; Kalrn; Nes; Ngrn;
negative regulation of stress fiber assembly	3	18	0.494234	5.84586	0.0137759	1	0.920629	1	Pfn1; Wasf2; Tmsbl1;
cellular amino acid metabolic process	3	18	0.494234	5.84586	0.0137759	1	0.920629	1	Bphl; Asl; Aspg;
midgut development	3	18	0.494234	5.84586	0.0137759	1	0.920629	1	Asl; Casp1; Reln;
negative regulation of GTPase activity	4	33	0.658979	4.24907	0.0140294	1	0.920629	1	Pde6d; Hras; Slit2; Bbs4;
centrosome organization	4	34	0.658979	4.12414	0.0155491	1	0.920629	1	Haus1; Fes; Pard6a; Bbs4;
tissue regeneration	4	34	0.658979	4.12414	0.0155491	1	0.920629	1	Ucn2; Ninj1; Cpq; Notch3;
aromatic compound catabolic process	2	7	0.329489	10.0294	0.0155765	1	0.920629	1	Ephx1; Pon3;
cytokine secretion	2	7	0.329489	10.0294	0.0155765	1	0.920629	1	Lyn; Optn;
positive regulation of DNA metabolic process	2	7	0.329489	10.0294	0.0155765	1	0.920629	1	Hmgb2; Pfn1;
positive regulation of inositol phosphate biosynthetic process	2	7	0.329489	10.0294	0.0155765	1	0.920629	1	Snca; Ptafr;
queuosine biosynthetic process	2	7	0.329489	10.0294	0.0155765	1	0.920629	1	Qtrt1; Pdcl;
negative regulation of lymphocyte proliferation	2	7	0.329489	10.0294	0.0155765	1	0.920629	1	Lst1; Gal;
mammary duct terminal end bud growth	2	7	0.329489	10.0294	0.0155765	1	0.920629	1	Slit2; Mst1;
pyroptosis	2	7	0.329489	10.0294	0.0155765	1	0.920629	1	Casp1; Gsdmd;
positive regulation of cholesterol storage	2	7	0.329489	10.0294	0.0155765	1	0.920629	1	Lpl; Cd36;
cellular aromatic compound metabolic process	2	7	0.329489	10.0294	0.0155765	1	0.920629	1	Ephx1; Sqle;
ribosomal large subunit export from nucleus	2	7	0.329489	10.0294	0.0155765	1	0.920629	1	Ran; Sdad1;
very-low-density lipoprotein particle remodeling	2	7	0.329489	10.0294	0.0155765	1	0.920629	1	Lpl; Lcat;
regulation of mast cell degranulation	2	7	0.329489	10.0294	0.0155765	1	0.920629	1	Fes; Lyn;
membrane raft polarization	2	7	0.329489	10.0294	0.0155765	1	0.920629	1	Mal; Pllp;
plasma membrane to endosome transport	2	7	0.329489	10.0294	0.0155765	1	0.920629	1	Sort1; Usp6nl;
positive regulation of anoikis	2	7	0.329489	10.0294	0.0155765	1	0.920629	1	Aes; Mybbp1a;
axon regeneration	3	19	0.494234	5.53834	0.0160175	1	0.920629	1	Vcan; Nefm; Dhfr;
regulation of peptidyl-tyrosine phosphorylation	3	19	0.494234	5.53834	0.0160175	1	0.920629	1	Bst1; Itgb2; Pdgfa;
dendrite development	4	35	0.658979	4.00634	0.0171685	1	0.920629	1	Lst1; Baiap2; Bbs4; Reln;
negative chemotaxis	4	35	0.658979	4.00634	0.0171685	1	0.920629	1	Pdgfa; Sema4g; Slit2; Ryk;
protein targeting to membrane	3	20	0.494234	5.26156	0.0184515	1	0.920629	1	Rab3ip; Golga7; Rtp4;
heterotypic cell-cell adhesion	3	20	0.494234	5.26156	0.0184515	1	0.920629	1	Nrcam; Itgb2; Nfasc;
cellular response to extracellular stimulus	3	20	0.494234	5.26156	0.0184515	1	0.920629	1	Aes; Lyn; Gsdmd;
cellular response to glucocorticoid stimulus	4	36	0.658979	3.89508	0.0188894	1	0.920629	1	Ucn2; Ugt1a1; Asl; Ephx1;
platelet activation	4	36	0.658979	3.89508	0.0188894	1	0.920629	1	P2ry12; Entpd1; C1galt1c1; F8;
extracellular matrix organization	7	95	1.15321	2.58074	0.0191668	1	0.920629	1	Kazald1; Ero1a; B4galt1; Smoc2; Vtn; Ecm2; Csgalnact1;
spermatid nucleus differentiation	2	8	0.329489	8.77726	0.0203788	1	0.920629	1	Agfg1; Hmgb2;
regulation of mRNA processing	2	8	0.329489	8.77726	0.0203788	1	0.920629	1	Srpk1; Iws1;
positive regulation of ruffle assembly	2	8	0.329489	8.77726	0.0203788	1	0.920629	1	Pfn1; Hras;
commissural neuron axon guidance	2	8	0.329489	8.77726	0.0203788	1	0.920629	1	Robo3; Ryk;
nuclear mRNA cis splicing, via spliceosome	2	8	0.329489	8.77726	0.0203788	1	0.920629	1	Wbp4; Dcps;
GO:1902902	2	8	0.329489	8.77726	0.0203788	1	0.920629	1	Fez1; Pink1;
malate metabolic process	2	8	0.329489	8.77726	0.0203788	1	0.920629	1	Me3; Fh;
positive regulation of neurotransmitter secretion	2	8	0.329489	8.77726	0.0203788	1	0.920629	1	Dtnbp1; Snca;
regulation of T cell differentiation in thymus	2	8	0.329489	8.77726	0.0203788	1	0.920629	1	Adrm1; Sos2;
follicle-stimulating hormone signaling pathway	2	8	0.329489	8.77726	0.0203788	1	0.920629	1	Adrm1; Slit2;
positive regulation of small GTPase mediated signal transduction	2	8	0.329489	8.77726	0.0203788	1	0.920629	1	Reln; Sos2;
acute-phase response	4	37	0.658979	3.78984	0.0207132	1	0.920629	1	Ugt1a1; Hp; A2m; Sigirr;
liver development	9	142	1.4827	2.21922	0.021021	1	0.920629	1	Ugt1a1; Acat2; Hp; Asl; Dut; Ephx1; Mpst; Taf10; Dbp;
response to magnesium ion	3	21	0.494234	5.01113	0.0210789	1	0.920629	1	Cd14; Snca; Hp;
retinal ganglion cell axon guidance	3	21	0.494234	5.01113	0.0210789	1	0.920629	1	Nrcam; Slit2; Alcam;
response to organic cyclic compound	14	266	2.30643	1.84219	0.0213773	1	0.920629	1	Ran; Vkorc1; Ugt1a1; Dhodh; Gnrh1; Adcy8; Lyn; Hp; Dut; Ephx1; Angpt2; Casp1; Fntb; Reln;
protein import into nucleus	5	57	0.823723	3.07384	0.0232129	1	0.920629	1	Ran; Rpain; Kpna2; Pom121; Tnpo3;
brain development	15	296	2.47117	1.77366	0.0238197	1		1

## Sheet: Yellow
Table S13-4 Enriched biological process for Yellow modules
Dataset: Yellow
Enrichment analysis: Biological process
Number of genes in the dataset: 169
Number of genes in the dataset (which are available in Biological process database) :153
Number of genes in background: 21232
						Corrected p-values
Biological process	No. of genes in the dataset	No.of genes in the background dataset	Percentage of genes	Fold enrichment	P-value (Hypergeometric test)	Bonferroni method	BH method	Q-value (Storey-Tibshirani method)	Mapped gene names
positive regulation of protein export from nucleus	3	17	1.77515	22.2301	0.000310335	1	1	1	Mdm2; Rapgef3; Emd;
cellular carbohydrate metabolic process	2	4	1.18343	62.9695	0.000373956	1	1	1	Glb1; Rpe;
negative regulation of RIG-I signaling pathway	2	4	1.18343	62.9695	0.000373956	1	1	1	Sec14l1; Nlrx1;
galactose catabolic process	2	4	1.18343	62.9695	0.000373956	1	1	1	Glb1; Gale;
glycolipid transport	2	5	1.18343	50.4008	0.000619995	1	1	1	Psap; GLTP;
axon ensheathment	2	6	1.18343	42.0146	0.000925125	1	1	1	Qk; Prx;
cleavage furrow formation	2	7	1.18343	36.0211	0.0012884	1	1	1	Spire2; Rhoa;
actin nucleation	2	7	1.18343	36.0211	0.0012884	1	1	1	Spire2; Gsn;
peripheral nervous system myelin maintenance	2	8	1.18343	31.5241	0.00170889	1	1	1	Ndrg1; Prx;
actin filament severing	2	8	1.18343	31.5241	0.00170889	1	1	1	Dbnl; Gsn;
cellular hyperosmotic response	2	8	1.18343	31.5241	0.00170889	1	1	1	Rcsd1; Aqp1;
oligosaccharide biosynthetic process	2	9	1.18343	28.0253	0.00218566	1	1	1	Mgat2; B3galnt1;
interkinetic nuclear migration	2	9	1.18343	28.0253	0.00218566	1	1	1	Tacc2; Hhex;
regulation of intracellular estrogen receptor signaling pathway	2	9	1.18343	28.0253	0.00218566	1	1	1	Carm1; Ddrgk1;
histone H4 acetylation	3	33	1.77515	11.4551	0.002268	1	1	1	Tada3; Yeats4; Morf4l1;
negative regulation of fibroblast proliferation	3	35	1.77515	10.8007	0.00268923	1	1	1	Tsc2; Morc3; Emd;
protein localization to nucleus	3	35	1.77515	10.8007	0.00268923	1	1	1	Mdm2; Msx1; Hhex;
mRNA transport	3	36	1.77515	10.5008	0.0029167	1	1	1	Nup54; Hnrnpa1; Qk;
odontogenesis	3	36	1.77515	10.5008	0.0029167	1	1	1	Msx1; Rhoa; Aqp1;
pentose-phosphate shunt	2	11	1.18343	22.9344	0.00330444	1	1	1	Rpe; Tpi1;
negative regulation of phosphatidylinositol 3-kinase cascade	2	12	1.18343	21.0248	0.00394465	1	1	1	Pik3ip1; Tsc2;
negative regulation of macroautophagy	2	12	1.18343	21.0248	0.00394465	1	1	1	Tsc2; Npc1;
histone H2A acetylation	2	14	1.18343	18.0234	0.00538231	1	1	1	Yeats4; Morf4l1;
RNA processing	3	45	1.77515	8.4011	0.00550171	1	1	1	Ssb; Sugp2; Grsf1;
liver development	5	142	2.95858	4.43198	0.0056225	1	1	1	Srd5a1; Sp1; Cast; Aco2; Hhex;
RNA splicing	4	90	2.36686	5.5967	0.0058203	1	1	1	Carm1; Hnrnpa1; Qk; Clasrp;
GO:0098609	6	205	3.5503	3.6828	0.0060724	1	1	1	Dbnl; Plin3; Cast; Ndrg1; Emd; Epn2;
barbed-end actin filament capping	2	15	1.18343	16.8226	0.00617803	1	1	1	Dbnl; Gsn;
regulation of vasoconstriction by circulating norepinephrine	1	1	0.591716	125.626	0.00795968	1	1	1	Snta1;
renal protein absorption	1	1	0.591716	125.626	0.00795968	1	1	1	Gsn;
fatty-acyl-CoA biosynthetic process	1	1	0.591716	125.626	0.00795968	1	1	1	Gcdh;
peptidyl-lysine hydroxylation	1	1	0.591716	125.626	0.00795968	1	1	1	Plod1;
GO:1903689	1	1	0.591716	125.626	0.00795968	1	1	1	Gsn;
GO:1903903	1	1	0.591716	125.626	0.00795968	1	1	1	Gsn;
tRNA re-export from nucleus	1	1	0.591716	125.626	0.00795968	1	1	1	Xpot;
GO:1903909	1	1	0.591716	125.626	0.00795968	1	1	1	Gsn;
GO:1902204	1	1	0.591716	125.626	0.00795968	1	1	1	Esm1;
pentose catabolic process	1	1	0.591716	125.626	0.00795968	1	1	1	Rpe;
regulation of nucleus size	1	1	0.591716	125.626	0.00795968	1	1	1	Hp1bp3;
GO:1903069	1	1	0.591716	125.626	0.00795968	1	1	1	Herpud1;
N-acetylmannosamine metabolic process	1	1	0.591716	125.626	0.00795968	1	1	1	Renbp;
RNA capping	1	1	0.591716	125.626	0.00795968	1	1	1	Tgs1;
transepithelial water transport	1	1	0.591716	125.626	0.00795968	1	1	1	Aqp1;
carbon dioxide transmembrane transport	1	1	0.591716	125.626	0.00795968	1	1	1	Aqp1;
thiamine diphosphate metabolic process	1	1	0.591716	125.626	0.00795968	1	1	1	Thtpa;
metanephric descending thin limb development	1	1	0.591716	125.626	0.00795968	1	1	1	Aqp1;
metanephric proximal straight tubule development	1	1	0.591716	125.626	0.00795968	1	1	1	Aqp1;
metanephric proximal convoluted tubule segment 2 development	1	1	0.591716	125.626	0.00795968	1	1	1	Aqp1;
maintenance of symbiont-containing vacuole via substance secreted by host	1	1	0.591716	125.626	0.00795968	1	1	1	Aqp1;
GO:0036261	1	1	0.591716	125.626	0.00795968	1	1	1	Tgs1;
GO:1904828	1	1	0.591716	125.626	0.00795968	1	1	1	Sp1;
GO:1904427	1	1	0.591716	125.626	0.00795968	1	1	1	Rapgef3;
GO:1904453	1	1	0.591716	125.626	0.00795968	1	1	1	Rapgef3;
GO:1904474	1	1	0.591716	125.626	0.00795968	1	1	1	Rapgef3;
regulation of vitamin metabolic process	1	1	0.591716	125.626	0.00795968	1	1	1	Cd320;
response to brassinosteroid stimulus	1	1	0.591716	125.626	0.00795968	1	1	1	Hk1;
GO:1905563	1	1	0.591716	125.626	0.00795968	1	1	1	Tsc2;
regulation of anion channel activity	1	1	0.591716	125.626	0.00795968	1	1	1	Hk1;
GO:1905552	1	1	0.591716	125.626	0.00795968	1	1	1	Ddrgk1;
circulatory system development	1	1	0.591716	125.626	0.00795968	1	1	1	Glmn;
GO:1903906	1	1	0.591716	125.626	0.00795968	1	1	1	Gsn;
cyclic nucleotide catabolic process	1	1	0.591716	125.626	0.00795968	1	1	1	Cnp;
histone H3-R2 methylation	1	1	0.591716	125.626	0.00795968	1	1	1	Carm1;
alpha-beta T cell lineage commitment	1	1	0.591716	125.626	0.00795968	1	1	1	Rhoa;
tRNA export from nucleus	1	1	0.591716	125.626	0.00795968	1	1	1	Xpot;
trabecula morphogenesis	1	1	0.591716	125.626	0.00795968	1	1	1	Rhoa;
GO:1905711	1	1	0.591716	125.626	0.00795968	1	1	1	Crls1;
central nervous system interneuron axonogenesis	1	1	0.591716	125.626	0.00795968	1	1	1	Tctn1;
maltose metabolic process	1	1	0.591716	125.626	0.00795968	1	1	1	Gaa;
GO:1904695	1	1	0.591716	125.626	0.00795968	1	1	1	Rhoa;
GO:1903975	1	1	0.591716	125.626	0.00795968	1	1	1	Efemp1;
serine family amino acid catabolic process	1	1	0.591716	125.626	0.00795968	1	1	1	Thnsl2;
2-oxobutyrate biosynthetic process	1	1	0.591716	125.626	0.00795968	1	1	1	Thnsl2;
vacuolar sequestering	1	1	0.591716	125.626	0.00795968	1	1	1	Gaa;
hepatic duct development	1	1	0.591716	125.626	0.00795968	1	1	1	Hhex;
GO:1905636	1	1	0.591716	125.626	0.00795968	1	1	1	Ddrgk1;
DNA conformation change	1	1	0.591716	125.626	0.00795968	1	1	1	Hhex;
nephron tubule development	1	1	0.591716	125.626	0.00795968	1	1	1	Wnt6;
cellular response to vitamin B1	1	1	0.591716	125.626	0.00795968	1	1	1	Mdm2;
negative regulation of Wnt receptor signaling pathway	3	52	1.77515	7.2704	0.00822856	1	1	1	Ctnnbip1; Tsc2; Nxn;
regulation of protein catabolic process	2	18	1.18343	14.0204	0.00886263	1	1	1	Mdm2; Cast;
muscle cell differentiation	2	18	1.18343	14.0204	0.00886263	1	1	1	Qk; Glmn;
Notch signaling pathway	4	103	2.36686	4.89039	0.00930323	1	1	1	Gmds; Mib2; Epn2; Hhex;
fatty acid beta-oxidation using acyl-CoA dehydrogenase	2	19	1.18343	13.2829	0.00985387	1	1	1	Ivd; Gcdh;
positive regulation of protein import into nucleus	2	19	1.18343	13.2829	0.00985387	1	1	1	Jup; Uaca;
cell adhesion	7	300	4.14201	2.93536	0.0103797	1	1	1	Spon2; Jup; Emilin1; Aoc3; Bcam; Mfge8; Rhoa;
negative regulation of cell cycle arrest	2	20	1.18343	12.6191	0.0108919	1	1	1	Mdm2; Cast;
anterior/posterior pattern specification	4	112	2.36686	4.49745	0.0123727	1	1	1	Ctnnbip1; Msx1; Grsf1; Hhex;
response to growth hormone stimulus	2	22	1.18343	11.4724	0.0131054	1	1	1	Srd5a1; Cacybp;
actin filament polymerization	2	22	1.18343	11.4724	0.0131054	1	1	1	Coro7; Gsn;
mitosis	4	117	2.36686	4.30527	0.0143275	1	1	1	Ttyh1; Vcpip1; Tada3; Cdc23;
negative regulation of neuron projection development	3	64	1.77515	5.90741	0.0144764	1	1	1	Mdm2; Rhoa; Efemp1;
odontogenesis of dentin-containing tooth	3	64	1.77515	5.90741	0.0144764	1	1	1	Msx1; Wnt6; Fst;
GO:1904579	1	2	0.591716	63.1254	0.0158564	1	1	1	Hnrnpa1;
GO:1903721	1	2	0.591716	63.1254	0.0158564	1	1	1	Ddrgk1;
intraflagellar anterograde transport	1	2	0.591716	63.1254	0.0158564	1	1	1	Ick;
hexose metabolic process	1	2	0.591716	63.1254	0.0158564	1	1	1	Hk1;
primary lung bud formation	1	2	0.591716	63.1254	0.0158564	1	1	1	Hhex;
glyceraldehyde-3-phosphate biosynthetic process	1	2	0.591716	63.1254	0.0158564	1	1	1	Tpi1;
GO:1902415	1	2	0.591716	63.1254	0.0158564	1	1	1	Carm1;
striated muscle atrophy	1	2	0.591716	63.1254	0.0158564	1	1	1	Gsn;
protein targeting to nuclear inner membrane	1	2	0.591716	63.1254	0.0158564	1	1	1	Nup54;
metanephric glomerulus vasculature development	1	2	0.591716	63.1254	0.0158564	1	1	1	Aqp1;
glyceraldehyde-3-phosphate metabolic process	1	2	0.591716	63.1254	0.0158564	1	1	1	Tpi1;
histone H3-R17 methylation	1	2	0.591716	63.1254	0.0158564	1	1	1	Carm1;
GO:1903923	1	2	0.591716	63.1254	0.0158564	1	1	1	Gsn;
GO:1903673	1	2	0.591716	63.1254	0.0158564	1	1	1	Rhoa;
nuclear import	1	2	0.591716	63.1254	0.0158564	1	1	1	Hnrnpa1;
kinetochore organization	1	2	0.591716	63.1254	0.0158564	1	1	1	Smc4;
regulation of growth plate cartilage chondrocyte proliferation	1	2	0.591716	63.1254	0.0158564	1	1	1	Carm1;
corticotropin secretion	1	2	0.591716	63.1254	0.0158564	1	1	1	Aqp1;
GO:0044861	1	2	0.591716	63.1254	0.0158564	1	1	1	Tsc2;
traversing start control point of mitotic cell cycle	1	2	0.591716	63.1254	0.0158564	1	1	1	Mdm2;
peptidyl-lysine modification	1	2	0.591716	63.1254	0.0158564	1	1	1	Mdm2;
GO:1904577	1	2	0.591716	63.1254	0.0158564	1	1	1	Hnrnpa1;
GO:1901986	1	2	0.591716	63.1254	0.0158564	1	1	1	Hk1;
GO:1904404	1	2	0.591716	63.1254	0.0158564	1	1	1	Mdm2;
GO:1905171	1	2	0.591716	63.1254	0.0158564	1	1	1	Rab34;
mast cell mediated immunity	1	2	0.591716	63.1254	0.0158564	1	1	1	Spon2;
threonine biosynthetic process	1	2	0.591716	63.1254	0.0158564
