# Supplementary material for: Analysis of temporal expression profiles after sciatic nerve injury by bioinformatic method
Source: Sci Rep. 2017 Aug 29;7:9818. doi: 10.1038/s41598-017-10127-1 (PMC5575162; doi:10.1038/s41598-017-10127-1)
Supplement: Supplementary file 9 — Table S14 [file 41598_2017_10127_MOESM9_ESM.xls]

## Sheet: Sheet1
Table S14 Enriched Pathways for DEGs-ET
Category	ID	Title (or Source)	0.5h_logP	1h_logP	3h_logP	6h _logP	9h_logP	0.5h_GeneSet	1h_GeneSet	3h_GeneSet	6h _GeneSet	9h_GeneSet
Pathway			pValues					Gene List
Pathway	812256	TNF signaling pathway	5.2505	10	10	10	10	CXCL1 CXCL2 FOS IL1B JUN JUNB MAP3K8	CCL2 CFLAR CXCL1 CXCL2 EDN1 FOS IL1B JUN JUNBMAP3K8 NFKBIA	BCL3 BIRC2 CCL2 CFLAR CXCL1 CXCL2 FOS ICAM1IL1B IL6 JAG1 JUNB MAP3K8 RELA TRADD VEGFC	BCL3 BIRC2 BIRC3 CCL2 CSF1 CXCL1 CXCL2 CXCL3ICAM1 IL1B IL6 JUNB MAP2K3 MAP2K6 MAP3K8NFKB1 RIPK3 TAB1 TNFRSF1A	AKT1 BCL3 BIRC2 BIRC3 CCL2 CREB3L1 CSF1 CXCL1CXCL2 CXCL3 FOS ICAM1 IL1B IL6 JUNB MAP2K3MAP2K6 MAP3K8 NFKB1 RIPK3 TNFRSF1A TNFRSF1B
Pathway	199378	Ribosome biogenesis in eukaryotes			10	10	10			GNL2 GNL3 GTPBP4 LSG1 MPHOSPH10 NMD3NOP56 NOP58 NVL POP1 POP5 RBM28 RCL1 RIOK1RIOK2 RPP38 UTP15 UTP18 WDR3	EIF6 FBL GNL2 GNL3 GTPBP4 HEATR1 LSG1MPHOSPH10 NOB1 NOP56 NOP58 POP1 POP5 RANRCL1 RIOK1 RIOK2 RPP38 SNU13 TAF9 UTP15 UTP18UTP4 WDR3	EIF6 EMG1 FBL GNL2 GNL3 GTPBP4 HEATR1 LSG1MDN1 MPHOSPH10 NHP2 NOB1 NOP56 NOP58 POP1PWP2 RAN RBM28 RCL1 RIOK2 RPP38 SNU13 TAF9UTP15 UTP18 WDR3
Pathway	137932	IL6-mediated signaling events		10	10		10		CEBPD FOS JUN JUNB MCL1 MYC	CEBPD FOS IL6 JUNB LMO4 MCL1 MYC PTPN11STAT3 TIMP1		AKT1 CEBPD FOS GRB2 HCK IL6 IL6ST JAK2 JUNBMAP2K6 MCL1 MYC RAC1 STAT3 TIMP1
Pathway	469200	Legionellosis		10		5.9736	10		CLK1 CXCL1 CXCL2 HSPA1A IL1B NFKBIA PYCARDTLR4		CXCL1 CXCL2 CXCL3 HSPA1A HSPA8 IL1B IL6 MYD88NFKB1 TLR2 TLR4	C3 CD14 CXCL1 CXCL2 CXCL3 HSPA1A HSPA2 HSPA8IL18 IL1B IL6 ITGB2 MYD88 NFKB1 NFKB2 TLR2
Pathway	105981	Cytosolic tRNA aminoacylation				10	10				AIMP1 EPRS MARS NARS RARS TARS WARS YARS	AIMP1 AIMP2 CARS FARSB GARS HARS IARS NARSRARS TARS WARS YARS
Pathway	739007	Spinal Cord Injury	5.1985	10	4.7285			CXCL1 CXCL2 EGR1 FOS IL1B NR4A1 RHOC	ANXA1 BTG2 CCL2 CXCL1 CXCL2 EGR1 FOS IL1B MYCNR4A1 RHOB TLR4	ANXA1 ARG1 CCL2 CCND1 CXCL1 CXCL2 FOSGADD45A ICAM1 IL1B IL6 MYC
Pathway	106247	Association of TriC/CCT with target proteins during biosynthesis				10	5.2476				CCT2 CCT3 CCT4 CCT6A CCT8 FBXL5 NOP56 SPHK1TCP1	CCT3 CCT4 CCT5 CCT8 FBXL5 FKBP9 LONP2 NOP56SPHK1 TCP1
Pathway	122191	NOD-like receptor signaling pathway		5.3681		4.9436			CCL2 CXCL1 CXCL2 IL1B NFKBIA PYCARD		BIRC2 BIRC3 CCL2 CXCL1 CXCL2 HSP90AA1 IL1B IL6NFKB1 TAB1
Pathway	MAP00970 Aminoacyl tRNA biosynthesis	MAP00970 Aminoacyl tRNA biosynthesis				4.8558	5.2593				EPRS MARS NARS RARS TARS WARS	CARS GARS HARS IARS NARS RARS TARS WARS
Pathway	125136	Spliceosome				5.368	4.7432				AQR HNRNPA1 HSPA1A HSPA8 ISY1 MAGOH RBM8ASNRNP40 SNRPA1 SNU13 SRSF10 SRSF2 SRSF3TCERG1 THOC1 USP39	HNRNPA1 HNRNPA3 HSPA1A HSPA2 HSPA8 ISY1MAGOH PPIE RBM8A SF3B3 SF3B6 SNRNP40 SNRPASNRPA1 SNRPD1 SNU13 SRSF1 SRSF2 SRSF3 TCERG1THOC1 USP39
Pathway	M12095	Signal transduction through IL1R				10					IL1B IL1RAP IL1RN IL6 MAP2K3 MAP2K6 MYD88NFKB1 TAB1
Pathway	160141	Interleukin-1 signaling				10					IL1B IL1R2 IL1RAP IL1RN MAP2K6 MAP3K8 MYD88NFKB1 TAB1 TNIP2
Pathway	711361	Oncostatin M Signaling Pathway		10					CCL2 CYR61 EGR1 FOS JAK3 JUNB NFKBIA
Pathway	105980	tRNA Aminoacylation					10					AIMP1 AIMP2 CARS DARS2 FARSB GARS HARS IARSNARS RARS TARS WARS YARS YARS2
Pathway	83048	MAPK signaling pathway		10					DUSP1 DUSP5 FOS GADD45B GADD45G HSPA1AIL1B JUN MAP3K8 MYC NR4A1 RASGRF1
Pathway	920957	Corticotropin-releasing hormone		10					ACACA CASP12 FOS GNB1 JUNB NFKBIA NR4A1 TLR4
Pathway	106246	Folding of actin by CCT/TriC				10					CCT2 CCT3 CCT4 CCT6A CCT8 TCP1
Pathway	137939	Direct p53 effectors		10					ATF3 BTG2 DUSP1 DUSP5 HSPA1A JUN MCL1 PLK3PYCARD
Pathway	M7721	Eukaryotic protein translation					10					EEF2K EIF1AX EIF2S1 EIF2S2 EIF3A EIF4A1 EIF4EEIF4G2 EIF5 EIF6
Pathway	169349	Validated transcriptional targets of AP1 family members Fra1 and Fra2			5.9063					CCL2 CCND1 FOSL1 HMOX1 IL6 JUNB NFATC2 NOS3
Pathway	198803	Translation Factors					5.8653					EEF1B2 EEF2K EIF1AX EIF2B3 EIF2S1 EIF2S2 EIF3AEIF3B EIF3G EIF4A1 EIF4E EIF5 EIF5A EIF6 ETF1
Pathway	169642	Toxoplasmosis				5.7807					BIRC2 BIRC3 HSPA1A HSPA8 IFNGR2 ITGB1 JAK2MAP2K3 MAP2K6 MYD88 NFKB1 STAT3 TAB1 TLR2TLR4 TNFRSF1A
Pathway	106242	Chaperonin-mediated protein folding				5.4806					CCT2 CCT3 CCT4 CCT6A CCT8 FBXL5 NOP56 SPHK1TCP1 TUBB6
Pathway	138006	ATF-2 transcription factor network		5.4603					ATF3 DUSP1 DUSP5 FOS JUN JUNB
Pathway	106245	Formation of tubulin folding intermediates by CCT/TriC				5.4328					CCT2 CCT3 CCT4 CCT6A CCT8 TCP1 TUBB6
Pathway	375172	Salmonella infection		5.4243					CXCL1 CXCL2 FOS IL1B JUN PYCARD TLR4
Pathway	198779	MAPK signaling pathway		5.3574					DUSP1 DUSP5 FOS HSPA1A IL1B JUN MAP3K8 MYCNR4A1
Pathway	198832	Adipogenesis			5.3341					CDKN1A CEBPD EGR2 FZD1 GADD45A GADD45B IL6KLF5 NAMPT NR3C1 PLIN2 SERPINE1 STAT3 TRIB3
Pathway	M4388	Cadmium induces DNA synthesis and proliferation in macrophages		5.2777					FOS JUN MYC NFKBIA
Pathway	106241	Protein folding				5.0881					CCT2 CCT3 CCT4 CCT6A CCT8 FBXL5 NOP56 SPHK1TCP1 TUBB6
Pathway	106263	Metabolism of nucleotides				5.0824					AMPD3 CTPS1 DGUOK GART GMPS IMPDH2 ITPANT5E TXNRD1 TYMP UCK2 UPP1
Pathway	M7552	Role of EGF Receptor Transactivation by GPCRs in Cardiac Hypertrophy		5.0571					EDN1 FOS JUN MYC
Pathway	177876	RNA transport					5.025					EIF1AX EIF2B3 EIF2S1 EIF2S2 EIF3A EIF3B EIF3GEIF4A1 EIF4E EIF4G2 EIF5 GEMIN2 KPNB1 MAGOHNUP153 NUP54 POP1 PRMT5 RAN RANGAP1 RBM8ARPP38 SENP2 SMN1 THOC1 THOC5
Pathway	M6917	Erythropoietin mediated neuroprotection through NF-kB				4.8869					CDKN1A HIF1A JAK2 NFKB1 SOD2
Pathway	147809	Chagas disease (American trypanosomiasis)		4.875					CCL2 CFLAR FOS IL1B JUN NFKBIA TLR4
Pathway	P00006	Apoptosis signaling pathway					4.8292					AKT1 ATF6 BAX BIRC2 BIRC3 CREM EIF2S1 FOS HSPA2HSPA8 IGF2R LTB MAP2K3 MCL1 NFKB1 NFKB2PRKRA TNFRSF1A TNFRSF1B
Pathway	198884	TNF-alpha/NF-kB Signaling Pathway				4.7692					BCL3 BIRC2 BIRC3 CD3EAP DDX3X FBL G3BP2HSP90AA1 MAP3K8 NFKB1 POLR1A POLR1C POLR1EPSMD7 RIPK3 TAB1 TNFRSF1A TNIP2 UBE2D3
Pathway	M984	Toll-Like Receptor Pathway				4.7537					MAP2K3 MAP2K6 MYD88 NFKB1 TAB1 TLR2 TLR3TLR4
Pathway	160140	Signaling by Interleukins				4.7081					GRB2 IL1B IL1R2 IL1RAP IL1RN IL6 JAK2 MAP2K6MAP3K8 MYD88 NFKB1 STAT3 TAB1 TNIP2
Pathway	198908	IL-1 Signaling Pathway				4.6643					IL1B IL1R2 IL1RAP IL1RN MYD88
Pathway	106244	Prefoldin mediated transfer of substrate to CCT/TriC				4.6634					CCT2 CCT3 CCT4 CCT6A CCT8 TCP1 TUBB6
Pathway	200309	Rheumatoid arthritis	4.5969					ATP6V0C ATP6V1E1 CXCL1 FOS IL1B JUN
Pathway	373901	HTLV-I infection			4.5921					ATF3 BCL2L1 CALR CCND1 CDKN1A CREM EGR2 FOSFOSL1 FZD1 FZD2 ICAM1 IL1R2 IL6 MYC NFATC2NFATC4 RELA WNT2B
Pathway	137993	Calcineurin-regulated NFAT-dependent transcription in lymphocytes		4.5256					EGR1 EGR2 FOS JUN JUNB
