# Supplementary material for: Analysis of temporal expression profiles after sciatic nerve injury by bioinformatic method
Source: Sci Rep. 2017 Aug 29;7:9818. doi: 10.1038/s41598-017-10127-1 (PMC5575162; doi:10.1038/s41598-017-10127-1)
Supplement: Supplementary file 10 — Table S15–S19 [file 41598_2017_10127_MOESM10_ESM.xls]

## Sheet: Table of Contents
			Table of Contents
			Table S15 Enriched biological process for 0.5h
			Table S16 Enriched biological process for 1h
			Table S17 Enriched biological process for 3h
			Table S18 Enriched biological process for 6h
			Table S19 Enriched biological process for 9h

## Sheet: Table S15
Analysis: Biological process
Dataset name: 0.5 h
Table S15 Enriched biological process for 0.5h
Number of genes in the dataset: 104
Number of genes in the dataset (which are available in Biological process database) :97
Number of genes in background: 21232
Is analysis quantitative: No
						Corrected p-values
Biological process	No. of genes in the dataset	No.of genes in the background dataset	Percentage of genes	Fold enrichment	P-value (Hypergeometric test)	Bonferroni method	BH method	Q-value (Storey-Tibshirani method)
positive regulation of transcription from RNA polymerase II promoter	18	1008	17.3077	3.64724
transcription from RNA polymerase II promoter	10	408	9.61538	5.00817	1.79484e-06	0.0210876	0.0210876	0.135186	Fubp3; Nr4a3; Fos; Atf3; Il1b; Ccnl1; Cyr61; Junb; Rad21; Nr3c1; Nfat5; Jun; Csrnp1; Ctnnb1; Nr4a1; Rbmxrtl; Hax1; Egr1;
positive regulation of neuron apoptotic process	5	72	4.80769	14.2024	3.21906e-05	0.378208	0.126069	0.808187	Fubp3; Nr4a3; Fos; Junb; Rad21; Nfat5; Jun; Nr4a1; Rbmxrtl; Egr1;
cellular process	3	15	2.88462	40.9357	2.75977e-05	0.324245	0.126069	0.808187	Il1b; Nr3c1; Jun; Ctnnb1; Egr1;
response to gamma radiation	4	46	3.84615	17.7913	4.97694e-05	0.584741	0.146185	0.937143	Junb; Jun; Ctnnb1;
skeletal muscle cell differentiation	4	54	3.84615	15.1561	7.56713e-05	0.889062	0.177812	1	Cxcl1; Ercc6; Cxcl2; Il1b;
cellular response to corticotropin-releasing hormone stimulus	2	4	1.92308	102.322	0.000142311	1	0.238858	1	Fos; Atf3; Nr4a1; Egr1;
response to drug	10	516	9.61538	3.95997	0.000141669	1	0.238858	1	Nr4a3; Nr4a1;
positive regulation of neutrophil chemotaxis	3	25	2.88462	24.5679	0.000222974	1	0.259307	1	Gmps; Fos; Il1b; Lpl; Nbn; Junb; Dusp6; Jun; Ctnnb1; Egr1;
ribosomal subunit export from nucleus	2	5	1.92308	81.8982	0.000242776	1	0.259307	1	Cxcl1; Cxcl2; Il1b;
cellular response to hormone stimulus	4	60	3.84615	13.6407	0.000235359	1	0.259307	1	Eif6; Abce1;
regulation of transcription, DNA-dependent	14	996	13.4615	2.87138	0.000214548	1	0.259307	1	Fos; Sik1; Junb; Jun;
hyaluronan biosynthetic process	2	6	1.92308	68.2712	0.000354337	1	0.27754	1	Fos; Mcts1; Gmcl1; Cidec; Ccar1; Junb; Mycb; Nr3c1; Nfat5; Jun; Csrnp1; Ctnnb1; Nr4a1; Egr1;
regulation of myotube differentiation	2	6	1.92308	68.2712	0.000351909	1	0.27754	1	Has1; Il1b;
GO:0061469	2	6	1.92308	68.2712	0.000351909	1	0.27754	1	Rbm38; Sik1;
positive regulation of transcription initiation, DNA-dependent	2	7	1.92308	58.5321	0.000351909	1	0.27754	1	Nr4a3; Nr4a1;
response to heat	4	76	3.84615	10.7694	0.000491097	1	0.360619	1	Jun; Ctnnb1;
chitin catabolic process	2	8	1.92308	51.2247	0.000531641	1	0.367426	1	Cxcl1; Cxcl2; Il1b; Calca;
chromatin-mediated maintenance of transcription	2	8	1.92308	51.2247	0.000652702	1	0.38343	1	Chid1; LOC100911881;
positive regulation of chemokine biosynthetic process	2	8	1.92308	51.2247	0.000652702	1	0.38343	1	Nr3c1; Ctnnb1;
response to corticosterone stimulus	3	37	2.88462	16.6021	0.000652702	1	0.38343	1	Il1b; Egr1;
SMAD protein import into nucleus	2	9	1.92308	45.5394	0.000785914	1	0.4397	1	Fos; Junb; Nr3c1;
regulation of cell proliferation	6	229	5.76923	5.35718	0.000836507	1	0.446733	1	Tob1; Jun;
elevation of cytosolic calcium ion concentration	5	154	4.80769	6.64056	0.00092852	1	0.474312	1	Cxcl1; Tnfsf9; Cxcl2; Junb; Nr3c1; Ctnnb1;
cellular response to organic substance	3	41	2.88462	14.9828	0.000971463	1	0.475572	1	Cxcl1; Cxcl2; Gnb1; Il1b; Calca;
regulation of smooth muscle cell proliferation	2	10	1.92308	40.99	0.00106303	1	0.480369	1	Il1b; Nr4a1; Egr1;
positive regulation of apoptotic process	7	328	6.73077	4.36262	0.00104229	1	0.480369	1	Nr4a3; Ctnnb1;
response to cytokine stimulus	4	97	3.84615	8.43808	0.00116353	1	0.506306	1	Il1b; Sav1; Cyr61; Dusp6; Jun; Ctnnb1; Nr4a1;
response to amphetamine	3	44	2.88462	13.9615	0.0013274	1	0.537779	1	Fos; Junb; Jun; Ctnnb1;
cellular response to steroid hormone stimulus	2	12	1.92308	34.164	0.00130674	1	0.537779	1	Cxcl1; Cxcl2; Egr1;
positive regulation of superoxide anion generation	2	12	1.92308	34.164	0.00151895	1	0.575682	1	Nr3c1; Egr1;
positive regulation of transcription, DNA-dependent	9	561	8.65385	3.27846	0.00151895	1	0.575682	1	Cxcl1; Mapt;
wound healing, spreading of cells	2	13	1.92308	31.538	0.00174925	1	0.637078	1	Fubp3; Nr4a3; Fos; Il1b; Ankrd49; Jun; Ctnnb1; Nr4a1; Egr1;
translational initiation	3	51	2.88462	12.0456	0.00178939	1	0.637078	1	Cyr61; Rhoc;
response to organic cyclic compound	6	266	5.76923	4.61203	0.00200441	1	0.660791	1	Eif6; Eif3i; Abce1;
negative regulation of neural precursor cell proliferation	2	14	1.92308	29.2869	0.0019914	1	0.660791	1	Fos; Il1b; Junb; Dusp6; Jun; Ctnnb1;
formation of translation preinitiation complex	2	14	1.92308	29.2869	0.00208097	1	0.660791	1	Spint2; Il1b;
positive regulation of gene expression	7	369	6.73077	3.87789	0.00208097	1	0.660791	1	Mcts1; Eif3i;
response to lipopolysaccharide	6	271	5.76923	4.52694	0.00227202	1	0.66735	1	Fubp3; Atf3; Il1b; Actg2; Nfat5; Ctnnb1; Egr1;
positive regulation of cell death	3	53	2.88462	11.5911	0.002186	1	0.66735	1	Cxcl1; Fos; Il1b; Kcnj8; Junb; Jun;
cellular response to calcium ion	3	54	2.88462	11.3765	0.00223886	1	0.66735	1	Il1b; Dusp6; Egr1;
inflammatory response	6	291	5.76923	4.21582	0.00236218	1	0.676909	1	Fos; Junb; Jun;
cell proliferation	5	224	4.80769	4.56548	0.00311118	1	0.703486	1	Cxcl2; Il1b; Chid1; LOC100911881; Calca; Aimp1;
regulation of translational initiation	2	22	1.92308	18.642	0.00493645	1	0.703486	1	Gnb1; Nbn; Tpt1; H3f3b; Ctnnb1;
negative regulation of osteoclast differentiation	2	21	1.92308	19.5293	0.00514936	1	0.703486	1	Eif3i; Eif4g2;
positive regulation of interleukin-6 secretion	2	19	1.92308	21.5839	0.00469617	1	0.703486	1	Calca; Ctnnb1;
neutrophil chemotaxis	3	58	2.88462	10.592	0.00384848	1	0.703486	1	Il1b; Il1rap;
steroid hormone mediated signaling pathway	3	59	2.88462	10.4125	0.00289727	1	0.703486	1	Cxcl1; Cxcl2; Il1b;
response to peptide hormone stimulus	4	126	3.84615	6.49614	0.00304171	1	0.703486	1	Nr4a3; Nr3c1; Nr4a1;
GO:1903204	2	16	1.92308	25.6284	0.00344197	1	0.703486	1	Nr4a3; Il1b; Nudc; Junb;
GO:1902895	2	22	1.92308	18.642	0.00272666	1	0.703486	1	Nr4a3; Ctnnb1;
cell fate determination	2	19	1.92308	21.5839	0.00514936	1	0.703486	1	Fos; Jun;
glycolipid catabolic process	1	1	0.961538	204.134	0.00384848	1	0.703486	1	Atf3; Ctnnb1;
GO:1903507	2	22	1.92308	18.642	0.00489827	1	0.703486	1	Naga;
response to muscle stretch	2	20	1.92308	20.5052	0.00514936	1	0.703486	1	Ccar1; Tob1;
cellular respiration	2	20	1.92308	20.5052	0.00426248	1	0.703486	1	Fos; Jun;
GO:1901367	1	1	0.961538	204.134	0.00426248	1	0.703486	1	Nr4a3; Coq10b;
acute inflammatory response	2	22	1.92308	18.642	0.00489827	1	0.703486	1	Gmps;
putrescine catabolic process	1	1	0.961538	204.134	0.00514936	1	0.703486	1	Cxcl1; Il1b;
GO:1901307	1	1	0.961538	204.134	0.00489827	1	0.703486	1	Paox;
vasodilation of artery involved in baroreceptor response to increased systemic arterial blood pressure	1	1	0.961538	204.134	0.00489827	1	0.703486	1	Paox;
telomeric heterochromatin assembly	1	1	0.961538	204.134	0.00489827	1	0.703486	1	Calca;
GO:1902340	1	1	0.961538	204.134	0.00489827	1	0.703486	1	H3f3b;
regulation of protein sumoylation	1	1	0.961538	204.134	0.00489827	1	0.703486	1	H3f3b;
positive regulation of interleukin-1 beta biosynthetic process	1	1	0.961538	204.134	0.00489827	1	0.703486	1	Egr1;
cellular response to isoquinoline alkaloid	1	1	0.961538	204.134	0.00489827	1	0.703486	1	Egr1;
glomerular mesangial cell proliferation	1	1	0.961538	204.134	0.00489827	1	0.703486	1	Egr1;
positive regulation of glomerular metanephric mesangial cell proliferation	1	1	0.961538	204.134	0.00489827	1	0.703486	1	Egr1;
GO:0098759	1	1	0.961538	204.134	0.00489827	1	0.703486	1	Egr1;
regulation of glucocorticoid biosynthetic process	1	1	0.961538	204.134	0.00489827	1	0.703486	1	Egr1;
positive regulation of myosin light chain kinase activity	1	1	0.961538	204.134	0.00489827	1	0.703486	1	Nr3c1;
pyruvate oxidation	1	1	0.961538	204.134	0.00489827	1	0.703486	1	Il1b;
positive regulation of mast cell activation by Fc-epsilon receptor signaling pathway	1	1	0.961538	204.134	0.00489827	1	0.703486	1	Nr4a3;
positive regulation of leukocyte apoptotic process	1	1	0.961538	204.134	0.00489827	1	0.703486	1	Nr4a3;
positive regulation of neutrophil mediated killing of fungus	1	1	0.961538	204.134	0.00489827	1	0.703486	1	Nr4a3;
intussusceptive angiogenesis	1	1	0.961538	204.134	0.00489827	1	0.703486	1	Cxcl1;
regulation of centromere complex assembly	1	1	0.961538	204.134	0.00489827	1	0.703486	1	Cyr61;
negative regulation of nuclear-transcribed mRNA poly(A) tail shortening	1	1	0.961538	204.134	0.00489827	1	0.703486	1	H3f3b;
negative regulation of triglyceride biosynthetic process	1	1	0.961538	204.134	0.00489827	1	0.703486	1	Tob1;
neural plate development	1	1	0.961538	204.134	0.00489827	1	0.703486	1	Sik1;
genitalia morphogenesis	1	1	0.961538	204.134	0.00489827	1	0.703486	1	Ctnnb1;
lung cell differentiation	1	1	0.961538	204.134	0.00489827	1	0.703486	1	Ctnnb1;
GO:0061550	1	1	0.961538	204.134	0.00489827	1	0.703486	1	Ctnnb1;
GO:1904501	1	1	0.961538	204.134	0.00489827	1	0.703486	1	Ctnnb1;
GO:1904793	1	1	0.961538	204.134	0.00489827	1	0.703486	1	Ctnnb1;
GO:1904796	1	1	0.961538	204.134	0.00489827	1	0.703486	1	Ctnnb1;
nucleus organization	2	23	1.92308	17.8318	0.00489827	1	0.703486	1	Ctnnb1;
protein localization at cell surface	2	24	1.92308	17.0891	0.00562184	1	0.759207	1	Pdcd6ip; H3f3b;
apoptotic process	6	357	5.76923	3.43645	0.00611343	1	0.816212	1	Usp4; Ctnnb1;
fat cell differentiation	3	79	2.88462	7.77679	0.00828109	1	0.838104	1	Pdcd6ip; Cidec; Mapt; Dlc1; Map3k8; Nr4a1;
negative regulation of cell proliferation	6	364	5.76923	3.37037	0.00689529	1	0.838104	1	Nr4a3; Fam120b; Nr4a1;
cellular response to antibiotic	2	25	1.92308	16.4058	0.00906208	1	0.838104	1	Rbm38; Il1b; Dlc1; Tob1; Jun; Ctnnb1;
spermidine catabolic process	1	2	0.961538	102.575	0.00662392	1	0.838104	1	Il1b; Egr1;
nephron tubule formation	1	2	0.961538	102.575	0.00977277	1	0.838104	1	Paox;
regulation of cellular response to heat	1	2	0.961538	102.575	0.00977277	1	0.838104	1	Ctnnb1;
canonical Wnt receptor signaling pathway involved in positive regulation of cardiac outflow tract cell proliferation	1	2	0.961538	102.575	0.00977277	1	0.838104	1	Mapt;
GO:1902766	1	2	0.961538	102.575	0.00977277	1	0.838104	1	Ctnnb1;
antibacterial humoral response	2	27	1.92308	15.191	0.00977277	1	0.838104	1	Rhoc;
translational termination	1	2	0.961538	102.575	0.00770085	1	0.838104	1	Hist1h2bq; Calca;
negative regulation of endoribonuclease activity	1	2	0.961538	102.575	0.00977277	1	0.838104	1	Abce1;
positive regulation of smooth muscle cell proliferation	3	82	2.88462	7.49231	0.00977277	1	0.838104	1	Abce1;
vasculature development	2	26	1.92308	15.7751	0.00764094	1	0.838104	1	Nr4a3; Jun; Egr1;
positive regulation of protein tyrosine kinase activity	2	30	1.92308	13.6724	0.00715312	1	0.838104	1	Calca; Ctnnb1;
osteoclast differentiation	2	29	1.92308	14.1437	0.00945325	1	0.838104	1	Ercc6; Abi1;
response to cAMP	3	77	2.88462	7.97876	0.0088511	1	0.838104	1	Junb; Ctnnb1;
labyrinthine layer blood vessel development	2	25	1.92308	16.4058	0.00642335	1	0.838104	1	Fos; Junb; Jun;
positive regulation of interleukin-8 production	2	29	1.92308	14.1437	0.00662392	1	0.838104	1	Cyr61; Junb;
regulation of RNA splicing	2	29	1.92308	14.1437	0.0088511	1	0.838104	1	Il1b; Calca;
vasodilation	2	26	1.92308	15.7751	0.0088511	1	0.838104	1	Rbm38; Mbnl2;
response to dexamethasone stimulus	2	30	1.92308	13.6724	0.00715312	1	0.838104	1	Kcnj8; Calca;
negative regulation of ectoderm development	1	2	0.961538	102.575	0.00945325	1	0.838104	1	Il1b; Nr3c1;
negative regulation of glucocorticoid mediated signaling pathway	1	2	0.961538	102.575	0.00977277	1	0.838104	1	Tpt1;
O-glycan processing, core 1	1	2	0.961538	102.575	0.00977277	1	0.838104	1	Nr3c1;
GO:0036344	1	2	0.961538	102.575	0.00977277	1	0.838104	1	C1galt1c1;
renal outer medulla development	1	2	0.961538	102.575	0.00977277	1	0.838104	1	C1galt1c1;
putrescine biosynthetic process	1	2	0.961538	102.575	0.00977277	1	0.838104	1	Ctnnb1;
regulation of centriole-centriole cohesion	1	2	0.961538	102.575	0.00977277	1	0.838104	1	Paox;
canonical Wnt receptor signaling pathway involved in positive regulation of epithelial to mesenchymal transition	1	2	0.961538	102.575	0.00977277	1	0.838104	1	Ctnnb1;
negative regulation of neurological system process	1	2	0.961538	102.575	0.00977277	1	0.838104	1	Ctnnb1;
positive regulation of interleukin-1 alpha production	1	2	0.961538	102.575	0.00977277	1	0.838104	1	Calca;
regulation of progesterone biosynthetic process	1	2	0.961538	102.575	0.00977277	1	0.838104	1	Calca;
cellular response to mycophenolic acid	1	2	0.961538	102.575	0.00977277	1	0.838104	1	Egr1;
positive regulation of mast cell cytokine production	1	2	0.961538	102.575	0.00977277	1	0.838104	1	Egr1;
glucocorticoid mediated signaling pathway	1	2	0.961538	102.575	0.00977277	1	0.838104	1	Nr4a3;
GO:0038172	1	2	0.961538	102.575	0.00977277	1	0.838104	1	Nr3c1;
interleukin-2 biosynthetic process	1	2	0.961538	102.575	0.00977277	1	0.838104	1	Il1rap;
leading edge cell differentiation	1	2	0.961538	102.575	0.00977277	1	0.838104	1	Il1rap;
positive regulation of cytotoxic T cell differentiation	1	2	0.961538	102.575	0.00977277	1	0.838104	1	Jun;
regulation of microtubule-based movement	1	2	0.961538	102.575	0.00977277	1	0.838104	1	Tnfsf9;
endomitotic cell cycle	1	2	0.961538	102.575	0.00977277	1	0.838104	1	Mapt;
regulation of fibroblast proliferation	1	2	0.961538	102.575	0.00977277	1	0.838104	1	Uba3;
regulation of heart growth	1	2	0.961538	102.575	0.00977277	1	0.838104	1	Nbn;
regulation of nephron tubule epithelial cell differentiation	1	2	0.961538	102.575	0.00977277	1	0.838104	1	Dusp6;
renal vesicle formation	1	2	0.961538	102.575	0.00977277	1	0.838104	1	Ctnnb1;
GO:1990791	1	2	0.961538	102.575	0.00977277	1	0.838104	1	Ctnnb1;
negative regulation of mitotic cell cycle, embryonic	1	2	0.961538	102.575	0.00977277	1	0.838104	1	Ctnnb1;
regulation of centromeric sister chromatid cohesion	1	2	0.961538	102.575	0.00977277	1	0.838104	1	Ctnnb1;
positive regulation of dendritic spine development	2	31	1.92308	13.2315	0.00977277	1	0.838104	1	Ctnnb1;
GO:0044849	2	32	1.92308	12.8182	0.0100732	1	0.857606	1	Nr3c1; Eif4g2;
transcription, DNA-dependent	9	752	8.65385	2.44578	0.0107107	1	0.905321	1	Has1; Egr1;
cell-cell adhesion	3	104	2.88462	5.90755	0.0115527	1	0.913899	1	Fubp3; Znf24; Atf3; Mcts1; Ccnl1; Cidec; Nr3c1; Jun; Ctnnb1;
leukocyte migration	2	35	1.92308	11.7198	0.0145453	1	0.913899	1	Cyr61; Srpx2; Ctnnb1;
intracellular receptor mediated signaling pathway	2	33	1.92308	12.4299	0.0127268	1	0.913899	1	Il1b; Aimp1;
ATP hydrolysis coupled proton transport	2	33	1.92308	12.4299	0.0113656	1	0.913899	1	Nr4a3; Nr4a1;
response to mechanical stimulus	3	100	2.88462	6.14383	0.0113656	1	0.913899	1	Atp6v1e1; Atp6v0c;
positive regulation of sequence-specific DNA binding transcription factor activity	3	104	2.88462	5.90755	0.0130976	1	0.913899	1	Fos; Junb; Jun;
synapse organization	2	37	1.92308	11.0865	0.0145453	1	0.913899	1	Il1b; Sav1; Ctnnb1;
GO:1990166	1	3	0.961538	68.4969	0.0141555	1	0.913899	1	Mapt; Ctnnb1;
regulation of megakaryocyte differentiation	1	3	0.961538	68.4969	0.0146236	1	0.913899	1	Slf2;
cellular response to mechanical stimulus	3	104	2.88462	5.90755	0.0146236	1	0.913899	1	Eif6;
embryonic skeletal limb joint morphogenesis	1	3	0.961538	68.4969	0.0145453	1	0.913899	1	Il1b; Ctnnb1; Egr1;
polyamine catabolic process	1	3	0.961538	68.4969	0.0146236	1	0.913899	1	Ctnnb1;
rescue of stalled ribosome	1	3	0.961538	68.4969	0.0146236	1	0.913899	1	Paox;
regulation of transcription from RNA polymerase II promoter in response to hypoxia	1	3	0.961538	68.4969	0.0146236	1	0.913899	1	Gtpbp2;
cell projection morphogenesis	1	3	0.961538	68.4969	0.0146236	1	0.913899	1	Egr1;
regulation of peroxisome size	1	3	0.961538	68.4969	0.0146236	1	0.913899	1	Pacsin2;
translation reinitiation	1	3	0.961538	68.4969	0.0146236	1	0.913899	1	Pex11a;
regulation of endodermal cell fate specification	1	3	0.961538	68.4969	0.0146236	1	0.913899	1	Mcts1;
response to light stimulus	2	36	1.92308	11.3943	0.0146236	1	0.913899	1	Dusp6;
GO:1904798	1	3	0.961538	68.4969	0.0134328	1	0.913899	1	Fos; Junb;
regulation of calcineurin-NFAT signaling cascade	1	3	0.961538	68.4969	0.0146236	1	0.913899	1	Ctnnb1;
centromeric heterochromatin assembly	1	3	0.961538	68.4969	0.0146236	1	0.913899	1	Nfat5;
negative regulation of mesenchymal to epithelial transition involved in metanephros morphogenesis	1	3	0.961538	68.4969	0.0146236	1	0.913899	1	H3f3b;
GMP biosynthetic process	1	3	0.961538	68.4969	0.0146236	1	0.913899	1	Ctnnb1;
renal inner medulla development	1	3	0.961538	68.4969	0.0146236	1	0.913899	1	Gmps;
transcription elongation from RNA polymerase I promoter	1	3	0.961538	68.4969	0.0146236	1	0.913899	1	Ctnnb1;
GO:1903748	1	3	0.961538	68.4969	0.0146236	1	0.913899	1	Ercc6;
positive regulation of heparan sulfate proteoglycan biosynthetic process	1	3	0.961538	68.4969	0.0146236	1	0.913899	1	Mapt;
epithelial cell morphogenesis involved in placental branching	1	3	0.961538	68.4969	0.0146236	1	0.913899	1	Ctnnb1;
GO:1903551	1	3	0.961538	68.4969	0.0146236	1	0.913899	1	Spint2;
GO:0090435	1	3	0.961538	68.4969	0.0146236	1	0.913899	1	Pdcd6ip;
positive regulation of epithelial cell proliferation involved in prostate gland development	1	3	0.961538	68.4969	0.0146236	1	0.913899	1	Tor1aip2;
GO:1903984	1	3	0.961538	68.4969	0.0146236	1	0.913899	1	Ctnnb1;
negative regulation of calcium ion transport into cytosol	1	3	0.961538	68.4969	0.0146236	1	0.913899	1	Atf3;
positive regulation of branching involved in lung morphogenesis	1	3	0.961538	68.4969	0.0146236	1	0.913899	1	Calca;
neurological system process involved in regulation of systemic arterial blood pressure	1	3	0.961538	68.4969	0.0146236	1	0.913899	1	Ctnnb1;
monocyte aggregation	1	3	0.961538	68.4969	0.0146236	1	0.913899	1	Calca;
positive regulation of monocyte aggregation	1	3	0.961538	68.4969	0.0146236	1	0.913899	1	Il1b;
heme oxidation	1	3	0.961538	68.4969	0.0146236	1	0.913899	1	Nr4a3;
mesenchymal cell proliferation involved in lung development	1	3	0.961538	68.4969	0.0146236	1	0.913899	1	Hmox2;
extracellular polysaccharide biosynthetic process	1	3	0.961538	68.4969	0.0146236	1	0.913899	1	Ctnnb1;
positive regulation of calcidiol 1-monooxygenase activity	1	3	0.961538	68.4969	0.0146236	1	0.913899	1	Has1;
trachea morphogenesis	1	3	0.961538	68.4969	0.0146236	1	0.913899	1	Il1b;
glial cell fate determination	1	3	0.961538	68.4969	0.0146236	1	0.913899	1	Ctnnb1;
positive regulation of determination of dorsal identity	1	3	0.961538	68.4969	0.0146236	1	0.913899	1	Ctnnb1;
apoptotic process involved in heart morphogenesis	1	3	0.961538	68.4969	0.0146236	1	0.913899	1	Ctnnb1;
lung induction	1	3	0.961538	68.4969	0.0146236	1	0.913899	1	Cyr61;
oviduct development	1	3	0.961538	68.4969	0.0146236	1	0.913899	1	Ctnnb1;
response to insulin stimulus	3	105	2.88462	5.85129	0.0146236	1	0.913899	1	Ctnnb1;
microtubule-based process	2	40	1.92308	10.2552	0.0149208	1	0.927539	1	Eif6; Nr3c1; Egr1;
negative regulation of glucose transport	1	4	0.961538	51.4154	0.0164219	1	0.972464	1	Dctn3; Mapt;
cellular response to fibroblast growth factor stimulus	2	42	1.92308	9.76696	0.0194509	1	0.972464	1	Il1b;
regulation of cell differentiation	2	42	1.92308	9.76696	0.0180129	1	0.972464	1	Ctnnb1; Nr4a1;
response to estradiol stimulus	4	198	3.84615	4.13403	0.0180129	1	0.972464	1	Sik1; Ctnnb1;
cell-cell signaling	3	113	2.88462	5.43708	0.0163683	1	0.972464	1	Cxcl1; Cxcl2; Il1b; Ctnnb1;
T cell differentiation	2	40	1.92308	10.2552	0.0181223	1	0.972464	1	Tnfsf9; Cyr61; Aimp1;
positive regulation of lipase activity	1	4	0.961538	51.4154	0.0164219	1	0.972464	1	Ctnnb1; Egr1;
regulation of alternative nuclear mRNA splicing, via spliceosome	2	43	1.92308	9.53987	0.0194509	1	0.972464	1	Rhoc;
osteoblast differentiation	3	116	2.88462	5.29648	0.018832	1	0.972464	1	Mbnl2; Rbmxrtl;
positive regulation of axon extension	2	41	1.92308	10.0051	0.0194137	1	0.972464	1	Cyr61; Junb; H3f3b;
GO:1902626	1	4	0.961538	51.4154	0.0172095	1	0.972464	1	Mapt; Eif4g2;
muscle atrophy	1	4	0.961538	51.4154	0.0194509	1	0.972464	1	Eif6;
negative regulation of mitochondrial fission	1	4	0.961538	51.4154	0.0194509	1	0.972464	1	Nr3c1;
GO:0090611	1	4	0.961538	51.4154	0.0194509	1	0.972464	1	Mapt;
carbohydrate catabolic process	1	4	0.961538	51.4154	0.0194509	1	0.972464	1	Pdcd6ip;
nuclear-transcribed mRNA catabolic process, no-go decay	1	4	0.961538	51.4154	0.0194509	1	0.972464	1	Naga;
metanephros morphogenesis	1	4	0.961538	51.4154	0.0194509	1	0.972464	1	Gtpbp2;
vestibular reflex	1	4	0.961538	51.4154	0.0194509	1	0.972464	1	Ctnnb1;
positive regulation of sister chromatid cohesion	1	4	0.961538	51.4154	0.0194509	1	0.972464	1	Nr4a3;
peroxisome membrane biogenesis	1	4	0.961538	51.4154	0.0194509	1	0.972464	1	Rad21;
positive regulation of immature T cell proliferation in thymus	1	4	0.961538	51.4154	0.0194509	1	0.972464	1	Pex11a;
sequestering of triglyceride	1	4	0.961538	51.4154	0.0194509	1	0.972464	1	Il1b;
female pregnancy	3	112	2.88462	5.48562	0.0194509	1	0.972464	1	Il1b;
hindbrain morphogenesis	1	4	0.961538	51.4154	0.0177029	1	0.972464	1	Fos; Junb; Mapt;
response to immobilization stress	2	41	1.92308	10.0051	0.0194509	1	0.972464	1	Dlc1;
negative regulation of adiponectin secretion	1	4	0.961538	51.4154	0.0172095	1	0.972464	1	Fos; Il1b;
hair cycle process	1	4	0.961538	51.4154	0.0194509	1	0.972464	1	Il1b;
fungiform papilla formation	1	4	0.961538	51.4154	0.0194509	1	0.972464	1	Ctnnb1;
response to norepinephrine stimulus	1	4	0.961538	51.4154	0.0194509	1	0.972464	1	Ctnnb1;
pyrimidine dimer repair	1	4	0.961538	51.4154	0.0194509	1	0.972464	1	Egr1;
negative regulation of branching morphogenesis of a nerve	1	4	0.961538	51.4154	0.0194509	1	0.972464	1	Ercc6;
GO:1904888	1	4	0.961538	51.4154	0.0194509	1	0.972464	1	Il1b;
telomeric 3' overhang formation	1	4	0.961538	51.4154	0.0194509	1	0.972464	1	Ctnnb1;
central nervous system vasculogenesis	1	4	0.961538	51.4154	0.0194509	1	0.972464	1	Nbn;
5-phosphoribose 1-diphosphate biosynthetic process	1	4	0.961538	51.4154	0.0194509	1	0.972464	1	Ctnnb1;
Schwann cell proliferation	1	4	0.961538	51.4154	0.0194509	1	0.972464	1	Pygl;
platelet dense granule organization	1	4	0.961538	51.4154	0.0194509	1	0.972464	1	Ctnnb1;
negative regulation of lipid metabolic process	1	4	0.961538	51.4154	0.0194509	1	0.972464	1	Rab38;
response to nitrosative stress	1	4	0.961538	51.4154	0.0194509	1	0.972464	1	Il1b;
negative regulation of intracellular transport	1	4	0.961538	51.4154	0.0194509	1	0.972464	1	Dusp6;
cellular response to heparin	1	4	0.961538	51.4154	0.0194509	1	0.972464	1	Mapt;
GO:1903208	1	4	0.961538	51.4154	0.0194509	1	0.972464	1	Egr1;
GO:1903553	1	4	0.961538	51.4154	0.0194509	1	0.972464	1	Nr4a3;
regulation of secondary heart field cardioblast proliferation	1	4	0.961538	51.4154	0.0194509	1	0.972464	1	Pdcd6ip;
positive regulation of ceramide biosynthetic process	1	4	0.961538	51.4154	0.0194509	1	0.972464	1	Ctnnb1;
regulation of cell cycle	3	117	2.88462	5.25121	0.0194509	1	0.972464	1	Cyr61;
G-protein coupled receptor signaling pathway	3	1812	2.88462	0.339095	0.0198552	1	0.988468	1	Uba3; Junb; Jun;
mRNA processing	1	126	0.961538	1.63618	0.994716	1	1	1	Cxcl1; Cxcl2; Gnb1;
signal transduction	4	604	3.84615	1.35524	0.462341	1	1	1	Mbnl2;
RNA splicing	1	90	0.961538	2.29059	0.343293	1	1	1	Pex11a; Cyr61; Mapt; Dlc1;
positive regulation of transcription elongation, DNA-dependent	1	8	0.961538	25.7398	0.357802	1	1	1	Mbnl2;
proteolysis	2	462	1.92308	0.888098	0.0385271	1	1	1	Ercc6;
keratinocyte differentiation	1	60	0.961538	3.43569	0.664517	1	1	1	Tmprss4; Spint2;
microtubule cytoskeleton organization	1	83	0.961538	2.48374	0.25549	1	1	1	Sav1;
protein stabilization	1	130	0.961538	1.58584	0.335251	1	1	1	Mapt;
oxidation-reduction process	2	656	1.92308	0.625463	0.472861	1	1	1	Sav1;
cell adhesion	4	300	3.84615	2.7285	0.835673	1	1	1	Paox; Ndufa11;
synaptic transmission	1	186	0.961538	1.10841	0.0600864	1	1	1	Has1; Emb; Cyr61; Ctnnb1;
translation	1	294	0.961538	0.701254	0.600415	1	1	1	Ctnnb1;
axonogenesis	1	115	0.961538	1.79268	0.766298	1	1	1	Rpl21;
chloride transport	1	55	0.961538	3.74797	0.432327	1	1	1	Mapt;
mitosis	1	117	0.961538	1.76203	0.236935	1	1	1	Clns1a;
cell division	3	175	2.88462	3.51091	0.437905	1	1	1	Nudc;
protein ubiquitination	1	336	0.961538	0.6136	0.0548183	1	1	1	Pdcd6ip; Nudc; Ccar1;
negative regulation of transcription from RNA polymerase II promoter	8	724	7.69231	2.25842	0.81044	1	1	1	Rchy1;
heart development	3	283	2.88462	2.1711	0.0258606	1	1	1	Nr4a3; Atf3; Il1b; Sik1; Junb; Jun; Ctnnb1; Egr1;
positive regulation of protein phosphorylation	2	183	1.92308	2.24201	0.161811	1	1	1	Kcnj8; Ctnnb1; Eif4g2;
positive regulation of glucose transport	1	8	0.961538	25.7398	0.225925	1	1	1	Il1b; Cyr61;
ribosomal large subunit biogenesis	1	32	0.961538	6.44098	0.0385271	1	1	1	Nr4a3;
ubiquitin-dependent protein catabolic process	1	141	0.961538	1.46214	0.145505	1	1	1	Eif6;
negative regulation of endopeptidase activity	1	145	0.961538	1.4218	0.500751	1	1	1	Usp4;
multicellular organismal development	2	242	1.92308	1.69543	0.510527	1	1	1	Spint2;
covalent chromatin modification	1	52	0.961538	3.96415	0.33262	1	1	1	Nudc; Rbmxrtl;
negative regulation of BMP signaling pathway	1	46	0.961538	4.48111	0.225582	1	1	1	Nr3c1;
biological_process	10	1858	9.61538	1.09977	0.202373	1	1	1	Tob1;
regulation of autophagy	1	44	0.961538	4.68475	0.42643	1	1	1	Ercc6; Rchy1; Gnl2; Naga; Actg2; Eif6; Ankrd49; Eif3i; Abce1; Rpl21;
cellular protein localization	2	54	1.92308	7.59693	0.194485	1	1	1	Mapt;
small GTPase mediated signal transduction	2	226	1.92308	1.81545	0.0288261	1	1	1	Zdhhc18; Ctnnb1;
Wnt receptor signaling pathway	1	122	0.961538	1.68983	0.303829	1	1	1	Rhoc; Rab38;
positive regulation of Wnt receptor signaling pathway	1	35	0.961538	5.88905	0.451613	1	1	1	Ctnnb1;
meiotic cell cycle	1	22	0.961538	9.36736	0.15802	1	1	1	Atp6v0c;
regulation of transcription from RNA polymerase II promoter	2	430	1.92308	0.954187	0.102444	1	1	1	Nbn;
neuropeptide signaling pathway	1	93	0.961538	2.2167	0.625581	1	1	1	Rad21; Ctnnb1;
positive regulation of protein kinase B signaling cascade	1	85	0.961538	2.42531	0.367233	1	1	1	Calca;
positive regulation of ERK1 and ERK2 cascade	2	182	1.92308	2.25433	0.341773	1	1	1	Hax1;
immune response	4	254	3.84615	3.22262	0.224123	1	1	1	Il1b; Jun;
GO:0098609	2	205	1.92308	2.00141	0.0363552	1	1	1	Cxcl1; Tnfsf9; Cxcl2; Il1b;
positive regulation of activated T cell proliferation	1	24	0.961538	8.58707	0.265765	1	1	1	Abi1; Pacsin2;
negative regulation of transcription, DNA-dependent	6	517	5.76923	2.37297	0.111225	1	1	1	Tnfsf9;
positive regulation of anoikis	1	7	0.961538	29.4116	0.0417214	1	1	1	Znf24; Atf3; Uba3; Jun; Calca; Ctnnb1;
peptidyl-tyrosine dephosphorylation	1	97	0.961538	2.1253	0.0337928	1	1	1	Sik1;
nucleosome assembly	2	74	1.92308	5.54398	0.379595	1	1	1	Dusp6;
innate immune response	3	263	2.88462	2.3362	0.0511035	1	1	1	Hist1h2bq; H3f3b;
cytoskeleton organization	1	125	0.961538	1.64927	0.138759	1	1	1	Chid1; LOC100911881; Calca;
response to radiation	2	49	1.92308	8.37196	0.459679	1	1	1	Dlc1;
translational elongation	1	24	0.961538	8.58707	0.0240653	1	1	1	Nr3c1; Jun;
response to virus	1	82	0.961538	2.51403	0.111225	1	1	1	Gtpbp2;
cellular response to organic cyclic compound	1	120	0.961538	1.71799	0.331966	1	1	1	Tpt1;
intracellular protein transport	1	203	0.961538	1.01559	0.44617	1	1	1	Il1b;
spermatogenesis	2	358	1.92308	1.14609	0.6327	1	1	1	Copg1;
positive regulation of cysteine-type endopeptidase activity involved in apoptotic process	1	52	0.961538	3.96415	0.52571	1	1	1	Tpt1; H3f3b;
response to oxidative stress	2	142	1.92308	2.8893	0.225582	1	1	1	Cyr61;
response to hypoxia	3	267	2.88462	2.3012	0.153637	1	1	1	Ercc6; Hmox2;
hemopoiesis	1	79	0.961538	2.60949	0.143275	1	1	1	Il1b; Hmox2; Egr1;
positive regulation of proteasomal ubiquitin-dependent protein catabolic process	1	63	0.961538	3.27211	0.322015	1	1	1	Ctnnb1;
positive regulation of nitric oxide biosynthetic process	1	43	0.961538	4.79367	0.266408	1	1	1	Rchy1;
spermatid development	1	102	0.961538	2.02113	0.190511	1	1	1	Il1b;
male gonad development	1	144	0.961538	1.43168	0.394711	1	1	1	H3f3b;
positive regulation of cell proliferation	5	492	4.80769	2.07864	0.508101	1	1	1	H3f3b;
response to toxin	2	118	1.92308	3.47691	0.0942592	1	1	1	Atf3; Nbn; Ccar1; Jun; Ctnnb1;
positive regulation of protein ubiquitination	1	60	0.961538	3.43569	0.113985	1	1	1	Ercc6; Fos;
angiogenesis	2	183	1.92308	2.24201	0.25549	1	1	1	Rchy1;
protein phosphorylation	4	496	3.84615	1.65033	0.225925	1	1	1	Srpx2; Jun;
adenylate cyclase-activating G-protein coupled receptor signaling pathway	1	54	0.961538	3.81736	0.225724	1	1	1	Sik1; Cdc42bpb; Map3k8; Calca;
feeding behavior	1	35	0.961538	5.88905	0.233169	1	1	1	Calca;
positive regulation of angiogenesis	2	116	1.92308	3.53685	0.15802	1	1	1	Calca;
negative regulation of blood pressure	1	38	0.961538	5.42425	0.110815	1	1	1	Il1b; Cyr61;
long-term memory	1	36	0.961538	5.72551	0.170353	1	1	1	Calca;
response to nutrient levels	1	105	0.961538	1.96339	0.162151	1	1	1	Egr1;
cellular response to drug	2	97	1.92308	4.22956	0.403605	1	1	1	Egr1;
response to ethanol	2	190	1.92308	2.15941	0.0820171	1	1	1	Il1b; Egr1;
cell differentiation	3	356	2.88462	1.72592	0.238568	1	1	1	Il1b; Egr1;
extracellular matrix organization	1	95	0.961538	2.17004	0.253611	1	1	1	Tpt1; Dusp6; Ctnnb1;
regulation of gene expression	2	221	1.92308	1.85652	0.373444	1	1	1	Cyr61;
ventricular septum development	1	38	0.961538	5.42425	0.294785	1	1	1	Fam46a; Ctnnb1;
actin cytoskeleton organization	3	124	2.88462	4.9548	0.170353	1	1	1	Cyr61;
cytokine-mediated signaling pathway	3	132	2.88462	4.65453	0.0231007	1	1	1	Pacsin2; Cdc42bpb; Dlc1;
positive regulation of phosphatidylinositol 3-kinase cascade	1	65	0.961538	3.17145	0.027142	1	1	1	Il1b; Rtn4rl1; Il1rap;
positive regulation of GTPase activity	2	398	1.92308	1.0309	0.273599	1	1	1	Hax1;
chromatin remodeling	1	74	0.961538	2.78578	0.583289	1	1	1	Dlc1; Jun;
cell surface receptor signaling pathway	1	188	0.961538	1.09662	0.305102	1	1	1	Nr3c1;
lipopolysaccharide-mediated signaling pathway	1	30	0.961538	6.87023	0.604354	1	1	1	Rtn4rl1;
cellular response to lipopolysaccharide	2	161	1.92308	2.54835	0.13706	1	1	1	Il1b;
negative regulation of apoptotic process	4	511	3.84615	1.60188	0.186638	1	1	1	Cxcl2; Il1b;
positive regulation of cell differentiation	2	47	1.92308	8.72814	0.241476	1	1	1	Nr4a3; Cyr61; Jun; Hax1;
somitogenesis	1	55	0.961538	3.74797	0.0222613	1	1	1	Cyr61; Junb;
protein O-linked glycosylation	1	25	0.961538	8.24373	0.236935	1	1	1	Abi1;
nervous system development	1	226	0.961538	0.912241	0.115583	1	1	1	C1galt1c1;
in utero embryonic development	3	278	2.88462	2.21015	0.672303	1	1	1	Fos;
protein folding	1	95	0.961538	2.17004	0.15594	1	1	1	Nbn; Junb; Ctnnb1;
retina development in camera-type eye	1	93	0.961538	2.2167	0.373444	1	1	1	Nudc;
response to DNA damage stimulus	3	226	2.88462	2.71866	0.367233	1	1	1	Gnb1;
regulation of phosphorylation	1	20	0.961538	10.3036	0.0995774	1	1	1	Ercc6; Mcts1; Slf2;
cellular response to amino acid starvation	1	29	0.961538	7.10705	0.0935778	1	1	1	Srpx2;
protein transport	1	247	0.961538	0.834685	0.132806	1	1	1	Atf3;
phospholipase C-activating G-protein coupled receptor signaling pathway	1	59	0.961538	3.49391	0.704753	1	1	1	Pdcd6ip;
positive regulation of epithelial cell proliferation	1	77	0.961538	2.67726	0.251815	1	1	1	Gnb1;
cell chemotaxis	1	58	0.961538	3.55414	0.315299	1	1	1	Nr4a3;
carbohydrate metabolic process	2	120	1.92308	3.41896	0.248122	1	1	1	Cxcl1;
microglial cell activation	1	16	0.961538	12.8779	0.117178	1	1	1	Chid1; LOC100911881;
positive regulation of I-kappaB kinase/NF-kappaB cascade	3	147	2.88462	4.17961	0.0755836	1	1	1	Jun;
positive regulation of JUN kinase activity	1	39	0.961538	5.2852	0.0356692	1	1	1	Il1b; Rhoc; Ctnnb1;
positive regulation of interleukin-6 biosynthetic process	1	8	0.961538	25.7398	0.174424	1	1	1	Il1b;
axon guidance	1	140	0.961538	1.47258	0.0385271	1	1	1	Il1b;
vesicle-mediated transport	2	118	1.92308	3.47691	0.498277	1	1	1	Nr4a3;
dendrite morphogenesis	1	45	0.961538	4.58066	0.113985	1	1	1	Copg1; Rab38;
positive regulation of dendrite development	1	20	0.961538	10.3036	0.198438	1	1	1	Abi1;
hindbrain development	1	25	0.961538	8.24373	0.0935778	1	1	1	Il1rap;
GO:1990403	1	14	0.961538	14.7163	0.115583	1	1	1	Ctnnb1;
response to UV	1	49	0.961538	4.20681	0.0664543	1	1	1	Ctnnb1;
positive regulation of osteoblast differentiation	2	65	1.92308	6.31149	0.214062	1	1	1	Ercc6;
GO:0098779	1	128	0.961538	1.61062	0.0404773	1	1	1	Cyr61; Ctnnb1;
establishment or maintenance of cell polarity	1	24	0.961538	8.58707	0.467627	1	1	1	Krcc1;
cell migration	1	193	0.961538	1.06821	0.111225	1	1	1	Spint2;
ribosome biogenesis	1	38	0.961538	5.42425	0.614036	1	1	1	Cdc42bpb;
protein deubiquitination	1	71	0.961538	2.90347	0.170353	1	1	1	Gnl2;
glycoside catabolic process	1	5	0.961538	41.1528	0.294754	1	1	1	Usp4;
cytosolic calcium ion homeostasis	1	37	0.961538	5.57081	0.0242548	1	1	1	Naga;
immune system process	1	25	0.961538	8.24373	0.166262	1	1	1	Calca;
positive regulation of chemokine secretion	1	10	0.961538	20.597	0.115583	1	1	1	Map3k8;
positive regulation of epithelial cell migration	1	35	0.961538	5.88905	0.0479269	1	1	1	Lpl;
positive regulation of cell growth	1	84	0.961538	2.45418	0.15802	1	1	1	Jun;
cellular response to platelet-derived growth factor stimulus	1	29	0.961538	7.10705	0.33852	1	1	1	H3f3b;
positive regulation of cell adhesion	1	58	0.961538	3.55414	0.132806	1	1	1	Has1;
cellular response to interleukin-1	2	100	1.92308	4.10269	0.248122	1	1	1	Calca;
cellular response to tumor necrosis factor	1	134	0.961538	1.53851	0.0863913	1	1	1	Cxcl2; Rbmxrtl;
mitotic cell cycle	1	46	0.961538	4.48111	0.483177	1	1	1	Calca;
neuron migration	2	120	1.92308	3.41896	0.202373	1	1	1	Uba3;
wound healing	3	123	2.88462	4.99508	0.117178	1	1	1	Mapt; Ctnnb1;
cellular response to cAMP	1	74	0.961538	2.78578	0.0226205	1	1	1	Cxcl2; Il1b; Egr1;
liver development	2	142	1.92308	2.8893	0.305102	1	1	1	Egr1;
endothelial cell proliferation	1	17	0.961538	12.1208	0.153637	1	1	1	Jun; Ctnnb1;
positive regulation of cell migration	2	204	1.92308	2.01122	0.0801151	1	1	1	Calca;
endoplasmic reticulum unfolded protein response	1	45	0.961538	4.58066	0.26395	1	1	1	Cyr61; Ccar1;
regulation of protein stability	1	68	0.961538	3.03155	0.198438	1	1	1	Atf3;
cellular response to insulin stimulus	2	122	1.92308	3.36292	0.284254	1	1	1	Usp4;
cellular response to vascular endothelial growth factor stimulus	1	23	0.961538	8.96026	0.120394	1	1	1	Dlc1; Egr1;
glucose homeostasis	1	121	0.961538	1.70379	0.106845	1	1	1	Nr4a1;
cholesterol homeostasis	1	63	0.961538	3.27211	0.448898	1	1	1	Pygl;
positive regulation of fat cell differentiation	1	48	0.961538	4.29443	0.266408	1	1	1	Lpl;
response to electrical stimulus	2	51	1.92308	8.04372	0.210185	1	1	1	Sav1;
cellular response to glucose stimulus	1	86	0.961538	2.39711	0.0259273	1	1	1	Nr3c1; Egr1;
response to organic substance	3	150	2.88462	4.09602	0.34501	1	1	1	Il1b;
response to cocaine	1	56	0.961538	3.68105	0.0375218	1	1	1	Mapt; Dusp6; Jun;
negative regulation of neuron apoptotic process	2	159	1.92308	2.5804	0.240682	1	1	1	Egr1;
intracellular signal transduction	2	394	1.92308	1.04137	0.183115	1	1	1	Nr4a3; Jun;
myelination	1	54	0.961538	3.81736	0.577766	1	1	1	Sik1; Cdc42bpb;
positive regulation of synapse assembly	2	66	1.92308	6.21588	0.233169	1	1	1	Znf24;
proximal/distal pattern formation	1	26	0.961538	7.92678	0.0416117	1	1	1	Srpx2; Il1rap;
aging	4	313	3.84615	2.61518	0.119921	1	1	1	Ctnnb1;
negative regulation of viral entry into host cell	1	20	0.961538	10.3036	0.0679893	1	1	1	Fos; Nr3c1; Jun; Calca;
potassium ion transport	1	66	0.961538	3.1234	0.0935778	1	1	1	Nbn;
DNA repair	1	162	0.961538	1.27261	0.277168	1	1	1	Kcnj8;
T cell differentiation in thymus	1	37	0.961538	5.57081	0.55	1	1	1	Ercc6;
thymus development	1	57	0.961538	3.61648	0.166262	1	1	1	Ctnnb1;
protein homooligomerization	1	191	0.961538	1.0794	0.244411	1	1	1	Ctnnb1;
transforming growth factor beta receptor signaling pathway	2	68	1.92308	6.03308	0.610192	1	1	1	Rbmxrtl;
glutamine metabolic process	1	21	0.961538	9.81322	0.043916	1	1	1	Fos; Jun;
maturation of LSU-rRNA	1	21	0.961538	9.81322	0.0980219	1	1	1	Gmps;
single fertilization	1	46	0.961538	4.48111	0.0980219	1	1	1	Eif6;
response to organic nitrogen	1	68	0.961538	3.03155	0.202373	1	1	1	H3f3b;
regulation of blood coagulation	1	18	0.961538	11.4478	0.284254	1	1	1	Il1b;
negative regulation of osteoblast differentiation	1	42	0.961538	4.90778	0.0846245	1	1	1	Fam46a;
RNA processing	1	45	0.961538	4.58066	0.186519	1	1	1	Tob1;
cell-matrix adhesion	1	76	0.961538	2.71248	0.198438	1	1	1	Ccnl1;
positive regulation of cell-substrate adhesion	1	45	0.961538	4.58066	0.311917	1	1	1	Ctnnb1;
regulation of osteoblast differentiation	1	15	0.961538	13.7359	0.198438	1	1	1	Cyr61;
limb development	1	34	0.961538	6.06221	0.0710301	1	1	1	Ctnnb1;
protein palmitoylation	1	21	0.961538	9.81322	0.153868	1	1	1	Ctnnb1;
positive regulation of T cell proliferation	1	64	0.961538	3.22099	0.0980219	1	1	1	Zdhhc18;
regulation of calcium-mediated signaling	1	13	0.961538	15.8475	0.270012	1	1	1	Il1b;
positive regulation of monocyte chemotactic protein-1 production	1	10	0.961538	20.597	0.0618562	1	1	1	Mapt;
regulation of Rho protein signal transduction	1	81	0.961538	2.54506	0.0479269	1	1	1	Il1b;
endothelial cell chemotaxis	1	9	0.961538	22.883	0.328665	1	1	1	Dlc1;
endothelial cell migration	1	26	0.961538	7.92678	0.0432384	1	1	1	Nr4a1;
memory	2	91	1.92308	4.50841	0.119921	1	1	1	Calca;
positive regulation of ATPase activity	1	30	0.961538	6.87023	0.0734875	1	1	1	Il1b; Mapt;
positive regulation of phagocytosis	1	43	0.961538	4.79367	0.13706	1	1	1	Tor1aip2;
neural tube closure	2	97	1.92308	4.22956	0.190511	1	1	1	Il1b;
positive regulation of glial cell differentiation	1	9	0.961538	22.883	0.0820171	1	1	1	Spint2; Dlc1;
cellular response to BMP stimulus	1	36	0.961538	5.72551	0.0432384	1	1	1	Il1b;
positive regulation of DNA replication	1	44	0.961538	4.68475	0.162151	1	1	1	Spint2;
cardiac muscle cell differentiation	1	33	0.961538	6.24585	0.194485	1	1	1	Jun;
negative regulation of cell death	1	84	0.961538	2.45418	0.149697	1	1	1	Sik1;
regulation of endocytosis	1	30	0.961538	6.87023	0.33852	1	1	1	Cyr61;
regulation of glucose metabolic process	1	24	0.961538	8.58707	0.13706	1	1	1	Pacsin2;
negative regulation of JAK-STAT cascade	1	41	0.961538	5.02745	0.111225	1	1	1	Nr3c1;
negative regulation of translation	1	63	0.961538	3.27211	0.182507	1	1	1	Rtn4rl1;
protein autoubiquitination	1	53	0.961538	3.88937	0.266408	1	1	1	Tob1;
fatty acid biosynthetic process	1	43	0.961538	4.79367	0.229385	1	1	1	Rchy1;
androgen metabolic process	1	17	0.961538	12.1208	0.190511	1	1	1	Lpl;
learning	1	65	0.961538	3.17145	0.0801151	1	1	1	Nr3c1;
neuromuscular process controlling balance	2	58	1.92308	7.07309	0.273599	1	1	1	Jun;
positive regulation of astrocyte differentiation	1	12	0.961538	17.167	0.032882	1	1	1	Nr4a3; Nbn;
lipid particle organization	1	15	0.961538	13.7359	0.0572357	1	1	1	Il1b;
stem cell maintenance	1	65	0.961538	3.17145	0.0710301	1	1	1	Cidec;
negative regulation of cell differentiation	1	66	0.961538	3.1234	0.273599	1	1	1	Tpt1;
regulation of stem cell maintenance	1	15	0.961538	13.7359	0.277168	1	1	1	Ctnnb1;
defense response to Gram-negative bacterium	1	54	0.961538	3.81736	0.0710301	1	1	1	Sav1;
hair follicle morphogenesis	1	31	0.961538	6.64868	0.233169	1	1	1	Calca;
positive regulation of translation	2	62	1.92308	6.61684	0.141293	1	1	1	Ctnnb1;
trophectodermal cell differentiation	1	21	0.961538	9.81322	0.037147	1	1	1	Eif6; Eif4g2;
hair follicle development	1	48	0.961538	4.29443	0.0980219	1	1	1	Junb;
skin development	1	52	0.961538	3.96415	0.210185	1	1	1	Sav1;
actomyosin structure organization	1	28	0.961538	7.36079	0.225582	1	1	1	Ctnnb1;
actin cytoskeleton reorganization	1	53	0.961538	3.88937	0.128532	1	1	1	Cdc42bpb;
cell motility	1	17	0.961538	12.1208	0.229385	1	1	1	Cdc42bpb;
response to gravity	1	16	0.961538	12.8779	0.0801151	1	1	1	Srpx2;
positive regulation of epithelial to mesenchymal transition	1	34	0.961538	6.06221	0.0755836	1	1	1	Fos;
positive regulation of heterotypic cell-cell adhesion	1	10	0.961538	20.597	0.153868	1	1	1	Ctnnb1;
monocyte chemotaxis	1	32	0.961538	6.44098	0.0479269	1	1	1	Il1b;
chemokine-mediated signaling pathway	2	57	1.92308	7.19716	0.145505	1	1	1	Calca;
kidney development	2	146	1.92308	2.81015	0.031848	1	1	1	Cxcl1; Cxcl2;
brain development	3	296	2.88462	2.07576	0.160488	1	1	1	Kcnj8; Ctnnb1;
anterior/posterior axis specification	1	22	0.961538	9.36736	0.177379	1	1	1	Mapt; Nr3c1; H3f3b;
isotype switching	1	16	0.961538	12.8779	0.102444	1	1	1	Ctnnb1;
learning or memory	2	56	1.92308	7.32566	0.0755836	1	1	1	Nbn;
positive regulation of lipid catabolic process	1	6	0.961538	34.3054	0.0308273	1	1	1	Il1b; Egr1;
membrane protein ectodomain proteolysis	1	24	0.961538	8.58707	0.0290354	1	1	1	Il1b;
axon regeneration	1	19	0.961538	10.8456	0.111225	1	1	1	Rbmxrtl;
megakaryocyte development	1	18	0.961538	11.4478	0.0891121	1	1	1	Jun;
morphogenesis of embryonic epithelium	1	13	0.961538	15.8475	0.0846245	1	1	1	Abi1;
negative regulation of protein phosphorylation	1	76	0.961538	2.71248	0.0618562	1	1	1	Ctnnb1;
response to activity	2	93	1.92308	4.41146	0.311917	1	1	1	Dusp6;
cellular response to hyperoxia	1	10	0.961538	20.597	0.0762972	1	1	1	Nr3c1; Ctnnb1;
cellular response to dexamethasone stimulus	1	59	0.961538	3.49391	0.0479269	1	1	1	Egr1;
patterning of blood vessels	1	36	0.961538	5.72551	0.251815	1	1	1	Nr3c1;
response to cold	2	51	1.92308	8.04372	0.162151	1	1	1	Ctnnb1;
response to hydrogen peroxide	2	78	1.92308	5.25971	0.0259273	1	1	1	Fos; Lpl;
response to pain	1	22	0.961538	9.36736	0.056113	1	1	1	Nr4a3; Jun;
positive regulation of MAPK cascade	1	112	0.961538	1.84069	0.102444	1	1	1	Calca;
organ development	1	18	0.961538	11.4478	0.423857	1	1	1	Ctnnb1;
DNA duplex unwinding	1	38	0.961538	5.42425	0.0846245	1	1	1	Ctnnb1;
protein localization in endosome	1	7	0.961538	29.4116	0.170353	1	1	1	Nbn;
GO:1990440	1	11	0.961538	18.7262	0.0337928	1	1	1	Pacsin2;
mitotic cell cycle G2/M transition DNA damage checkpoint	1	19	0.961538	10.8456	0.0525926	1	1	1	Atf3;
DNA damage response, signal transduction resulting in induction of apoptosis	1	52	0.961538	3.96415	0.0891121	1	1	1	Nbn;
regulation of cell death	1	14	0.961538	14.7163	0.225582	1	1	1	Ercc6;
regulation of reactive oxygen species metabolic process	1	26	0.961538	7.92678	0.0664543	1	1	1	Junb;
regulation of response to DNA damage stimulus	1	9	0.961538	22.883	0.119921	1	1	1	Eif6;
inner ear morphogenesis	1	71	0.961538	2.90347	0.0432384	1	1	1	Mapt;
photoreceptor cell maintenance	1	40	0.961538	5.1531	0.294754	1	1	1	Nr4a3;
positive regulation of telomere maintenance via telomerase	1	32	0.961538	6.44098	0.178475	1	1	1	Ercc6;
positive regulation of telomerase activity	1	30	0.961538	6.87023	0.145505	1	1	1	Ctnnb1;
neuron differentiation	2	160	1.92308	2.56428	0.13706	1	1	1	Ctnnb1;
cellular response to hypoxia	2	133	1.92308	3.08481	0.184875	1	1	1	Mapt; Ctnnb1;
adherens junction organization	1	11	0.961538	18.7262	0.138452	1	1	1	Gnb1; Egr1;
response to calcium ion	1	85	0.961538	2.42531	0.0525926	1	1	1	Ctnnb1;
branching involved in ureteric bud morphogenesis	1	48	0.961538	4.29443	0.341773	1	1	1	Nr3c1;
odontogenesis of dentin-containing tooth	1	64	0.961538	3.22099	0.210185	1	1	1	Ctnnb1;
regulation of cell shape	1	125	0.961538	1.64927	0.270012	1	1	1	Ctnnb1;
mitochondrion organization	2	69	1.92308	5.94566	0.459679	1	1	1	Dlc1;
protein autophosphorylation	1	179	0.961538	1.15175	0.0450857	1	1	1	Rab38; Hax1;
positive regulation of NF-kappaB transcription factor activity	2	113	1.92308	3.63074	0.586318	1	1	1	Sik1;
protein dephosphorylation	1	111	0.961538	1.85727	0.106106	1	1	1	Il1b; Il1rap;
negative regulation of translation involved in gene silencing by miRNA	1	12	0.961538	17.167	0.421006	1	1	1	Dusp6;
triglyceride biosynthetic process	1	12	0.961538	17.167	0.0572357	1	1	1	Eif6;
mitotic cell cycle checkpoint	1	27	0.961538	7.63331	0.0572357	1	1	1	Lpl;
organ regeneration	1	89	0.961538	2.31632	0.124237	1	1	1	Nbn;
Ras protein signal transduction	1	57	0.961538	3.61648	0.354627	1	1	1	Nr4a3;
peptidyl-tyrosine phosphorylation	1	113	0.961538	1.8244	0.244411	1	1	1	Jun;
MAPK cascade	2	97	1.92308	4.22956	0.426694	1	1	1	Abi1;
activation of MAPKK activity	1	51	0.961538	4.04187	0.0820171	1	1	1	Il1b; Map3k8;
response to nutrient	2	132	1.92308	3.10817	0.221761	1	1	1	Map3k8;
adult walking behavior	1	42	0.961538	4.90778	0.136786	1	1	1	Il1b; Mapt;
activation of cysteine-type endopeptidase activity involved in apoptotic process	1	71	0.961538	2.90347	0.186519	1	1	1	Mapt;
negative regulation of protein kinase activity	1	100	0.961538	2.06155	0.294754	1	1	1	Dlc1;
regulation of growth	1	35	0.961538	5.88905	0.388709	1	1	1	Rtn4rl1;
regulation of apoptotic process	3	164	2.88462	3.74638	0.15802	1	1	1	Mcts1;
negative regulation of angiogenesis	1	64	0.961538	3.22099	0.0468047	1	1	1	Cidec; Ctnnb1; Egr1;
ubiquinone biosynthetic process	1	14	0.961538	14.7163	0.270012	1	1	1	Aimp1;
double-strand break repair	2	62	1.92308	6.61684	0.0664543	1	1	1	Coq10b;
response to X-ray	1	31	0.961538	6.64868	0.037147	1	1	1	Nbn; Rad21;
positive regulation of fibroblast proliferation	1	68	0.961538	3.03155	0.141293	1	1	1	Ercc6;
cellular response to lithium ion	1	22	0.961538	9.36736	0.284254	1	1	1	Jun;
store-operated calcium entry	1	8	0.961538	25.7398	0.102444	1	1	1	Ctnnb1;
cellular calcium ion homeostasis	2	95	1.92308	4.3186	0.0385271	1	1	1	Stim2;
activation of store-operated calcium channel activity	1	6	0.961538	34.3054	0.0791407	1	1	1	Stim2; Calca;
positive regulation of calcium ion transport	1	31	0.961538	6.64868	0.0290354	1	1	1	Stim2;
negative regulation of cell cycle	1	40	0.961538	5.1531	0.141293	1	1	1	Stim2;
intrinsic apoptotic signaling pathway	1	23	0.961538	8.96026	0.178475	1	1	1	Nr4a1;
GO:1901216	1	30	0.961538	6.87023	0.106845	1	1	1	Nbn;
gastrulation with mouth forming second	1	27	0.961538	7.63331	0.13706	1	1	1	Mapt;
positive regulation of interleukin-6 production	2	49	1.92308	8.37196	0.124237	1	1	1	Ctnnb1;
positive regulation of peptidyl-tyrosine phosphorylation	1	101	0.961538	2.04114	0.0240653	1	1	1	Tnfsf9; Il1b;
negative regulation of neurogenesis	1	24	0.961538	8.58707	0.391717	1	1	1	Hax1;
positive regulation of actin cytoskeleton reorganization	1	17	0.961538	12.1208	0.111225	1	1	1	Il1b;
lipid catabolic process	1	71	0.961538	2.90347	0.0801151	1	1	1	Hax1;
regulation of ion transmembrane transport	1	100	0.961538	2.06155	0.294754	1	1	1	Lpl;
BMP signaling pathway	2	73	1.92308	5.61991	0.388709	1	1	1	Kcnj8;
SMAD protein signal transduction	2	63	1.92308	6.51182	0.0498778	1	1	1	Tob1; Egr1;
regulation of centrosome duplication	1	17	0.961538	12.1208	0.0382448	1	1	1	Fos; Jun;
negative regulation of cell migration	1	103	0.961538	2.00151	0.0801151	1	1	1	Pdcd6ip;
regulation of sodium ion transport	1	24	0.961538	8.58707	0.39769	1	1	1	Dlc1;
adult behavior	1	35	0.961538	5.88905	0.111225	1	1	1	Sik1;
protein ubiquitination involved in ubiquitin-dependent protein catabolic process	1	121	0.961538	1.70379	0.15802	1	1	1	Nr4a3;
double-strand break repair via homologous recombination	1	69	0.961538	2.98762	0.448898	1	1	1	Rchy1;
anoikis	1	6	0.961538	34.3054	0.287771	1	1	1	Nbn;
heart morphogenesis	1	56	0.961538	3.68105	0.0290354	1	1	1	Sik1;
positive regulation of osteoclast differentiation	1	22	0.961538	9.36736	0.240682	1	1	1	Dlc1;
activation of MAPK activity	1	78	0.961538	2.64294	0.102444	1	1	1	Fos;
positive regulation vascular endothelial growth factor production	1	25	0.961538	8.24373	0.318665	1	1	1	Il1b;
protein kinase B signaling cascade	1	37	0.961538	5.57081	0.115583	1	1	1	Il1b;
release of cytochrome c from mitochondria	1	24	0.961538	8.58707	0.166262	1	1	1	Il1b;
negative regulation of cysteine-type endopeptidase activity involved in apoptotic process	1	70	0.961538	2.94495	0.111225	1	1	1	Jun;
neuron projection development	1	141	0.961538	1.46214	0.291271	1	1	1	Nr4a1;
positive regulation of mesenchymal cell proliferation	1	35	0.961538	5.88905	0.500751	1	1	1	Mapt;
receptor-mediated endocytosis	1	99	0.961538	2.08237	0.15802	1	1	1	Ctnnb1;
dorsal/ventral axis specification	1	12	0.961538	17.167	0.385685	1	1	1	Tmprss4;
forebrain development	2	93	1.92308	4.41146	0.0572357	1	1	1	Ctnnb1;
midbrain development	1	41	0.961538	5.02745	0.0762972	1	1	1	Dlc1; Ctnnb1;
embryonic forelimb morphogenesis	1	35	0.961538	5.88905	0.182507	1	1	1	Ctnnb1;
embryonic hindlimb morphogenesis	1	33	0.961538	6.24585	0.15802	1	1	1	Ctnnb1;
embryonic digit morphogenesis	1	65	0.961538	3.17145	0.149697	1	1	1	Ctnnb1;
positive regulation of ossification	1	22	0.961538	9.36736	0.273599	1	1	1	Ctnnb1;
positive regulation of cell cycle	1	38	0.961538	5.42425	0.102444	1	1	1	Calca;
skeletal system morphogenesis	1	51	0.961538	4.04187	0.170353	1	1	1	Nr4a3;
negative regulation of epithelial cell proliferation	1	70	0.961538	2.94495	0.221761	1	1	1	Csrnp1;
palate development	1	81	0.961538	2.54506	0.291271	1	1	1	Sav1;
canonical Wnt receptor signaling pathway	1	88	0.961538	2.34264	0.328665	1	1	1	Csrnp1;
face morphogenesis	1	36	0.961538	5.72551	0.351437	1	1	1	Ctnnb1;
mammary gland duct morphogenesis	1	8	0.961538	25.7398	0.162151	1	1	1	Csrnp1;
response to hormone stimulus	2	96	1.92308	4.27362	0.0385271	1	1	1	Nr3c1;
regulation of actin filament polymerization	1	18	0.961538	11.4478	0.0805748	1	1	1	H3f3b; Ctnnb1;
positive regulation of granulocyte differentiation	1	8	0.961538	25.7398	0.0846245	1	1	1	Hax1;
positive regulation of peptidyl-serine phosphorylation	1	74	0.961538	2.78578	0.0385271	1	1	1	Hax1;
positive regulation of macrophage differentiation	1	15	0.961538	13.7359	0.305102	1	1	1	Hax1;
cellular response to cytokine stimulus	1	43	0.961538	4.79367	0.0710301	1	1	1	Calca;
multicellular organism growth	2	104	1.92308	3.94491	0.190511	1	1	1	Hax1;
regulation of transcription elongation, DNA-dependent	1	11	0.961538	18.7262	0.0923303	1	1	1	Ercc6; H3f3b;
regulation of actin cytoskeleton organization	1	50	0.961538	4.12269	0.0525926	1	1	1	Ercc6;
regulation of cell growth	1	62	0.961538	3.32488	0.217921	1	1	1	Dlc1;
hippocampus development	1	94	0.961538	2.19312	0.262787	1	1	1	Cyr61;
negative regulation of neuron differentiation	2	73	1.92308	5.61991	0.370346	1	1	1	Nr4a3;
GO:1904948	1	7	0.961538	29.4116	0.0498778	1	1	1	Il1b; Nbn;
organelle organization	1	13	0.961538	15.8475	0.0337928	1	1	1	Ctnnb1;
response to glucose stimulus	1	104	0.961538	1.98227	0.0618562	1	1	1	Rab38;
post-embryonic development	1	106	0.961538	1.94487	0.400655	1	1	1	Egr1;
cellular response to reactive oxygen species	1	24	0.961538	8.58707	0.406541	1	1	1	Csrnp1;
defense response to virus	2	122	1.92308	3.36292	0.111225	1	1	1	Fos;
mitotic metaphase plate congression	1	35	0.961538	5.88905	0.120394	1	1	1	Kcnj8; Aimp1;
energy homeostasis	1	17	0.961538	12.1208	0.15802	1	1	1	Pdcd6ip;
triglyceride homeostasis	1	26	0.961538	7.92678	0.0801151	1	1	1	Nr4a3;
defense response	1	45	0.961538	4.58066	0.119921	1	1	1	Lpl;
negative regulation of oligodendrocyte differentiation	1	14	0.961538	14.7163	0.198438	1	1	1	Cxcl1;
positive regulation of protein complex assembly	1	19	0.961538	10.8456	0.0664543	1	1	1	Ctnnb1;
positive regulation of maintenance of mitotic sister chromatid cohesion	1	5	0.961538	41.1528	0.0891121	1	1	1	Slf2;
positive regulation of double-strand break repair	1	8	0.961538	25.7398	0.0242548	1	1	1	Slf2;
spliceosomal snRNP assembly	1	26	0.961538	7.92678	0.0385271	1	1	1	Slf2;
smooth muscle cell differentiation	1	17	0.961538	12.1208	0.119921	1	1	1	Clns1a;
negative regulation of apoptotic signaling pathway	1	27	0.961538	7.63331	0.0801151	1	1	1	Ctnnb1;
protein heterooligomerization	1	99	0.961538	2.08237	0.124237	1	1	1	Ctnnb1;
positive regulation of membrane protein ectodomain proteolysis	1	15	0.961538	13.7359	0.385685	1	1	1	Ctnnb1;
elevation of cytosolic calcium ion concentration involved in phospholipase C-activating G-protein coupled signaling pathway	1	30	0.961538	6.87023	0.0710301	1	1	1	Il1b;
chemotaxis	1	63	0.961538	3.27211	0.13706	1	1	1	Calca;
negative regulation of gene expression	2	211	1.92308	1.9445	0.266408	1	1	1	Cyr61;
DNA replication-independent nucleosome assembly	1	15	0.961538	13.7359	0.276655	1	1	1	Il1b; Ctnnb1;
cytokine production	1	24	0.961538	8.58707	0.0710301	1	1	1	H3f3b;
myeloid dendritic cell differentiation	1	22	0.961538	9.36736	0.111225	1	1	1	Nfat5;
negative regulation of Rho protein signal transduction	1	17	0.961538	12.1208	0.102444	1	1	1	Tnfsf9;
adherens junction assembly	1	8	0.961538	25.7398	0.0801151	1	1	1	Dlc1;
circadian rhythm	3	120	2.88462	5.11994	0.0385271	1	1	1	Ctnnb1;
apical junction assembly	1	9	0.961538	22.883	0.0212129	1	1	1	Nr3c1; Jun; Egr1;
embryonic axis specification	1	8	0.961538	25.7398	0.0432384	1	1	1	Rhoc;
positive regulation of cyclin-dependent protein kinase activity	1	25	0.961538	8.24373	0.0385271	1	1	1	Ctnnb1;
renal system development	1	25	0.961538	8.24373	0.115583	1	1	1	Ccnl1;
cell cycle arrest	1	73	0.961538	2.82394	0.115583	1	1	1	Ctnnb1;
positive regulation of epithelial cell differentiation	1	10	0.961538	20.597	0.301669	1	1	1	Rbm38;
sensory perception of taste	1	29	0.961538	7.10705	0.0479269	1	1	1	Ctnnb1;
monocyte differentiation	1	17	0.961538	12.1208	0.132806	1	1	1	Gnb1;
negative regulation of nuclear mRNA splicing, via spliceosome	1	27	0.961538	7.63331	0.0801151	1	1	1	Jun;
social behavior	1	52	0.961538	3.96415	0.124237	1	1	1	Rbmxrtl;
negative regulation of gluconeogenesis	1	12	0.961538	17.167	0.225582	1	1	1	Il1b;
innate immune response in mucosa	1	15	0.961538	13.7359	0.0572357	1	1	1	Sik1;
defense response to Gram-positive bacterium	2	86	1.92308	4.77049	0.0710301	1	1	1	Hist1h2bq;
negative regulation of chondrocyte differentiation	1	18	0.961538	11.4478	0.066617	1	1	1	Hist1h2bq; Calca;
outflow tract morphogenesis	1	51	0.961538	4.04187	0.0846245	1	1	1	Ctnnb1;
atrioventricular valve morphogenesis	1	14	0.961538	14.7163	0.221761	1	1	1	Jun;
ventricular septum morphogenesis	1	30	0.961538	6.87023	0.0664543	1	1	1	Cyr61;
positive regulation of interferon-gamma production	2	51	1.92308	8.04372	0.13706	1	1	1	Sav1;
cellular response to growth factor stimulus	2	81	1.92308	5.06493	0.0259273	1	1	1	Tnfsf9; Il1b;
cytokinetic cell separation	1	16	0.961538	12.8779	0.0599784	1	1	1	Ctnnb1; Egr1;
GO:0039702	1	10	0.961538	20.597	0.0755836	1	1	1	Pdcd6ip;
GO:1901673	1	14	0.961538	14.7163	0.0479269	1	1	1	Pdcd6ip;
GO:1903543	1	16	0.961538	12.8779	0.0664543	1	1	1	Pdcd6ip;
response to ATP	1	23	0.961538	8.96026	0.0755836	1	1	1	Pdcd6ip;
3'-UTR-mediated mRNA stabilization	1	14	0.961538	14.7163	0.106845	1	1	1	Il1b;
regulation of T cell proliferation	1	8	0.961538	25.7398	0.0664543	1	1	1	Rbm38;
oogenesis	1	22	0.961538	9.36736	0.0385271	1	1	1	Ctnnb1;
oocyte development	1	13	0.961538	15.8475	0.102444	1	1	1	H3f3b;
negative regulation of ossification	1	22	0.961538	9.36736	0.0618562	1	1	1	Ctnnb1;
response to estrogen stimulus	1	104	0.961538	1.98227	0.102444	1	1	1	Calca;
muscle cell differentiation	1	18	0.961538	11.4478	0.400655	1	1	1	Ctnnb1;
positive regulation of sequestering of triglyceride	1	7	0.961538	29.4116	0.0846245	1	1	1	H3f3b;
response to stilbenoid	1	15	0.961538	13.7359	0.0337928	1	1	1	Lpl;
negative regulation of lipid catabolic process	1	17	0.961538	12.1208	0.0710301	1	1	1	Il1b;
hippo signaling cascade	1	21	0.961538	9.81322	0.0801151	1	1	1	Il1b;
oxygen transport	1	15	0.961538	13.7359	0.0980219	1	1	1	Sav1;
endoplasmic reticulum organization	1	28	0.961538	7.36079	0.0710301	1	1	1	Hbe2;
regulation of gluconeogenesis	1	10	0.961538	20.597	0.128532	1	1	1	Tor1aip2;
tRNA aminoacylation for protein translation	1	5	0.961538	41.1528	0.0479269	1	1	1	Nr3c1;
skeletal system development	1	102	0.961538	2.02113	0.0242548	1	1	1	Aimp1;
negative regulation of protein ubiquitination	1	42	0.961538	4.90778	0.394711	1	1	1	Ctnnb1;
telomere maintenance	1	34	0.961538	6.06221	0.186519	1	1	1	Usp4;
axon extension	1	26	0.961538	7.92678	0.153868	1	1	1	Nbn;
pancreas development	1	38	0.961538	5.42425	0.119921	1	1	1	Mapt;
response to growth factor stimulus	1	21	0.961538	9.81322	0.170353	1	1	1	Ctnnb1;
base-excision repair	1	33	0.961538	6.24585	0.0980219	1	1	1	Dusp6;
positive regulation of telomere maintenance	1	11	0.961538	18.7262	0.149697	1	1	1	Ercc6;
GO:1902230	1	14	0.961538	14.7163	0.0525926	1	1	1	Nbn;
nuclear migration	1	11	0.961538	18.7262	0.0664543	1	1	1	Tpt1;
neuromuscular junction development	1	36	0.961538	5.72551	0.0525926	1	1	1	Nudc;
male genitalia development	1	22	0.961538	9.36736	0.162151	1	1	1	Calca;
negative regulation of canonical Wnt receptor signaling pathway	1	99	0.961538	2.08237	0.102444	1	1	1	Ctnnb1;
positive regulation of nuclear mRNA splicing, via spliceosome	1	19	0.961538	10.8456	0.385685	1	1	1	Egr1;
positive regulation of smooth muscle cell migration	1	41	0.961538	5.02745	0.0891121	1	1	1	Rbmxrtl;
vasculogenesis	2	68	1.92308	6.03308	0.182507	1	1	1	Egr1;
embryo implantation	2	52	1.92308	7.88906	0.043916	1	1	1	Junb; Ctnnb1;
iron ion homeostasis	1	32	0.961538	6.44098	0.0268796	1	1	1	H3f3b; Calca;
positive regulation of nuclear-transcribed mRNA poly(A) tail shortening	1	11	0.961538	18.7262	0.145505	1	1	1	Hmox2;
positive regulation of nuclear-transcribed mRNA catabolic process, deadenylation-dependent decay	1	14	0.961538	14.7163	0.0525926	1	1	1	Tob1;
mast cell degranulation	1	11	0.961538	18.7262	0.0664543	1	1	1	Tob1;
negative regulation of MAP kinase activity	1	43	0.961538	4.79367	0.0525926	1	1	1	Nr4a3;
negative regulation of ERK1 and ERK2 cascade	2	63	1.92308	6.51182	0.190511	1	1	1	Il1b;
regulation of heart rate	1	37	0.961538	5.57081	0.0382448	1	1	1	Atf3; Dusp6;
DNA damage response, signal transduction by p53 class mediator resulting in cell cycle arrest	1	10	0.961538	20.597	0.166262	1	1	1	Calca;
response to morphine	1	42	0.961538	4.90778	0.0479269	1	1	1	Rbm38;
negative regulation of DNA binding	1	32	0.961538	6.44098	0.186519	1	1	1	Il1b;
activation of protein kinase activity	1	45	0.961538	4.58066	0.145505	1	1	1	Jun;
positive regulation of cell division	1	37	0.961538	5.57081	0.198438	1	1	1	Calca;
endoderm formation	1	15	0.961538	13.7359	0.166262	1	1	1	Il1b;
gastrulation	1	31	0.961538	6.64868	0.0710301	1	1	1	Ctnnb1;
embryonic heart tube development	1	22	0.961538	9.36736	0.141293	1	1	1	Nr4a3;
embryonic foregut morphogenesis	1	11	0.961538	18.7262	0.102444	1	1	1	Ctnnb1;
positive regulation of skeletal muscle tissue development	1	10	0.961538	20.597	0.0525926	1	1	1	Ctnnb1;
maturation of 5.8S rRNA	1	14	0.961538	14.7163	0.0479269	1	1	1	Ctnnb1;
regulation of glycolysis	1	8	0.961538	25.7398	0.0664543	1	1	1	Eif6;
gene silencing by miRNA	1	8	0.961538	25.7398	0.0385271	1	1	1	Eif6;
mature ribosome assembly	1	6	0.961538	34.3054	0.0385271	1	1	1	Eif6;
regulation of fatty acid biosynthetic process	1	7	0.961538	29.4116	0.0290354	1	1	1	Eif6;
membrane depolarization	1	23	0.961538	8.96026	0.0337928	1	1	1	Eif6;
membrane tubulation	1	12	0.961538	17.167	0.106845	1	1	1	Jun;
lung development	2	130	1.92308	3.15599	0.0572357	1	1	1	Pacsin2;
cellular response to fatty acid	1	32	0.961538	6.44098	0.133468	1	1	1	Nr3c1; Ctnnb1;
GO:1990090	1	50	0.961538	4.12269	0.145505	1	1	1	Il1b;
negative regulation of endocytosis	1	9	0.961538	22.883	0.217921	1	1	1	Calca;
antifungal humoral response	1	10	0.961538	20.597	0.0432384	1	1	1	Pacsin2;
positive regulation of osteoblast proliferation	1	13	0.961538	15.8475	0.0479269	1	1	1	Calca;
positive regulation of execution phase of apoptosis	1	10	0.961538	20.597	0.0618562	1	1	1	Cyr61;
assembly of spliceosomal tri-snRNP	1	8	0.961538	25.7398	0.0479269	1	1	1	Dlc1;
positive regulation of protein autophosphorylation	1	18	0.961538	11.4478	0.0385271	1	1	1	Usp4;
regulation of osteoclast differentiation	1	17	0.961538	12.1208	0.0846245	1	1	1	Nbn;
positive regulation of protein kinase activity	1	59	0.961538	3.49391	0.0801151	1	1	1	Ctnnb1;
positive regulation of JNK cascade	1	68	0.961538	3.03155	0.251815	1	1	1	Cyr61;
entrainment of circadian clock by photoperiod	1	20	0.961538	10.3036	0.284254	1	1	1	Il1b;
reactive oxygen species metabolic process	1	38	0.961538	5.42425	0.0935778	1	1	1	Sik1;
leukocyte cell-cell adhesion	1	25	0.961538	8.24373	0.170353	1	1	1	Cyr61;
receptor internalization	1	42	0.961538	4.90778	0.115583	1	1	1	Calca;
protein heterotrimerization	1	19	0.961538	10.8456	0.186519	1	1	1	Calca;
positive regulation by host of viral transcription	1	13	0.961538	15.8475	0.0891121	1	1	1	Gnb1;
telomere capping	1	9	0.961538	22.883	0.0618562	1	1	1	Jun;
GO:1901409	1	9	0.961538	22.883	0.0432384	1	1	1	Nbn;
positive regulation of kinase activity	1	12	0.961538	17.167	0.0432384	1	1	1	Ccnl1;
negative regulation of CREB transcription factor activity	1	6	0.961538	34.3054	0.0572357	1	1	1	Nbn;
negative regulation of cardiac muscle cell proliferation	1	12	0.961538	17.167	0.0290354	1	1	1	Sik1;
atrial septum morphogenesis	1	14	0.961538	14.7163	0.0572357	1	1	1	Sav1;
cell fate specification	1	23	0.961538	8.96026	0.0664543	1	1	1	Cyr61;
dorsal/ventral pattern formation	2	48	1.92308	8.54634	0.106845	1	1	1	Ctnnb1;
oligodendrocyte differentiation	1	42	0.961538	4.90778	0.023156	1	1	1	Dusp6; Ctnnb1;
extrinsic apoptotic signaling pathway in absence of ligand	1	35	0.961538	5.88905	0.186519	1	1	1	Egr1;
layer formation in cerebral cortex	1	14	0.961538	14.7163	0.15802	1	1	1	Il1b;
focal adhesion assembly	1	23	0.961538	8.96026	0.0664543	1	1	1	Ctnnb1;
response to UV-B	1	9	0.961538	22.883	0.106845	1	1	1	Dlc1;
positive regulation of mitosis	1	31	0.961538	6.64868	0.0432384	1	1	1	Ercc6;
positive regulation of protein dephosphorylation	1	21	0.961538	9.81322	0.141293	1	1	1	Il1b;
negative regulation of insulin receptor signaling pathway	1	36	0.961538	5.72551	0.0980219	1	1	1	Dlc1;
DNA damage checkpoint	1	27	0.961538	7.63331	0.162151	1	1	1	Il1b;
cellular response to gamma radiation	1	26	0.961538	7.92678	0.124237	1	1	1	Nbn;
inactivation of MAPK activity	1	22	0.961538	9.36736	0.119921	1	1	1	Egr1;
osteoblast proliferation	1	5	0.961538	41.1528	0.102444	1	1	1	Dusp6;
eyelid development in camera-type eye	1	15	0.961538	13.7359	0.0242548	1	1	1	Junb;
ectoderm development	1	9	0.961538	22.883	0.0710301	1	1	1	Jun;
protein localization to chromatin	1	8	0.961538	25.7398	0.0432384	1	1	1	Ctnnb1;
canonical Wnt receptor signaling pathway involved in negative regulation of apoptotic process	1	6	0.961538	34.3054	0.0385271	1	1	1	Rad21;
ribosome disassembly	1	8	0.961538	25.7398	0.0290354	1	1	1	Ctnnb1;
positive regulation of vasodilation	1	40	0.961538	5.1531	0.0385271	1	1	1	Mcts1;
regulation of organ growth	1	10	0.961538	20.597	0.178475	1	1	1	Calca;
interleukin-1 beta production	1	6	0.961538	34.3054	0.0479269	1	1	1	Sav1;
rhythmic process	1	30	0.961538	6.87023	0.0290354	1	1	1	Il1b;
negative regulation of endothelial cell proliferation	1	31	0.961538	6.64868	0.13706	1	1	1	Sik1;
regulation of heart contraction	1	26	0.961538	7.92678	0.141293	1	1	1	Aimp1;
GO:1990441	1	5	0.961538	41.1528	0.119921	1	1	1	Calca;
chorio-allantoic fusion	1	10	0.961538	20.597	0.0242548	1	1	1	Jun;
mesoderm formation	1	34	0.961538	6.06221	0.0479269	1	1	1	Cyr61;
embryonic process involved in female pregnancy	1	8	0.961538	25.7398	0.153868	1	1	1	Nr4a3;
platelet-derived growth factor receptor signaling pathway	1	31	0.961538	6.64868	0.0385271	1	1	1	Junb;
execution phase of apoptosis	1	13	0.961538	15.8475	0.141293	1	1	1	Csrnp1;
lung epithelial cell differentiation	1	12	0.961538	17.167	0.0618562	1	1	1	Cidec;
melanosome organization	1	14	0.961538	14.7163	0.0572357	1	1	1	Sav1;
spermine catabolic process	1	5	0.961538	41.1528	0.0664543	1	1	1	Rab38;
positive regulation of glutamate secretion	1	12	0.961538	17.167	0.0242548	1	1	1	Paox;
detection of temperature stimulus involved in sensory perception of pain	1	16	0.961538	12.8779	0.0572357	1	1	1	Nr3c1;
heme catabolic process	1	5	0.961538	41.1528	0.0755836	1	1	1	Calca;
activation of JNKK activity	1	9	0.961538	22.883	0.0242548	1	1	1	Hmox2;
activation of JUN kinase activity	1	33	0.961538	6.24585	0.0432384	1	1	1	Ercc6;
regulation of mitotic cell cycle	1	38	0.961538	5.42425	0.149697	1	1	1	Ercc6;
regulation of energy homeostasis	1	13	0.961538	15.8475	0.170353	1	1	1	Sik1;
cell maturation	1	44	0.961538	4.68475	0.0618562	1	1	1	Nr4a3;
negative regulation of intrinsic apoptotic signaling pathway	1	27	0.961538	7.63331	0.194485	1	1	1	Ctnnb1;
endodermal cell fate commitment	1	7	0.961538	29.4116	0.124237	1	1	1	Ivns1abp;
cell migration involved in sprouting angiogenesis	1	17	0.961538	12.1208	0.0337928	1	1	1	Ctnnb1;
peroxisome proliferator activated receptor signaling pathway	1	7	0.961538	29.4116	0.0801151	1	1	1	Nr4a1;
phagosome acidification	1	5	0.961538	41.1528	0.0337928	1	1	1	Fam120b;
GO:1901215	1	56	0.961538	3.68105	0.0242548	1	1	1	Rab38;
negative regulation of vascular permeability	1	13	0.961538	15.8475	0.240682	1	1	1	Ctnnb1;
regulation of insulin secretion	1	41	0.961538	5.02745	0.0618562	1	1	1	Nr3c1;
response to exogenous dsRNA	1	28	0.961538	7.36079	0.182507	1	1	1	Il1b;
decidualization	1	29	0.961538	7.10705	0.128532	1	1	1	Kcnj8;
positive regulation of interleukin-12 production	1	25	0.961538	8.24373	0.132806	1	1	1	Junb;
positive regulation of stress-activated MAPK cascade	1	21	0.961538	9.81322	0.115583	1	1	1	Tnfsf9;
transcription-coupled nucleotide-excision repair	1	9	0.961538	22.883	0.0980219	1	1	1	Il1b;
glycogen metabolic process	1	34	0.961538	6.06221	0.0432384	1	1	1	Ercc6;
glycogen catabolic process	1	10	0.961538	20.597	0.153868	1	1	1	Pygl;
response to glucocorticoid stimulus	3	130	2.88462	4.72613	0.0479269	1	1	1	Pygl;
myoblast differentiation	1	21	0.961538	9.81322	0.0260985	1	1	1	Cxcl1; Cxcl2; Il1b;
positive regulation of BMP signaling pathway	1	36	0.961538	5.72551	0.0980219	1	1	1	Ctnnb1;
activation of phospholipase C activity	1	28	0.961538	7.36079	0.162151	1	1	1	Cyr61;
positive regulation of microtubule polymerization	1	20	0.961538	10.3036	0.128532	1	1	1	Dlc1;
response to ischemia	1	47	0.961538	4.38578	0.0935778	1	1	1	Mapt;
induction of apoptosis by oxidative stress	1	16	0.961538	12.8779	0.206288	1	1	1	Egr1;
peroxisome fission	1	10	0.961538	20.597	0.0755836	1	1	1	Mapt;
sister chromatid cohesion	1	16	0.961538	12.8779	0.0479269	1	1	1	Pex11a;
triglyceride catabolic process	1	24	0.961538	8.58707	0.0755836	1	1	1	Rad21;
positive regulation of sodium ion transport	1	26	0.961538	7.92678	0.111225	1	1	1	Lpl;
blood vessel morphogenesis	1	34	0.961538	6.06221	0.119921	1	1	1	Cxcl1;
positive regulation of neuroblast proliferation	1	25	0.961538	8.24373	0.153868	1	1	1	Aimp1;
brown fat cell differentiation	1	33	0.961538	6.24585	0.115583	1	1	1	Ctnnb1;
mRNA splice site selection	1	16	0.961538	12.8779	0.149697	1	1	1	Pex11a;
negative regulation of cytokine production involved in inflammatory response	1	7	0.961538	29.4116	0.0755836	1	1	1	Rbmxrtl;
vocalization behavior	1	12	0.961538	17.167	0.0337928	1	1	1	Chid1;
endosome to melanosome transport	1	10	0.961538	20.597	0.0572357	1	1	1	Srpx2;
bone resorption	1	24	0.961538	8.58707	0.0479269	1	1	1	Rab38;
interleukin-1-mediated signaling pathway	1	14	0.961538	14.7163	0.111225	1	1	1	Ctnnb1;
regulation of blood pressure	1	58	0.961538	3.55414	0.0664543	1	1	1	Egr1;
positive regulation of endothelial cell proliferation	2	69	1.92308	5.94566	0.248122	1	1	1	Calca;
lens morphogenesis in camera-type eye	1	14	0.961538	14.7163	0.0450857	1	1	1	Jun; Nr4a1;
IRES-dependent translational initiation	1	5	0.961538	41.1528	0.0664543	1	1	1	Ctnnb1;
response to arsenic-containing substance	1	21	0.961538	9.81322	0.0242548	1	1	1	Mcts1;
peroxisome organization	1	20	0.961538	10.3036	0.0980219	1	1	1	Nr3c1;
lysosomal lumen acidification	1	6	0.961538	34.3054	0.0935778	1	1	1	Pex11a;
protein neddylation	1	14	0.961538	14.7163	0.0290354	1	1	1	Atp6v0c;
mitochondrion transport along microtubule	1	6	0.961538	34.3054	0.0664543	1	1	1	Uba3;
DNA damage response, signal transduction by p53 class mediator resulting in transcription of p21 class mediator	1	17	0.961538	12.1208	0.0290354	1	1	1	Mapt;
negative regulation of extrinsic apoptotic signaling pathway in absence of ligand	1	36	0.961538	5.72551	0.0801151	1	1	1	Rbm38;
basement membrane organization	1	8	0.961538	25.7398	0.162151	1	1	1	Il1b;
regulation of protein localization at cell surface	1	9	0.961538	22.883	0.0385271	1	1	1	Spint2;
maternal behavior	1	17	0.961538	12.1208	0.0432384	1	1	1	Ctnnb1;
regulation of ERK1 and ERK2 cascade	1	31	0.961538	6.64868	0.0801151	1	1	1	Nr3c1;
epithelial tube branching involved in lung morphogenesis	1	24	0.961538	8.58707	0.141293	1	1	1	Cyr61;
intracellular distribution of mitochondria	1	9	0.961538	22.883	0.111225	1	1	1	Ctnnb1;
intestinal epithelial cell differentiation	1	7	0.961538	29.4116	0.0432384	1	1	1	Mapt;
cellular response to extracellular stimulus	1	20	0.961538	10.3036	0.0337928	1	1	1	Sav1;
negative regulation of stress fiber assembly	1	18	0.961538	11.4478	0.0935778	1	1	1	Fos;
lamellipodium morphogenesis	1	7	0.961538	29.4116	0.0846245	1	1	1	Dlc1;
cell morphogenesis involved in differentiation	1	9	0.961538	22.883	0.0337928	1	1	1	Abi1;
epithelial cell differentiation involved in prostate gland development	1	6	0.961538	34.3054	0.0432384	1	1	1	Ctnnb1;
axon cargo transport	1	9	0.961538	22.883	0.0290354	1	1	1	Ctnnb1;
neuron death	1	14	0.961538	14.7163	0.0432384	1	1	1	Mapt;
protein localization in membrane	1	17	0.961538	12.1208	0.0664543	1	1	1	Cxcl2;
adrenal gland development	1	33	0.961538	6.24585	0.0801151	1	1	1	Rab38;
common myeloid progenitor cell proliferation	1	8	0.961538	25.7398	0.149697	1	1	1	Nr3c1;
negative regulation of protein autophosphorylation	1	11	0.961538	18.7262	0.0385271	1	1	1	Nr4a3;
organelle transport along microtubule	1	6	0.961538	34.3054	0.0525926	1	1	1	Jun;
positive regulation of adenylate cyclase activity	1	12	0.961538	17.167	0.0290354	1	1	1	Copg1;
semicircular canal morphogenesis	1	7	0.961538	29.4116	0.0572357	1	1	1	Calca;
response to follicle-stimulating hormone stimulus	1	7	0.961538	29.4116	0.0337928	1	1	1	Nr4a3;
regulation of I-kappaB kinase/NF-kappaB cascade	1	16	0.961538	12.8779	0.0337928	1	1	1	Egr1;
positive regulation of cholesterol storage	1	7	0.961538	29.4116	0.0755836	1	1	1	Il1b;
negative regulation of fibroblast migration	1	8	0.961538	25.7398	0.0337928	1	1	1	Lpl;
negative regulation of focal adhesion assembly	1	14	0.961538	14.7163	0.0385271	1	1	1	Has1;
response to inactivity	1	6	0.961538	34.3054	0.0664543	1	1	1	Dlc1;
response to progesterone stimulus	2	60	1.92308	6.83736	0.0290354	1	1	1	Nr3c1;
response to yeast	1	16	0.961538	12.8779	0.0349889	1	1	1	Fos; Junb;
positive regulation of interleukin-2 biosynthetic process	1	10	0.961538	20.597	0.0755836	1	1	1	Calca;
positive regulation of fibroblast growth factor receptor signaling pathway	1	7	0.961538	29.4116	0.0479269	1	1	1	Il1b;
platelet activation	1	36	0.961538	5.72551	0.0337928	1	1	1	Ctnnb1;
endothelial tube morphogenesis	1	6	0.961538	34.3054	0.162151	1	1	1	C1galt1c1;
GO:1903232	1	5	0.961538	41.1528	0.0290354	1	1	1	Ctnnb1;
negative regulation of mitochondrial membrane potential	1	10	0.961538	20.597	0.0242548	1	1	1	Rab38;
positive regulation of potassium ion transport	1	13	0.961538	15.8475	0.0479269	1	1	1	Mapt;
positive regulation of interleukin-13 production	1	8	0.961538	25.7398	0.0618562	1	1	1	Cxcl1;
positive regulation of interleukin-5 production	1	7	0.961538	29.4116	0.0385271	1	1	1	Il1rap;
necroptosis	1	13	0.961538	15.8475	0.0337928	1	1	1	Il1rap;
negative regulation by host of viral transcription	1	12	0.961538	17.167	0.0618562	1	1	1	Pygl;
positive regulation of feeding behavior	1	5	0.961538	41.1528	0.0572357	1	1	1	Jun;
GO:0061549	1	8	0.961538	25.7398	0.0242548	1	1	1	Nr4a3;
caveolin-mediated endocytosis	1	5	0.961538	41.1528	0.0385271	1	1	1	Ctnnb1;
positive regulation of NF-kappaB import into nucleus	1	18	0.961538	11.4478	0.0242548	1	1	1	Pacsin2;
negative regulation of cell motility	1	10	0.961538	20.597	0.0846245	1	1	1	Il1b;
ovulation	1	17	0.961538	12.1208	0.0479269	1	1	1	Spint2;
response to L-ascorbic acid	1	14	0.961538	14.7163	0.0801151	1	1	1	Il1b;
response to cadmium ion	1	41	0.961538	5.02745	0.0664543	1	1	1	Il1b;
cellular response to gonadotropin stimulus	1	16	0.961538	12.8779	0.182507	1	1	1	Ctnnb1;
cellular response to follicle-stimulating hormone stimulus	1	25	0.961538	8.24373	0.0755836	1	1	1	Egr1;
negative regulation of kinase activity	1	11	0.961538	18.7262	0.115583	1	1	1	Egr1;
negative regulation of bone resorption	1	16	0.961538	12.8779	0.0525926	1	1	1	Mapt;
response to osmotic stress	1	26	0.961538	7.92678	0.0755836	1	1	1	Calca;
gluconeogenesis	1	31	0.961538	6.64868	0.119921	1	1	1	Nfat5;
blastocyst growth	1	8	0.961538	25.7398	0.141293	1	1	1	Atf3;
germ cell programmed cell death	1	8	0.961538	25.7398	0.0385271	1	1	1	Nbn;
positive regulation of cartilage development	1	14	0.961538	14.7163	0.0385271	1	1	1	Il1b;
response to molecule of bacterial origin	1	11	0.961538	18.7262	0.0664543	1	1	1	Cyr61;
negative regulation of protein sumoylation	1	9	0.961538	22.883	0.0525926	1	1	1	Cxcl2;
regulation of myelination	1	18	0.961538	11.4478	0.0432384	1	1	1	Ctnnb1;
positive regulation of cAMP biosynthetic process	1	49	0.961538	4.20681	0.0846245	1	1	1	Ctnnb1;
positive regulation of granulocyte macrophage colony-stimulating factor production	1	8	0.961538	25.7398	0.214062	1	1	1	Calca;
hair follicle placode formation	1	6	0.961538	34.3054	0.0385271	1	1	1	Il1b;
negative regulation of smooth muscle contraction	1	8	0.961538	25.7398	0.0290354	1	1	1	Ctnnb1;
positive regulation of cell growth involved in cardiac muscle cell development	1	13	0.961538	15.8475	0.0385271	1	1	1	Calca;
response to gonadotropin stimulus	1	18	0.961538	11.4478	0.0618562	1	1	1	Nr3c1;
response to pH	1	16	0.961538	12.8779	0.0846245	1	1	1	Egr1;
positive regulation of monocyte differentiation	1	7	0.961538	29.4116	0.0755836	1	1	1	Kcnj8;
lung-associated mesenchyme development	1	10	0.961538	20.597	0.0337928	1	1	1	Jun;
G-protein coupled receptor internalization	1	13	0.961538	15.8475	0.0479269	1	1	1	Ctnnb1;
glucocorticoid receptor signaling pathway	1	5	0.961538	41.1528	0.0618562	1	1	1	Calca;
positive regulation of endothelial cell differentiation	1	11	0.961538	18.7262	0.0242548	1	1	1	Nr3c1;
positive regulation of cell migration involved in sprouting angiogenesis	1	8	0.961538	25.7398	0.0525926	1	1	1	Ctnnb1;
GO:1904354	1	5	0.961538	41.1528	0.0385271	1	1	1	Srpx2;
establishment of Golgi localization	1	7	0.961538	29.4116	0.0242548	1	1	1	Nbn;
leukocyte chemotaxis	1	15	0.961538	13.7359	0.0337928	1	1	1	Copg1;
cellular response to lipid	1	9	0.961538	22.883	0.0710301	1	1	1	Cxcl2;
interleukin-4 secretion	1	6	0.961538	34.3054	0.0432384	1	1	1	Il1b;
potassium ion import	1	27	0.961538	7.63331	0.0290354	1	1	1	Il1rap;
negative regulation of cell-cell adhesion	1	17	0.961538	12.1208	0.124237	1	1	1	Kcnj8;
cellular response to magnesium ion	1	8	0.961538	25.7398	0.0801151	1	1	1	Spint2;
plasma membrane lactate transport	1	10	0.961538	20.597	0.0385271	1	1	1	Nr3c1;
response to superoxide	1	6	0.961538	34.3054	0.0479269	1	1	1	Emb;
cell volume homeostasis	1	10	0.961538	20.597	0.0290354	1	1	1	Ercc6;
response to vitamin D	1	30	0.961538	6.87023	0.0479269	1	1	1	Clns1a;
regulation of fibroblast growth factor receptor signaling pathway	1	7	0.961538	29.4116	0.13706	1	1	1	Il1b;
positive regulation of cardiac muscle hypertrophy	1	18	0.961538	11.4478	0.0337928	1	1	1	Dusp6;
cellular response to indole-3-methanol	1	5	0.961538	41.1528	0.0846245	1	1	1	Nr4a3;
GO:1902035	1	6	0.961538	34.3054	0.0242548	1	1	1	Ctnnb1;
caveola assembly	1	5	0.961538	41.1528	0.0290354	1	1	1	Cxcl1;
response to carbohydrate stimulus	1	18	0.961538	11.4478	0.0242548	1	1	1	Pacsin2;
regulation of calcium ion import	1	7	0.961538	29.4116	0.0846245	1	1	1	Il1b;
synaptic vesicle transport	1	11	0.961538	18.7262	0.0337928	1	1	1	Ctnnb1;
cellular response to leptin stimulus	1	10	0.961538	20.597	0.0525926	1	1	1	Ctnnb1;
positive regulation of fatty acid oxidation	1	9	0.961538	22.883	0.0479269	1	1	1	Nr4a3;
signal transduction in response to DNA damage	1	12	0.961538	17.167	0.0432384	1	1	1	Nr4a3;
positive regulation of glucocorticoid receptor signaling pathway	1	6	0.961538	34.3054	0.0572357	1	1	1	Nbn;
positive regulation of hormone biosynthetic process	1	5	0.961538	41.1528	0.0290354	1	1	1	Nr3c1;
positive regulation of macrophage derived foam cell differentiation	1	11	0.961538	18.7262	0.0242548	1	1	1	Egr1;
sleep	1	12	0.961538	17.167	0.0525926	1	1	1	Lpl;
regulation of long-term neuronal synaptic plasticity	1	29	0.961538	7.10705	0.0572357	1	1	1	Fos;
GO:1990314	1	12	0.961538	17.167	0.132806	1	1	1	Egr1;
midgut development	1	18	0.961538	11.4478	0.0572357	1	1	1	Ctnnb1;
mesenchyme migration	1	5	0.961538	41.1528	0.0846245	1	1	1	Ctnnb1;
long-term synaptic potentiation	1	50	0.961538	4.12269	0.0242548	1	1	1	Actg2;
regulation of epithelial cell differentiation	1	10	0.961538	20.597	0.217921	1	1	1	Egr1;
negative regulation of glutamate secretion	1	9	0.961538	22.883	0.0479269	1	1	1	Ctnnb1;
conditioned taste aversion	1	7	0.961538	29.4116	0.0432384	1	1	1	Il1b;
cardiac muscle cell apoptotic process	1	7	0.961538	29.4116	0.0337928	1	1	1	Fos;
glucocorticoid metabolic process	1	7	0.961538	29.4116	0.0337928	1	1	1	Gnb1;
positive regulation of long term synaptic depression	1	5	0.961538	41.1528	0.0337928	1	1	1	Nr3c1;
response to ozone	1	11	0.961538	18.7262	0.0242548	1	1	1	Mapt;
activation of adenylate cyclase activity	1	22	0.961538	9.36736	0.0525926	1	1	1	Il1b;
cellular response to catecholamine stimulus	1	5	0.961538	41.1528	0.102444	1	1	1	Calca;
response to mercury ion	1	13	0.961538	15.8475	0.0242548	1	1	1	Nr4a3;
very-low-density lipoprotein particle remodeling	1	7	0.961538	29.4116	0.0618562	1	1	1	Nr3c1;
positive regulation of phospholipase activity	1	8	0.961538	25.7398	0.0337928	1	1	1	Lpl;
GO:1990573	1	6	0.961538	34.3054	0.0385271	1	1	1	Cyr61;
trachea formation	1	7	0.961538	29.4116	0.0290354	1	1	1	Kcnj8;
positive regulation of fever generation	1	8	0.961538	25.7398	0.0337928	1	1	1	Ctnnb1;
response to carbon monoxide	1	5	0.961538	41.1528	0.0385271	1	1	1	Il1b;
cellular response to potassium ion starvation	1	5	0.961538	41.1528	0.0242548	1	1	1	Egr1;
positive regulation of prostaglandin secretion	1	9	0.961538	22.883	0.0242548	1	1	1	Jun;
regulation of nitric-oxide synthase activity	1	5	0.961538	41.1528	0.0432384	1	1	1	Il1b;
chondroblast differentiation	1	6	0.961538	34.3054	0.0242548	1	1	1	Il1b;
negative regulation of synaptic plasticity	1	6	0.961538	34.3054	0.0290354	1	1	1	Cyr61;
extracellular matrix assembly	1	7	0.961538	29.4116	0.0290354	1	1	1	Nr3c1;
fever generation	1	6	0.961538	34.3054	0.0337928	1	1	1	Has1;
chronic inflammatory response to antigenic stimulus	1	5	0.961538	41.1528	0.0290354	1	1	1	Il1b;
GO:1903140	1	7	0.961538	29.4116	0.0242548	1	1	1	Il1b;
GO:0098915	1	6	0.961538	34.3054	0.0337928	1	1	1	Il1b;
GO:1902474	1	5	0.961538	41.1528	0.0290354	1	1	1	Kcnj8;
					0.0242548	1	1	1	Mapt;

## Sheet: Table S16
Analysis: Biological process
Dataset name: 1 h
Table S16 Enriched biological process for 1h
Number of genes in the dataset: 129
Number of genes in the dataset (which are available in Biological process database) :119
Number of genes in background: 21232
Is analysis quantitative: No
						Corrected p-values
Biological process	No. of genes in the dataset	No.of genes in the background dataset	Percentage of genes	Fold enrichment	P-value (Hypergeometric test)	Bonferroni method	BH method	Q-value (Storey-Tibshirani method)	Junb; Atf3; Fos; Csrnp1; Il1b; Cyr61; Ccnl1; Nr4a3; Nfkbia; Jun; Egr1; Egr2; Jak3; Csrnp2; Edn1; Nr4a1; Klf6; Myc; Pitx1; Klf4; Arid5a; Notch3; Tlr4; Cebpd; Foxc1; Klf2;
positive regulation of transcription from RNA polymerase II promoter	26	1008	20.155	4.24662	3.24551e-10	3.81314e-06	3.81314e-06	2.37503e-05	Il1b; Cyr61; Jun; Gadd45b; Dusp1; Nr4a1; Tlr4; Gadd45g; Ppp1r15a; Phlda1; Casp12; Rhob; Pycard; Anxa1; S100b;
positive regulation of apoptotic process	15	328	11.6279	7.53115	1.514e-09	1.7788e-05	8.89399e-06	5.53966e-05	Map3k8; Aqp2; Dlc1; Pim3; Nr4a1; Cflar; Plk3; Gadd45g; Ppp1r15a; Phlda1; Casp12; Rhob; Pycard; Fem1b; S100a9;
apoptotic process	15	357	11.6279	6.91939	4.78185e-09	5.6182e-05	1.87273e-05	0.000116644	Klf6; Myc; Klf4; Klf2;
cellular response to cycloheximide	4	6	3.10078	109.809	1.93252e-08	0.000227051	5.67628e-05	0.00035355	Atf3; Fos; Egr1; Egr2; Nr4a1; Btg2; Myc;
skeletal muscle cell differentiation	7	54	5.42636	21.3605	3.62325e-08	0.000425696	8.51392e-05	0.000530293	Il1b; Nfkbia; Ccl2; Klf6; Myc; Klf4; Ppp1r15a; Klf2; Inhbb;
cellular response to organic cyclic compound	9	120	6.97674	12.3559	5.04391e-08	0.000592609	9.87682e-05	0.000615182	Cxcl1; Cxcl2; Il1b; Ccl7; Ccl2; Edn1; S100a9;
neutrophil chemotaxis	7	58	5.42636	19.8876	6.02883e-08	0.000708327	0.00010119	0.000630264	Cxcl1; Junb; Fos; Il1b; Nfkbia; Aqp2; Jun; Ccl2; Edn1; Noct; Tlr4; S100a9;
response to lipopolysaccharide	12	271	9.30233	7.29332	1.02011e-07	0.00119852	0.000133169	0.000829451	Cxcl1; Cxcl2; Il1b; Ccl2; Dusp1; Tlr4; Acsbg1; Anxa1; S100b;
response to glucocorticoid stimulus	9	130	6.97674	11.4055	1.00926e-07	0.00118577	0.000133169	0.000829451	Cxcl2; Ccl7; Ccl2; Edn1; Myc; Klf2; Pycard; Inhbb;
cellular response to interleukin-1	8	100	6.20155	13.1813	1.73843e-07	0.00204248	0.000204248	0.00127217	Cxcl2; Il1b; Ccl7; Ccl2; Ccrl2; Calca; Nfkbiz; Tlr4; Pycard; Cybb; Anxa1; Vnn1;
inflammatory response	12	291	9.30233	6.79208	2.20174e-07	0.00258682	0.000235166	0.00146474	Cxcl1; Cxcl2; Il1b; Ccl7; Ccl2; Myc;
response to gamma radiation	6	46	4.65116	21.4976	3.43454e-07	0.00403524	0.00033627	0.00209447	Cxcl1; Cxcl2; Hspa1a; Hspa1b; Il1b; Ccl2; Calca;
response to heat	7	76	5.42636	15.178	4.0041e-07	0.00470442	0.000361878	0.00225398	Hspa1a; Hspa1b; Il1b; Calca; Tlr4;
positive regulation of interleukin-8 production	5	29	3.87597	28.4222	8.09061e-07	0.00950566	0.000678976	0.00422903	Hspa1a; Hspa1b; Tlr4;
positive regulation of nucleotide-binding oligomerization domain containing 2 signaling pathway	3	4	2.32558	123.535	8.72599e-07	0.0102522	0.000683477	0.00425707	Junb; Hspa1a; Hspa1b; Ier3;
regulation of cell death	4	14	3.10078	47.1058	1.24187e-06	0.0145907	0.000911918	0.00567992	Il1b; Mt2A; Egr1; Ccl2; Edn1; Myc; Ppp1r15a;
cellular response to drug	7	97	5.42636	11.8924	2.11719e-06	0.0248749	0.00146323	0.00911379	Junb; Hspa1a; Fos; Jun; Ccl2; Btg2; Inhbb;
response to mechanical stimulus	7	100	5.42636	11.5357	2.59876e-06	0.0305328	0.00169627	0.0105653	Junb; Fos; Il1b; Jun; Egr1; Ccl2; Edn1; Myc; Acaca; Ptprm; Gmps; Casp12; Cybb; Anxa1;
response to drug	14	516	10.8527	4.46836	3.18545e-06	0.0374258	0.00196978	0.0122689	Fos; Nfkbia; Jun; Edn1;
response to muscle stretch	4	20	3.10078	32.9811	5.84326e-06	0.0686524	0.00343262	0.0213802	Junb; Fos; Nr4a3; Jun; Egr1; Egr2; Csrnp2; Nr4a1; Myc; Pitx1; Klf4; Cebpd;
transcription from RNA polymerase II promoter	12	408	9.30233	4.8444	7.46138e-06	0.0876638	0.00417446	0.0260008	Nr4a3; Egr2; Nr4a1; Klf4; Cebpd; Inhbb;
fat cell differentiation	6	79	4.65116	12.5187	8.65297e-06	0.101664	0.00462108	0.0287826	Egr1; Dlc1; Ccl2; Myc; Cflar; Inhbb; Rasgrf1;
cellular response to insulin stimulus	7	122	5.42636	9.45563	9.73752e-06	0.114406	0.00497418	0.0309819	Nr4a3; Jun; Egr1; Edn1; Myc; Notch3;
positive regulation of smooth muscle cell proliferation	6	82	4.65116	12.0608	1.07397e-05	0.126181	0.00525753	0.0327468	Hspa1a; Hspa1b; Ier3;
GO:1901029	3	8	2.32558	61.8446	1.20004e-05	0.140993	0.00563973	0.0351273	Il1b; Egr1; Ppp1r15a; Rasgrf1;
cellular response to antibiotic	4	25	3.10078	26.3875	1.49014e-05	0.175077	0.00648433	0.0403879	Cxcl1; Cxcl2; Il1b; Edn1;
positive regulation of neutrophil chemotaxis	4	25	3.10078	26.3875	1.49014e-05	0.175077	0.00648433	0.0403879	Hspa1a; Hspa1b; Atf3; Il1b; Egr1; Myc; Klf4; Tlr4; Ppp1r15a; Actg2; Foxc1;
positive regulation of gene expression	11	369	8.52713	4.9104	1.60701e-05	0.188807	0.00674312	0.0419998	Junb; Fos; Jun; Edn1; Inhbb;
cellular response to calcium ion	5	54	3.87597	15.2662	1.90798e-05	0.224169	0.00772996	0.0481464	Hspa1a; Il1b; Egr1; Ccl2; Myc; Tlr4; Casp12; S100a9;
response to ethanol	8	190	6.20155	6.93783	2.14888e-05	0.252471	0.00841572	0.0524177	Cxcl1; Cxcl2; Ccl7; Ccl2; Ccrl2;
chemokine-mediated signaling pathway	5	57	3.87597	14.4629	2.48961e-05	0.292504	0.00943562	0.0587702	Junb; Atf3; Il1b; Sik1; Nr4a3; Jun; Egr1; Edn1; Btg2; Myc; Klf4; Notch3; Plk3; Cc2d1b; Phf19;
negative regulation of transcription from RNA polymerase II promoter	15	724	11.6279	3.41196	3.45241e-05	0.405624	0.0110765	0.0689905	Il1b; Nfkbia; Ccl2; Tlr4;
lipopolysaccharide-mediated signaling pathway	4	30	3.10078	21.9911	3.1532e-05	0.37047	0.0110765	0.0689905	Nfkbia; Tlr4; Pik3ap1;
toll-like receptor 4 signaling pathway	3	11	2.32558	44.9932	3.48891e-05	0.409912	0.0110765	0.0689905	Junb; Fos; Il1b; Jun; Btg2; Acaca; Ppp1r15a; Inhbb; Anxa1;
response to organic cyclic compound	9	266	6.97674	5.57435	3.67677e-05	0.431984	0.0110765	0.0689905	Tlr4; Casp12; Pycard; Anxa1; Pik3ap1;
regulation of inflammatory response	5	61	3.87597	13.5146	3.4693e-05	0.407608	0.0110765	0.0689905	Junb; Fos; Sik1; Jun; Dusp1;
cellular response to hormone stimulus	5	60	3.87597	13.7398	3.20042e-05	0.376018	0.0110765	0.0689905	Hspa1a; Hspa1b;
GO:1902380	2	2	1.55039	164.576	3.66301e-05	0.430367	0.0110765	0.0689905	Hspa1a; Hspa1b;
GO:1904722	2	2	1.55039	164.576	3.66301e-05	0.430367	0.0110765	0.0689905	Ccl7; Ccl2; Calca; Anxa1;
monocyte chemotaxis	4	32	3.10078	20.617	4.09881e-05	0.481569	0.0120392	0.0749869	Cxcl1; Cxcl2; Il1b; Jak3; Edn1; Calca; Gnb1;
elevation of cytosolic calcium ion concentration	7	154	5.42636	7.49095	4.39494e-05	0.516362	0.0125942	0.0784434	Il1b; Gadd45b; Tlr4; Gadd45g; Pycard;
positive regulation of JNK cascade	5	68	3.87597	12.1236	5.87602e-05	0.690374	0.0156493	0.0974721	Mt2; Mt2A; Mt1;
cellular response to zinc ion	3	13	2.32558	38.0765	5.99384e-05	0.704217	0.0156493	0.0974721	Mt2; Mt2A; Mt1;
negative regulation of growth	3	13	2.32558	38.0765	5.99384e-05	0.704217	0.0156493	0.0974721	Ccl2; S100a9; Vnn1;
chronic inflammatory response	3	13	2.32558	38.0765	5.99384e-05	0.704217	0.0156493	0.0974721	Hspa1a; Hspa1b; Il1b; Cflar; Tlr4; Pycard;
positive regulation of NF-kappaB transcription factor activity	6	113	4.65116	8.75236	6.64711e-05	0.780969	0.0166164	0.103496	Hspa1a; Hspa1b; Il1b; Mcl1;
negative regulation of extrinsic apoptotic signaling pathway in absence of ligand	4	36	3.10078	18.3269	6.58911e-05	0.774154	0.0166164	0.103496	Il1b; Egr1; Egr2; Nr4a1;
cellular response to organic substance	4	41	3.10078	16.0925	0.000110652	1	0.0265316	0.165253	Hspa1a; Hspa1b;
cellular heat acclimation	2	3	1.55039	109.9	0.000109452	1	0.0265316	0.165253	Ccl7; Dlc1; Ccl2; Limd1; Anxa1; S100b;
regulation of cell shape	6	125	4.65116	7.9122	0.000116302	1	0.0273287	0.170218	Klf6; Klf4; Klf2; Rhob; Anxa1;
cellular response to hydrogen peroxide	5	79	3.87597	10.4357	0.000120449	1	0.0277482	0.172831	Il1b; Ccl7; Jun; Ccl2; Cflar; Tlr4; Pycard;
positive regulation of ERK1 and ERK2 cascade	7	182	5.42636	6.33856	0.000125689	1	0.0283985	0.176881	Il1b; Klf4; Tlr4; Klf2;
positive regulation of nitric oxide biosynthetic process	4	43	3.10078	15.3441	0.000133583	1	0.0296126	0.184443	Il1b; Adamts1; Myc;
ovulation	3	17	2.32558	29.1226	0.000139998	1	0.0304599	0.189721	Cxcl1; Cxcl2; Egr1; Rasgrf1;
response to amphetamine	4	44	3.10078	14.9955	0.000146254	1	0.0312424	0.194595	Fos; Il1b; Nr4a3; Nfkbia; Jun; Egr1; Egr2; Nr4a1; Myc; Klf4; Foxc1; Klf2;
positive regulation of transcription, DNA-dependent	12	561	9.30233	3.52322	0.000162849	1	0.0325433	0.202698	Il1b; Ccl2; Jak3; Klf6; Aspn; Rtn4rl1;
cytokine-mediated signaling pathway	6	132	4.65116	7.49265	0.000156823	1	0.0325433	0.202698	Hspa1a; Hspa1b; Cyr61; Myc; Ppp1r15a;
negative regulation of cell death	5	84	3.87597	9.81464	0.000161047	1	0.0325433	0.202698	Egr1; Edn1; Cflar; Gnb1; Cybb; S100b;
cellular response to hypoxia	6	133	4.65116	7.43632	0.000163423	1	0.0325433	0.202698	Ccl7; Ccl2; Edn1; Calca; Klf2; Pycard;
cellular response to tumor necrosis factor	6	134	4.65116	7.38083	0.000170241	1	0.0333361	0.207635	Ccl2; Jak3; Tlr4;
positive regulation of nitric-oxide synthase biosynthetic process	3	19	2.32558	26.0587	0.000197732	1	0.0374701	0.233384	Klf6; Klf4; Klf2;
GO:1901653	3	19	2.32558	26.0587	0.000197732	1	0.0374701	0.233384	Mt2A; Mt1;
detoxification of copper ion	2	4	1.55039	82.4934	0.000218032	1	0.0400258	0.249303	Nr4a3; Nr4a1;
cellular response to corticotropin-releasing hormone stimulus	2	4	1.55039	82.4934	0.000218032	1	0.0400258	0.249303	Hspa1a; Jun; Myc; Plk3;
response to radiation	4	49	3.10078	13.4657	0.000222978	1	0.0403041	0.251036	Il1b; Egr1; Ccl2; Edn1; Apold1; Limd1; Cflar; Tlr4;
response to hypoxia	8	267	6.20155	4.93711	0.000231388	1	0.0406119	0.252953	Nr4a3; Coq10b; Slc25a25;
cellular respiration	3	20	2.32558	24.7564	0.000231594	1	0.0406119	0.252953	Cyr61; Myc; Casp12; Pycard;
positive regulation of cysteine-type endopeptidase activity involved in apoptotic process	4	52	3.10078	12.6889	0.000280933	1	0.0485395	0.30233	Hspa1b; Cyr61; Nr4a3; Jun; Mcl1; Pim3; Ier3; Dusp1; Btg2; Cflar; Plk3;
negative regulation of apoptotic process	11	511	8.52713	3.54589	0.000291378	1	0.0496144	0.309026	Cxcl1; Il1b; Vnn1;
acute inflammatory response	3	22	2.32558	22.5068	0.000310089	1	0.0520462	0.324172	Jun; Ppp1r15a;
GO:1990441	2	5	1.55039	66.0277	0.000361938	1	0.0598931	0.373047	Il1b; Egr1; Egr2; S100b;
learning or memory	4	56	3.10078	11.7827	0.000374066	1	0.0610402	0.380192	Ccl7; Ccl2; Tlr4; S100a9;
positive regulation of inflammatory response	4	60	3.10078	10.9974	0.00048742	1	0.0773877	0.482013	Junb; Fos; Ccl2; Tlr4;
response to progesterone stimulus	4	60	3.10078	10.9974	0.00048742	1	0.0773877	0.482013	Il1b; Has1;
hyaluronan biosynthetic process	2	6	1.55039	55.0414	0.000540745	1	0.0784347	0.488534	Klf4; Klf2;
cellular response to laminar fluid shear stress	2	6	1.55039	55.0414	0.000540745	1	0.0784347	0.488534	Hspa1a; Hspa1b;
GO:1903265	2	6	1.55039	55.0414	0.000540745	1	0.0784347	0.488534	Il1b; Pycard;
interleukin-1 beta production	2	6	1.55039	55.0414	0.000540745	1	0.0784347	0.488534	Sik1; Rbm38;
regulation of myotube differentiation	2	6	1.55039	55.0414	0.000540745	1	0.0784347	0.488534	Nr4a3; Nr4a1;
GO:0061469	2	6	1.55039	55.0414	0.000540745	1	0.0784347	0.488534	Myc; Ppp1r15a;
cellular response to carbohydrate stimulus	2	6	1.55039	55.0414	0.000540745	1	0.0784347	0.488534	Ccl7; Ccl2; Edn1; Myc;
cellular response to interferon-gamma	4	62	3.10078	10.6427	0.000552406	1	0.079149	0.492983	Atf3; Dusp1; Klf4; Tlr4;
negative regulation of ERK1 and ERK2 cascade	4	63	3.10078	10.4738	0.000587105	1	0.0831072	0.517637	Egr2; Rasgrf1; S100b;
regulation of neuronal synaptic plasticity	3	28	2.32558	17.6857	0.000642318	1	0.0898404	0.559575	Has1; Ccl2; Myc;
cellular response to platelet-derived growth factor stimulus	3	29	2.32558	17.076	0.000713264	1	0.0985898	0.614071	Klf4; Klf2;
positive regulation of protein metabolic process	2	7	1.55039	47.1895	0.00075403	1	0.103013	0.641619	Hspa1b; Nr4a1; Klf4; Cflar;
negative regulation of cysteine-type endopeptidase activity involved in apoptotic process	4	70	3.10078	9.42653	0.000874634	1	0.118116	0.735689	Dlc1; Myc; Pycard; S100a9;
activation of cysteine-type endopeptidase activity involved in apoptotic process	4	71	3.10078	9.29378	0.000922532	1	0.123169	0.767161	Cxcl2; Il1b; Egr1; Klf6; Sdc4;
wound healing	5	123	3.87597	6.70294	0.000933696	1	0.123258	0.76772	Il1b; Ccl2; Edn1;
cellular response to fatty acid	3	32	2.32558	15.4756	0.000955416	1	0.123354	0.768313	Has1; Egr1; Anxa1;
GO:0044849	3	32	2.32558	15.4756	0.000955416	1	0.123354	0.768313	Il1b; Egr1;
positive regulation of chemokine biosynthetic process	2	8	1.55039	41.2982	0.00100137	1	0.127882	0.796518	Ccl2; Myc; Klf4; Tlr4;
cellular response to retinoic acid	4	73	3.10078	9.0392	0.00102382	1	0.129343	0.805616	Junb; Il1b; Nr4a3; Btg2; Anxa1;
response to peptide hormone stimulus	5	126	3.87597	6.54335	0.00104021	1	0.130015	0.809802	Jak3; Calca; Tlr4; Cybb; Anxa1; S100a9; Vnn1;
innate immune response	7	263	5.42636	4.38645	0.00114476	1	0.141577	0.881817	Junb; Fos; Jun; Dusp1;
response to cAMP	4	77	3.10078	8.56969	0.0012494	1	0.152909	0.952399	Mcl1; Ier3;
regulation of response to DNA damage stimulus	2	9	1.55039	36.7146	0.00128236	1	0.153739	0.957571	Il1b; Edn1;
positive regulation of prostaglandin secretion	2	9	1.55039	36.7146	0.00128236	1	0.153739	0.957571	Cxcl1; Cxcl2; Il1b; Dusp1; Myc; Anxa1;
response to estradiol stimulus	6	198	4.65116	4.99523	0.0013419	1	0.158753	0.988801	Junb; Fos; Dusp1;
response to light stimulus	3	36	2.32558	13.7566	0.00135121	1	0.158753	0.988801	Il1b; Ccl2; Plk3;
protein kinase B signaling cascade	3	37	2.32558	13.3849	0.00146394	1	0.170296	1	Hspa1a; Hspa1b;
negative regulation of inclusion body assembly	2	10	1.55039	33.0468	0.00159658	1	0.178649	1	Sik1; Pim3; Myc;
regulation of mitotic cell cycle	3	38	2.32558	13.0328	0.00158241	1	0.178649	1	Hspa1a; Hspa1b;
protein refolding	2	10	1.55039	33.0468	0.00159658	1	0.178649	1	Nr4a3; Inhbb;
cellular response to leptin stimulus	2	10	1.55039	33.0468	0.00159658	1	0.178649	1	Il1b; Jun; Dlc1; Btg2; Rbm38; Klf4; Ppp1r15a; Zfp503;
negative regulation of cell proliferation	8	364	6.20155	3.62149	0.00174379	1	0.193281	1	Edn1; Cybb;
superoxide anion generation	2	11	1.55039	30.0453	0.00194362	1	0.209501	1	Tlr4; Pycard;
activation of innate immune response	2	11	1.55039	30.0453	0.00194362	1	0.209501	1	Il1b; Edn1;
response to ozone	2	11	1.55039	30.0453	0.00194362	1	0.209501	1	Fos; Il1b; Ppp1r15a;
response to immobilization stress	3	41	2.32558	12.0794	0.00197326	1	0.210762	1	Atf3; Ccnl1; Jun; Btg2; Klf6; Myc; Klf4; Limd1; Notch3; Cc2d1b; Klf2; Zscan12;
transcription, DNA-dependent	12	752	9.30233	2.62837	0.00212652	1	0.223076	1	Ccl2; Nr4a1; Myc;
cellular response to fibroblast growth factor stimulus	3	42	2.32558	11.7918	0.00211568	1	0.223076	1	Limd1; Noct;
cytoplasmic mRNA processing body assembly	2	12	1.55039	27.5436	0.00232308	1	0.235292	1	Dusp5; Dusp1;
peptidyl-threonine dephosphorylation	2	12	1.55039	27.5436	0.00232308	1	0.235292	1	Gadd45b; Gadd45g;
activation of MAPKKK activity	2	12	1.55039	27.5436	0.00232308	1	0.235292	1	Ccl2; Edn1;
maternal process involved in parturition	2	12	1.55039	27.5436	0.00232308	1	0.235292	1	Ccl2; Edn1; Slc25a25; Tlr4;
response to activity	4	93	3.10078	7.09549	0.00250203	1	0.251251	1	Atf3; Ppp1r15a; Casp12;
endoplasmic reticulum unfolded protein response	3	45	2.32558	11.0059	0.00258072	1	0.254797	1	Hspa1a; Hspa1b; Slc25a25;
ATP metabolic process	3	45	2.32558	11.0059	0.00258072	1	0.254797	1	Tlr4; Cybb;
positive regulation of tumor necrosis factor biosynthetic process	2	13	1.55039	25.4265	0.00273456	1	0.267736	1	Cxcl1; Junb; Cxcl2; Nfkbia; Klf4; Anxa1;
regulation of cell proliferation	6	229	4.65116	4.31905	0.00278797	1	0.27071	1	Junb; Fos; Jun; Mcl1;
response to cytokine stimulus	4	97	3.10078	6.80292	0.00291444	1	0.276143	1	Nr4a3; Mt1; Jun; Ccl2; Btg2;
negative regulation of neuron apoptotic process	5	159	3.87597	5.18539	0.00288863	1	0.276143	1	Il1b; Map3k8; Ccl2; Myc;
MAPK cascade	4	97	3.10078	6.80292	0.00291444	1	0.276143	1	Cxcl2; Il1b; Ccl2; Tlr4; Pycard;
cellular response to lipopolysaccharide	5	161	3.87597	5.12097	0.00304801	1	0.285224	1	Fos; Aqp2; Jun; Ccl2; Calca; Ppp1r15a; Casp12;
aging	7	313	5.42636	3.68576	0.00305884	1	0.285224	1	Il1b; Btg2;
negative regulation of neural precursor cell proliferation	2	14	1.55039	23.6116	0.00317766	1	0.287187	1	Ccl2; S100a9;
leukocyte migration involved in inflammatory response	2	14	1.55039	23.6116	0.00317766	1	0.287187	1	Spidr; Rtel1;
regulation of double-strand break repair via homologous recombination	2	14	1.55039	23.6116	0.00317766	1	0.287187	1	Nfkbia; Klf4;
positive regulation of cellular protein metabolic process	2	14	1.55039	23.6116	0.00317766	1	0.287187	1	Gadd45b; Gadd45g; Aspn; Rtn4rl1;
negative regulation of protein kinase activity	4	100	3.10078	6.59886	0.00325267	1	0.291416	1	Egr1; Myc; Casp12; Pycard; Inhbb;
regulation of apoptotic process	5	164	3.87597	5.0273	0.00329886	1	0.291416	1	Il1b; Tlr4; Pycard;
positive regulation of interleukin-6 production	3	49	2.32558	10.1076	0.00329217	1	0.291416	1	Fos; Cirbp; Casp12;
response to cold	3	51	2.32558	9.71133	0.00368856	1	0.307354	1	Map3k8; Gadd45b; Gadd45g;
activation of MAPKK activity	3	51	2.32558	9.71133	0.00368856	1	0.307354	1	Csrnp1; Myc; Rflna;
skeletal system morphogenesis	3	51	2.32558	9.71133	0.00368856	1	0.307354	1	Il1b; Tlr4; Pycard;
positive regulation of interferon-gamma production	3	51	2.32558	9.71133	0.00368856	1	0.307354	1	Dusp5; Dusp1;
endoderm formation	2	15	1.55039	22.0386	0.00365199	1	0.307354	1	Ccl2; Anxa1;
positive regulation of wound healing	2	15	1.55039	22.0386	0.00365199	1	0.307354	1	Junb; Jun;
cellular process	2	15	1.55039	22.0386	0.00365199	1	0.307354	1	Cxcl2; S100a9;
leukocyte chemotaxis	2	15	1.55039	22.0386	0.00365199	1	0.307354	1	Il1b; Edn1; Tlr4; Pycard;
positive regulation of sequence-specific DNA binding transcription factor activity	4	104	3.10078	6.34508	0.00374397	1	0.309774	1	Mcl1; Ier3; Myc;
DNA damage response, signal transduction resulting in induction of apoptosis	3	52	2.32558	9.52461	0.00389719	1	0.320196	1	Junb; Jun; Gadd45b; Gadd45g;
regulation of cell cycle	4	117	3.10078	5.64013	0.00568345	1	0.323004	1	Il1b; Cyr61; Rhob; Cybb;
positive regulation of angiogenesis	4	116	3.10078	5.68875	0.00551462	1	0.323004	1	Ccl2; Tlr4; Pycard;
positive regulation of tumor necrosis factor production	3	55	2.32558	9.00518	0.00456568	1	0.323004	1	Jun; Tlr4;
microglial cell activation	2	16	1.55039	20.662	0.00415716	1	0.323004	1	Il1b; Pycard;
positive regulation of interleukin-6 secretion	2	19	1.55039	17.4013	0.00585386	1	0.323004	1	Hspa1a; Hspa1b;
regulation of protein ubiquitination	2	19	1.55039	17.4013	0.00585386	1	0.323004	1	Mt1; Cybb;
cellular response to cadmium ion	2	18	1.55039	18.3675	0.00525848	1	0.323004	1	Calca; Tlr4; Pycard;
defense response to Gram-negative bacterium	3	54	2.32558	9.17192	0.00433568	1	0.323004	1	Gadd45b; Gadd45g;
positive regulation of p38MAPK cascade	2	17	1.55039	19.4473	0.00469279	1	0.323004	1	Mt2A; Mt1;
cellular zinc ion homeostasis	2	18	1.55039	18.3675	0.00525848	1	0.323004	1	Ccl2; Edn1; Sds;
response to amino acid stimulus	3	58	2.32558	8.53948	0.0052995	1	0.323004	1	Cirbp; Noct;
mRNA stabilization	2	19	1.55039	17.4013	0.00585386	1	0.323004	1	Tlr4; S100a9;
astrocyte development	2	17	1.55039	19.4473	0.00469279	1	0.323004	1	Rtel1;
GO:0090657	1	1	0.775194	164.576	0.00607573	1	0.323004	1	Rtel1;
GO:1904506	1	1	0.775194	164.576	0.00607573	1	0.323004	1	Rtel1;
GO:1904535	1	1	0.775194	164.576	0.00607573	1	0.323004	1	Edn1; Calca; Scnn1a;
regulation of blood pressure	3	58	2.32558	8.53948	0.0052995	1	0.323004	1	Il1b; Pik3ap1;
regulation of I-kappaB kinase/NF-kappaB cascade	2	16	1.55039	20.662	0.00415716	1	0.323004	1	Hrasls5;
N-acylphosphatidylethanolamine metabolic process	1	1	0.775194	164.576	0.00607573	1	0.323004	1	Il1b; Tlr4;
positive regulation of NF-kappaB import into nucleus	2	18	1.55039	18.3675	0.00525848	1	0.323004	1	Edn1; Foxc1;
neural crest cell development	2	16	1.55039	20.662	0.00415716	1	0.323004	1	Ccl2; Pycard;
positive regulation of T cell activation	2	17	1.55039	19.4473	0.00469279	1	0.323004	1	Gmps;
GO:1901367	1	1	0.775194	164.576	0.00607573	1	0.323004	1	Egr1; Inhbb;
response to gonadotropin stimulus	2	18	1.55039	18.3675	0.00525848	1	0.323004	1	Mt2A; Mt1;
nitric oxide mediated signal transduction	2	16	1.55039	20.662	0.00415716	1	0.323004	1	Nr4a3; Edn1;
positive regulation of cardiac muscle hypertrophy	2	18	1.55039	18.3675	0.00525848	1	0.323004	1	Spidr;
regulation of establishment of protein localization to chromosome	1	1	0.775194	164.576	0.00607573	1	0.323004	1	Foxc1;
GO:1902038	1	1	0.775194	164.576	0.00607573	1	0.323004	1	Adamts1; Acaca;
cellular response to prostaglandin E stimulus	2	18	1.55039	18.3675	0.00525848	1	0.323004	1	Anxa1;
regulation of interleukin-1 production	1	1	0.775194	164.576	0.00607573	1	0.323004	1	Calca;
vasodilation of artery involved in baroreceptor response to increased systemic arterial blood pressure	1	1	0.775194	164.576	0.00607573	1	0.323004	1	Edn1;
protein kinase C deactivation	1	1	0.775194	164.576	0.00607573	1	0.323004	1	Egr1;
regulation of protein sumoylation	1	1	0.775194	164.576	0.00607573	1	0.323004	1	Egr1;
positive regulation of interleukin-1 beta biosynthetic process	1	1	0.775194	164.576	0.00607573	1	0.323004	1	Egr1;
cellular response to isoquinoline alkaloid	1	1	0.775194	164.576	0.00607573	1	0.323004	1	Egr1;
glomerular mesangial cell proliferation	1	1	0.775194	164.576	0.00607573	1	0.323004	1	Egr1;
positive regulation of glomerular metanephric mesangial cell proliferation	1	1	0.775194	164.576	0.00607573	1	0.323004	1	Egr1;
GO:0098759	1	1	0.775194	164.576	0.00607573	1	0.323004	1	Il1b;
positive regulation of myosin light chain kinase activity	1	1	0.775194	164.576	0.00607573	1	0.323004	1	Inhbb;
negative regulation of hepatocyte growth factor biosynthetic process	1	1	0.775194	164.576	0.00607573	1	0.323004	1	Jak3;
negative regulation of dendritic cell cytokine production	1	1	0.775194	164.576	0.00607573	1	0.323004	1	Jak3;
negative regulation of FasL biosynthetic process	1	1	0.775194	164.576	0.00607573	1	0.323004	1	Myc;
pyruvate transport	1	1	0.775194	164.576	0.00607573	1	0.323004	1	Myc;
lactic acid secretion	1	1	0.775194	164.576	0.00607573	1	0.323004	1	Myc;
fungal-type cell wall polysaccharide metabolic process	1	1	0.775194	164.576	0.00607573	1	0.323004	1	Myc;
positive regulation of metanephric cap mesenchymal cell proliferation	1	1	0.775194	164.576	0.00607573	1	0.323004	1	Myc;
GO:1903841	1	1	0.775194	164.576	0.00607573	1	0.323004	1	Myc;
GO:1904620	1	1	0.775194	164.576	0.00607573	1	0.323004	1	Myc;
GO:1990858	1	1	0.775194	164.576	0.00607573	1	0.323004	1	Ccl2;
positive regulation of leukocyte mediated cytotoxicity	1	1	0.775194	164.576	0.00607573	1	0.323004	1	Ccl2;
helper T cell extravasation	1	1	0.775194	164.576	0.00607573	1	0.323004	1	Sdc4;
GO:1904829	1	1	0.775194	164.576	0.00607573	1	0.323004	1	Phlda1;
FasL biosynthetic process	1	1	0.775194	164.576	0.00607573	1	0.323004	1	Tlr4;
innate immune response-activating signal transduction	1	1	0.775194	164.576	0.00607573	1	0.323004	1	Tlr4;
positive regulation of nucleotide-binding oligomerization domain containing 1 signaling pathway	1	1	0.775194	164.576	0.00607573	1	0.323004	1	Nr4a3;
pyruvate oxidation	1	1	0.775194	164.576	0.00607573	1	0.323004	1	Nr4a3;
positive regulation of mast cell activation by Fc-epsilon receptor signaling pathway	1	1	0.775194	164.576	0.00607573	1	0.323004	1	Nr4a3;
positive regulation of leukocyte apoptotic process	1	1	0.775194	164.576	0.00607573	1	0.323004	1	Csn2;
GO:1903488	1	1	0.775194	164.576	0.00607573	1	0.323004	1	Cxcl1;
positive regulation of neutrophil mediated killing of fungus	1	1	0.775194	164.576	0.00607573	1	0.323004	1	S100a9;
regulation of integrin biosynthetic process	1	1	0.775194	164.576	0.00607573	1	0.323004	1	Plk3;
GO:0044819	1	1	0.775194	164.576	0.00607573	1	0.323004	1	Cyr61;
intussusceptive angiogenesis	1	1	0.775194	164.576	0.00607573	1	0.323004	1	Cflar;
skeletal myofibril assembly	1	1	0.775194	164.576	0.00607573	1	0.323004	1	Cflar;
GO:1903845	1	1	0.775194	164.576	0.00607573	1	0.323004	1	Acaca;
multicellular organismal protein metabolic process	1	1	0.775194	164.576	0.00607573	1	0.323004	1	Klf4;
GO:1904998	1	1	0.775194	164.576	0.00607573	1	0.323004	1	Ppp1r15a;
GO:0036496	1	1	0.775194	164.576	0.00607573	1	0.323004	1	Ppp1r15a;
GO:0072732	1	1	0.775194	164.576	0.00607573	1	0.323004	1	Ppp1r15a;
GO:1903573	1	1	0.775194	164.576	0.00607573	1	0.323004	1	Ppp1r15a;
GO:1903917	1	1	0.775194	164.576	0.00607573	1	0.323004	1	Ppp1r15a;
GO:1904308	1	1	0.775194	164.576	0.00607573	1	0.323004	1	Ppp1r15a;
GO:1904310	1	1	0.775194	164.576	0.00607573	1	0.323004	1	Ppp1r15a;
GO:1904312	1	1	0.775194	164.576	0.00607573	1	0.323004	1	Ppp1r15a;
GO:1904314	1	1	0.775194	164.576	0.00607573	1	0.323004	1	Egr2;
rhombomere 3 formation	1	1	0.775194	164.576	0.00607573	1	0.323004	1	Egr2;
rhombomere 5 formation	1	1	0.775194	164.576	0.00607573	1	0.323004	1	Sik1;
negative regulation of triglyceride biosynthetic process	1	1	0.775194	164.576	0.00607573	1	0.323004	1	Hspa1a; Hspa1b;
GO:1902236	2	20	1.55039	16.5317	0.00647855	1	0.342867	1	Jak3; Limd1; Foxc1; PVR; Sdc4;
cell migration	5	193	3.87597	4.27194	0.0065424	1	0.344694	1	Fos; Jun; Inhbb;
SMAD protein signal transduction	3	63	2.32558	7.86185	0.00667218	1	0.349962	1	Il1b; Jak3; Anxa1;
positive regulation of T cell proliferation	3	64	2.32558	7.73903	0.00696967	1	0.36233	1	Ccl2; Ptprm; Foxc1;
negative regulation of angiogenesis	3	64	2.32558	7.73903	0.00696967	1	0.36233	1	Ccl7; Dlc1; Ccl2; Limd1;
cytoskeleton organization	4	125	3.10078	5.27919	0.00715955	1	0.367326	1	Ccl2; Foxc1;
vascular endothelial growth factor receptor signaling pathway	2	21	1.55039	15.7448	0.00713219	1	0.367326	1	Il1b; Tlr4;
positive regulation of stress-activated MAPK cascade	2	21	1.55039	15.7448	0.00713219	1	0.367326	1	Nfkbia; Klf4; Pycard;
negative regulation of NF-kappaB transcription factor activity	3	65	2.32558	7.61998	0.00727492	1	0.371622	1	Junb; Fos; Csrnp1; Jun; Egr1; Egr2; Nr4a1; Myc; Pitx1; Limd1; Notch3; Foxc1; Zscan12;
regulation of transcription, DNA-dependent	13	996	10.0775	2.14972	0.00762975	1	0.38806	1	Ccl7; Ccl2;
lymphocyte chemotaxis	2	22	1.55039	15.0295	0.0078144	1	0.392356	1	Fos; Jun;
GO:1902895	2	22	1.55039	15.0295	0.0078144	1	0.392356	1	Dusp5; Dusp1;
inactivation of MAPK activity	2	22	1.55039	15.0295	0.0078144	1	0.392356	1	Fos; Jun; Ccl2;
transforming growth factor beta receptor signaling pathway	3	68	2.32558	7.28386	0.00823775	1	0.406661	1	Il1b; Btg2; Casp12;
response to organic nitrogen	3	68	2.32558	7.28386	0.00823775	1	0.406661	1	Jun; Myc; Rasgrf1;
positive regulation of fibroblast proliferation	3	68	2.32558	7.28386	0.00823775	1	0.406661	1	Dusp1; Edn1; Cflar;
response to testosterone stimulus	3	68	2.32558	7.28386	0.00823775	1	0.406661	1	Jun; Edn1;
membrane depolarization	2	23	1.55039	14.3763	0.00852482	1	0.419072	1	Jun; Ccl2; Nr4a1;
positive regulation of endothelial cell proliferation	3	69	2.32558	7.17831	0.00857454	1	0.419759	1	Jak3; Pycard;
positive regulation of activated T cell proliferation	2	24	1.55039	13.7775	0.00926308	1	0.449719	1	Ccl7; Cybb;
cellular response to ethanol	2	24	1.55039	13.7775	0.00926308	1	0.449719	1	Il1b; Myc; Klf4; Noct; Zfp503;
negative regulation of gene expression	5	211	3.87597	3.90753	0.00941974	1	0.455442	1	Il1b; Jun; Egr1;
positive regulation of neuron apoptotic process	3	72	2.32558	6.87926	0.00963297	1	0.463843	1	Hspa1a; Hspa1b;
response to unfolded protein	2	25	1.55039	13.2267	0.0100288	1	0.475116	1	Edn1; Myc;
middle ear morphogenesis	2	25	1.55039	13.2267	0.0100288	1	0.475116	1	Junb; Cyr61;
labyrinthine layer blood vessel development	2	25	1.55039	13.2267	0.0100288	1	0.475116	1	Notch3; Foxc1;
artery morphogenesis	2	25	1.55039	13.2267	0.0100288	1	0.475116	1	Dusp1; Klf4; Tlr4;
response to retinoic acid	3	74	2.32558	6.69335	0.010379	1	0.476044	1	Nr4a3; Jun; Dusp1;
response to hydrogen peroxide	3	78	2.32558	6.35015	0.0119694	1	0.476044	1	Egr2;
rhythmic behavior	1	2	0.775194	82.6976	0.0121148	1	0.476044	1	Ccl2; S100b;
positive regulation of synaptic transmission	2	26	1.55039	12.7181	0.0108217	1	0.476044	1	Rtel1;
telomere maintenance in response to DNA damage	1	2	0.775194	82.6976	0.0121148	1	0.476044	1	Anxa1;
negative regulation of phospholipase A2 activity	1	2	0.775194	82.6976	0.0121148	1	0.476044	1	Anxa1;
myoblast migration involved in skeletal muscle regeneration	1	2	0.775194	82.6976	0.0121148	1	0.476044	1	Jak3;
interleukin-4-mediated signaling pathway	1	2	0.775194	82.6976	0.0121148	1	0.476044	1	Nfkbia;
nucleotide-binding oligomerization domain containing 1 signaling pathway	1	2	0.775194	82.6976	0.0121148	1	0.476044	1	Myc;
G0 to G1 transition	1	2	0.775194	82.6976	0.0121148	1	0.476044	1	Pycard;
positive regulation of antigen processing and presentation of peptide antigen via MHC class II	1	2	0.775194	82.6976	0.0121148	1	0.476044	1	Vnn1;
pantothenate metabolic process	1	2	0.775194	82.6976	0.0121148	1	0.476044	1	Ppp1r15a;
GO:1902310	1	2	0.775194	82.6976	0.0121148	1	0.476044	1	Zfp503;
G1 to G0 transition involved in cell differentiation	1	2	0.775194	82.6976	0.0121148	1	0.476044	1	Rflna;
negative regulation of chondrocyte development	1	2	0.775194	82.6976	0.0121148	1	0.476044	1	Rflna;
GO:0061572	1	2	0.775194	82.6976	0.0121148	1	0.476044	1	Aspn;
negative regulation of tooth mineralization	1	2	0.775194	82.6976	0.0121148	1	0.476044	1	Anxa1;
GO:0036292	1	2	0.775194	82.6976	0.0121148	1	0.476044	1	Ccl2;
cellular response to lipoprotein particle stimulus	1	2	0.775194	82.6976	0.0121148	1	0.476044	1	Cflar;
GO:1903055	1	2	0.775194	82.6976	0.0121148	1	0.476044	1	Foxc1;
GO:1901534	1	2	0.775194	82.6976	0.0121148	1	0.476044	1	Foxc1;
GO:1902257	1	2	0.775194	82.6976	0.0121148	1	0.476044	1	Aqp2;
renal water transport	1	2	0.775194	82.6976	0.0121148	1	0.476044	1	Edn1;
nitric oxide transport	1	2	0.775194	82.6976	0.0121148	1	0.476044	1	Calca;
negative regulation of neurological system process	1	2	0.775194	82.6976	0.0121148	1	0.476044	1	Calca;
positive regulation of interleukin-1 alpha production	1	2	0.775194	82.6976	0.0121148	1	0.476044	1	Egr1;
regulation of progesterone biosynthetic process	1	2	0.775194	82.6976	0.0121148	1	0.476044	1	Edn1;
phospholipase D-activating G-protein coupled receptor signaling pathway	1	2	0.775194	82.6976	0.0121148	1	0.476044	1	Egr1;
cellular response to mycophenolic acid	1	2	0.775194	82.6976	0.0121148	1	0.476044	1	Nr4a3;
positive regulation of mast cell cytokine production	1	2	0.775194	82.6976	0.0121148	1	0.476044	1	Inhbb;
GO:1990636	1	2	0.775194	82.6976	0.0121148	1	0.476044	1	Jun;
leading edge cell differentiation	1	2	0.775194	82.6976	0.0121148	1	0.476044	1	Mt1;
cellular response to chromate	1	2	0.775194	82.6976	0.0121148	1	0.476044	1	Myc;
canonical Wnt receptor signaling pathway involved in positive regulation of wound healing	1	2	0.775194	82.6976	0.0121148	1	0.476044	1	Myc;
GO:1904586	1	2	0.775194	82.6976	0.0121148	1	0.476044	1	Ccl2;
negative regulation of natural killer cell chemotaxis	1	2	0.775194	82.6976	0.0121148	1	0.476044	1	Klf4;
negative regulation of muscle hyperplasia	1	2	0.775194	82.6976	0.0121148	1	0.476044	1	Ccl2;
chemokinesis	1	2	0.775194	82.6976	0.0121148	1	0.476044	1	Ccl2;
cellular response to high density lipoprotein particle stimulus	1	2	0.775194	82.6976	0.0121148	1	0.476044	1	Ccl2;
positive regulation of immune complex clearance by monocytes and macrophages	1	2	0.775194	82.6976	0.0121148	1	0.476044	1	Ccl2;
GO:1905237	1	2	0.775194	82.6976	0.0121148	1	0.476044	1	Tlr4;
nitric oxide production involved in inflammatory response	1	2	0.775194	82.6976	0.0121148	1	0.476044	1	Tlr4;
negative regulation of interleukin-23 production	1	2	0.775194	82.6976	0.0121148	1	0.476044	1	Klf4;
negative regulation of chemokine (C-X-C motif) ligand 2 production	1	2	0.775194	82.6976	0.0121148	1	0.476044	1	S100a9;
neutrophil aggregation	1	2	0.775194	82.6976	0.0121148	1	0.476044	1	Plk3;
positive regulation of proteasomal ubiquitin-dependent protein catabolic process involved in cellular response to hypoxia	1	2	0.775194	82.6976	0.0121148	1	0.476044	1	Acaca;
malonyl-CoA biosynthetic process	1	2	0.775194	82.6976	0.0121148	1	0.476044	1	Cirbp;
GO:1902806	1	2	0.775194	82.6976	0.0121148	1	0.476044	1	Ppp1r15a;
regulation of eIF2 alpha phosphorylation by endoplasmic reticulum stress	1	2	0.775194	82.6976	0.0121148	1	0.476044	1	Ppp1r15a;
cellular response to methyl methanesulfonate	1	2	0.775194	82.6976	0.0121148	1	0.476044	1	Ppp1r15a;
GO:0090648	1	2	0.775194	82.6976	0.0121148	1	0.476044	1	Rnd1; Rab38; Rhob; Arl4a; Rasgrf1;
small GTPase mediated signal transduction	5	226	3.87597	3.64819	0.0124041	1	0.485785	1	Il1b; Cflar; Tlr4; S100b;
positive regulation of I-kappaB kinase/NF-kappaB cascade	4	147	3.10078	4.48916	0.0124626	1	0.486456	1	Jun; Dusp1; Btg2; Klf4;
response to organic substance	4	150	3.10078	4.39938	0.0133373	1	0.514629	1	Scnn1a; Gnb1;
sensory perception of taste	2	29	1.55039	11.4029	0.0133596	1	0.514629	1	Rbm38; Clk1;
regulation of RNA splicing	2	29	1.55039	11.4029	0.0133596	1	0.514629	1	Egr1; Plk3;
regulation of long-term neuronal synaptic plasticity	2	29	1.55039	11.4029	0.0133596	1	0.514629	1	Dusp5; Atf3; Jun; Calca; Pitx1; Klf4; Limd1; Cebpd;
negative regulation of transcription, DNA-dependent	8	517	6.20155	2.54977	0.0137564	1	0.528182	1	Tlr4; Klf2;
negative regulation of interleukin-6 production	2	30	1.55039	11.0229	0.0142575	1	0.540359	1	Myc; Klf4;
positive regulation of telomerase activity	2	30	1.55039	11.0229	0.0142575	1	0.540359	1	Edn1; Calca;
elevation of cytosolic calcium ion concentration involved in phospholipase C-activating G-protein coupled signaling pathway	2	30	1.55039	11.0229	0.0142575	1	0.540359	1	Il1b; Edn1;
response to dexamethasone stimulus	2	30	1.55039	11.0229	0.0142575	1	0.540359	1	Gast; Slc25a25;
response to food	2	31	1.55039	10.6675	0.0151808	1	0.56622	1	Aqp2; Jak3;
positive regulation of calcium ion transport	2	31	1.55039	10.6675	0.0151808	1	0.56622	1	Il1b; Edn1;
positive regulation of mitosis	2	31	1.55039	10.6675	0.0151808	1	0.56622	1	Myc; Tlr4;
positive regulation of DNA binding	2	31	1.55039	10.6675	0.0151808	1	0.56622	1	Atf3; Sds;
gluconeogenesis	2	31	1.55039	10.6675	0.0151808	1	0.56622	1	S100a9;
peptidyl-cysteine S-trans-nitrosylation	1	3	0.775194	55.2233	0.0181175	1	0.576864	1	Nr4a3; Nr4a1;
intracellular receptor mediated signaling pathway	2	33	1.55039	10.0212	0.0171022	1	0.576864	1	Aqp2;
cellular response to water deprivation	1	3	0.775194	55.2233	0.0181175	1	0.576864	1	Ier3;
response to protozoan	1	3	0.775194	55.2233	0.0181175	1	0.576864	1	Ier3;
regulation of DNA repair	1	3	0.775194	55.2233	0.0181175	1	0.576864	1	Edn1;
rhythmic excitation	1	3	0.775194	55.2233	0.0181175	1	0.576864	1	Pycard;
regulation of intrinsic apoptotic signaling pathway	1	3	0.775194	55.2233	0.0181175	1	0.576864	1	Spidr; Rhob;
cellular response to ionizing radiation	2	34	1.55039	9.72651	0.0180997	1	0.576864	1	Hspa1a; Rtel1;
telomere maintenance	2	34	1.55039	9.72651	0.0180997	1	0.576864	1	Vnn1;
biotin metabolic process	1	3	0.775194	55.2233	0.0181175	1	0.576864	1	Pitx1;
branchiomeric skeletal muscle development	1	3	0.775194	55.2233	0.0181175	1	0.576864	1	Edn1;
positive regulation of prostaglandin-endoperoxide synthase activity	1	3	0.775194	55.2233	0.0181175	1	0.576864	1	Pgc;
positive regulation of antibacterial peptide production	1	3	0.775194	55.2233	0.0181175	1	0.576864	1	Egr1;
regulation of transcription from RNA polymerase II promoter in response to hypoxia	1	3	0.775194	55.2233	0.0181175	1	0.576864	1	Rtel1;
GO:1902990	1	3	0.775194	55.2233	0.0181175	1	0.576864	1	Rtel1;
GO:1904358	1	3	0.775194	55.2233	0.0181175	1	0.576864	1	Rtel1;
GO:1904430	1	3	0.775194	55.2233	0.0181175	1	0.576864	1	Slc41a1;
divalent metal ion transport	1	3	0.775194	55.2233	0.0181175	1	0.576864	1	Anxa1;
regulation of leukocyte migration	1	3	0.775194	55.2233	0.0181175	1	0.576864	1	Klf4;
GO:1904798	1	3	0.775194	55.2233	0.0181175	1	0.576864	1	Pitx1; Inhbb;
pituitary gland development	2	34	1.55039	9.72651	0.0180997	1	0.576864	1	PVR;
susceptibility to T cell mediated cytotoxicity	1	3	0.775194	55.2233	0.0181175	1	0.576864	1	Gmps;
GMP biosynthetic process	1	3	0.775194	55.2233	0.0181175	1	0.576864	1	Klf4;
positive regulation of hemoglobin biosynthetic process	1	3	0.775194	55.2233	0.0181175	1	0.576864	1	Sds;
L-serine catabolic process	1	3	0.775194	55.2233	0.0181175	1	0.576864	1	Rflna;
negative regulation of bone mineralization involved in bone maturation	1	3	0.775194	55.2233	0.0181175	1	0.576864	1	Pycard;
myeloid dendritic cell activation involved in immune response	1	3	0.775194	55.2233	0.0181175	1	0.576864	1	Tlr4;
intestinal epithelial structure maintenance	1	3	0.775194	55.2233	0.0181175	1	0.576864	1	Cflar;
GO:1901740	1	3	0.775194	55.2233	0.0181175	1	0.576864	1	Pitx1;
myoblast cell fate commitment	1	3	0.775194	55.2233	0.0181175	1	0.576864	1	Noct;
response to extracellular stimulus	1	3	0.775194	55.2233	0.0181175	1	0.576864	1	Tlr4;
GO:1990268	1	3	0.775194	55.2233	0.0181175	1	0.576864	1	Anxa1;
positive regulation of neutrophil apoptotic process	1	3	0.775194	55.2233	0.0181175	1	0.576864	1	Anxa1;
negative regulation of exocytosis	1	3	0.775194	55.2233	0.0181175	1	0.576864	1	Myc;
canonical Wnt receptor signaling pathway involved in positive regulation of apoptotic process	1	3	0.775194	55.2233	0.0181175	1	0.576864	1	Atf3;
GO:1903984	1	3	0.775194	55.2233	0.0181175	1	0.576864	1	Calca;
negative regulation of calcium ion transport into cytosol	1	3	0.775194	55.2233	0.0181175	1	0.576864	1	Notch3;
glomerular capillary formation	1	3	0.775194	55.2233	0.0181175	1	0.576864	1	Calca;
neurological system process involved in regulation of systemic arterial blood pressure	1	3	0.775194	55.2233	0.0181175	1	0.576864	1	S100b;
negative regulation of skeletal muscle cell differentiation	1	3	0.775194	55.2233	0.0181175	1	0.576864	1	Il1b;
monocyte aggregation	1	3	0.775194	55.2233	0.0181175	1	0.576864	1	Nr4a3;
positive regulation of monocyte aggregation	1	3	0.775194	55.2233	0.0181175	1	0.576864	1	Mcl1;
GO:1903378	1	3	0.775194	55.2233	0.0181175	1	0.576864	1	Myc;
GO:1990859	1	3	0.775194	55.2233	0.0181175	1	0.576864	1	Has1;
extracellular polysaccharide biosynthetic process	1	3	0.775194	55.2233	0.0181175	1	0.576864	1	Cflar;
GO:1904036	1	3	0.775194	55.2233	0.0181175	1	0.576864	1	Egr2;
brain segmentation	1	3	0.775194	55.2233	0.0181175	1	0.576864	1	Il1b;
positive regulation of calcidiol 1-monooxygenase activity	1	3	0.775194	55.2233	0.0181175	1	0.576864	1	Cflar;
GO:1903944	1	3	0.775194	55.2233	0.0181175	1	0.576864	1	Jak3;
negative regulation of T-helper 1 cell differentiation	1	3	0.775194	55.2233	0.0181175	1	0.576864	1	Casp12;
response to anoxia	1	3	0.775194	55.2233	0.0181175	1	0.576864	1	Ccl2;
response to vitamin B3	1	3	0.775194	55.2233	0.0181175	1	0.576864	1	Cyr61;
apoptotic process involved in heart morphogenesis	1	3	0.775194	55.2233	0.0181175	1	0.576864	1	Cybb;
GO:1904845	1	3	0.775194	55.2233	0.0181175	1	0.576864	1	Il1b; Mcl1;
extrinsic apoptotic signaling pathway in absence of ligand	2	35	1.55039	9.44869	0.0191213	1	0.607178	1	Edn1; Anxa1;
cellular response to glucocorticoid stimulus	2	36	1.55039	9.1863	0.0201666	1	0.638644	1	Ccl2; Calca; Atp2b3;
cellular calcium ion homeostasis	3	95	2.32558	5.21393	0.0202219	1	0.638676	1	Junb; Fos;
response to corticosterone stimulus	2	37	1.55039	8.93809	0.0212353	1	0.668883	1	Dusp5; Dusp1; Ptprm;
peptidyl-tyrosine dephosphorylation	3	97	2.32558	5.10643	0.021354	1	0.669035	1	Dlc1; Sdc4; Enah;
neural tube closure	3	97	2.32558	5.10643	0.021354	1	0.669035	1	Mcl1; Klf4; Apold1; Notch3; Gadd45g; Rhob;
cell differentiation	6	356	4.65116	2.77831	0.0217287	1	0.672122	1	Tlr4;
detection of lipopolysaccharide	1	4	0.775194	41.4519	0.024084	1	0.672122	1	Il1b; Edn1;
positive regulation of JUN kinase activity	2	39	1.55039	8.47984	0.0234417	1	0.672122	1	Il1b;
negative regulation of glucose transport	1	4	0.775194	41.4519	0.024084	1	0.672122	1	Myc; Inhbb;
positive regulation of apoptotic signaling pathway	2	39	1.55039	8.47984	0.0234417	1	0.672122	1	Foxc1;
GO:0036438	1	4	0.775194	41.4519	0.024084	1	0.672122	1	Rtel1; Anxa1;
DNA duplex unwinding	2	38	1.55039	8.70294	0.0223271	1	0.672122	1	Fem1b;
epithelial cell maturation involved in prostate gland development	1	4	0.775194	41.4519	0.024084	1	0.672122	1	Nr4a3; Myc;
positive regulation of cell cycle	2	38	1.55039	8.70294	0.0223271	1	0.672122	1	Pik3ap1;
toll-like receptor 7 signaling pathway	1	4	0.775194	41.4519	0.024084	1	0.672122	1	Anxa1;
prolactin secretion	1	4	0.775194	41.4519	0.024084	1	0.672122	1	Anxa1;
granulocyte chemotaxis	1	4	0.775194	41.4519	0.024084	1	0.672122	1	Jak3;
positive regulation of dendritic cell apoptotic process	1	4	0.775194	41.4519	0.024084	1	0.672122	1	Nr4a3;
vestibular reflex	1	4	0.775194	41.4519	0.024084	1	0.672122	1	Foxc1;
GO:1901491	1	4	0.775194	41.4519	0.024084	1	0.672122	1	Il1b;
positive regulation of immature T cell proliferation in thymus	1	4	0.775194	41.4519	0.024084	1	0.672122	1	Il1b;
sequestering of triglyceride	1	4	0.775194	41.4519	0.024084	1	0.672122	1	Klf4;
negative regulation of interleukin-8 biosynthetic process	1	4	0.775194	41.4519	0.024084	1	0.672122	1	Anxa1;
negative regulation of interleukin-8 secretion	1	4	0.775194	41.4519	0.024084	1	0.672122	1	Dlc1;
hindbrain morphogenesis	1	4	0.775194	41.4519	0.024084	1	0.672122	1	Il1b;
negative regulation of adiponectin secretion	1	4	0.775194	41.4519	0.024084	1	0.672122	1	Inhbb;
GO:1904017	1	4	0.775194	41.4519	0.024084	1	0.672122	1	Egr1;
response to norepinephrine stimulus	1	4	0.775194	41.4519	0.024084	1	0.672122	1	Il1b;
negative regulation of branching morphogenesis of a nerve	1	4	0.775194	41.4519	0.024084	1	0.672122	1	Ppp1r15a;
GO:0090650	1	4	0.775194	41.4519	0.024084	1	0.672122	1	Myc;
pathogenesis	1	4	0.775194	41.4519	0.024084	1	0.672122	1	Jak3;
regulation of T cell apoptotic process	1	4	0.775194	41.4519	0.024084	1	0.672122	1	Rab38;
platelet dense granule organization	1	4	0.775194	41.4519	0.024084	1	0.672122	1	Cybb;
GO:0097411	1	4	0.775194	41.4519	0.024084	1	0.672122	1	Pycard;
myeloid dendritic cell activation	1	4	0.775194	41.4519	0.024084	1	0.672122	1	Cybb;
GO:1904044	1	4	0.775194	41.4519	0.024084	1	0.672122	1	Il1b;
negative regulation of lipid metabolic process	1	4	0.775194	41.4519	0.024084	1	0.672122	1	Casp12;
response to iron(III) ion	1	4	0.775194	41.4519	0.024084	1	0.672122	1	Egr2;
rhombomere 3 development	1	4	0.775194	41.4519	0.024084	1	0.672122	1	Edn1;
vein smooth muscle contraction	1	4	0.775194	41.4519	0.024084	1	0.672122	1	Edn1;
response to prostaglandin F stimulus	1	4	0.775194	41.4519	0.024084	1	0.672122	1	Edn1;
cellular response to mineralocorticoid stimulus	1	4	0.775194	41.4519	0.024084	1	0.672122	1	Egr1;
cellular response to heparin	1	4	0.775194	41.4519	0.024084	1	0.672122	1	Inhbb;
positive regulation of ovulation	1	4	0.775194	41.4519	0.024084	1	0.672122	1	Myc;
re-entry into mitotic cell cycle	1	4	0.775194	41.4519	0.024084	1	0.672122	1	Acsbg1;
ovarian follicle atresia	1	4	0.775194	41.4519	0.024084	1	0.672122	1	Nr4a3;
GO:1903208	1	4	0.775194	41.4519	0.024084	1	0.672122	1	Sdc4;
GO:1903553	1	4	0.775194	41.4519	0.024084	1	0.672122	1	Tlr4;
regulation of dendritic cell cytokine production	1	4	0.775194	41.4519	0.024084	1	0.672122	1	Cyr61;
positive regulation of ceramide biosynthetic process	1	4	0.775194	41.4519	0.024084	1	0.672122	1	Cflar;
regulation of necroptosis	1	4	0.775194	41.4519	0.024084	1	0.672122	1	Edn1; Pitx1; Foxc1;
skeletal system development	3	102	2.32558	4.85614	0.0243335	1	0.677474	1	Myc; Cflar;
cellular response to epidermal growth factor stimulus	2	40	1.55039	8.2679	0.0245788	1	0.679475	1	Nr4a1; Rhob;
negative regulation of cell cycle	2	40	1.55039	8.2679	0.0245788	1	0.679475	1	Calca; Ptprm;
positive regulation of vasodilation	2	40	1.55039	8.2679	0.0245788	1	0.679475	1	Dlc1; Klf4; Rhob;
negative regulation of cell migration	3	103	2.32558	4.809	0.024955	1	0.688254	1	Jun; Apold1; Rhob; Ubp1;
angiogenesis	4	183	3.10078	3.6061	0.025584	1	0.699993	1	Cyr61; PVR; Vnn1;
cell-cell adhesion	3	104	2.32558	4.76276	0.025585	1	0.699993	1	Tlr4; Pycard;
response to bacterium	2	41	1.55039	8.06629	0.0257381	1	0.699993	1	Aspn; Rtn4rl1;
negative regulation of JAK-STAT cascade	2	41	1.55039	8.06629	0.0257381	1	0.699993	1	Egr1; Myc;
positive regulation of smooth muscle cell migration	2	41	1.55039	8.06629	0.0257381	1	0.699993	1	Il1b; Egr1; Tlr4;
cellular response to mechanical stimulus	3	104	2.32558	4.76276	0.025585	1	0.699993	1	Junb; Edn1; Myc; Foxc1; Klf2;
in utero embryonic development	5	278	3.87597	2.96582	0.0275411	1	0.702472	1	Tlr4;
positive regulation of NLRP3 inflammasome complex assembly	1	5	0.775194	33.1781	0.0300146	1	0.702472	1	Edn1; Tlr4;
regulation of sensory perception of pain	2	43	1.55039	7.6912	0.0281219	1	0.702472	1	Limd1; Noct;
negative regulation of osteoblast differentiation	2	42	1.55039	7.87428	0.0269192	1	0.702472	1	Il1b; Pycard;
positive regulation of phagocytosis	2	43	1.55039	7.6912	0.0281219	1	0.702472	1	Mt2A;
cellular response to erythropoietin	1	5	0.775194	33.1781	0.0300146	1	0.702472	1	Sik1; Klf4;
regulation of cell differentiation	2	42	1.55039	7.87428	0.0269192	1	0.702472	1	Phf19;
positive regulation of histone H3-K27 methylation	1	5	0.775194	33.1781	0.0300146	1	0.702472	1	Hspa1a; Hspa1b;
cellular response to heat	2	43	1.55039	7.6912	0.0281219	1	0.702472	1	Fem1b;
regulation of ubiquitin-protein ligase activity	1	5	0.775194	33.1781	0.0300146	1	0.702472	1	Nfkbia; Jak3;
cellular response to cytokine stimulus	2	43	1.55039	7.6912	0.0281219	1	0.702472	1	Hspa1a; Hspa1b;
negative regulation of protein ubiquitination	2	42	1.55039	7.87428	0.0269192	1	0.702472	1	Il1b; Dusp1;
negative regulation of MAP kinase activity	2	43	1.55039	7.6912	0.0281219	1	0.702472	1	Il1b; Tlr4;
response to morphine	2	42	1.55039	7.87428	0.0269192	1	0.702472	1	Egr1; Egr2; Tlr4;
response to insulin stimulus	3	105	2.32558	4.71741	0.0262236	1	0.702472	1	Edn1;
positive regulation of sarcomere organization	1	5	0.775194	33.1781	0.0300146	1	0.702472	1	Junb;
osteoblast proliferation	1	5	0.775194	33.1781	0.0300146	1	0.702472	1	Tlr4;
B cell proliferation involved in immune response	1	5	0.775194	33.1781	0.0300146	1	0.702472	1	Ppp1r15a;
GO:1903912	1	5	0.775194	33.1781	0.0300146	1	0.702472	1	Rab38;
phagosome acidification	1	5	0.775194	33.1781	0.0300146	1	0.702472	1	Adamts1;
GO:0044691	1	5	0.775194	33.1781	0.0300146	1	0.702472	1	Nfkbia;
nucleotide-binding oligomerization domain containing 2 signaling pathway	1	5	0.775194	33.1781	0.0300146	1	0.702472	1	Edn1;
positive regulation of odontogenesis	1	5	0.775194	33.1781	0.0300146	1	0.702472	1	Pycard;
positive regulation of cysteine-type endopeptidase activity	1	5	0.775194	33.1781	0.0300146	1	0.702472	1	Foxc1;
glycosaminoglycan metabolic process	1	5	0.775194	33.1781	0.0300146	1	0.702472	1	Pik3ap1;
positive regulation of toll-like receptor signaling pathway	1	5	0.775194	33.1781	0.0300146	1	0.702472	1	Rab38;
GO:1903232	1	5	0.775194	33.1781	0.0300146	1	0.702472	1	Myc;
GO:1901857	1	5	0.775194	33.1781	0.0300146	1	0.702472	1	Dusp1;
regulation of mitotic cell cycle spindle assembly checkpoint	1	5	0.775194	33.1781	0.0300146	1	0.702472	1	Tlr4;
positive regulation of platelet activation	1	5	0.775194	33.1781	0.0300146	1	0.702472	1	Nr4a3;
positive regulation of feeding behavior	1	5	0.775194	33.1781	0.0300146	1	0.702472	1	Pycard;
positive regulation of adaptive immune response	1	5	0.775194	33.1781	0.0300146	1	0.702472	1	Aqp2;
cellular response to mercury ion	1	5	0.775194	33.1781	0.0300146	1	0.702472	1	Spidr;
GO:0072757	1	5	0.775194	33.1781	0.0300146	1	0.702472	1	Anxa1;
positive regulation of T-helper 1 cell differentiation	1	5	0.775194	33.1781	0.0300146	1	0.702472	1	Myc;
GO:1903862	1	5	0.775194	33.1781	0.0300146	1	0.702472	1	Anxa1;
negative regulation of T-helper 2 cell differentiation	1	5	0.775194	33.1781	0.0300146	1	0.702472	1	PVR;
susceptibility to natural killer cell mediated cytotoxicity	1	5	0.775194	33.1781	0.0300146	1	0.702472	1	Inhbb;
positive regulation of follicle-stimulating hormone secretion	1	5	0.775194	33.1781	0.0300146	1	0.702472	1	Dusp1;
negative regulation of meiotic cell cycle	1	5	0.775194	33.1781	0.0300146	1	0.702472	1	Klf4;
post-embryonic camera-type eye development	1	5	0.775194	33.1781	0.0300146	1	0.702472	1	Edn1;
peptide hormone secretion	1	5	0.775194	33.1781	0.0300146	1	0.702472	1	Mt1;
cellular metal ion homeostasis	1	5	0.775194	33.1781	0.0300146	1	0.702472	1	Slc41a1;
cellular magnesium ion homeostasis	1	5	0.775194	33.1781	0.0300146	1	0.702472	1	Klf2;
positive regulation of transcription from RNA polymerase II promoter in response to stress	1	5	0.775194	33.1781	0.0300146	1	0.702472	1	Nfkbia;
cytoplasmic sequestering of NF-kappaB	1	5	0.775194	33.1781	0.0300146	1	0.702472	1	Egr1;
positive regulation of hormone biosynthetic process	1	5	0.775194	33.1781	0.0300146	1	0.702472	1	Pycard;
positive regulation of interleukin-10 secretion	1	5	0.775194	33.1781	0.0300146	1	0.702472	1	Actg2;
mesenchyme migration	1	5	0.775194	33.1781	0.0300146	1	0.702472	1	Edn1;
negative regulation of cellular protein metabolic process	1	5	0.775194	33.1781	0.0300146	1	0.702472	1	Ccl2;
positive regulation of apoptotic cell clearance	1	5	0.775194	33.1781	0.0300146	1	0.702472	1	Nr4a3;
cellular response to catecholamine stimulus	1	5	0.775194	33.1781	0.0300146	1	0.702472	1	S100a9;
positive regulation of peptide secretion	1	5	0.775194	33.1781	0.0300146	1	0.702472	1	Anxa1;
positive regulation of prostaglandin biosynthetic process	1	5	0.775194	33.1781	0.0300146	1	0.702472	1	Anxa1;
GO:0097350	1	5	0.775194	33.1781	0.0300146	1	0.702472	1	Klf4;
negative regulation of response to cytokine stimulus	1	5	0.775194	33.1781	0.0300146	1	0.702472	1	Ccl2;
regulation of vascular endothelial growth factor production	1	5	0.775194	33.1781	0.0300146	1	0.702472	1	Myc;
positive regulation of B cell apoptotic process	1	5	0.775194	33.1781	0.0300146	1	0.702472	1	Myc;
GO:1990646	1	5	0.775194	33.1781	0.0300146	1	0.702472	1	S100a9;
peptidyl-cysteine S-nitrosylation	1	5	0.775194	33.1781	0.0300146	1	0.702472	1	Egr1;
response to carbon monoxide	1	5	0.775194	33.1781	0.0300146	1	0.702472	1	Jun;
cellular response to potassium ion starvation	1	5	0.775194	33.1781	0.0300146	1	0.702472	1	Myc;
flavonoid metabolic process	1	5	0.775194	33.1781	0.0300146	1	0.702472	1	Edn1;
regulation of systemic arterial blood pressure by endothelin	1	5	0.775194	33.1781	0.0300146	1	0.702472	1	Il1b;
regulation of nitric-oxide synthase activity	1	5	0.775194	33.1781	0.0300146	1	0.702472	1	Inhbb;
negative regulation of follicle-stimulating hormone secretion	1	5	0.775194	33.1781	0.0300146	1	0.702472	1	Il1b;
chronic inflammatory response to antigenic stimulus	1	5	0.775194	33.1781	0.0300146	1	0.702472	1	Myc;
transformation of host cell by virus	1	5	0.775194	33.1781	0.0300146	1	0.702472	1	Myc;
cellular response to growth hormone stimulus	1	5	0.775194	33.1781	0.0300146	1	0.702472	1	Rasgrf1;
regulation of Ras protein signal transduction	1	5	0.775194	33.1781	0.0300146	1	0.702472	1	Cxcl1; Hspa1b;
defense response	2	45	1.55039	7.34945	0.0305907	1	0.714533	1	Junb; Fos; Aqp2;
female pregnancy	3	112	2.32558	4.4226	0.0309315	1	0.72106	1	Cyr61; Edn1; Sdc4;
cell-cell signaling	3	113	2.32558	4.38346	0.0316379	1	0.736067	1	Junb; Cyr61;
positive regulation of cell differentiation	2	47	1.55039	7.03677	0.0331422	1	0.765005	1	Myc; Ppp1r15a;
cellular response to UV	2	47	1.55039	7.03677	0.0331422	1	0.765005	1	Plk3; Rasgrf1;
regulation of synaptic plasticity	2	47	1.55039	7.03677	0.0331422	1	0.765005	1	Hspa1a; Egr1;
response to ischemia	2	47	1.55039	7.03677	0.0331422	1	0.765005	1	Apold1;
regulation of endothelial cell differentiation	1	6	0.775194	27.6576	0.0359093	1	0.768486	1	Mt1; S100a9;
response to zinc ion	2	49	1.55039	6.74962	0.035774	1	0.768486	1	Myc;
inner mitochondrial membrane organization	1	6	0.775194	27.6576	0.0359093	1	0.768486	1	Il1b;
positive regulation of lipid catabolic process	1	6	0.775194	27.6576	0.0359093	1	0.768486	1	Ier3;
regulation of nucleocytoplasmic transport	1	6	0.775194	27.6576	0.0359093	1	0.768486	1	Fem1b;
GO:1902041	1	6	0.775194	27.6576	0.0359093	1	0.768486	1	Sik1;
anoikis	1	6	0.775194	27.6576	0.0359093	1	0.768486	1	Foxc1; Sdc4;
ureteric bud development	2	48	1.55039	6.8902	0.0344482	1	0.768486	1	Tlr4;
positive regulation of interleukin-1 production	1	6	0.775194	27.6576	0.0359093	1	0.768486	1	Pik3ap1;
toll-like receptor 9 signaling pathway	1	6	0.775194	27.6576	0.0359093	1	0.768486	1	Sik1;
negative regulation of CREB transcription factor activity	1	6	0.775194	27.6576	0.0359093	1	0.768486	1	Myc;
canonical Wnt receptor signaling pathway involved in negative regulation of apoptotic process	1	6	0.775194	27.6576	0.0359093	1	0.768486	1	Plk3;
Golgi disassembly	1	6	0.775194	27.6576	0.0359093	1	0.768486	1	Ccl2;
cellular response to macrophage colony-stimulating factor stimulus	1	6	0.775194	27.6576	0.0359093	1	0.768486	1	Limd1;
negative regulation of hippo signaling cascade	1	6	0.775194	27.6576	0.0359093	1	0.768486	1	Ccl2; Cflar;
cellular response to estradiol stimulus	2	49	1.55039	6.74962	0.035774	1	0.768486	1	Tlr4;
positive regulation of interleukin-12 biosynthetic process	1	6	0.775194	27.6576	0.0359093	1	0.768486	1	Klf4;
post-embryonic hemopoiesis	1	6	0.775194	27.6576	0.0359093	1	0.768486	1	Ccl7;
positive regulation of natural killer cell chemotaxis	1	6	0.775194	27.6576	0.0359093	1	0.768486	1	Pik3ap1;
toll-like receptor 2 signaling pathway	1	6	0.775194	27.6576	0.0359093	1	0.768486	1	Rhob;
endothelial tube morphogenesis	1	6	0.775194	27.6576	0.0359093	1	0.768486	1	Edn1;
epithelial fluid transport	1	6	0.775194	27.6576	0.0359093	1	0.768486	1	Plk3;
regulation of cell division	1	6	0.775194	27.6576	0.0359093	1	0.768486	1	Sds;
pyruvate biosynthetic process	1	6	0.775194	27.6576	0.0359093	1	0.768486	1	Myc;
regulation of telomere maintenance	1	6	0.775194	27.6576	0.0359093	1	0.768486	1	Cybb;
GO:1990776	1	6	0.775194	27.6576	0.0359093	1	0.768486	1	Cxcl1;
GO:1902035	1	6	0.775194	27.6576	0.0359093	1	0.768486	1	Myc;
positive regulation of ATP biosynthetic process	1	6	0.775194	27.6576	0.0359093	1	0.768486	1	Tlr4;
positive regulation of interferon-beta biosynthetic process	1	6	0.775194	27.6576	0.0359093	1	0.768486	1	Ccl2;
positive regulation of cellular extravasation	1	6	0.775194	27.6576	0.0359093	1	0.768486	1	Cflar;
regulation of satellite cell proliferation	1	6	0.775194	27.6576	0.0359093	1	0.768486	1	Mt2A;
cellular response to interleukin-3	1	6	0.775194	27.6576	0.0359093	1	0.768486	1	Mt2A;
astrocyte activation	1	6	0.775194	27.6576	0.0359093	1	0.768486	1	Edn1;
histamine secretion	1	6	0.775194	27.6576	0.0359093	1	0.768486	1	Rasgrf1;
regulation of Rac protein signal transduction	1	6	0.775194	27.6576	0.0359093	1	0.768486	1	Edn1;
body fluid secretion	1	6	0.775194	27.6576	0.0359093	1	0.768486	1	Edn1;
negative regulation of nitric-oxide synthase biosynthetic process	1	6	0.775194	27.6576	0.0359093	1	0.768486	1	Cyr61;
chondroblast differentiation	1	6	0.775194	27.6576	0.0359093	1	0.768486	1	Il1b;
fever generation	1	6	0.775194	27.6576	0.0359093	1	0.768486	1	Cflar;
positive regulation of glomerular mesangial cell proliferation	1	6	0.775194	27.6576	0.0359093	1	0.768486	1	Jun; Egr1; Noct;
circadian rhythm	3	120	2.32558	4.12778	0.0368185	1	0.78651	1	Egr1; S100b;
long-term synaptic potentiation	2	50	1.55039	6.61465	0.0371193	1	0.791496	1	Egr1; Btg2;
response to electrical stimulus	2	51	1.55039	6.48498	0.0384838	1	0.819105	1	Sik1;
positive regulation of anoikis	1	7	0.775194	23.7122	0.0417685	1	0.83176	1	Cflar;
positive regulation of hepatocyte proliferation	1	7	0.775194	23.7122	0.0417685	1	0.83176	1	Ppp1r15a;
negative regulation of phosphoprotein phosphatase activity	1	7	0.775194	23.7122	0.0417685	1	0.83176	1	Anxa1; S100a9;
actin cytoskeleton reorganization	2	53	1.55039	6.24031	0.0412694	1	0.83176	1	Anxa1;
neutrophil homeostasis	1	7	0.775194	23.7122	0.0417685	1	0.83176	1	Il1b; Egr1;
positive regulation of cell death	2	53	1.55039	6.24031	0.0412694	1	0.83176	1	Fem1b;
branching involved in prostate gland morphogenesis	1	7	0.775194	23.7122	0.0417685	1	0.83176	1	Ppp1r15a;
protein localization in endoplasmic reticulum	1	7	0.775194	23.7122	0.0417685	1	0.83176	1	Pycard;
regulation of tumor necrosis factor-mediated signaling pathway	1	7	0.775194	23.7122	0.0417685	1	0.83176	1	Myc;
cellular response to hydrostatic pressure	1	7	0.775194	23.7122	0.0417685	1	0.83176	1	Foxc1;
mesenchymal cell development	1	7	0.775194	23.7122	0.0417685	1	0.83176	1	Aqp2;
metanephric collecting duct development	1	7	0.775194	23.7122	0.0417685	1	0.83176	1	Myc;
regulation of oxidative phosphorylation	1	7	0.775194	23.7122	0.0417685	1	0.83176	1	Myc;
negative regulation of monocyte differentiation	1	7	0.775194	23.7122	0.0417685	1	0.83176	1	Ccl2;
astrocyte cell migration	1	7	0.775194	23.7122	0.0417685	1	0.83176	1	Nr4a3;
semicircular canal morphogenesis	1	7	0.775194	23.7122	0.0417685	1	0.83176	1	Egr1;
response to follicle-stimulating hormone stimulus	1	7	0.775194	23.7122	0.0417685	1	0.83176	1	Foxc1;
lacrimal gland development	1	7	0.775194	23.7122	0.0417685	1	0.83176	1	Myc;
positive regulation of mitochondrial membrane potential	1	7	0.775194	23.7122	0.0417685	1	0.83176	1	Cflar;
GO:1903427	1	7	0.775194	23.7122	0.0417685	1	0.83176	1	Myc;
negative regulation of cell division	1	7	0.775194	23.7122	0.0417685	1	0.83176	1	Jun;
positive regulation of transcription initiation, DNA-dependent	1	7	0.775194	23.7122	0.0417685	1	0.83176	1	Edn1;
positive regulation of receptor biosynthetic process	1	7	0.775194	23.7122	0.0417685	1	0.83176	1	Hspa1b;
negative regulation of myeloid cell apoptotic process	1	7	0.775194	23.7122	0.0417685	1	0.83176	1	Jun;
positive regulation of monocyte differentiation	1	7	0.775194	23.7122	0.0417685	1	0.83176	1	Ccl2;
negative regulation of glial cell apoptotic process	1	7	0.775194	23.7122	0.0417685	1	0.83176	1	Anxa1;
gliogenesis	1	7	0.775194	23.7122	0.0417685	1	0.83176	1	Jak3;
response to interleukin-4	1	7	0.775194	23.7122	0.0417685	1	0.83176	1	Klf4;
regulation of phosphatidylinositol 3-kinase activity	1	7	0.775194	23.7122	0.0417685	1	0.83176	1	Foxc1;
vascular endothelial growth factor signaling pathway	1	7	0.775194	23.7122	0.0417685	1	0.83176	1	Fos;
conditioned taste aversion	1	7	0.775194	23.7122	0.0417685	1	0.83176	1	Gnb1;
cardiac muscle cell apoptotic process	1	7	0.775194	23.7122	0.0417685	1	0.83176	1	Acaca;
acetyl-CoA metabolic process	1	7	0.775194	23.7122	0.0417685	1	0.83176	1	Anxa1;
regulation of hormone secretion	1	7	0.775194	23.7122	0.0417685	1	0.83176	1	Aqp2;
water homeostasis	1	7	0.775194	23.7122	0.0417685	1	0.83176	1	Sds;
response to cobalamin	1	7	0.775194	23.7122	0.0417685	1	0.83176	1	Has1;
extracellular matrix assembly	1	7	0.775194	23.7122	0.0417685	1	0.83176	1	Il1b;
GO:1903140	1	7	0.775194	23.7122	0.0417685	1	0.83176	1	Ppp1r15a; S100a9;
regulation of translation	2	56	1.55039	5.90606	0.045585	1	0.886154	1	Nr4a3;
positive regulation of glucose transport	1	8	0.775194	20.7518	0.0475924	1	0.886154	1	Casp12;
self proteolysis	1	8	0.775194	20.7518	0.0475924	1	0.886154	1	Il1b;
positive regulation of interleukin-6 biosynthetic process	1	8	0.775194	20.7518	0.0475924	1	0.886154	1	Tlr4;
interleukin-1 beta secretion	1	8	0.775194	20.7518	0.0475924	1	0.886154	1	Fem1b;
epithelial cell maturation	1	8	0.775194	20.7518	0.0475924	1	0.886154	1	Tlr4;
positive regulation of MHC class II biosynthetic process	1	8	0.775194	20.7518	0.0475924	1	0.886154	1	Egr1; Ppp1r15a;
response to cocaine	2	56	1.55039	5.90606	0.045585	1	0.886154	1	Fem1b;
regulation of DNA damage checkpoint	1	8	0.775194	20.7518	0.0475924	1	0.886154	1	Dlc1; Foxc1;
heart morphogenesis	2	56	1.55039	5.90606	0.045585	1	0.886154	1	Edn1;
negative regulation of smooth muscle cell apoptotic process	1	8	0.775194	20.7518	0.0475924	1	0.886154	1	Aspn;
GO:1902617	1	8	0.775194	20.7518	0.0475924	1	0.886154	1	Spidr;
positive regulation of double-strand break repair	1	8	0.775194	20.7518	0.0475924	1	0.886154	1	Pycard;
macropinocytosis	1	8	0.775194	20.7518	0.0475924	1	0.886154	1	Tlr4;
positive regulation of macrophage cytokine production	1	8	0.775194	20.7518	0.0475924	1	0.886154	1	Limd1;
gene silencing by miRNA	1	8	0.775194	20.7518	0.0475924	1	0.886154	1	Myc;
GO:1904628	1	8	0.775194	20.7518	0.0475924	1	0.886154	1	Junb;
embryonic process involved in female pregnancy	1	8	0.775194	20.7518	0.0475924	1	0.886154	1	Klf4;
epidermal cell differentiation	1	8	0.775194	20.7518	0.0475924	1	0.886154	1	Scnn1a;
sodium ion homeostasis	1	8	0.775194	20.7518	0.0475924	1	0.886154	1	Tlr4;
interferon-gamma production	1	8	0.775194	20.7518	0.0475924	1	0.886154	1	Spidr;
cellular response to hydroxyurea	1	8	0.775194	20.7518	0.0475924	1	0.886154	1	Myc;
B cell apoptotic process	1	8	0.775194	20.7518	0.0475924	1	0.886154	1	Nr4a3;
common myeloid progenitor cell proliferation	1	8	0.775194	20.7518	0.0475924	1	0.886154	1	Has1;
negative regulation of fibroblast migration	1	8	0.775194	20.7518	0.0475924	1	0.886154	1	Ppp1r15a;
peptidyl-serine dephosphorylation	1	8	0.775194	20.7518	0.0475924	1	0.886154	1	Tlr4;
positive regulation of interleukin-8 biosynthetic process	1	8	0.775194	20.7518	0.0475924	1	0.886154	1	Il1b;
germ cell programmed cell death	1	8	0.775194	20.7518	0.0475924	1	0.886154	1	Il1b;
positive regulation of granulocyte macrophage colony-stimulating factor production	1	8	0.775194	20.7518	0.0475924	1	0.886154	1	Calca;
negative regulation of smooth muscle contraction	1	8	0.775194	20.7518	0.0475924	1	0.886154	1	Klf2;
Type I pneumocyte differentiation	1	8	0.775194	20.7518	0.0475924	1	0.886154	1	Nfkbia;
negative regulation of macrophage derived foam cell differentiation	1	8	0.775194	20.7518	0.0475924	1	0.886154	1	Nfkbia;
negative regulation of lipid storage	1	8	0.775194	20.7518	0.0475924	1	0.886154	1	Tlr4;
leukotriene metabolic process	1	8	0.775194	20.7518	0.0475924	1	0.886154	1	Slc41a1;
cellular response to magnesium ion	1	8	0.775194	20.7518	0.0475924	1	0.886154	1	Jak3;
enzyme linked receptor protein signaling pathway	1	8	0.775194	20.7518	0.0475924	1	0.886154	1	Foxc1;
paraxial mesoderm formation	1	8	0.775194	20.7518	0.0475924	1	0.886154	1	Cybb;
respiratory burst	1	8	0.775194	20.7518	0.0475924	1	0.886154	1	Klf4;
negative regulation of heterotypic cell-cell adhesion	1	8	0.775194	20.7518	0.0475924	1	0.886154	1	Cyr61;
positive regulation of phospholipase activity	1	8	0.775194	20.7518	0.0475924	1	0.886154	1	Il1b;
positive regulation of fever generation	1	8	0.775194	20.7518	0.0475924	1	0.886154	1	Myc; Gnb1; Foxc1; Rasgrf1;
cell proliferation	4	224	3.10078	2.94608	0.0479489	1	0.891379	1	Ccl2; Calca;
positive regulation of cell adhesion	2	58	1.55039	5.70244	0.0485506	1	0.8983	1	Inhbb; Pik3ap1;
regulation of MAPK cascade	2	58	1.55039	5.70244	0.0485506	1	0.8983	1	Nfkbia; Myc;
GO:0097421	2	58	1.55039	5.70244	0.0485506	1	0.8983	1	Btg2; Spidr; Myc; Plk3;
response to DNA damage stimulus	4	226	3.10078	2.92001	0.0492482	1	0.909776	1	Nr4a3; Nr4a1;
steroid hormone mediated signaling pathway	2	59	1.55039	5.60581	0.050059	1	0.920413	1	Ccl2; Cflar;
cellular response to dexamethasone stimulus	2	59	1.55039	5.60581	0.050059	1	0.920413	1	Cyr61; Sdc4;
positive regulation of protein kinase activity	2	59	1.55039	5.60581	0.050059	1	0.920413	1	Nfkbia;
cytoplasmic sequestering of transcription factor	1	9	0.775194	18.4486	0.0533812	1	0.943121	1	Adamts1; Cflar; S100a9;
positive regulation of neuron projection development	3	138	2.32558	3.58942	0.0519945	1	0.943121	1	Apold1;
endothelial cell activation	1	9	0.775194	18.4486	0.0533812	1	0.943121	1	Nr4a1;
endothelial cell chemotaxis	1	9	0.775194	18.4486	0.0533812	1	0.943121	1	Il1b;
positive regulation of glial cell differentiation	1	9	0.775194	18.4486	0.0533812	1	0.943121	1	Ppp1r15a;
positive regulation of transcription from RNA polymerase I promoter	1	9	0.775194	18.4486	0.0533812	1	0.943121	1	Cirbp;
cellular response to cold	1	9	0.775194	18.4486	0.0533812	1	0.943121	1	Anxa1;
positive regulation of vesicle fusion	1	9	0.775194	18.4486	0.0533812	1	0.943121	1	PVR;
positive regulation of natural killer cell mediated cytotoxicity directed against tumor cell target	1	9	0.775194	18.4486	0.0533812	1	0.943121	1	Ccnl1;
GO:1901409	1	9	0.775194	18.4486	0.0533812	1	0.943121	1	Myc; Foxc1;
ovarian follicle development	2	61	1.55039	5.42204	0.0531261	1	0.943121	1	Egr2;
Schwann cell differentiation	1	9	0.775194	18.4486	0.0533812	1	0.943121	1	Tlr4;
cellular response to lipoteichoic acid	1	9	0.775194	18.4486	0.0533812	1	0.943121	1	Pycard;
negative regulation of interferon-beta production	1	9	0.775194	18.4486	0.0533812	1	0.943121	1	Edn1;
GO:1902074	1	9	0.775194	18.4486	0.0533812	1	0.943121	1	Jun;
SMAD protein import into nucleus	1	9	0.775194	18.4486	0.0533812	1	0.943121	1	Tlr4;
positive regulation of lymphocyte proliferation	1	9	0.775194	18.4486	0.0533812	1	0.943121	1	Il1b;
cellular response to lipid	1	9	0.775194	18.4486	0.0533812	1	0.943121	1	Scnn1a;
regulation of body fluid levels	1	9	0.775194	18.4486	0.0533812	1	0.943121	1	Ier2;
response to fibroblast growth factor stimulus	1	9	0.775194	18.4486	0.0533812	1	0.943121	1	Nr4a3;
positive regulation of fatty acid oxidation	1	9	0.775194	18.4486	0.0533812	1	0.943121	1	Il1b;
negative regulation of glutamate secretion	1	9	0.775194	18.4486	0.0533812	1	0.943121	1	Foxc1;
germ cell migration	1	9	0.775194	18.4486	0.0533812	1	0.943121	1	Scnn1a;
multicellular organismal water homeostasis	1	9	0.775194	18.4486	0.0533812	1	0.943121	1	Cybb;
hydrogen peroxide biosynthetic process	1	9	0.775194	18.4486	0.0533812	1	0.943121	1	Cflar;
skeletal muscle atrophy	1	9	0.775194	18.4486	0.0533812	1	0.943121	1	Btg2; Ptprm; Rasgrf1;
neuron projection development	3	141	2.32558	3.51305	0.0547764	1	0.966318	1	Cirbp; Btg2;
negative regulation of translation	2	63	1.55039	5.24994	0.0562584	1	0.989492	1	Cyr61; Ccrl2;
chemotaxis	2	63	1.55039	5.24994	0.0562584	1	0.989492	1	Pycard;
positive regulation of chemokine secretion	1	10	0.775194	16.6056	0.059135	1	0.991123	1	Il1b;
positive regulation of monocyte chemotactic protein-1 production	1	10	0.775194	16.6056	0.059135	1	0.991123	1	Il1b;
positive regulation of heterotypic cell-cell adhesion	1	10	0.775194	16.6056	0.059135	1	0.991123	1	Egr1;
cellular response to hyperoxia	1	10	0.775194	16.6056	0.059135	1	0.991123	1	Noct;
deadenylation-dependent decapping of nuclear-transcribed mRNA	1	10	0.775194	16.6056	0.059135	1	0.991123	1	Edn1; Casp12;
response to nicotine	2	64	1.55039	5.16792	0.0578484	1	0.991123	1	Rbm38;
DNA damage response, signal transduction by p53 class mediator resulting in cell cycle arrest	1	10	0.775194	16.6056	0.059135	1	0.991123	1	Tlr4;
macrophage activation	1	10	0.775194	16.6056	0.059135	1	0.991123	1	Calca;
antifungal humoral response	1	10	0.775194	16.6056	0.059135	1	0.991123	1	Dlc1;
positive regulation of execution phase of apoptosis	1	10	0.775194	16.6056	0.059135	1	0.991123	1	Aqp2;
actin filament depolymerization	1	10	0.775194	16.6056	0.059135	1	0.991123	1	Foxc1;
regulation of organ growth	1	10	0.775194	16.6056	0.059135	1	0.991123	1	Cyr61;
chorio-allantoic fusion	1	10	0.775194	16.6056	0.059135	1	0.991123	1	Anxa1;
DNA strand renaturation	1	10	0.775194	16.6056	0.059135	1	0.991123	1	Sdc4;
regulation of fibroblast migration	1	10	0.775194	16.6056	0.059135	1	0.991123	1	Ppp1r15a;
negative regulation of protein dephosphorylation	1	10	0.775194	16.6056	0.059135	1	0.991123	1	Cirbp;
stress granule assembly	1	10	0.775194	16.6056	0.059135	1	0.991123	1	Rab38;
endosome to melanosome transport	1	10	0.775194	16.6056	0.059135	1	0.991123	1	Klf4;
epidermis morphogenesis	1	10	0.775194	16.6056	0.059135	1	0.991123	1	Pim3;
histone phosphorylation	1	10	0.775194	16.6056	0.059135	1	0.991123	1	Myc;
GO:1904385	1	10	0.775194	16.6056	0.059135	1	0.991123	1	Il1b;
positive regulation of interleukin-2 biosynthetic process	1	10	0.775194	16.6056	0.059135	1	0.991123	1	Egr2;
facial nerve structural organization	1	10	0.775194	16.6056	0.059135	1	0.991123	1	Jak3;
negative regulation of thymocyte apoptotic process	1	10	0.775194	16.6056	0.059135	1	0.991123	1	Nr4a3;
regulation of smooth muscle cell proliferation	1	10	0.775194	16.6056	0.059135	1	0.991123	1	Myc;
amino acid transport	1	10	0.775194	16.6056	0.059135	1	0.991123	1	Ccl7;
eosinophil chemotaxis	1	10	0.775194	16.6056	0.059135	1	0.991123	1	Klf4;
regulation of axon regeneration	1	10	0.775194	16.6056	0.059135	1	0.991123	1	Vnn1;
positive regulation of T cell differentiation in thymus	1	10	0.775194	16.6056	0.059135	1	0.991123	1	Aqp2;
cell volume homeostasis	1	10	0.775194	16.6056	0.059135	1	0.991123	1	Hspa1b;
negative regulation of vasoconstriction	1	10	0.775194	16.6056	0.059135	1	0.991123	1	Aqp2;
hyperosmotic response	1	10	0.775194	16.6056	0.059135	1	0.991123	1	Myc;
GO:0044752	1	10	0.775194	16.6056	0.059135	1	0.991123	1	Cyr61; Cebpd;
positive regulation of osteoblast differentiation	2	65	1.55039	5.08843	0.0594539	1	0.993633	1	Klf4; Phf19;
stem cell maintenance	2	65	1.55039	5.08843	0.0594539	1	0.993633	1	Cxcl1; Cxcl2; Ccl7; Ccl2; Ccrl2; Gast; Olr1416; Edn1; Olr309; Olr1423; Gnb1;
G-protein coupled receptor signaling pathway	11	1812	8.52713	0.999987	0.546968	1	1	1	Noct;
mRNA processing	1	126	0.775194	1.31912	0.537058	1	1	1	Cyr61; Dlc1; Gast; Gabrq; Ptprm; Sdc4; Anxa1;
signal transduction	7	604	5.42636	1.91004	0.0756471	1	1	1	Srsf7;
RNA splicing	1	90	0.775194	1.84671	0.422843	1	1	1	Rtel1;
replication fork processing	1	24	0.775194	6.92304	0.136138	1	1	1	Olr1416; Olr309; Olr1423;
detection of chemical stimulus involved in sensory perception of smell	3	1203	2.32558	0.41178	0.979468	1	1	1	Adamts1; Pgc; Tmprss4; Cflar; Casp12;
proteolysis	5	462	3.87597	1.78465	0.150768	1	1	1	Notch3; Foxc1;
Notch signaling pathway	2	103	1.55039	3.21133	0.129773	1	1	1	Myc;
protein processing	1	89	0.775194	1.86746	0.4193	1	1	1	Myc; Cflar;
positive regulation of catalytic activity	2	73	1.55039	4.53087	0.0728288	1	1	1	Anxa1;
peptide cross-linking	1	33	0.775194	5.03551	0.182303	1	1	1	Anxa1;
keratinocyte differentiation	1	60	0.775194	2.76991	0.306613	1	1	1	Myc;
glucose metabolic process	1	64	0.775194	2.59682	0.323359	1	1	1	Hspa1a; Hspa1b;
protein stabilization	2	130	1.55039	2.54441	0.187091	1	1	1	Cybb;
oxidation-reduction process	1	656	0.775194	0.253384	0.982768	1	1	1	Cyr61; Has1; Rhob; Sdc4;
cell adhesion	4	300	3.10078	2.19977	0.110422	1	1	1	Ptprm;
homophilic cell adhesion	1	145	0.775194	1.14628	0.587982	1	1	1	Klf4;
negative regulation of smooth muscle cell proliferation	1	40	0.775194	4.15452	0.216509	1	1	1	Kcnc3;
potassium ion transmembrane transport	1	121	0.775194	1.37362	0.52265	1	1	1	Aqp2; Gabrq;
ion transmembrane transport	2	96	1.55039	3.44546	0.115695	1	1	1	Fem1b;
protein ubiquitination	1	336	0.775194	0.494694	0.873061	1	1	1	Edn1; Foxc1;
heart development	2	283	1.55039	1.16886	0.51492	1	1	1	Il1b; Cyr61; Ppp1r15a;
positive regulation of protein phosphorylation	3	183	2.32558	2.70682	0.100643	1	1	1	Usp20;
ubiquitin-dependent protein catabolic process	1	141	0.775194	1.1788	0.577745	1	1	1	Tfpi2;
negative regulation of endopeptidase activity	1	145	0.775194	1.14628	0.587982	1	1	1	Mcl1; Notch3; Gadd45g;
multicellular organismal development	3	242	2.32558	2.04692	0.18257	1	1	1	Aspn; Clk1; Actg2; Foxc1; Srsf7; Phf19; Vnn1;
biological_process	7	1858	5.42636	0.620923	0.941408	1	1	1	Inhbb;
cellular response to starvation	1	61	0.775194	2.72451	0.310837	1	1	1	Pycard;
regulation of autophagy	1	44	0.775194	3.77692	0.235414	1	1	1	Apold1;
lipid transport	1	60	0.775194	2.76991	0.306613	1	1	1	Jak3;
transmembrane receptor protein tyrosine kinase signaling pathway	1	79	0.775194	2.10381	0.382661	1	1	1	Myc;
Wnt receptor signaling pathway	1	122	0.775194	1.36237	0.525566	1	1	1	Klf4; Nfkbiz; Arid5a; Cebpd; Ubp1;
regulation of transcription from RNA polymerase II promoter	5	430	3.87597	1.91746	0.121717	1	1	1	Calca;
neuropeptide signaling pathway	1	93	0.775194	1.78714	0.433344	1	1	1	Cxcl1; Cxcl2; Il1b;
immune response	3	254	2.32558	1.95022	0.20101	1	1	1	Notch3;
GO:0098609	1	205	0.775194	0.810801	0.715034	1	1	1	Pgc;
protein catabolic process	1	36	0.775194	4.616	0.19714	1	1	1	Limd1; Pik3ap1;
phosphorylation	2	137	1.55039	2.41441	0.202497	1	1	1	Olr1416; Olr1423;
sensory perception of smell	2	240	1.55039	1.37827	0.429428	1	1	1	Rhob; Sec23a;
intracellular protein transport	2	203	1.55039	1.62947	0.350047	1	1	1	Sec23a;
ER to Golgi vesicle-mediated transport	1	78	0.775194	2.13078	0.378873	1	1	1	Inhbb;
spermatogenesis	1	358	0.775194	0.464295	0.889236	1	1	1	S100a9;
positive regulation of intrinsic apoptotic signaling pathway	1	31	0.775194	5.36028	0.17226	1	1	1	Tlr4;
response to oxidative stress	1	142	0.775194	1.1705	0.580328	1	1	1	Inhbb;
male gonad development	1	144	0.775194	1.15424	0.585446	1	1	1	Inhbb;
seminiferous tubule development	1	20	0.775194	8.30696	0.114799	1	1	1	Atf3; Jun; Edn1; Myc; S100b;
positive regulation of cell proliferation	5	492	3.87597	1.67584	0.180402	1	1	1	Fos; Tlr4;
response to toxin	2	118	1.55039	2.80314	0.161125	1	1	1	S100a9;
autophagy	1	79	0.775194	2.10381	0.382661	1	1	1	Sik1; Map3k8; Pim3; Calca; Plk3;
protein phosphorylation	5	496	3.87597	1.66232	0.184511	1	1	1	Calca;
adenylate cyclase-activating G-protein coupled receptor signaling pathway	1	54	0.775194	3.07762	0.280719	1	1	1	Pgc;
digestion	1	28	0.775194	5.93439	0.156966	1	1	1	Calca;
feeding behavior	1	35	0.775194	4.74785	0.192224	1	1	1	Calca;
negative regulation of blood pressure	1	38	0.775194	4.37312	0.206883	1	1	1	Egr1;
long-term memory	1	36	0.775194	4.616	0.19714	1	1	1	Egr1; Sds;
response to nutrient levels	2	105	1.55039	3.15016	0.133866	1	1	1	Cyr61;
extracellular matrix organization	1	95	0.775194	1.74952	0.440239	1	1	1	Plk3;
G1/S transition of mitotic cell cycle	1	57	0.775194	2.91567	0.293784	1	1	1	Nfkbia; Myc; Fam46a;
regulation of gene expression	3	221	2.32558	2.24142	0.151545	1	1	1	Cyr61;
ventricular septum development	1	38	0.775194	4.37312	0.206883	1	1	1	Dlc1; Enah;
actin cytoskeleton organization	2	124	1.55039	2.66752	0.174028	1	1	1	Acot1;
fatty acid metabolic process	1	61	0.775194	2.72451	0.310837	1	1	1	Cflar;
negative regulation of cardiac muscle cell apoptotic process	1	27	0.775194	6.1541	0.151806	1	1	1	Pik3ap1;
positive regulation of phosphatidylinositol 3-kinase cascade	1	65	0.775194	2.55687	0.327483	1	1	1	Ccl7; Jun; Dlc1; Ccl2; Rasgrf1;
positive regulation of GTPase activity	5	398	3.87597	2.07163	0.0956345	1	1	1	Myc;
chromatin remodeling	1	74	0.775194	2.24594	0.36349	1	1	1	Cirbp;
negative regulation of cell growth	1	119	0.775194	1.39671	0.516762	1	1	1	Edn1; Rtn4rl1; Anxa1;
cell surface receptor signaling pathway	3	188	2.32558	2.63483	0.106887	1	1	1	PVR;
positive regulation of natural killer cell mediated cytotoxicity	1	26	0.775194	6.3907	0.146615	1	1	1	Jak3;
negative regulation of T cell activation	1	17	0.775194	9.77203	0.0984518	1	1	1	Egr2;
protein export from nucleus	1	29	0.775194	5.72983	0.162095	1	1	1	Foxc1;
somitogenesis	1	55	0.775194	3.02167	0.2851	1	1	1	Fos;
nervous system development	1	226	0.775194	0.735464	0.749595	1	1	1	Scnn1a;
sodium ion transport	1	89	0.775194	1.86746	0.4193	1	1	1	Edn1;
regulation of pH	1	22	0.775194	7.55212	0.125533	1	1	1	Gnb1;
retina development in camera-type eye	1	93	0.775194	1.78714	0.433344	1	1	1	Csn2;
calcium ion transport	1	90	0.775194	1.84671	0.422843	1	1	1	Rtel1;
DNA replication	1	80	0.775194	2.07752	0.386425	1	1	1	Atf3;
cellular response to amino acid starvation	1	29	0.775194	5.72983	0.162095	1	1	1	Anxa1;
positive regulation of G1/S transition of mitotic cell cycle	1	25	0.775194	6.64623	0.141392	1	1	1	Aqp2; Slc41a1; Aspn;
transmembrane transport	3	214	2.32558	2.31473	0.141614	1	1	1	Gnb1;
phospholipase C-activating G-protein coupled receptor signaling pathway	1	59	0.775194	2.81685	0.302362	1	1	1	Tlr4;
negative regulation of tumor necrosis factor production	1	44	0.775194	3.77692	0.235414	1	1	1	Nr4a3; Myc;
positive regulation of epithelial cell proliferation	2	77	1.55039	4.29553	0.0798461	1	1	1	Il1b;
leukocyte migration	1	35	0.775194	4.74785	0.192224	1	1	1	Cxcl1;
cell chemotaxis	1	58	0.775194	2.86541	0.298086	1	1	1	Csn2;
negative regulation of catalytic activity	1	68	0.775194	2.44409	0.339704	1	1	1	Tlr4;
toll-like receptor signaling pathway	1	18	0.775194	9.22944	0.103934	1	1	1	Tlr4;
MyD88-dependent toll-like receptor signaling pathway	1	16	0.775194	10.3824	0.0929365	1	1	1	Tlr4;
regulation of cytokine secretion	1	11	0.775194	15.0974	0.0648542	1	1	1	Nr4a3; Enah;
axon guidance	2	140	1.55039	2.36268	0.209145	1	1	1	Rab38;
vesicle-mediated transport	1	118	0.775194	1.40854	0.513792	1	1	1	Vnn1;
central nervous system development	1	101	0.775194	1.6456	0.460428	1	1	1	Ptprm;
retina layer formation	1	22	0.775194	7.55212	0.125533	1	1	1	Cirbp;
response to UV	1	49	0.775194	3.3916	0.25841	1	1	1	Usp20;
protein deubiquitination	1	71	0.775194	2.34083	0.351705	1	1	1	Calca;
negative regulation of osteoclast differentiation	1	21	0.775194	7.91158	0.120182	1	1	1	Calca;
cytosolic calcium ion homeostasis	1	37	0.775194	4.49128	0.202026	1	1	1	Map3k8;
immune system process	1	25	0.775194	6.64623	0.141392	1	1	1	Plk3;
response to reactive oxygen species	1	20	0.775194	8.30696	0.114799	1	1	1	Jun;
positive regulation of epithelial cell migration	1	35	0.775194	4.74785	0.192224	1	1	1	Ccl2;
response to antibiotic	1	46	0.775194	3.61274	0.244696	1	1	1	Edn1; Pitx1;
cartilage development	2	68	1.55039	4.86397	0.0643613	1	1	1	Plk3;
cytoplasmic microtubule organization	1	40	0.775194	4.15452	0.216509	1	1	1	Btg2;
dentate gyrus development	1	18	0.775194	9.22944	0.103934	1	1	1	Egr1; Inhbb;
cellular response to cAMP	2	74	1.55039	4.46965	0.0745636	1	1	1	Jun;
liver development	1	142	0.775194	1.1705	0.580328	1	1	1	Calca;
endothelial cell proliferation	1	17	0.775194	9.77203	0.0984518	1	1	1	Edn1;
phosphatidylinositol 3-kinase cascade	1	26	0.775194	6.3907	0.146615	1	1	1	Edn1;
cell growth	1	48	0.775194	3.46224	0.253866	1	1	1	Cyr61; Ccl7; Edn1;
positive regulation of cell migration	3	204	2.32558	2.42819	0.127834	1	1	1	Pycard;
regulation of protein stability	1	68	0.775194	2.44409	0.339704	1	1	1	Ppp1r15a; Casp12;
response to endoplasmic reticulum stress	2	80	1.55039	4.13447	0.0852415	1	1	1	Nr4a1;
cellular response to vascular endothelial growth factor stimulus	1	23	0.775194	7.22391	0.130851	1	1	1	Noct;
positive regulation of fat cell differentiation	1	48	0.775194	3.46224	0.253866	1	1	1	Slc25a25;
adipose tissue development	1	35	0.775194	4.74785	0.192224	1	1	1	Casp12;
intrinsic apoptotic signaling pathway in response to endoplasmic reticulum stress	1	33	0.775194	5.03551	0.182303	1	1	1	Il1b; Ccl2;
cellular response to glucose stimulus	2	86	1.55039	3.84605	0.0963485	1	1	1	Edn1;
cellular response to peptide hormone stimulus	1	38	0.775194	4.37312	0.206883	1	1	1	Tfpi2;
cellular response to fluid shear stress	1	17	0.775194	9.77203	0.0984518	1	1	1	Aqp2;
response to salt stress	1	19	0.775194	8.74394	0.109383	1	1	1	Ppp1r15a;
positive regulation of phosphoprotein phosphatase activity	1	14	0.775194	11.8645	0.0818054	1	1	1	Edn1;
positive regulation of cell size	1	17	0.775194	9.77203	0.0984518	1	1	1	Sik1; Jak3; Dusp1; Edn1;
intracellular signal transduction	4	394	3.10078	1.67496	0.218392	1	1	1	Egr2;
myelination	1	54	0.775194	3.07762	0.280719	1	1	1	Adamts1;
integrin-mediated signaling pathway	1	84	0.775194	1.9786	0.401258	1	1	1	Myc;
cellular iron ion homeostasis	1	38	0.775194	4.37312	0.206883	1	1	1	Enah;
actin polymerization or depolymerization	1	12	0.775194	13.8403	0.0705388	1	1	1	Notch3;
tissue regeneration	1	34	0.775194	4.88745	0.187278	1	1	1	Hspa1a; Rtel1;
DNA repair	2	162	1.55039	2.04184	0.258403	1	1	1	Jak3;
B cell differentiation	1	55	0.775194	3.02167	0.2851	1	1	1	Kcnc3;
protein homooligomerization	1	191	0.775194	0.870228	0.689404	1	1	1	Edn1;
respiratory gaseous exchange	1	24	0.775194	6.92304	0.136138	1	1	1	Gmps;
glutamine metabolic process	1	21	0.775194	7.91158	0.120182	1	1	1	Aspn;
negative regulation of transforming growth factor beta receptor signaling pathway	1	54	0.775194	3.07762	0.280719	1	1	1	Fam46a;
regulation of blood coagulation	1	18	0.775194	9.22944	0.103934	1	1	1	Foxc1;
ossification	1	89	0.775194	1.86746	0.4193	1	1	1	Myc;
negative regulation of glucose import	1	15	0.775194	11.0741	0.0873878	1	1	1	Ccnl1;
RNA processing	1	45	0.775194	3.69301	0.240069	1	1	1	S100a9;
GO:0098869	1	69	0.775194	2.40867	0.343729	1	1	1	Apold1;
lipoprotein metabolic process	1	27	0.775194	6.1541	0.151806	1	1	1	Foxc1;
eye development	1	35	0.775194	4.74785	0.192224	1	1	1	Cyr61;
positive regulation of cell-substrate adhesion	1	45	0.775194	3.69301	0.240069	1	1	1	Pycard;
positive regulation of defense response to virus by host	1	109	0.775194	1.52483	0.486228	1	1	1	Pycard;
positive regulation of T cell migration	1	14	0.775194	11.8645	0.0818054	1	1	1	Dlc1; Rasgrf1;
regulation of Rho protein signal transduction	2	81	1.55039	4.08343	0.0870641	1	1	1	Calca;
endothelial cell migration	1	26	0.775194	6.3907	0.146615	1	1	1	Anxa1;
phagocytosis	1	43	0.775194	3.86473	0.23073	1	1	1	Il1b; S100b;
memory	2	91	1.55039	3.63475	0.1059	1	1	1	Nfkbia;
positive regulation of cholesterol efflux	1	14	0.775194	11.8645	0.0818054	1	1	1	Pycard;
regulation of GTPase activity	1	64	0.775194	2.59682	0.323359	1	1	1	Jun;
positive regulation of DNA replication	1	44	0.775194	3.77692	0.235414	1	1	1	Sik1;
cardiac muscle cell differentiation	1	33	0.775194	5.03551	0.182303	1	1	1	Ccl2;
response to tumor necrosis factor	1	35	0.775194	4.74785	0.192224	1	1	1	Acaca;
fatty acid biosynthetic process	1	43	0.775194	3.86473	0.23073	1	1	1	Ier3;
negative regulation of inflammatory response	1	85	0.775194	1.95533	0.40491	1	1	1	Jun;
learning	1	65	0.775194	2.55687	0.327483	1	1	1	Nr4a3;
neuromuscular process controlling balance	1	58	0.775194	2.86541	0.298086	1	1	1	Tlr4;
positive regulation of B cell proliferation	1	40	0.775194	4.15452	0.216509	1	1	1	Il1b;
positive regulation of astrocyte differentiation	1	12	0.775194	13.8403	0.0705388	1	1	1	Notch3;
negative regulation of cell differentiation	1	66	0.775194	2.51814	0.331581	1	1	1	Phf19;
stem cell differentiation	1	34	0.775194	4.88745	0.187278	1	1	1	Cirbp;
positive regulation of translation	1	62	0.775194	2.68057	0.315037	1	1	1	Junb;
trophectodermal cell differentiation	1	21	0.775194	7.91158	0.120182	1	1	1	Klf2;
regulation of gene expression, epigenetic	1	15	0.775194	11.0741	0.0873878	1	1	1	Ier2;
cell motility	1	17	0.775194	9.77203	0.0984518	1	1	1	Fos;
response to gravity	1	16	0.775194	10.3824	0.0929365	1	1	1	Adamts1; Foxc1;
kidney development	2	146	1.55039	2.26559	0.222506	1	1	1	Atp2b3; Foxc1;
brain development	2	296	1.55039	1.11753	0.539078	1	1	1	Cflar;
skeletal muscle tissue development	1	68	0.775194	2.44409	0.339704	1	1	1	Ccl2; Myc;
response to wounding	2	78	1.55039	4.24047	0.0816323	1	1	1	Acaca; Acot1;
lipid metabolic process	2	83	1.55039	3.98505	0.0907442	1	1	1	Jak3; Anxa1;
adaptive immune response	2	69	1.55039	4.79349	0.0660266	1	1	1	Jun;
axon regeneration	1	19	0.775194	8.74394	0.109383	1	1	1	Pycard;
negative regulation of I-kappaB kinase/NF-kappaB cascade	1	41	0.775194	4.05321	0.221278	1	1	1	Cflar;
negative regulation of extrinsic apoptotic signaling pathway	1	43	0.775194	3.86473	0.23073	1	1	1	Hspa1a;
positive regulation of neuron differentiation	1	102	0.775194	1.62947	0.463722	1	1	1	Usp20;
protein K48-linked deubiquitination	1	24	0.775194	6.92304	0.136138	1	1	1	Ccl2;
cellular response to interleukin-6	1	28	0.775194	5.93439	0.156966	1	1	1	Sdc4;
negative regulation of T cell proliferation	1	40	0.775194	4.15452	0.216509	1	1	1	Edn1;
patterning of blood vessels	1	36	0.775194	4.616	0.19714	1	1	1	Nfkbia;
negative regulation of Notch signaling pathway	1	29	0.775194	5.72983	0.162095	1	1	1	Edn1;
sensory perception of pain	1	79	0.775194	2.10381	0.382661	1	1	1	Calca;
response to pain	1	22	0.775194	7.55212	0.125533	1	1	1	Acaca;
protein homotetramerization	1	74	0.775194	2.24594	0.36349	1	1	1	Slc25a25; Atp2b3;
calcium ion transmembrane transport	2	111	1.55039	2.9799	0.146316	1	1	1	Klf2;
cell morphogenesis	1	80	0.775194	2.07752	0.386425	1	1	1	Slc25a25; Foxc1;
camera-type eye development	2	78	1.55039	4.24047	0.0816323	1	1	1	Noct;
GO:0090503	1	23	0.775194	7.22391	0.130851	1	1	1	Pik3ap1;
negative regulation of toll-like receptor signaling pathway	1	12	0.775194	13.8403	0.0705388	1	1	1	Myc;
response to alkaloid	1	14	0.775194	11.8645	0.0818054	1	1	1	Atf3;
GO:1990440	1	11	0.775194	15.0974	0.0648542	1	1	1	Slc41a1;
magnesium ion transport	1	14	0.775194	11.8645	0.0818054	1	1	1	Slc41a1;
GO:1903830	1	14	0.775194	11.8645	0.0818054	1	1	1	Ier3;
negative regulation of systemic arterial blood pressure	1	13	0.775194	12.7765	0.0761892	1	1	1	Ier3;
mitotic cell cycle G2/M transition DNA damage checkpoint	1	19	0.775194	8.74394	0.109383	1	1	1	Ier3;
positive regulation of protein catabolic process	1	59	0.775194	2.81685	0.302362	1	1	1	Ier3;
negative regulation of glycolysis	1	12	0.775194	13.8403	0.0705388	1	1	1	Ier3;
regulation of reactive oxygen species metabolic process	1	26	0.775194	6.3907	0.146615	1	1	1	Nr4a3;
inner ear morphogenesis	1	71	0.775194	2.34083	0.351705	1	1	1	Sdc4;
inner ear receptor stereocilium organization	1	25	0.775194	6.64623	0.141392	1	1	1	Rtel1;
GO:1904355	1	17	0.775194	9.77203	0.0984518	1	1	1	Hspa1a; Btg2; Ier2;
neuron differentiation	3	160	2.32558	3.0959	0.0739851	1	1	1	Aqp2; Dusp1;
response to calcium ion	2	85	1.55039	3.89129	0.0944695	1	1	1	Myc;
branching involved in ureteric bud morphogenesis	1	48	0.775194	3.46224	0.253866	1	1	1	Foxc1;
odontogenesis of dentin-containing tooth	1	64	0.775194	2.59682	0.323359	1	1	1	Rasgrf1;
GO:0090630	1	70	0.775194	2.37426	0.347729	1	1	1	Clk1;
peptidyl-serine phosphorylation	1	149	0.775194	1.11551	0.597973	1	1	1	Rab38;
mitochondrion organization	1	69	0.775194	2.40867	0.343729	1	1	1	Cflar;
skeletal muscle tissue regeneration	1	25	0.775194	6.64623	0.141392	1	1	1	Foxc1;
blood vessel development	1	69	0.775194	2.40867	0.343729	1	1	1	Sik1; Pim3; Clk1;
protein autophosphorylation	3	179	2.32558	2.7673	0.0957583	1	1	1	Dusp1; Ptprm;
protein dephosphorylation	2	111	1.55039	2.9799	0.146316	1	1	1	Rhob;
endosome to lysosome transport	1	40	0.775194	4.15452	0.216509	1	1	1	Klf4;
negative regulation of protein kinase B signaling cascade	1	39	0.775194	4.26102	0.211711	1	1	1	Acaca;
lipid homeostasis	1	41	0.775194	4.05321	0.221278	1	1	1	Ccl2;
positive regulation of protein targeting to membrane	1	28	0.775194	5.93439	0.156966	1	1	1	Nr4a3; Ccl2;
organ regeneration	2	89	1.55039	3.71642	0.102049	1	1	1	Jun;
Ras protein signal transduction	1	57	0.775194	2.91567	0.293784	1	1	1	Jak3; Clk1;
peptidyl-tyrosine phosphorylation	2	113	1.55039	2.92716	0.150518	1	1	1	Il1b; Cybb;
response to nutrient	2	132	1.55039	2.50586	0.191476	1	1	1	Pycard;
tumor necrosis factor-mediated signaling pathway	1	40	0.775194	4.15452	0.216509	1	1	1	Coq10b;
ubiquinone biosynthetic process	1	14	0.775194	11.8645	0.0818054	1	1	1	Anxa1;
response to X-ray	1	31	0.775194	5.36028	0.17226	1	1	1	Myc;
chromosome organization	1	30	0.775194	5.53889	0.167193	1	1	1	Kcnc3;
protein tetramerization	1	45	0.775194	3.69301	0.240069	1	1	1	Clk1;
peptidyl-threonine phosphorylation	1	62	0.775194	2.68057	0.315037	1	1	1	Pycard;
signal transduction by p53 class mediator resulting in induction of apoptosis	1	28	0.775194	5.93439	0.156966	1	1	1	Casp12;
intrinsic apoptotic signaling pathway	1	23	0.775194	7.22391	0.130851	1	1	1	Foxc1;
cardiac muscle cell proliferation	1	14	0.775194	11.8645	0.0818054	1	1	1	Rnd1; Enah;
actin filament organization	2	76	1.55039	4.35204	0.0780724	1	1	1	Tlr4;
positive regulation of peptidyl-tyrosine phosphorylation	1	101	0.775194	1.6456	0.460428	1	1	1	Il1b;
negative regulation of neurogenesis	1	24	0.775194	6.92304	0.136138	1	1	1	Anxa1;
arachidonic acid secretion	1	27	0.775194	6.1541	0.151806	1	1	1	Kcnc3;
regulation of ion transmembrane transport	1	100	0.775194	1.66206	0.457114	1	1	1	Inhbb;
positive regulation of pathway-restricted SMAD protein phosphorylation	1	47	0.775194	3.53589	0.249295	1	1	1	Egr1;
BMP signaling pathway	1	73	0.775194	2.2767	0.359586	1	1	1	Inhbb;
cell development	1	56	0.775194	2.96772	0.289455	1	1	1	Sdc4;
positive regulation of stress fiber assembly	1	46	0.775194	3.61274	0.244696	1	1	1	Sik1;
regulation of sodium ion transport	1	24	0.775194	6.92304	0.136138	1	1	1	Nr4a3;
adult behavior	1	35	0.775194	4.74785	0.192224	1	1	1	Spidr;
double-strand break repair via homologous recombination	1	69	0.775194	2.40867	0.343729	1	1	1	Fos;
positive regulation of osteoclast differentiation	1	22	0.775194	7.55212	0.125533	1	1	1	Tlr4;
skeletal muscle contraction	1	28	0.775194	5.93439	0.156966	1	1	1	Il1b; Tlr4;
activation of MAPK activity	2	78	1.55039	4.24047	0.0816323	1	1	1	Il1b;
positive regulation vascular endothelial growth factor production	1	25	0.775194	6.64623	0.141392	1	1	1	Ccl2;
positive regulation of macrophage chemotaxis	1	14	0.775194	11.8645	0.0818054	1	1	1	Ccl2;
macrophage chemotaxis	1	12	0.775194	13.8403	0.0705388	1	1	1	Ccl2;
positive regulation of monocyte chemotaxis	1	16	0.775194	10.3824	0.0929365	1	1	1	Pycard;
positive regulation of release of cytochrome c from mitochondria	1	31	0.775194	5.36028	0.17226	1	1	1	Jun;
release of cytochrome c from mitochondria	1	24	0.775194	6.92304	0.136138	1	1	1	Myc;
positive regulation of mesenchymal cell proliferation	1	35	0.775194	4.74785	0.192224	1	1	1	Tmprss4;
receptor-mediated endocytosis	1	99	0.775194	1.67884	0.45378	1	1	1	Btg2;
anterior/posterior pattern specification	1	112	0.775194	1.48399	0.495584	1	1	1	Dlc1; Notch3;
forebrain development	2	93	1.55039	3.55659	0.10979	1	1	1	Pitx1;
embryonic hindlimb morphogenesis	1	33	0.775194	5.03551	0.182303	1	1	1	Calca;
positive regulation of ossification	1	22	0.775194	7.55212	0.125533	1	1	1	Csrnp1;
palate development	1	81	0.775194	2.05187	0.390167	1	1	1	Myc; Klf4;
canonical Wnt receptor signaling pathway	2	88	1.55039	3.75865	0.100139	1	1	1	Csrnp1;
face morphogenesis	1	36	0.775194	4.616	0.19714	1	1	1	Inhbb;
cellular response to cholesterol	1	16	0.775194	10.3824	0.0929365	1	1	1	Pycard;
negative regulation of protein serine/threonine kinase activity	1	17	0.775194	9.77203	0.0984518	1	1	1	Aqp2; Anxa1;
response to hormone stimulus	2	96	1.55039	3.44546	0.115695	1	1	1	Ppp1r15a;
positive regulation of peptidyl-serine phosphorylation	1	74	0.775194	2.24594	0.36349	1	1	1	Calca;
positive regulation of macrophage differentiation	1	15	0.775194	11.0741	0.0873878	1	1	1	Rhob;
regulation of cell migration	1	75	0.775194	2.216	0.367371	1	1	1	Noct;
regulation of embryonic development	1	11	0.775194	15.0974	0.0648542	1	1	1	Slc25a25; Klf2;
multicellular organism growth	2	104	1.55039	3.18045	0.131816	1	1	1	Hspa1b;
binding of sperm to zona pellucida	1	35	0.775194	4.74785	0.192224	1	1	1	Jak3;
positive regulation of extrinsic apoptotic signaling pathway in absence of ligand	1	16	0.775194	10.3824	0.0929365	1	1	1	Slc41a1; Scnn1a;
sodium ion transmembrane transport	2	70	1.55039	4.72502	0.0677062	1	1	1	Dlc1;
regulation of actin cytoskeleton organization	1	50	0.775194	3.32378	0.262926	1	1	1	Cyr61;
regulation of cell growth	1	62	0.775194	2.68057	0.315037	1	1	1	Nr4a3;
hippocampus development	1	94	0.775194	1.76813	0.436802	1	1	1	Il1b; Notch3;
negative regulation of neuron differentiation	2	73	1.55039	4.53087	0.0728288	1	1	1	Csrnp2;
negative regulation of phosphatase activity	1	50	0.775194	3.32378	0.262926	1	1	1	Sds;
cellular amino acid metabolic process	1	18	0.775194	9.22944	0.103934	1	1	1	Rab38;
organelle organization	1	13	0.775194	12.7765	0.0761892	1	1	1	Egr1;
response to glucose stimulus	1	104	0.775194	1.59814	0.47025	1	1	1	Csrnp1;
post-embryonic development	1	106	0.775194	1.56799	0.4767	1	1	1	Fos;
cellular response to reactive oxygen species	1	24	0.775194	6.92304	0.136138	1	1	1	Aqp2;
response to starvation	1	53	0.775194	3.13568	0.276311	1	1	1	Pycard;
defense response to virus	1	122	0.775194	1.36237	0.525566	1	1	1	Nr4a3;
GO:1903204	1	16	0.775194	10.3824	0.0929365	1	1	1	Foxc1;
negative regulation of mitotic cell cycle	1	31	0.775194	5.36028	0.17226	1	1	1	Nr4a3;
energy homeostasis	1	17	0.775194	9.77203	0.0984518	1	1	1	Jak3;
T cell homeostasis	1	31	0.775194	5.36028	0.17226	1	1	1	Anxa1;
prostate gland development	1	13	0.775194	12.7765	0.0761892	1	1	1	Phlda1;
forebrain neuron differentiation	1	12	0.775194	13.8403	0.0705388	1	1	1	Spidr;
positive regulation of protein complex assembly	1	19	0.775194	8.74394	0.109383	1	1	1	Plk3;
regulation of cytokinesis	1	24	0.775194	6.92304	0.136138	1	1	1	Il1b;
positive regulation of membrane protein ectodomain proteolysis	1	15	0.775194	11.0741	0.0873878	1	1	1	Rnd1;
negative regulation of cell adhesion	1	42	0.775194	3.95673	0.226019	1	1	1	Egr1;
T cell differentiation	1	40	0.775194	4.15452	0.216509	1	1	1	Klf4;
negative regulation of sequence-specific DNA binding transcription factor activity	1	70	0.775194	2.37426	0.347729	1	1	1	Anxa1;
endocrine pancreas development	1	25	0.775194	6.64623	0.141392	1	1	1	Jak3;
negative regulation of interleukin-12 production	1	15	0.775194	11.0741	0.0873878	1	1	1	Myc;
transcription initiation, DNA-dependent	1	22	0.775194	7.55212	0.125533	1	1	1	Rasgrf1;
regulation of N-methyl-D-aspartate selective glutamate receptor activity	1	16	0.775194	10.3824	0.0929365	1	1	1	Dlc1;
negative regulation of Rho protein signal transduction	1	17	0.775194	9.77203	0.0984518	1	1	1	Pycard;
DNA damage response, signal transduction by p53 class mediator resulting in induction of apoptosis	1	33	0.775194	5.03551	0.182303	1	1	1	Atp2b3;
neural retina development	1	17	0.775194	9.77203	0.0984518	1	1	1	Mcl1;
apoptotic mitochondrial changes	1	24	0.775194	6.92304	0.136138	1	1	1	Cyr61;
wound healing, spreading of cells	1	13	0.775194	12.7765	0.0761892	1	1	1	Ccnl1;
positive regulation of cyclin-dependent protein kinase activity	1	25	0.775194	6.64623	0.141392	1	1	1	Rtel1;
DNA recombination	1	41	0.775194	4.05321	0.221278	1	1	1	Usp20;
protein K63-linked deubiquitination	1	21	0.775194	7.91158	0.120182	1	1	1	Edn1;
multicellular organismal aging	1	19	0.775194	8.74394	0.109383	1	1	1	Arid5a;
chondrocyte differentiation	1	46	0.775194	3.61274	0.244696	1	1	1	Rbm38; Myc;
cell cycle arrest	2	73	1.55039	4.53087	0.0728288	1	1	1	Adamts1;
cellular response to parathyroid hormone stimulus	1	15	0.775194	11.0741	0.0873878	1	1	1	Jun;
monocyte differentiation	1	17	0.775194	9.77203	0.0984518	1	1	1	Nfkbia;
protein import into nucleus, translocation	1	31	0.775194	5.36028	0.17226	1	1	1	Srsf7;
negative regulation of nuclear mRNA splicing, via spliceosome	1	27	0.775194	6.1541	0.151806	1	1	1	Il1b;
social behavior	1	52	0.775194	3.19597	0.271876	1	1	1	Sik1;
negative regulation of gluconeogenesis	1	12	0.775194	13.8403	0.0705388	1	1	1	Calca;
antibacterial humoral response	1	27	0.775194	6.1541	0.151806	1	1	1	Calca;
defense response to Gram-positive bacterium	1	86	0.775194	1.93259	0.408541	1	1	1	Cebpd;
hemopoietic progenitor cell differentiation	1	88	0.775194	1.88867	0.415735	1	1	1	Jun;
outflow tract morphogenesis	1	51	0.775194	3.25862	0.267415	1	1	1	Cyr61;
atrioventricular valve morphogenesis	1	14	0.775194	11.8645	0.0818054	1	1	1	Egr1; Klf4;
cellular response to growth factor stimulus	2	81	1.55039	4.08343	0.0870641	1	1	1	Pycard;
activation of cysteine-type endopeptidase activity	1	11	0.775194	15.0974	0.0648542	1	1	1	Sdc4;
GO:1903543	1	16	0.775194	10.3824	0.0929365	1	1	1	Il1b;
response to ATP	1	23	0.775194	7.22391	0.130851	1	1	1	Rbm38;
3'-UTR-mediated mRNA stabilization	1	14	0.775194	11.8645	0.0818054	1	1	1	Ccl2;
positive regulation of leukocyte migration	1	22	0.775194	7.55212	0.125533	1	1	1	Inhbb;
oocyte development	1	13	0.775194	12.7765	0.0761892	1	1	1	Calca;
negative regulation of ossification	1	22	0.775194	7.55212	0.125533	1	1	1	Klf2;
response to laminar fluid shear stress	1	12	0.775194	13.8403	0.0705388	1	1	1	Anxa1;
negative regulation of protein secretion	1	13	0.775194	12.7765	0.0761892	1	1	1	Tlr4;
positive regulation of interleukin-10 production	1	24	0.775194	6.92304	0.136138	1	1	1	Il1b;
response to stilbenoid	1	15	0.775194	11.0741	0.0873878	1	1	1	Il1b;
negative regulation of lipid catabolic process	1	17	0.775194	9.77203	0.0984518	1	1	1	Limd1;
hippo signaling cascade	1	21	0.775194	7.91158	0.120182	1	1	1	Myc;
negative regulation of fibroblast proliferation	1	35	0.775194	4.74785	0.192224	1	1	1	Egr2;
protein sumoylation	1	26	0.775194	6.3907	0.146615	1	1	1	Junb; Cyr61;
osteoblast differentiation	2	116	1.55039	2.85147	0.156865	1	1	1	Nfkbia;
negative regulation of myeloid cell differentiation	1	21	0.775194	7.91158	0.120182	1	1	1	Myc;
negative regulation of protein binding	1	64	0.775194	2.59682	0.323359	1	1	1	Aqp2;
response to lithium ion	1	23	0.775194	7.22391	0.130851	1	1	1	Rtel1;
positive regulation of telomere maintenance	1	11	0.775194	15.0974	0.0648542	1	1	1	Csn2;
lactation	1	59	0.775194	2.81685	0.302362	1	1	1	Tlr4;
negative regulation of interferon-gamma production	1	29	0.775194	5.72983	0.162095	1	1	1	Tlr4;
positive regulation of chemokine production	1	20	0.775194	8.30696	0.114799	1	1	1	Ccl2;
maternal process involved in female pregnancy	1	39	0.775194	4.26102	0.211711	1	1	1	Btg2;
protein methylation	1	27	0.775194	6.1541	0.151806	1	1	1	Acaca;
tissue homeostasis	1	21	0.775194	7.91158	0.120182	1	1	1	Calca;
neuromuscular junction development	1	36	0.775194	4.616	0.19714	1	1	1	Tlr4;
positive regulation of interferon-beta production	1	25	0.775194	6.64623	0.141392	1	1	1	Aspn;
bone mineralization	1	35	0.775194	4.74785	0.192224	1	1	1	Egr1; Limd1;
negative regulation of canonical Wnt receptor signaling pathway	2	99	1.55039	3.34106	0.121679	1	1	1	Edn1;
cellular response to transforming growth factor beta stimulus	1	79	0.775194	2.10381	0.382661	1	1	1	Myc;
positive regulation of glial cell proliferation	1	16	0.775194	10.3824	0.0929365	1	1	1	Junb;
vasculogenesis	1	68	0.775194	2.44409	0.339704	1	1	1	Calca;
embryo implantation	1	52	0.775194	3.19597	0.271876	1	1	1	Btg2;
positive regulation of nuclear-transcribed mRNA poly(A) tail shortening	1	11	0.775194	15.0974	0.0648542	1	1	1	Pim3;
negative regulation of insulin secretion involved in cellular response to glucose stimulus	1	11	0.775194	15.0974	0.0648542	1	1	1	Nr4a3;
mast cell degranulation	1	11	0.775194	15.0974	0.0648542	1	1	1	Foxc1;
blood vessel remodeling	1	44	0.775194	3.77692	0.235414	1	1	1	Calca;
regulation of heart rate	1	37	0.775194	4.49128	0.202026	1	1	1	Ppp1r15a;
negative regulation of protein processing	1	11	0.775194	15.0974	0.0648542	1	1	1	Myc;
cellular response to estrogen stimulus	1	15	0.775194	11.0741	0.0873878	1	1	1	Dusp1;
negative regulation of MAPK cascade	1	19	0.775194	8.74394	0.109383	1	1	1	Ccl2;
glial cell migration	1	12	0.775194	13.8403	0.0705388	1	1	1	Jun;
negative regulation of DNA binding	1	32	0.775194	5.19282	0.177297	1	1	1	Calca;
activation of protein kinase activity	1	45	0.775194	3.69301	0.240069	1	1	1	Il1b;
positive regulation of cell division	1	37	0.775194	4.49128	0.202026	1	1	1	Egr1;
cellular response to steroid hormone stimulus	1	12	0.775194	13.8403	0.0705388	1	1	1	Dusp1;
mitotic cell cycle arrest	1	13	0.775194	12.7765	0.0761892	1	1	1	Myc;
positive regulation of response to DNA damage stimulus	1	11	0.775194	15.0974	0.0648542	1	1	1	Nr4a3;
gastrulation	1	31	0.775194	5.36028	0.17226	1	1	1	Foxc1;
embryonic heart tube development	1	22	0.775194	7.55212	0.125533	1	1	1	Myc;
cellular response to interferon-alpha	1	12	0.775194	13.8403	0.0705388	1	1	1	Pycard;
positive regulation of interleukin-1 beta secretion	1	21	0.775194	7.91158	0.120182	1	1	1	Calca;
GO:1990090	1	50	0.775194	3.32378	0.262926	1	1	1	Noct;
circadian regulation of gene expression	1	61	0.775194	2.72451	0.310837	1	1	1	Cyr61;
positive regulation of osteoblast proliferation	1	13	0.775194	12.7765	0.0761892	1	1	1	Klf2;
erythrocyte maturation	1	11	0.775194	15.0974	0.0648542	1	1	1	Inhbb;
negative regulation of insulin secretion	1	40	0.775194	4.15452	0.216509	1	1	1	Cflar;
negative regulation of necroptosis	1	12	0.775194	13.8403	0.0705388	1	1	1	Calca;
vasculature development	1	26	0.775194	6.3907	0.146615	1	1	1	PVR;
viral entry into host cell	1	27	0.775194	6.1541	0.151806	1	1	1	Sik1;
entrainment of circadian clock by photoperiod	1	20	0.775194	8.30696	0.114799	1	1	1	Atf3;
cell fate determination	1	19	0.775194	8.74394	0.109383	1	1	1	Cyr61;
reactive oxygen species metabolic process	1	38	0.775194	4.37312	0.206883	1	1	1	Edn1;
positive regulation of MAP kinase activity	1	55	0.775194	3.02167	0.2851	1	1	1	Calca;
leukocyte cell-cell adhesion	1	25	0.775194	6.64623	0.141392	1	1	1	Calca;
receptor internalization	1	42	0.775194	3.95673	0.226019	1	1	1	Egr2;
regulation of ossification	1	21	0.775194	7.91158	0.120182	1	1	1	Gnb1;
protein heterotrimerization	1	19	0.775194	8.74394	0.109383	1	1	1	Btg2;
central nervous system neuron development	1	18	0.775194	9.22944	0.103934	1	1	1	Ptprm;
retinal ganglion cell axon guidance	1	21	0.775194	7.91158	0.120182	1	1	1	Usp20;
regulation of G-protein coupled receptor protein signaling pathway	1	33	0.775194	5.03551	0.182303	1	1	1	Jun;
positive regulation by host of viral transcription	1	13	0.775194	12.7765	0.0761892	1	1	1	Foxc1;
collagen fibril organization	1	39	0.775194	4.26102	0.211711	1	1	1	Ccl2;
positive regulation of collagen biosynthetic process	1	28	0.775194	5.93439	0.156966	1	1	1	Noct;
regulation of circadian rhythm	1	48	0.775194	3.46224	0.253866	1	1	1	Cyr61;
atrial septum morphogenesis	1	14	0.775194	11.8645	0.0818054	1	1	1	Edn1;
dorsal/ventral pattern formation	1	48	0.775194	3.46224	0.253866	1	1	1	Notch3;
neuron fate commitment	1	31	0.775194	5.36028	0.17226	1	1	1	Egr1;
oligodendrocyte differentiation	1	42	0.775194	3.95673	0.226019	1	1	1	Dlc1;
focal adhesion assembly	1	23	0.775194	7.22391	0.130851	1	1	1	Dlc1;
positive regulation of protein dephosphorylation	1	21	0.775194	7.91158	0.120182	1	1	1	Plk3;
positive regulation of intracellular protein transport	1	25	0.775194	6.64623	0.141392	1	1	1	Il1b;
negative regulation of insulin receptor signaling pathway	1	36	0.775194	4.616	0.19714	1	1	1	Junb;
osteoclast differentiation	1	29	0.775194	5.72983	0.162095	1	1	1	Egr1;
cellular response to gamma radiation	1	26	0.775194	6.3907	0.146615	1	1	1	Jun;
eyelid development in camera-type eye	1	15	0.775194	11.0741	0.0873878	1	1	1	Rasgrf1;
positive regulation of Ras protein signal transduction	1	21	0.775194	7.91158	0.120182	1	1	1	Pycard;
positive regulation of actin filament polymerization	1	47	0.775194	3.53589	0.249295	1	1	1	Tlr4;
immunoglobulin mediated immune response	1	14	0.775194	11.8645	0.0818054	1	1	1	Anxa1;
alpha-beta T cell differentiation	1	11	0.775194	15.0974	0.0648542	1	1	1	Anxa1;
hepatocyte differentiation	1	11	0.775194	15.0974	0.0648542	1	1	1	Sik1;
rhythmic process	1	30	0.775194	5.53889	0.167193	1	1	1	Anxa1;
G-protein coupled receptor signaling pathway, coupled to cyclic nucleotide second messenger	1	18	0.775194	9.22944	0.103934	1	1	1	Ptprm;
negative regulation of endothelial cell proliferation	1	31	0.775194	5.36028	0.17226	1	1	1	Ptprm;
negative regulation of endothelial cell migration	1	19	0.775194	8.74394	0.109383	1	1	1	Calca;
regulation of heart contraction	1	26	0.775194	6.3907	0.146615	1	1	1	Foxc1;
ventricular cardiac muscle tissue morphogenesis	1	26	0.775194	6.3907	0.146615	1	1	1	Jak3;
peptidyl-tyrosine autophosphorylation	1	40	0.775194	4.15452	0.216509	1	1	1	Inhbb;
growth	1	28	0.775194	5.93439	0.156966	1	1	1	Nr4a3;
mesoderm formation	1	34	0.775194	4.88745	0.187278	1	1	1	Ccl2;
positive regulation of cell-cell adhesion	1	21	0.775194	7.91158	0.120182	1	1	1	Csrnp1;
platelet-derived growth factor receptor signaling pathway	1	31	0.775194	5.36028	0.17226	1	1	1	Cflar;
execution phase of apoptosis	1	13	0.775194	12.7765	0.0761892	1	1	1	Rab38;
melanosome organization	1	14	0.775194	11.8645	0.0818054	1	1	1	Ccl2;
cellular response to ATP	1	11	0.775194	15.0974	0.0648542	1	1	1	Rnd1;
neuron remodeling	1	12	0.775194	13.8403	0.0705388	1	1	1	Cflar;
GO:1902042	1	22	0.775194	7.55212	0.125533	1	1	1	Calca;
detection of temperature stimulus involved in sensory perception of pain	1	16	0.775194	10.3824	0.0929365	1	1	1	Cebpd;
inner ear development	1	67	0.775194	2.48056	0.335655	1	1	1	Adamts1;
heart trabecula formation	1	15	0.775194	11.0741	0.0873878	1	1	1	Nr4a3;
regulation of energy homeostasis	1	13	0.775194	12.7765	0.0761892	1	1	1	Myc;
hypothalamus development	1	19	0.775194	8.74394	0.109383	1	1	1	Edn1;
inositol phosphate-mediated signaling	1	11	0.775194	15.0974	0.0648542	1	1	1	Inhbb;
female gonad development	1	32	0.775194	5.19282	0.177297	1	1	1	Mcl1;
negative regulation of intrinsic apoptotic signaling pathway	1	27	0.775194	6.1541	0.151806	1	1	1	Nr4a1;
cell migration involved in sprouting angiogenesis	1	17	0.775194	9.77203	0.0984518	1	1	1	Pitx1;
hindlimb morphogenesis	1	14	0.775194	11.8645	0.0818054	1	1	1	Edn1;
positive regulation of urine volume	1	15	0.775194	11.0741	0.0873878	1	1	1	Il1b;
regulation of insulin secretion	1	41	0.775194	4.05321	0.221278	1	1	1	Nfkbia;
response to exogenous dsRNA	1	28	0.775194	5.93439	0.156966	1	1	1	Sdc4;
positive regulation of focal adhesion assembly	1	22	0.775194	7.55212	0.125533	1	1	1	Junb;
decidualization	1	29	0.775194	5.72983	0.162095	1	1	1	Nfkbia;
response to muramyl dipeptide	1	11	0.775194	15.0974	0.0648542	1	1	1	Tlr4;
positive regulation of interleukin-12 production	1	25	0.775194	6.64623	0.141392	1	1	1	Jak3;
negative regulation of interleukin-10 production	1	13	0.775194	12.7765	0.0761892	1	1	1	Limd1;
positive regulation of gene silencing by miRNA	1	11	0.775194	15.0974	0.0648542	1	1	1	Cyr61;
positive regulation of BMP signaling pathway	1	36	0.775194	4.616	0.19714	1	1	1	Dlc1;
activation of phospholipase C activity	1	28	0.775194	5.93439	0.156966	1	1	1	Arid5a;
positive regulation of histone acetylation	1	19	0.775194	8.74394	0.109383	1	1	1	Egr2;
motor axon guidance	1	28	0.775194	5.93439	0.156966	1	1	1	Aqp2;
response to glucagon stimulus	1	15	0.775194	11.0741	0.0873878	1	1	1	Tlr4;
I-kappaB phosphorylation	1	12	0.775194	13.8403	0.0705388	1	1	1	Cybb;
superoxide metabolic process	1	16	0.775194	10.3824	0.0929365	1	1	1	Cxcl1;
positive regulation of sodium ion transport	1	26	0.775194	6.3907	0.146615	1	1	1	Edn1;
blood vessel morphogenesis	1	34	0.775194	4.88745	0.187278	1	1	1	Arl4a;
brown fat cell differentiation	1	33	0.775194	5.03551	0.182303	1	1	1	Rhob;
positive regulation of endothelial cell migration	1	41	0.775194	4.05321	0.221278	1	1	1	Acot1;
acyl-CoA metabolic process	1	28	0.775194	5.93439	0.156966	1	1	1	Mcl1;
negative regulation of anoikis	1	15	0.775194	11.0741	0.0873878	1	1	1	Anxa1;
positive regulation of interleukin-2 production	1	14	0.775194	11.8645	0.0818054	1	1	1	Egr1;
interleukin-1-mediated signaling pathway	1	14	0.775194	11.8645	0.0818054	1	1	1	Anxa1;
response to interleukin-1	1	43	0.775194	3.86473	0.23073	1	1	1	Foxc1;
lymph vessel development	1	13	0.775194	12.7765	0.0761892	1	1	1	Klf4;
negative regulation of phosphatidylinositol 3-kinase cascade	1	12	0.775194	13.8403	0.0705388	1	1	1	Rbm38;
DNA damage response, signal transduction by p53 class mediator resulting in transcription of p21 class mediator	1	17	0.775194	9.77203	0.0984518	1	1	1	Ppp1r15a;
negative regulation of peptidyl-threonine phosphorylation	1	14	0.775194	11.8645	0.0818054	1	1	1	Inhbb;
cellular response to thyroid hormone stimulus	1	16	0.775194	10.3824	0.0929365	1	1	1	Ppp1r15a;
regulation of angiogenesis	1	28	0.775194	5.93439	0.156966	1	1	1	Cyr61;
regulation of ERK1 and ERK2 cascade	1	31	0.775194	5.36028	0.17226	1	1	1	Fos;
cellular response to extracellular stimulus	1	20	0.775194	8.30696	0.114799	1	1	1	Dlc1;
negative regulation of stress fiber assembly	1	18	0.775194	9.22944	0.103934	1	1	1	Acsbg1;
very long-chain fatty acid metabolic process	1	16	0.775194	10.3824	0.0929365	1	1	1	Acsbg1;
long-chain fatty acid metabolic process	1	20	0.775194	8.30696	0.114799	1	1	1	Pycard;
positive regulation of interleukin-8 secretion	1	13	0.775194	12.7765	0.0761892	1	1	1	Cxcl2;
neuron death	1	14	0.775194	11.8645	0.0818054	1	1	1	Rab38;
protein localization in membrane	1	17	0.775194	9.77203	0.0984518	1	1	1	Edn1;
protein kinase C-activating G-protein coupled receptor signaling pathway	1	29	0.775194	5.72983	0.162095	1	1	1	Inhbb;
response to insecticide	1	16	0.775194	10.3824	0.0929365	1	1	1	S100b;
response to methylmercury	1	15	0.775194	11.0741	0.0873878	1	1	1	Zfp503;
neural precursor cell proliferation	1	16	0.775194	10.3824	0.0929365	1	1	1	Jun;
negative regulation of protein autophosphorylation	1	11	0.775194	15.0974	0.0648542	1	1	1	Kcnc3;
regulation of neurotransmitter secretion	1	22	0.775194	7.55212	0.125533	1	1	1	Calca;
positive regulation of adenylate cyclase activity	1	12	0.775194	13.8403	0.0705388	1	1	1	Myc;
pigmentation	1	39	0.775194	4.26102	0.211711	1	1	1	Foxc1;
regulation of blood vessel size	1	12	0.775194	13.8403	0.0705388	1	1	1	Dlc1;
negative regulation of focal adhesion assembly	1	14	0.775194	11.8645	0.0818054	1	1	1	Klf4;
negative regulation of cell migration involved in sprouting angiogenesis	1	12	0.775194	13.8403	0.0705388	1	1	1	Tlr4;
positive regulation of interferon-alpha production	1	11	0.775194	15.0974	0.0648542	1	1	1	Edn1;
glucose transport	1	25	0.775194	6.64623	0.141392	1	1	1	Adamts1;
cellular response to vitamin D	1	20	0.775194	8.30696	0.114799	1	1	1	Calca;
response to yeast	1	16	0.775194	10.3824	0.0929365	1	1	1	Casp12;
cellular response to manganese ion	1	14	0.775194	11.8645	0.0818054	1	1	1	Myc;
positive regulation of DNA biosynthetic process	1	18	0.775194	9.22944	0.103934	1	1	1	Cxcl1;
positive regulation of potassium ion transport	1	13	0.775194	12.7765	0.0761892	1	1	1	Edn1;
prostaglandin biosynthetic process	1	15	0.775194	11.0741	0.0873878	1	1	1	Anxa1;
insulin secretion	1	35	0.775194	4.74785	0.192224	1	1	1	Pycard;
positive regulation of extrinsic apoptotic signaling pathway	1	31	0.775194	5.36028	0.17226	1	1	1	Jun;
negative regulation by host of viral transcription	1	12	0.775194	13.8403	0.0705388	1	1	1	S100b;
astrocyte differentiation	1	12	0.775194	13.8403	0.0705388	1	1	1	Adamts1;
ovulation from ovarian follicle	1	13	0.775194	12.7765	0.0761892	1	1	1	Edn1;
positive regulation of heart rate	1	22	0.775194	7.55212	0.125533	1	1	1	Edn1;
response to leptin stimulus	1	13	0.775194	12.7765	0.0761892	1	1	1	Vnn1;
GO:1902176	1	11	0.775194	15.0974	0.0648542	1	1	1	Edn1;
calcium-mediated signaling	1	50	0.775194	3.32378	0.262926	1	1	1	Aqp2;
response to water deprivation	1	14	0.775194	11.8645	0.0818054	1	1	1	Il1b;
response to L-ascorbic acid	1	14	0.775194	11.8645	0.0818054	1	1	1	Mt1;
response to cadmium ion	1	41	0.775194	4.05321	0.221278	1	1	1	Tlr4;
response to fatty acid	1	39	0.775194	4.26102	0.211711	1	1	1	Egr1;
cellular response to gonadotropin stimulus	1	16	0.775194	10.3824	0.0929365	1	1	1	Egr1;
cellular response to follicle-stimulating hormone stimulus	1	25	0.775194	6.64623	0.141392	1	1	1	Myc;
detection of mechanical stimulus involved in sensory perception of sound	1	18	0.775194	9.22944	0.103934	1	1	1	S100a9;
positive regulation of blood coagulation	1	14	0.775194	11.8645	0.0818054	1	1	1	Casp12;
response to inorganic substance	1	34	0.775194	4.88745	0.187278	1	1	1	Calca;
negative regulation of bone resorption	1	16	0.775194	10.3824	0.0929365	1	1	1	Edn1;
artery smooth muscle contraction	1	11	0.775194	15.0974	0.0648542	1	1	1	Calca;
vasodilation	1	26	0.775194	6.3907	0.146615	1	1	1	Plk3;
response to osmotic stress	1	26	0.775194	6.3907	0.146615	1	1	1	Cyr61;
positive regulation of cartilage development	1	14	0.775194	11.8645	0.0818054	1	1	1	Pycard;
regulation of cysteine-type endopeptidase activity involved in apoptotic process	1	16	0.775194	10.3824	0.0929365	1	1	1	Cxcl2;
response to molecule of bacterial origin	1	11	0.775194	15.0974	0.0648542	1	1	1	Limd1;
osteoblast development	1	21	0.775194	7.91158	0.120182	1	1	1	Btg2;
associative learning	1	37	0.775194	4.49128	0.202026	1	1	1	Calca;
positive regulation of cAMP biosynthetic process	1	49	0.775194	3.3916	0.25841	1	1	1	Casp12;
protein autoprocessing	1	13	0.775194	12.7765	0.0761892	1	1	1	Inhbb;
activin receptor signaling pathway	1	16	0.775194	10.3824	0.0929365	1	1	1	Edn1;
positive regulation of cell growth involved in cardiac muscle cell development	1	13	0.775194	12.7765	0.0761892	1	1	1	Cflar;
cellular response to nitric oxide	1	22	0.775194	7.55212	0.125533	1	1	1	Calca;
G-protein coupled receptor internalization	1	13	0.775194	12.7765	0.0761892	1	1	1	Aqp2;
water transport	1	17	0.775194	9.77203	0.0984518	1	1	1	Slc25a25;
response to dietary excess	1	13	0.775194	12.7765	0.0761892	1	1	1	Tlr4;
negative regulation of interleukin-17 production	1	12	0.775194	13.8403	0.0705388	1	1	1	Il1b;
response to vitamin D	1	30	0.775194	5.53889	0.167193	1	1	1	Klf2;
erythrocyte homeostasis	1	11	0.775194	15.0974	0.0648542	1	1	1	Il1b;
response to carbohydrate stimulus	1	18	0.775194	9.22944	0.103934	1	1	1	Foxc1;
mesenchymal cell differentiation	1	11	0.775194	15.0974	0.0648542	1	1	1	Edn1;
positive regulation of smooth muscle contraction	1	22	0.775194	7.55212	0.125533	1	1	1	Edn1;
response to transforming growth factor beta stimulus	1	13	0.775194	12.7765	0.0761892	1	1	1	Edn1;
positive regulation of hormone secretion	1	16	0.775194	10.3824	0.0929365	1	1	1	Edn1;
negative regulation of hormone secretion	1	14	0.775194	11.8645	0.0818054	1	1	1	Ccl2;
positive regulation of calcium ion import	1	18	0.775194	9.22944	0.103934	1	1	1	Fos;
sleep	1	12	0.775194	13.8403	0.0705388	1	1	1	Dusp1;
negative regulation of DNA biosynthetic process	1	13	0.775194	12.7765	0.0761892	1	1	1	Anxa1;
response to corticosteroid stimulus	1	11	0.775194	15.0974	0.0648542	1	1	1	Hspa1b;
positive regulation of T cell mediated cytotoxicity	1	18	0.775194	9.22944	0.103934	1	1	1	Myc;
cellular response to testosterone stimulus	1	12	0.775194	13.8403	0.0705388	1	1	1	Edn1;
regulation of vasoconstriction	1	17	0.775194	9.77203	0.0984518	1	1	1	Calca;
activation of adenylate cyclase activity	1	22	0.775194	7.55212	0.125533	1	1	1	Edn1;
positive regulation of renal sodium excretion	1	13	0.775194	12.7765	0.0761892	1	1	1	Edn1;
negative regulation of cAMP biosynthetic process	1	19	0.775194	8.74394	0.109383	1	1	1	Cxcl1;
positive regulation of superoxide anion generation	1	12	0.775194	13.8403	0.0705388	1	1	1	Edn1;
vasoconstriction	1	18	0.775194	9.22944	0.103934	1	1	1	Aqp2;
cellular water homeostasis	1	13	0.775194	12.7765	0.0761892	1	1	1	Aqp2;
glycerol transport	1	11	0.775194	15.0974	0.0648542	1	1	1	Aqp2;
cellular response to copper ion	1	13	0.775194	12.7765	0.0761892	1	1	1	Myc;
positive regulation of glycolysis	1	13	0.775194	12.7765	0.0761892	1	1	1

## Sheet: Table S17
Analysis: Biological process
Dataset name: 3 h
Table S17 Enriched biological process for 3h
Number of genes in the dataset: 398
Number of genes in the dataset (which are available in Biological process database) :366
Number of genes in background: 21232
Is analysis quantitative: No
						Corrected p-values
Biological process	No. of genes in the dataset	No.of genes in the background dataset	Percentage of genes	Fold enrichment	P-value (Hypergeometric test)	Bonferroni method	BH method	Q-value (Storey-Tibshirani method)
response to organic cyclic compound	27	266	6.78392	5.41656	1.1339e-12	1.33222e-08	1.33222e-08	7.54827e-08	Fosl1; Sphk1; Cdkn1a; Stat3; Inhbb; Fos; Il1b; Birc2; Timp3; Il1rn; Il6; Anxa1; Junb; Ppp1r15a; Ccnd1; Ptk2; Cd44; Icam1; Nampt; Bcl2l1; Cyp1b1; Ednra; Ptges; Rela; Gucy1a3; Nos3; Plin2;
response to lipopolysaccharide	24	271	6.03015	4.72611	3.59612e-10	4.22509e-06	2.11254e-06	1.19696e-05	Cxcl1; Ccl2; S100a9; Fos; Il1b; S100a8; Serpine1; Il1rn; Il6; Noct; Arg1; Junb; Sod2; Icam1; Bcl2l1; Rps6ka3; Ednra; Ptges; Aqp2; Rela; Nos3; Gch1; Tlr2; Cd14;
response to drug	31	516	7.78894	3.20583	1.38554e-08	0.000162787	5.42622e-05	0.000307447	Fosl1; Cdkn1a; Ccl2; Stat3; Fos; Il1b; Mat2a; Fzd1; Il1rn; Il6; Myc; Top1; Anxa1; Arg1; Junb; Ccnd1; Ptk2; Nfatc2; Txnrd1; Sod2; Icam1; Ada; Bcl2l1; Rela; Itgb1; Calr; Vav3; Nos3; Adora2a; Plin2; Vegfc;
negative regulation of cell proliferation	24	364	6.03015	3.51865	1.1434e-07	0.00134338	0.000335844	0.00190288	Fosl1; Cdkn1a; Hmox1; Il1rl1; Stat3; Runx1; Il1b; Ptpn2; Il6; Adora2b; Gtpbp4; Ppp1r15a; Sod2; Cyp1b1; Ptges; Gdf11; Taf6; Itgb1; Nos3; Adgrg1; Adora2a; Sox7; Vegfc; Tlr2;
response to gamma radiation	9	46	2.26131	10.4465	1.5582e-07	0.00183073	0.000366146	0.00207457	Cxcl1; Cxcl2; Ccl2; Il1b; Myc; Top1; Ccl7; Sod2; Polg;
response to cytokine stimulus	12	97	3.01508	6.60425	2.70984e-07	0.00318379	0.000530632	0.00300654	Fosl1; Stat3; Mcl1; Fos; Serpine1; Il6; Junb; Timp1; Bcl2l1; Ptges; Rela; Nos3;
response to mechanical stimulus	12	100	3.01508	6.40614	3.79642e-07	0.00446041	0.000637201	0.00361035	Fosl1; Hspa1a; Ccl2; Inhbb; Fos; Timp3; Il6; Junb; Ptk2; Rela; Rcan1; Nos3;
positive regulation of apoptotic process	21	328	5.27638	3.41693	1.14921e-06	0.0135021	0.00168776	0.00956277	Fosl1; Sept4; Hmox1; Phlda1; Tnfrsf12a; Il1b; Gadd45b; Il6; Anxa1; Gadd45a; Ppp1r15a; Ddx3x; Tlr3; Nfatc4; Bcl2l1; Cyp1b1; Ip6k2; Itgb1; Nos3; Siah1; Atf6;
cellular response to dexamethasone stimulus	9	59	2.26131	8.1451	1.43346e-06	0.0168417	0.0018713	0.0106027	Ccl2; Cflar; Serpine1; Il6; Arg1; Icam1; Bcl2l1; Nr3c1; Rpl32;
response to corticosterone stimulus	7	37	1.75879	10.1041	4.88941e-06	0.0574457	0.00574457	0.0325484	Fosl1; Cdkn1a; Fos; Junb; Ccnd1; Nr3c1; Nos3;
negative regulation of interleukin-1-mediated signaling pathway	3	3	0.753769	53.3454	6.53819e-06	0.0768172	0.00698338	0.0395675	Il1r2; Il1rn; Il6;
nitric oxide mediated signal transduction	5	16	1.25628	16.6934	8.31513e-06	0.0976944	0.0081412	0.0461277	Mt2A; Mt1; Gucy1b3; Gucy1a3; Nos3;
positive regulation of NF-kappaB transcription factor activity	11	113	2.76382	5.19718	9.19009e-06	0.107974	0.00830572	0.0470598	Hspa1a; Hspa1b; Sphk1; Cflar; Il1b; Il6; Icam1; Tlr3; Rela; Il1rap; Tlr2;
positive regulation of transcription from RNA polymerase II promoter	39	1008	9.79899	2.06447	1.60964e-05	0.189117	0.00859622	0.0487058	Fosl1; Nr4a3; Csrnp1; Ifrd1; Stat3; Ablim1; Crem; Fos; Runx1; Rfxank; Il1b; Tnip2; Ccnl1; Il6; Myc; Atf3; Fhod1; Jag1; Cebpd; Tead1; Junb; Ddx3x; Glis2; Nfatc2; Nampt; Zfp467; Znf639; Tlr3; Egr2; Nfatc4; Rps6ka3; Nr3c1; Rela; Lmo4; Mafk; Klf5; Tlr2; Atf6; Arid5a;
cellular response to drug	10	97	2.51256	5.50446	1.41127e-05	0.16581	0.00859622	0.0487058	Mt2A; Ccl2; Il1b; Serpine1; Myc; Ppp1r15a; Tlr3; Bcl2l1; Ppp1r14a; Ehmt2;
response to ethanol	14	190	3.51759	3.93332	1.49193e-05	0.175286	0.00859622	0.0487058	Hspa1a; Ccl2; Stat3; S100a9; Il1b; S100a8; Birc2; Myc; Ccnd1; Icam1; Atp5g2; Nos3; Ehmt2; Cd14;
positive regulation of inflammatory response	8	60	2.01005	7.12043	1.55143e-05	0.182277	0.00859622	0.0487058	Ccl2; Il1rl1; S100a9; S100a8; Serpine1; Ccl7; Ednra; Tlr2;
neutrophil chemotaxis	8	58	2.01005	7.36592	1.20081e-05	0.141083	0.00859622	0.0487058	Cxcl1; Cxcl2; Ccl2; S100a9; Il1b; S100a8; Ccl7; Vav3;
response to heat	9	76	2.26131	6.32341	1.22776e-05	0.14425	0.00859622	0.0487058	Cxcl1; Hspa1a; Hspa1b; Cxcl2; Ccl2; Il1b; Il6; Eif2b3; Cd14;
positive regulation of interleukin-8 production	6	29	1.50754	11.0516	1.37745e-05	0.161837	0.00859622	0.0487058	Hspa1a; Hspa1b; Il1b; Serpine1; Tlr3; Tlr2;
regulation of angiogenesis	6	28	1.50754	11.4461	1.10992e-05	0.130404	0.00859622	0.0487058	Tnfrsf12a; Serpine1; Adora2b; Ppp1r15a; Plxnd1; Vegfc;
response to hyperoxia	7	43	1.75879	8.69452	1.38921e-05	0.163218	0.00859622	0.0487058	Cdkn1a; Serpine1; Txnrd1; Sod2; Polg; Nos3; Pdpn;
cellular response to interleukin-1	10	100	2.51256	5.33934	1.84817e-05	0.217142	0.00944094	0.0534919	Cxcl2; Ccl2; Inhbb; Serpine1; Il6; Myc; Ccl7; Icam1; Bcl2l1; Rela;
negative regulation of apoptotic process	24	511	6.03015	2.50645	3.97127e-05	0.466585	0.019441	0.110152	Hspa1b; Sphk1; Cdkn1a; Nr4a3; Pim3; Stat3; Mcl1; Cflar; Birc2; Il1rn; Ier3; Il6; Ddx3x; Ptk2; Timp1; Cd44; Sod2; Ada; Bcl2l1; Tbx3; Ednra; Rela; Ndufaf4; Gimap5;
GO:1902895	5	22	1.25628	12.1427	4.56895e-05	0.536806	0.0206464	0.116981	Stat3; Gnl3; Fos; Tead1; Rela;
acute inflammatory response	5	22	1.25628	12.1427	4.56895e-05	0.536806	0.0206464	0.116981	Cxcl1; Il1b; S100a8; Il6; Ptges;
DNA damage response, signal transduction resulting in induction of apoptosis	7	52	1.75879	7.18999	4.98971e-05	0.586242	0.0209372	0.118629	Hmox1; Mcl1; Ier3; Myc; Sod2; Nfatc4; Bcl2l1;
negative regulation of cysteine-type endopeptidase activity involved in apoptotic process	8	70	2.01005	6.10337	4.86336e-05	0.571396	0.0209372	0.118629	Hspa1b; Cflar; Il6; Ddx3x; Cd44; Bcl2l1; Rps6ka3; Adora2a;
GO:1990646	3	5	0.753769	32.0498	6.35706e-05	0.746891	0.0257549	0.145926	Il6; Myc; Bcl2l1;
ribosome biogenesis	6	38	1.50754	8.43478	6.94284e-05	0.815715	0.0271905	0.15406	Gnl3; Gtpbp4; Nvl; Rcl1; Lsg1; Gnl2;
regulation of cell cycle	10	117	2.51256	4.56361	7.18573e-05	0.844252	0.0272339	0.154306	Cdkn1a; Stat3; Gadd45b; Birc2; Gadd45a; Junb; Ccnd1; Srsf5; Itgb1; Cdk17;
chronic inflammatory response	4	13	1.00503	16.4424	7.60499e-05	0.893511	0.0279222	0.158206	Ccl2; S100a9; S100a8; Ptges;
cellular response to organic cyclic compound	10	120	2.51256	4.44953	8.89784e-05	1	0.031679	0.179492	Ccl2; Stat3; Inhbb; Il1b; Serpine1; Myc; Ppp1r15a; Cyp1b1; Nos3; Klf5;
aging	17	313	4.27136	2.89897	9.551e-05	1	0.0320999	0.181876	Ccl2; Stat3; Fos; Timp3; Il6; Arg1; Ppp1r15a; Timp1; Sod2; Ada; Polg; Bcl2l1; Nr3c1; Ednra; Aqp2; Rela; Nos3;
response to estradiol stimulus	13	198	3.26633	3.50499	9.8357e-05	1	0.0320999	0.181876	Cxcl1; Cxcl2; Stat3; Il1b; Myc; Anxa1; Ccnd1; Ptk2; Fcgr2b; Cyp1b1; Nr2f2; Calr; Nos3;
response to cAMP	8	77	2.01005	5.54859	9.67342e-05	1	0.0320999	0.181876	Fosl1; Crem; Fos; Mat2a; Birc2; Top1; Junb; Rela;
response to amino acid stimulus	7	58	1.75879	6.44633	0.000101836	1	0.0323372	0.183221	Ccl2; Timp3; Il6; Arg1; Icam1; Rela; Nos3;
regulation of cell death	4	14	1.00503	15.2687	0.000104898	1	0.0324327	0.183762	Hspa1a; Hspa1b; Ier3; Junb;
cellular response to organic substance	6	41	1.50754	7.81775	0.000107848	1	0.0324898	0.184086	Il1b; Timp3; Ccnd1; Icam1; Egr2; Calr;
regulation of cell proliferation	14	229	3.51759	3.26348	0.000114893	1	0.0337469	0.191208	Cxcl1; Cxcl2; Gnl3; Serpine1; Il6; Sat1; Anxa1; Jag1; Tead1; Junb; Ptk2; Tbx3; Nr3c1; Plcd3;
negative regulation of cell adhesion mediated by integrin	3	6	0.753769	26.7171	0.00012537	1	0.0354355	0.200776	Serpine1; Cyp1b1; Ptpn11;
response to progesterone stimulus	7	60	1.75879	6.23148	0.000126674	1	0.0354355	0.200776	Fosl1; Sphk1; Ccl2; Fos; Junb; Rela; Tlr2;
response to peptide hormone stimulus	10	126	2.51256	4.23766	0.000133745	1	0.0365436	0.207054	Nr4a3; Stat3; Il1b; Anxa1; Arg1; Junb; Timp1; Bcl2l1; Eif2b3; Nos3;
negative regulation of anoikis	4	15	1.00503	14.2515	0.000140931	1	0.0376317	0.21322	Mcl1; Ptk2; Bcl2l1; Itgb1;
response to hypoxia	15	267	3.76884	2.99882	0.000168796	1	0.0431126	0.244274	Hmox1; Ccl2; Cflar; Il1b; Birc2; Itpr1; Sod2; Icam1; Ada; Bcl2l1; Ednra; Nos3; Vegfc; Slc11a2; Tlr2;
positive regulation of cell proliferation	22	492	5.52764	2.3864	0.000167506	1	0.0431126	0.244274	Sphk1; Clcf1; Stat3; Gcnt2; Tbx2; Hbegf; Il6; Myc; Adora2b; Atf3; Ccnd1; Ptk2; Timp1; Bcl2l1; Tbx3; Ednra; Rela; Itgb1; Calr; Ndufaf4; Vegfc; Klf5;
response to glucocorticoid stimulus	10	130	2.51256	4.10728	0.000173114	1	0.0432747	0.245192	Cxcl1; Cdkn1a; Cxcl2; Ccl2; Il1b; Il1rn; Il6; Anxa1; Ccnd1; Slc9a3;
angiogenesis	12	183	3.01508	3.50078	0.000183092	1	0.0448156	0.253923	Hmox1; Serpine1; Sat1; Ptk2; Plxnd1; Cyp1b1; Clic4; Nos3; Adgrg1; Plcd3; Vegfc; Klf5;
endonucleolytic cleavage in ITS1 to separate SSU-rRNA from 5.8S rRNA and LSU-rRNA from tricistronic rRNA transcript (SSU-rRNA, 5.8S rRNA, LSU-rRNA)	3	7	0.753769	22.9058	0.000216345	1	0.0518741	0.293916	Rrs1; Rcl1; Abt1;
cellular response to tumor necrosis factor	10	134	2.51256	3.98469	0.00022181	1	0.0521209	0.295314	Ccl2; Birc2; Il6; Ccl7; Icam1; Bcl2l1; Cyp1b1; Rela; Nos3; Slc11a2;
cellular response to lipopolysaccharide	11	161	2.76382	3.6478	0.000236558	1	0.0544964	0.308774	Cxcl2; Ccl2; Il1b; Serpine1; Tnip2; Il6; Arg1; Icam1; Fcgr2b; Rela; Cd14;
positive regulation of intrinsic apoptotic signaling pathway	5	31	1.25628	8.61853	0.00025662	1	0.0579813	0.328519	Sept4; S100a9; S100a8; Siah1; Bub1;
female pregnancy	9	112	2.26131	4.29107	0.000262148	1	0.0581127	0.329264	Fosl1; Sphk1; Fos; Il1rn; Arg1; Junb; Nampt; Aqp2; Nos3;
negative regulation of transcription, DNA-dependent	22	517	5.52764	2.27101	0.000332997	1	0.0588322	0.33334	Dusp5; Pspc1; Crem; Runx1; Fzd1; Tbx2; Rcor2; Atf3; Zfp281; Cebpd; Glis2; Prickle1; Hdac10; Znf639; Tbx3; Rela; Nr2f2; Snai1; Calr; Mybbp1a; Sox7; Trib3;
response to radiation	6	49	1.50754	6.54164	0.000295674	1	0.0588322	0.33334	Hspa1a; Myc; Sod2; Bcl2l1; Nr3c1; F11r;
response to organic nitrogen	7	68	1.75879	5.49848	0.000279709	1	0.0588322	0.33334	Cdkn1a; Il1b; Birc2; Il1rn; Ccnd1; Ptk2; Bcl2l1;
response to zinc ion	6	49	1.50754	6.54164	0.000295674	1	0.0588322	0.33334	Mt1; S100a9; S100a8; Arg1; Sod2; Slc30a1;
GO:1901029	3	8	0.753769	20.0462	0.000341338	1	0.0588322	0.33334	Hspa1a; Hspa1b; Ier3;
positive regulation of NF-kappaB import into nucleus	4	18	1.00503	11.8776	0.000302166	1	0.0588322	0.33334	Sphk1; Il1b; Tlr3; Tlr2;
relaxation of vascular smooth muscle	3	8	0.753769	20.0462	0.000341338	1	0.0588322	0.33334	Adora2b; Rgs2; Gucy1a3;
cellular response to magnesium ion	3	8	0.753769	20.0462	0.000341338	1	0.0588322	0.33334	Slc41a1; Nr3c1; Nos3;
GO:1902380	2	2	0.502513	53.3454	0.00035052	1	0.0588322	0.33334	Hspa1a; Hspa1b;
GO:1904722	2	2	0.502513	53.3454	0.00035052	1	0.0588322	0.33334	Hspa1a; Hspa1b;
GO:1904579	2	2	0.502513	53.3454	0.00035052	1	0.0588322	0.33334	Bcl2l1; Hnrnpa1;
wound healing involved in inflammatory response	2	2	0.502513	53.3454	0.00035052	1	0.0588322	0.33334	Hmox1; Cd44;
benzene-containing compound metabolic process	2	2	0.502513	53.3454	0.00035052	1	0.0588322	0.33334	Txnrd1; Cyp1b1;
GO:0038172	2	2	0.502513	53.3454	0.00035052	1	0.0588322	0.33334	Il1rl1; Il1rap;
detection of oxygen	2	2	0.502513	53.3454	0.00035052	1	0.0588322	0.33334	Sod2; Slc11a2;
GO:1902202	2	2	0.502513	53.3454	0.00035052	1	0.0588322	0.33334	Ptpn2; Ptpn1;
neutrophil aggregation	2	2	0.502513	53.3454	0.00035052	1	0.0588322	0.33334	S100a9; S100a8;
inflammatory response	15	291	3.76884	2.7515	0.000423574	1	0.0700925	0.397141	Sphk1; Cxcl2; Ccl2; Il1b; S100a8; Il6; Anxa1; Ccl7; Cd44; Tlr3; Rela; Pdpn; Tril; Tlr2; Cd14;
positive regulation of I-kappaB kinase/NF-kappaB cascade	10	147	2.51256	3.63232	0.000466156	1	0.072064	0.408311	Hmox1; Cflar; Il1b; Tnip2; Birc2; Slc20a1; Tradd; Cxxc5; Tlr3; Rela;
cellular senescence	4	20	1.00503	10.6904	0.00046445	1	0.072064	0.408311	Cdkn1a; Tbx2; Tbx3; Calr;
positive regulation of chemokine production	4	20	1.00503	10.6904	0.00046445	1	0.072064	0.408311	Il6; Adora2b; Tlr3; Tlr2;
cellular response to extracellular stimulus	4	20	1.00503	10.6904	0.00046445	1	0.072064	0.408311	Fosl1; Cdkn1a; Fos; Adora2b;
cellular respiration	4	20	1.00503	10.6904	0.00046445	1	0.072064	0.408311	Nr4a3; Coq10b; Tbrg4; Nfatc4;
calcineurin-NFAT signaling cascade	3	9	0.753769	17.8213	0.000504895	1	0.0770391	0.4365	Nfatc2; Nfatc4; Rcan1;
response to arsenic-containing substance	4	21	1.00503	10.1816	0.000565296	1	0.0851495	0.482453	Cdkn1a; Ptk2; Nr3c1; Cyp1b1;
negative regulation of transcription from RNA polymerase II promoter	27	724	6.78392	1.99011	0.000587576	1	0.0866202	0.490786	Nr4a3; Il1b; Otud7b; Ptpn2; Tbx2; Rcor2; Myc; Atf3; Zfp281; Junb; Ccnd1; Cxxc5; Glis2; Nfatc2; Hdac10; Tsc22d3; Nfatc4; Tbx3; Brms1l; Rela; Nr2f2; Snai1; Calr; Trib3; Ehmt2; Klf5; Mypop;
regulation of cell shape	9	125	2.26131	3.84483	0.000589805	1	0.0866202	0.490786	Ccl2; Il6; Anxa1; Ccl7; Ptk2; Icam1; Shroom3; Pdpn; Cdc42ep5;
response to hydrogen peroxide	7	78	1.75879	4.79363	0.000649635	1	0.0942292	0.533898	Fosl1; Nr4a3; Hmox1; Sod2; Ada; Bcl2l1; Rela;
fat cell differentiation	7	79	1.75879	4.73296	0.000701507	1	0.0949624	0.538052	Nr4a3; Inhbb; Steap4; Cebpd; Ccnd1; Ptk2; Egr2;
positive regulation of ERK1 and ERK2 cascade	11	182	2.76382	3.22693	0.000670314	1	0.0949624	0.538052	Ccl2; Cflar; Il1b; Gcnt2; Il6; Ccl7; Cd44; Icam1; Ednra; Ptpn11; Tlr2;
cellular response to hydrogen peroxide	7	79	1.75879	4.73296	0.000701507	1	0.0949624	0.538052	Sphk1; Serpine1; Il6; Anxa1; Arg1; Cyp1b1; Rela;
positive regulation of heterotypic cell-cell adhesion	3	10	0.753769	16.0409	0.000711268	1	0.0949624	0.538052	Il1b; Gcnt2; Cd44;
positive regulation of cell cycle	5	38	1.25628	7.03132	0.000680842	1	0.0949624	0.538052	Fosl1; Nr4a3; Myc; Tbx3; Calr;
GO:1902042	4	22	1.00503	9.719	0.000680764	1	0.0949624	0.538052	Hmox1; Cflar; Serpine1; Icam1;
cellular response to leptin stimulus	3	10	0.753769	16.0409	0.000711268	1	0.0949624	0.538052	Nr4a3; Stat3; Inhbb;
regulation of blood pressure	6	58	1.50754	5.52674	0.000742942	1	0.0980767	0.555697	Hmox1; Cacna1c; Sod2; Ednra; Gucy1a3; Gch1;
transcription from RNA polymerase II promoter	18	408	4.52261	2.35472	0.000752864	1	0.0982822	0.556862	Nr4a3; Stat3; Fos; Runx1; Myc; Cebpd; Tead1; Junb; Glis2; Nfatc2; Ddx21; Znf639; Egr2; Abt1; Rela; Lmo4; Mafk; Klf5;
in utero embryonic development	14	278	3.51759	2.68828	0.000818798	1	0.104566	0.592465	Fosl1; Speg; Runx1; Myc; Junb; Slc30a1; Zfand5; Ada; Bcl2l1; Tbx3; Ednra; Nr2f2; Itgb1; Nos3;
response to vitamin E	4	23	1.00503	9.29662	0.00081198	1	0.104566	0.592465	Arg1; Ccnd1; Srsf2; Ada;
cytokine-mediated signaling pathway	9	132	2.26131	3.64095	0.000872991	1	0.108467	0.614568	Ccl2; Il1rl1; Il1r2; Il1b; Il1rn; Il6; Cd44; Rela; Il1rap;
positive regulation of B cell proliferation	5	40	1.25628	6.67984	0.000865597	1	0.108467	0.614568	Cdkn1a; Clcf1; Nfatc2; Ada; Vav3;
positive regulation of smooth muscle cell proliferation	7	82	1.75879	4.55983	0.000877042	1	0.108467	0.614568	Nr4a3; Hmox1; Hbegf; Il6; Myc; Ptk2; Nampt;
response to bacterium	5	41	1.25628	6.51696	0.00097084	1	0.117319	0.664721	Il6; Fcgr2b; Rela; Tlr2; Cd14;
rRNA modification	2	3	0.502513	35.6227	0.00103848	1	0.117319	0.664721	Nop58; Nop56;
cellular response to triacyl bacterial lipopeptide	2	3	0.502513	35.6227	0.00103848	1	0.117319	0.664721	Tlr2; Cd14;
cellular heat acclimation	2	3	0.502513	35.6227	0.00103848	1	0.117319	0.664721	Hspa1a; Hspa1b;
positive regulation of neutrophil apoptotic process	2	3	0.502513	35.6227	0.00103848	1	0.117319	0.664721	Anxa1; Cd44;
GO:1903984	2	3	0.502513	35.6227	0.00103848	1	0.117319	0.664721	Timp3; Atf3;
monocyte aggregation	2	3	0.502513	35.6227	0.00103848	1	0.117319	0.664721	Il1b; Cd44;
positive regulation of monocyte aggregation	2	3	0.502513	35.6227	0.00103848	1	0.117319	0.664721	Nr4a3; Cd44;
GO:1904036	2	3	0.502513	35.6227	0.00103848	1	0.117319	0.664721	Hmox1; Cflar;
positive regulation of neutrophil chemotaxis	4	25	1.00503	8.55318	0.00112618	1	0.126015	0.713992	Cxcl1; Cxcl2; Il1b; Ednra;
positive regulation of nitric oxide biosynthetic process	5	43	1.25628	6.21392	0.00120946	1	0.132803	0.752455	Il1b; Il6; Sod2; Icam1; Tlr2;
cellular response to heat	5	43	1.25628	6.21392	0.00120946	1	0.132803	0.752455	Hspa1a; Hspa1b; Cdkn1a; Hmox1; Nos3;
regulation of mitochondrial membrane permeability	3	12	0.753769	13.3697	0.0012681	1	0.137953	0.781633	Stat3; Bcl2l1; Gimap5;
endothelial cell migration	4	26	1.00503	8.22434	0.00131143	1	0.141358	0.800929	Ptk2; Plxnd1; Cyp1b1; Nos3;
endoplasmic reticulum unfolded protein response	5	45	1.25628	5.9378	0.00148886	1	0.157591	0.892904	Ptpn1; Atf3; Ppp1r15a; Ccnd1; Atf6;
defense response	5	45	1.25628	5.9378	0.00148886	1	0.157591	0.892904	Cxcl1; Hspa1b; Tlr3; Fcgr2b; Rela;
positive regulation of angiogenesis	8	116	2.01005	3.68328	0.00155358	1	0.162973	0.9234	Sphk1; Hmox1; Runx1; Il1b; Serpine1; Cyp1b1; Nos3; Vegfc;
cellular response to zinc ion	3	13	0.753769	12.342	0.00162571	1	0.167548	0.94932	Mt2; Mt2A; Mt1;
negative regulation of growth	3	13	0.753769	12.342	0.00162571	1	0.167548	0.94932	Mt2; Mt2A; Mt1;
positive regulation of gene expression	16	369	4.0201	2.31446	0.00173514	1	0.17727	1	Hspa1a; Hspa1b; Stat3; Il1b; Serpine1; Il6; Myc; Atf3; Ppp1r15a; Ddx3x; Nfatc2; Cd44; Tlr3; Calr; Hnrnpa1; Tlr2;
response to axon injury	5	47	1.25628	5.68518	0.00181306	1	0.183635	1	Arg1; Txnrd1; Sod2; Uck2; Nos3;
cellular response to diacyl bacterial lipopeptide	2	4	0.502513	26.7392	0.00205118	1	0.185379	1	Tlr2; Cd14;
cellular response to platelet-derived growth factor stimulus	4	29	1.00503	7.37384	0.0019933	1	0.185379	1	Has1; Ccl2; Serpine1; Myc;
leukocyte migration involved in inflammatory response	3	14	0.753769	11.4611	0.00204048	1	0.185379	1	Ccl2; S100a9; S100a8;
mammary placode formation	2	4	0.502513	26.7392	0.00205118	1	0.185379	1	Tbx2; Tbx3;
endonucleolytic cleavage in 5'-ETS of tricistronic rRNA transcript (SSU-rRNA, 5.8S rRNA, LSU-rRNA)	2	4	0.502513	26.7392	0.00205118	1	0.185379	1	Rcl1; Abt1;
positive regulation of nucleotide-binding oligomerization domain containing 2 signaling pathway	2	4	0.502513	26.7392	0.00205118	1	0.185379	1	Hspa1a; Hspa1b;
GO:0090557	3	14	0.753769	11.4611	0.00204048	1	0.185379	1	Icam1; F11r; Afdn;
response to manganese ion	3	14	0.753769	11.4611	0.00204048	1	0.185379	1	Arg1; Sod2; Slc11a2;
cadmium ion transmembrane transport	2	4	0.502513	26.7392	0.00205118	1	0.185379	1	Slc30a1; Slc11a2;
detoxification of copper ion	2	4	0.502513	26.7392	0.00205118	1	0.185379	1	Mt2A; Mt1;
negative regulation of membrane potential	2	4	0.502513	26.7392	0.00205118	1	0.185379	1	Il1rn; Il6;
re-entry into mitotic cell cycle	2	4	0.502513	26.7392	0.00205118	1	0.185379	1	Myc; Ccnd1;
regulation of dendritic cell cytokine production	2	4	0.502513	26.7392	0.00205118	1	0.185379	1	Tlr3; Tlr2;
regulation of necroptosis	2	4	0.502513	26.7392	0.00205118	1	0.185379	1	Cflar; Birc2;
response to organic substance	9	150	2.26131	3.20407	0.00212922	1	0.190964	1	Cdkn1a; Stat3; Timp3; Ccnd1; Ptk2; Timp1; Cyp1b1; Rela; Calr;
positive regulation of interleukin-6 production	5	49	1.25628	5.45318	0.00218614	1	0.194583	1	Il1b; Il6; Adora2b; Tlr3; Tlr2;
regulation of transcription, DNA-dependent	32	996	8.0402	1.71443	0.00222987	1	0.196983	1	Csrnp1; Pspc1; Stat3; Zfp189; Crem; Fos; Runx1; Tle3; Tbx2; Myc; Tead1; Junb; Mycb; PAGR1; Srsf5; Zfp868; Hdac10; Zfp467; Tsc22d3; Egr2; Cks1b; Nfatc4; Tbx3; Nr3c1; Khdrbs3; Nr2f2; Taf1d; Adora2a; Mafk; Zfp445; Rlim; L3mbtl3;
lipopolysaccharide-mediated signaling pathway	4	30	1.00503	7.12813	0.00226634	1	0.197239	1	Ccl2; Il1b; Nos3; Cd14;
wound healing	8	123	2.01005	3.47368	0.00225011	1	0.197239	1	Cxcl2; Sdc4; Il1b; S100a8; Serpine1; Il6; Timp1; Arhgef19;
MAPK cascade	7	97	1.75879	3.85477	0.00233434	1	0.201663	1	Ccl2; Il1b; Map3k6; Myc; Ptk2; Map3k8; Map3k12;
positive regulation of wound healing	3	15	0.753769	10.6975	0.00251537	1	0.215716	1	Ccl2; Hbegf; Anxa1;
response to electrical stimulus	5	51	1.25628	5.23938	0.00261222	1	0.219221	1	Il6; Sod2; Bcl2l1; Nr3c1; Cd14;
response to cold	5	51	1.25628	5.23938	0.00261222	1	0.219221	1	Fos; Il6; Cirbp; Sod2; Rbm3;
outflow tract morphogenesis	5	51	1.25628	5.23938	0.00261222	1	0.219221	1	Fzd2; Fzd1; Tbx2; Plxnd1; Tbx3;
cellular response to cAMP	6	74	1.50754	4.33193	0.00264743	1	0.2206	1	Inhbb; Serpine1; Itpr1; Bcl2l1; Cyp1b1; Nos3;
iron ion homeostasis	4	32	1.00503	6.68276	0.00288759	1	0.238917	1	Hmox1; Steap4; Sod2; Slc11a2;
UDP-N-acetylglucosamine metabolic process	2	5	0.502513	21.4021	0.00337625	1	0.254279	1	Gfpt2; Uap1;
cellular response to erythropoietin	2	5	0.502513	21.4021	0.00337625	1	0.254279	1	Mt2A; Bcl2l1;
negative regulation of cell migration	7	103	1.75879	3.63024	0.00327357	1	0.254279	1	Serpine1; Il1rn; Gtpbp4; Ptk2; Chrd; Cyp1b1; Clic4;
skeletal muscle cell differentiation	5	54	1.25628	4.94835	0.0033598	1	0.254279	1	Fos; Myc; Atf3; Egr2; Klf5;
positive regulation of toll-like receptor signaling pathway	2	5	0.502513	21.4021	0.00337625	1	0.254279	1	Tlr3; Tlr2;
hard palate development	2	5	0.502513	21.4021	0.00337625	1	0.254279	1	Fzd2; Fzd1;
Notch signaling involved in heart development	2	5	0.502513	21.4021	0.00337625	1	0.254279	1	Jag1; Snai1;
radial glial cell differentiation	2	5	0.502513	21.4021	0.00337625	1	0.254279	1	Stat3; Afdn;
negative regulation of mature B cell apoptotic process	2	5	0.502513	21.4021	0.00337625	1	0.254279	1	Cd44; Ada;
positive regulation of peptide secretion	2	5	0.502513	21.4021	0.00337625	1	0.254279	1	S100a9; S100a8;
regulation of vascular endothelial growth factor production	2	5	0.502513	21.4021	0.00337625	1	0.254279	1	Ccl2; Il6;
peptidyl-cysteine S-nitrosylation	2	5	0.502513	21.4021	0.00337625	1	0.254279	1	S100a9; S100a8;
chronic inflammatory response to antigenic stimulus	2	5	0.502513	21.4021	0.00337625	1	0.254279	1	Il1b; Il1rn;
transformation of host cell by virus	2	5	0.502513	21.4021	0.00337625	1	0.254279	1	Myc; Hnrnpa1;
cellular response to mechanical stimulus	7	104	1.75879	3.59534	0.00345464	1	0.258526	1	Il1b; Serpine1; Gadd45a; Tlr3; Ednra; Itgb1; Nos3;
cell proliferation	11	224	2.76382	2.62191	0.00348884	1	0.259433	1	Stat3; Gnl3; Tspan5; Myc; Pak1ip1; Txnrd1; Glul; Cks1b; Bcl2l1; Pdpn; Bub1;
positive regulation of GTPase activity	16	398	4.0201	2.14583	0.0036634	1	0.260857	1	Ccl2; Dnmbp; Dock6; Ccl7; Rgs4; Icam1; Rgs2; Eif2b3; Ralgds; Rgl1; Arhgef19; Itgb1; F11r; Vav3; Cdc42ep5; Afdn;
positive regulation of tumor necrosis factor production	5	55	1.25628	4.8584	0.00364001	1	0.260857	1	Ccl2; Tlr3; Nfatc4; Tlr2; Cd14;
energy homeostasis	3	17	0.753769	9.43972	0.00365624	1	0.260857	1	Nr4a3; Stat3; Ampd3;
cellular response to ionizing radiation	4	34	1.00503	6.28977	0.00361614	1	0.260857	1	Cdkn1a; Spidr; Gadd45a; Itgb1;
response to insulin stimulus	7	105	1.75879	3.5611	0.00364324	1	0.260857	1	Il6; Srsf5; Icam1; Egr2; Nr3c1; Rela; Tlr2;
mesoderm formation	4	34	1.00503	6.28977	0.00361614	1	0.260857	1	Nr4a3; Txnrd1; Chrd; Snai1;
ovulation	3	17	0.753769	9.43972	0.00365624	1	0.260857	1	Runx1; Il1b; Myc;
small GTPase mediated signal transduction	11	226	2.76382	2.5987	0.00373108	1	0.264075	1	Hmox1; Rnd1; Dnmbp; Dock6; Arf2; Rasl10a; Ralgds; Rgl1; Rasl12; Vav3; Arl4a;
regulation of translation	5	56	1.25628	4.77166	0.00393658	1	0.276951	1	S100a9; Pum3; Ppp1r15a; Rgs2; Rbm3;
insulin secretion	4	35	1.00503	6.11012	0.00402325	1	0.281364	1	Cacna1c; Il1rn; Anxa1; Dgat1;
palate development	6	81	1.50754	3.95761	0.00415895	1	0.289133	1	Csrnp1; Tbx2; Pak1ip1; Tbx3; Gdf11; Snai1;
transcription, DNA-dependent	25	752	6.28141	1.77414	0.00429497	1	0.292176	1	Pspc1; Crem; Runx1; Tle3; Tbx2; Rcor2; Ccnl1; Myc; Atf3; Tead1; Ccnd1; PAGR1; Srsf5; Hdac10; Zfp467; Tbx3; Nr3c1; Khdrbs3; Nr2f2; Taf1d; Mybbp1a; Trib3; Zfp445; Atf6; Zfp444;
toll-like receptor signaling pathway	3	18	0.753769	8.91559	0.00432705	1	0.292176	1	Tlr3; Rps6ka3; Tlr2;
cellular zinc ion homeostasis	3	18	0.753769	8.91559	0.00432705	1	0.292176	1	Mt2A; Mt1; Slc30a1;
response to gonadotropin stimulus	3	18	0.753769	8.91559	0.00432705	1	0.292176	1	Inhbb; Icam1; Itgb1;
response to selenium ion	3	18	0.753769	8.91559	0.00432705	1	0.292176	1	Arg1; Txnrd1; Sod2;
negative regulation of extrinsic apoptotic signaling pathway in absence of ligand	4	36	1.00503	5.94044	0.00446025	1	0.297747	1	Hspa1a; Hspa1b; Mcl1; Il1b;
response to light stimulus	4	36	1.00503	5.94044	0.00446025	1	0.297747	1	Fos; Mat2a; Junb; Polg;
cell adhesion	13	300	3.26633	2.31334	0.00456382	1	0.300676	1	Has1; Tnfrsf12a; Sdc4; Tspan5; Bcam; Cd44; Icam1; Cyp1b1; Itgb1; F11r; Adgrg1; Pdpn; Afdn;
positive regulation of cell adhesion	5	58	1.25628	4.60715	0.00458089	1	0.300676	1	Ccl2; Ptk2; Chrd; Vav3; Adgrg1;
GO:0097421	5	58	1.25628	4.60715	0.00458089	1	0.300676	1	Hmox1; Myc; Ccnd1; Srsf5; Rpl32;
hyaluronan biosynthetic process	2	6	0.502513	17.841	0.00500169	1	0.306067	1	Has1; Il1b;
regulation of nucleocytoplasmic transport	2	6	0.502513	17.841	0.00500169	1	0.306067	1	Ier3; Inpp4b;
GO:1903265	2	6	0.502513	17.841	0.00500169	1	0.306067	1	Hspa1a; Hspa1b;
positive regulation of natural killer cell chemotaxis	2	6	0.502513	17.841	0.00500169	1	0.306067	1	Ccl7; Cxcl14;
toll-like receptor 2 signaling pathway	2	6	0.502513	17.841	0.00500169	1	0.306067	1	Tnip2; Tlr2;
muscular septum morphogenesis	2	6	0.502513	17.841	0.00500169	1	0.306067	1	Fzd2; Fzd1;
cellular response to cycloheximide	2	6	0.502513	17.841	0.00500169	1	0.306067	1	Serpine1; Myc;
positive regulation of ATP biosynthetic process	2	6	0.502513	17.841	0.00500169	1	0.306067	1	Stat3; Myc;
positive regulation of cellular extravasation	2	6	0.502513	17.841	0.00500169	1	0.306067	1	Ccl2; Icam1;
astrocyte activation	2	6	0.502513	17.841	0.00500169	1	0.306067	1	Mt2A; Adora2a;
histamine secretion	2	6	0.502513	17.841	0.00500169	1	0.306067	1	Ada; Ednra;
fever generation	2	6	0.502513	17.841	0.00500169	1	0.306067	1	Il1b; Il1rn;
cellular response to carbohydrate stimulus	2	6	0.502513	17.841	0.00500169	1	0.306067	1	Myc; Ppp1r15a;
positive regulation of nitric-oxide synthase biosynthetic process	3	19	0.753769	8.44659	0.00506767	1	0.308498	1	Ccl2; Nampt; Tlr2;
cellular response to starvation	5	61	1.25628	4.3806	0.00568297	1	0.342406	1	Sphk1; Inhbb; Wnt2b; Glul; Ehmt2;
circadian regulation of gene expression	5	61	1.25628	4.3806	0.00568297	1	0.342406	1	Crem; Noct; Top1; Nampt; Mybbp1a;
regulation of phosphorylation	3	20	0.753769	8.02447	0.00588	1	0.347156	1	Phactr1; Akap11; Ppp1r14a;
GO:1902236	3	20	0.753769	8.02447	0.00588	1	0.347156	1	Hspa1a; Hspa1b; Ptpn1;
negative regulation of cell cycle arrest	3	20	0.753769	8.02447	0.00588	1	0.347156	1	Rassf1; Ccnd1; Calr;
cellular response to vitamin D	3	20	0.753769	8.02447	0.00588	1	0.347156	1	Fzd2; Fzd1; Itgb1;
maturation of SSU-rRNA from tricistronic rRNA transcript (SSU-rRNA, 5.8S rRNA, LSU-rRNA)	4	39	1.00503	5.4836	0.00596021	1	0.34839	1	Wdr3; Tsr1; Utp3; Noc4l;
positive regulation of apoptotic signaling pathway	4	39	1.00503	5.4836	0.00596021	1	0.34839	1	Inhbb; Myc; Nfatc4; Adora2a;
positive regulation of translation	5	62	1.25628	4.30996	0.00608851	1	0.352384	1	Il6; Cirbp; Ddx3x; Cyp1b1; Rbm3;
cellular response to interferon-gamma	5	62	1.25628	4.30996	0.00608851	1	0.352384	1	Ccl2; Myc; Ccl7; Icam1; Tlr3;
negative regulation of ERK1 and ERK2 cascade	5	63	1.25628	4.24156	0.00651397	1	0.37516	1	Ptpn2; Timp3; Ptpn1; Atf3; Eif3a;
organ regeneration	6	89	1.50754	3.60191	0.00657686	1	0.376934	1	Cdkn1a; Nr4a3; Ccl2; Top1; Jag1; Ccnd1;
Wnt receptor signaling pathway, calcium modulating pathway	2	7	0.502513	15.2959	0.00691582	1	0.383274	1	Fzd2; Itpr1;
response to magnesium ion	3	21	0.753769	7.64254	0.00676578	1	0.383274	1	Sphk1; Ccnd1; Cd14;
positive regulation of interleukin-5 production	2	7	0.502513	15.2959	0.00691582	1	0.383274	1	Il1rl1; Il1rap;
ribosomal large subunit export from nucleus	2	7	0.502513	15.2959	0.00691582	1	0.383274	1	Rrs1; Nmd3;
cellular response to luteinizing hormone stimulus	2	7	0.502513	15.2959	0.00691582	1	0.383274	1	Top1; Cyp1b1;
negative regulation of membrane protein ectodomain proteolysis	2	7	0.502513	15.2959	0.00691582	1	0.383274	1	Timp3; Timp1;
GO:0036302	2	7	0.502513	15.2959	0.00691582	1	0.383274	1	Tbx2; Ptpn11;
response to immobilization stress	4	41	1.00503	5.21617	0.00712686	1	0.391278	1	Fos; Il1b; Ppp1r15a; Sod2;
response to cadmium ion	4	41	1.00503	5.21617	0.00712686	1	0.391278	1	Mt1; Arg1; Sod2; Slc11a2;
circadian rhythm	7	120	1.75879	3.116	0.00751315	1	0.410567	1	Crem; Mat2a; Noct; Top1; Nampt; Nr3c1; Slc9a3;
regulation of transcription from RNA polymerase II promoter	16	430	4.0201	1.98614	0.00755534	1	0.410961	1	Stat3; Runx1; Rfxank; Cebpd; Sod2; Abt1; Med7; Nr2f2; Snai1; Sox7; Mafk; Ehmt2; Klf5; Mypop; Arid5a; Zfp444;
cellular response to fibroblast growth factor stimulus	4	42	1.00503	5.092	0.00776282	1	0.418373	1	Ccl2; Serpine1; Myc; Cd44;
response to morphine	4	42	1.00503	5.092	0.00776282	1	0.418373	1	Il1b; Ada; Ednra; Rela;
apoptotic process	14	357	3.51759	2.09341	0.00782359	1	0.419723	1	Pim3; Phlda1; S100a9; Cflar; S100a8; Birc2; Ppp1r15a; Tradd; Tesk2; Map3k8; Bcl2l1; Rps6ka3; Aqp2; Clic4;
response to activity	6	93	1.50754	3.44701	0.00810861	1	0.433037	1	Ccl2; Il1rn; Sod2; Nr3c1; Itgb1; Nos3;
Wnt receptor signaling pathway	7	122	1.75879	3.06492	0.00819751	1	0.433841	1	Tle3; Fzd1; Myc; Ddx3x; Ccnd1; Wnt2b; Cd44;
cellular response to insulin stimulus	7	122	1.75879	3.06492	0.00819751	1	0.433841	1	Ccl2; Inhbb; Cflar; Serpine1; Myc; Srsf5; Trib3;
positive regulation of phagocytosis	4	43	1.00503	4.97361	0.00843496	1	0.442421	1	Il1b; Ptk2; Fcgr2b; Calr;
response to interleukin-1	4	43	1.00503	4.97361	0.00843496	1	0.442421	1	Sphk1; Il1rn; Anxa1; Rela;
negative regulation of catalytic activity	5	68	1.25628	3.92972	0.00895704	1	0.455228	1	Timp3; Ppp1r2; Phactr1; Timp1; Ppp1r14a;
GO:0090502	4	44	1.00503	4.8606	0.00914407	1	0.455228	1	Rpp38; Pop1; Pop5; Fen1;
transforming growth factor beta receptor signaling pathway	5	68	1.25628	3.92972	0.00895704	1	0.455228	1	Ccl2; Fos; Gcnt2; Ptk2; Itgb1;
UDP-N-acetylglucosamine biosynthetic process	2	8	0.502513	13.3863	0.00910732	1	0.455228	1	Gfpt2; Uap1;
cellular calcium ion homeostasis	6	95	1.50754	3.37444	0.00896368	1	0.455228	1	Ccl2; Cacna1c; Inpp4b; Slc30a1; Itgb1; Atp2a3;
response to ATP	3	23	0.753769	6.97826	0.00876377	1	0.455228	1	Sphk1; Il1b; Panx1;
growth hormone receptor signaling pathway	2	8	0.502513	13.3863	0.00910732	1	0.455228	1	Stat3; Ptk2;
response to amphetamine	4	44	1.00503	4.8606	0.00914407	1	0.455228	1	Cxcl1; Cxcl2; Icam1; Adora2a;
nuclear export	2	8	0.502513	13.3863	0.00910732	1	0.455228	1	Hnrnpa1; Lsg1;
protein hexamerization	2	8	0.502513	13.3863	0.00910732	1	0.455228	1	Mat2a; Panx1;
positive regulation of keratinocyte migration	2	8	0.502513	13.3863	0.00910732	1	0.455228	1	Serpine1; Hbegf;
positive regulation of chemokine biosynthetic process	2	8	0.502513	13.3863	0.00910732	1	0.455228	1	Il1b; Tlr3;
protein stabilization	7	130	1.75879	2.87633	0.0113997	1	0.493808	1	Hspa1a; Hspa1b; Rassf1; Tnip2; Gtpbp4; Cdc37l1; Calr;
translational initiation	4	51	1.00503	4.19359	0.0152032	1	0.493808	1	Ddx3x; Eif2b3; Eif4a1; Eif4e3;
positive regulation of transcription, DNA-dependent	19	561	4.77387	1.80763	0.00997653	1	0.493808	1	Nr4a3; Fzd2; Stat3; Fos; Runx1; Il1b; Fzd1; Il6; Myc; Zfp281; Glis2; Nfatc2; Egr2; Tbx3; Rela; Nr2f2; Snai1; Sox7; Klf5;
fertilization	4	47	1.00503	4.55042	0.0115007	1	0.493808	1	Bcl2l1; Clic4; Nr2f2; Ehmt2;
protein phosphorylation	17	496	4.27136	1.82941	0.0128868	1	0.493808	1	Pim3; Speg; Riok1; Map3k6; Tbrg4; Riok2; Ccnd1; Tesk2; Map3k8; Map3k12; Rps6ka3; Adck1; Trib2; Trib3; Cdk17; Bub1; Dyrk2;
phenotypic switching	1	1	0.251256	53.3454	0.0187453	1	0.493808	1	Ehmt2;
toll-like receptor 4 signaling pathway	2	11	0.502513	9.73881	0.0172373	1	0.493808	1	Tril; Cd14;
maturation of LSU-rRNA from tricistronic rRNA transcript (SSU-rRNA, 5.8S rRNA, LSU-rRNA)	2	11	0.502513	9.73881	0.0172373	1	0.493808	1	Gtpbp4; Rpf2;
positive regulation of G1/S transition of mitotic cell cycle	3	25	0.753769	6.42022	0.0110721	1	0.493808	1	Anxa1; Ddx3x; Lsm10;
positive regulation of epithelial cell proliferation	5	77	1.25628	3.47047	0.0148243	1	0.493808	1	Nr4a3; Il6; Myc; Glul; Vegfc;
regulation of mitochondrial membrane potential	3	30	0.753769	5.35054	0.0182476	1	0.493808	1	Sod2; Bcl2l1; Adora2a;
cell migration	9	193	2.26131	2.49025	0.0108509	1	0.493808	1	Sdc4; PVR; Hbegf; Nfatc2; Cd44; Snai1; Itgb1; Vav3; Adgrg1;
liver development	7	142	1.75879	2.63328	0.0177732	1	0.493808	1	Runx1; Arg1; Ccnd1; Srsf5; Sod2; Ada; Rela;
placenta development	4	49	1.00503	4.36472	0.0132698	1	0.493808	1	Serpine1; Birc2; Txnrd1; Ada;
negative regulation of neuron apoptotic process	8	159	2.01005	2.68723	0.010402	1	0.493808	1	Mt1; Nr4a3; Clcf1; Hmox1; Ccl2; Sod2; Bcl2l1; Adora2a;
positive regulation of cGMP biosynthetic process	2	11	0.502513	9.73881	0.0172373	1	0.493808	1	Adora2b; Gucy1a3;
cellular response to calcium ion	4	54	1.00503	3.96066	0.0184211	1	0.493808	1	Inhbb; Fos; Junb; Clic4;
carbohydrate biosynthetic process	2	9	0.502513	11.9006	0.0115652	1	0.493808	1	Chst14; Chst12;
actin cytoskeleton reorganization	4	53	1.00503	4.03537	0.0173054	1	0.493808	1	S100a9; Ptpn1; Phactr1; Anxa1;
response to wounding	5	78	1.25628	3.42598	0.0156035	1	0.493808	1	Ccl2; Il6; Myc; Arg1; Srsf5;
cellular response to interleukin-6	3	28	0.753769	5.73259	0.0151333	1	0.493808	1	Ccl2; Icam1; Rela;
GO:1990440	2	11	0.502513	9.73881	0.0172373	1	0.493808	1	Atf3; Atf6;
regulation of reactive oxygen species metabolic process	3	26	0.753769	6.17338	0.0123452	1	0.493808	1	Birc2; Ier3; Cyp1b1;
regulation of response to DNA damage stimulus	2	9	0.502513	11.9006	0.0115652	1	0.493808	1	Mcl1; Ier3;
cellular response to hypoxia	7	133	1.75879	2.81145	0.0128068	1	0.493808	1	Hmox1; Cflar; Serpine1; Itpr1; Icam1; Bcl2l1; Slc11a2;
positive regulation of sequence-specific DNA binding transcription factor activity	6	104	1.50754	3.08245	0.0136199	1	0.493808	1	Fosl1; Fzd2; Ifrd1; Il1b; Fzd1; Il6;
activation of MAPKK activity	4	51	1.00503	4.19359	0.0152032	1	0.493808	1	Map3k6; Gadd45b; Map3k8; Map3k12;
positive regulation of peptidyl-tyrosine phosphorylation	6	101	1.50754	3.174	0.011914	1	0.493808	1	Hbegf; Il6; Cd44; Icam1; Itgb1; Vegfc;
positive regulation vascular endothelial growth factor production	3	25	0.753769	6.42022	0.0110721	1	0.493808	1	Il1b; Adora2b; Cyp1b1;
negative regulation of inclusion body assembly	2	10	0.502513	10.7117	0.0142786	1	0.493808	1	Hspa1a; Hspa1b;
negative regulation of fat cell differentiation	4	47	1.00503	4.55042	0.0115007	1	0.493808	1	Jag1; Sod2; Trib2; Trib3;
skeletal system morphogenesis	4	51	1.00503	4.19359	0.0152032	1	0.493808	1	Csrnp1; Rflna; Myc; Zfand5;
negative regulation of neuron differentiation	5	73	1.25628	3.6606	0.0119689	1	0.493808	1	Il1b; Jag1; Gdf11; Itgb1; Calr;
response to starvation	4	53	1.00503	4.03537	0.0173054	1	0.493808	1	Serpine1; Il1rn; Tbc1d5; Aqp2;
regulation of cell adhesion mediated by integrin	2	10	0.502513	10.7117	0.0142786	1	0.493808	1	Ptk2; Ptpn11;
chondrocyte differentiation	4	46	1.00503	4.64932	0.0106762	1	0.493808	1	Col9a1; Runx1; Wnt2b; Arid5a;
cell cycle arrest	5	73	1.25628	3.6606	0.0119689	1	0.493808	1	Cdkn1a; Rassf1; Myc; Gadd45a; Calr;
ventricular septum morphogenesis	3	30	0.753769	5.35054	0.0182476	1	0.493808	1	Fzd2; Fzd1; Tbx3;
cellular response to growth factor stimulus	5	81	1.25628	3.29911	0.0181034	1	0.493808	1	Sphk1; Fzd2; Fzd1; Serpine1; Nos3;
response to estrogen stimulus	6	104	1.50754	3.08245	0.0136199	1	0.493808	1	Hmox1; Serpine1; Timp3; Krt19; Ccnd1; Rcan1;
GO:1901585	1	1	0.251256	53.3454	0.0187453	1	0.493808	1	Stom;
positive regulation of translational initiation	2	11	0.502513	9.73881	0.0172373	1	0.493808	1	Ddx3x; Ythdf1;
cellular response to transforming growth factor beta stimulus	5	79	1.25628	3.38262	0.0164095	1	0.493808	1	Runx1; Serpine1; Arg1; Ptk2; Nos3;
negative regulation of protein processing	2	11	0.502513	9.73881	0.0172373	1	0.493808	1	Il1r2; Ppp1r15a;
regulation of nuclear mRNA splicing, via spliceosome	2	9	0.502513	11.9006	0.0115652	1	0.493808	1	Srsf3; Khdrbs3;
regulation of cell fate specification	1	1	0.251256	53.3454	0.0187453	1	0.493808	1	Lmo4;
regulation of cell activation	1	1	0.251256	53.3454	0.0187453	1	0.493808	1	Lmo4;
negative regulation of endothelial cell apoptotic process	3	29	0.753769	5.53498	0.0166495	1	0.493808	1	Serpine1; Tnip2; Icam1;
growth	3	28	0.753769	5.73259	0.0151333	1	0.493808	1	Inhbb; Bcl2l1; Gdf11;
regulation of signal transduction	3	30	0.753769	5.35054	0.0182476	1	0.493808	1	Runx1; Ppp1r2; Ptpn1;
negative regulation of epithelial cell differentiation	2	11	0.502513	9.73881	0.0172373	1	0.493808	1	Ccnd1; Tbx3;
cellular response to ATP	2	11	0.502513	9.73881	0.0172373	1	0.493808	1	Ccl2; Serpine1;
inositol phosphate dephosphorylation	2	11	0.502513	9.73881	0.0172373	1	0.493808	1	Synj2; Mtmr2;
DNA strand renaturation	2	10	0.502513	10.7117	0.0142786	1	0.493808	1	Anxa1; Hnrnpa1;
negative regulation of intrinsic apoptotic signaling pathway	3	27	0.753769	5.94482	0.0136987	1	0.493808	1	Mcl1; Ddx3x; Bcl2l1;
interleukin-6-mediated signaling pathway	2	9	0.502513	11.9006	0.0115652	1	0.493808	1	Stat3; Il6;
GO:0090646	1	1	0.251256	53.3454	0.0187453	1	0.493808	1	Trmt10c;
response to muramyl dipeptide	2	11	0.502513	9.73881	0.0172373	1	0.493808	1	Jag1; Rela;
response to ischemia	4	47	1.00503	4.55042	0.0115007	1	0.493808	1	Hspa1a; Panx1; Bcl2l1; Rcan1;
stress granule assembly	2	10	0.502513	10.7117	0.0142786	1	0.493808	1	Cirbp; Ddx3x;
protein K11-linked deubiquitination	2	10	0.502513	10.7117	0.0142786	1	0.493808	1	Otud7b; Otud3;
limbic system development	1	1	0.251256	53.3454	0.0187453	1	0.493808	1	Tbx3;
regulation of phosphoprotein phosphatase activity	2	10	0.502513	10.7117	0.0142786	1	0.493808	1	Ppp1r2; Rcan1;
negative regulation of calcium ion transport	2	10	0.502513	10.7117	0.0142786	1	0.493808	1	Icam1; Nos3;
histone phosphorylation	2	10	0.502513	10.7117	0.0142786	1	0.493808	1	Pim3; Map3k12;
negative regulation of collagen biosynthetic process	2	10	0.502513	10.7117	0.0142786	1	0.493808	1	Il6; Adora2b;
tyrosyl-tRNA aminoacylation	1	1	0.251256	53.3454	0.0187453	1	0.493808	1	Yars;
membranous septum morphogenesis	2	10	0.502513	10.7117	0.0142786	1	0.493808	1	Fzd2; Fzd1;
positive regulation of guanylate cyclase activity	2	10	0.502513	10.7117	0.0142786	1	0.493808	1	Adora2b; Nos3;
nitric oxide biosynthetic process	2	10	0.502513	10.7117	0.0142786	1	0.493808	1	Cyp1b1; Nos3;
GO:1902680	1	1	0.251256	53.3454	0.0187453	1	0.493808	1	Nmd3;
tRNA catabolic process	1	1	0.251256	53.3454	0.0187453	1	0.493808	1	Pop1;
vasodilation	3	26	0.753769	6.17338	0.0123452	1	0.493808	1	Sod2; Adora2a; Gch1;
CTP biosynthetic process	2	11	0.502513	9.73881	0.0172373	1	0.493808	1	Nme6; Ctps1;
cellular response to lipoteichoic acid	2	9	0.502513	11.9006	0.0115652	1	0.493808	1	Tlr2; Cd14;
regulation of transcription from RNA polymerase II promoter involved in kidney development	1	1	0.251256	53.3454	0.0187453	1	0.493808	1	Glis2;
response to molecule of bacterial origin	2	11	0.502513	9.73881	0.0172373	1	0.493808	1	Cxcl2; Cd14;
response to dexamethasone stimulus	3	30	0.753769	5.35054	0.0182476	1	0.493808	1	Il1b; Nr3c1; Cyp1b1;
amino acid transport	2	10	0.502513	10.7117	0.0142786	1	0.493808	1	Myc; Pdpn;
protein refolding	2	10	0.502513	10.7117	0.0142786	1	0.493808	1	Hspa1a; Hspa1b;
regulation of MAP kinase activity	2	9	0.502513	11.9006	0.0115652	1	0.493808	1	Trib2; Trib3;
endonucleolytic cleavage to generate mature 5'-end of SSU-rRNA from (SSU-rRNA, 5.8S rRNA, LSU-rRNA)	1	1	0.251256	53.3454	0.0187453	1	0.493808	1	Abt1;
small-subunit processome assembly	1	1	0.251256	53.3454	0.0187453	1	0.493808	1	Abt1;
regulation of cytokine production involved in immune response	1	1	0.251256	53.3454	0.0187453	1	0.493808	1	Tril;
GO:1901208	1	1	0.251256	53.3454	0.0187453	1	0.493808	1	Tbx2;
GO:1901211	1	1	0.251256	53.3454	0.0187453	1	0.493808	1	Tbx2;
regulation of sister chromatid cohesion	1	1	0.251256	53.3454	0.0187453	1	0.493808	1	Bub1;
negative regulation of receptor catabolic process	1	1	0.251256	53.3454	0.0187453	1	0.493808	1	Mtmr2;
erythrocyte homeostasis	2	11	0.502513	9.73881	0.0172373	1	0.493808	1	Hmox1; Ampd3;
GO:1902389	1	1	0.251256	53.3454	0.0187453	1	0.493808	1	Cptp;
negative regulation of neuron migration	2	11	0.502513	9.73881	0.0172373	1	0.493808	1	Stat3; Adgrg1;
positive regulation of fatty acid oxidation	2	9	0.502513	11.9006	0.0115652	1	0.493808	1	Nr4a3; Dgat1;
negative regulation of interleukin-10 biosynthetic process	1	1	0.251256	53.3454	0.0187453	1	0.493808	1	Trib2;
regulation of establishment of protein localization to chromosome	1	1	0.251256	53.3454	0.0187453	1	0.493808	1	Spidr;
dermatan sulfate proteoglycan metabolic process	1	1	0.251256	53.3454	0.0187453	1	0.493808	1	Chst14;
negative regulation of glutamate secretion	2	9	0.502513	11.9006	0.0115652	1	0.493808	1	Il1b; Il1rn;
adenosine catabolic process	1	1	0.251256	53.3454	0.0187453	1	0.493808	1	Ada;
deoxyadenosine catabolic process	1	1	0.251256	53.3454	0.0187453	1	0.493808	1	Ada;
purine nucleotide salvage	1	1	0.251256	53.3454	0.0187453	1	0.493808	1	Ada;
xanthine biosynthetic process	1	1	0.251256	53.3454	0.0187453	1	0.493808	1	Ada;
negative regulation of adenosine receptor signaling pathway	1	1	0.251256	53.3454	0.0187453	1	0.493808	1	Ada;
negative regulation of penile erection	1	1	0.251256	53.3454	0.0187453	1	0.493808	1	Ada;
adenosine receptor signaling pathway	2	9	0.502513	11.9006	0.0115652	1	0.493808	1	Adora2b; Adora2a;
positive regulation of circadian sleep/wake cycle, sleep	1	1	0.251256	53.3454	0.0187453	1	0.493808	1	Adora2a;
negative regulation of alpha-beta T cell activation	1	1	0.251256	53.3454	0.0187453	1	0.493808	1	Adora2a;
positive regulation of chronic inflammatory response to non-antigenic stimulus	1	1	0.251256	53.3454	0.0187453	1	0.493808	1	Adora2b;
regulation of interleukin-1 production	1	1	0.251256	53.3454	0.0187453	1	0.493808	1	Anxa1;
cellular response to glucagon stimulus	2	11	0.502513	9.73881	0.0172373	1	0.493808	1	Serpine1; Arg1;
GO:1905218	1	1	0.251256	53.3454	0.0187453	1	0.493808	1	Bcl2l1;
regulation of hair follicle cell proliferation	1	1	0.251256	53.3454	0.0187453	1	0.493808	1	Runx1;
GO:1903431	1	1	0.251256	53.3454	0.0187453	1	0.493808	1	Runx1;
macrophage fusion	1	1	0.251256	53.3454	0.0187453	1	0.493808	1	Cd44;
cellular response to nicotine	2	11	0.502513	9.73881	0.0172373	1	0.493808	1	Serpine1; Rela;
negative regulation of elastin biosynthetic process	1	1	0.251256	53.3454	0.0187453	1	0.493808	1	Hbegf;
GO:0044752	2	10	0.502513	10.7117	0.0142786	1	0.493808	1	Myc; Dgat1;
spinal cord anterior/posterior patterning	1	1	0.251256	53.3454	0.0187453	1	0.493808	1	Gdf11;
regulation of glucocorticoid biosynthetic process	1	1	0.251256	53.3454	0.0187453	1	0.493808	1	Nr3c1;
positive regulation of myosin light chain kinase activity	1	1	0.251256	53.3454	0.0187453	1	0.493808	1	Il1b;
hepatic immune response	1	1	0.251256	53.3454	0.0187453	1	0.493808	1	Il6;
lymphocyte costimulation	1	1	0.251256	53.3454	0.0187453	1	0.493808	1	Il6;
glucagon secretion	1	1	0.251256	53.3454	0.0187453	1	0.493808	1	Il6;
negative regulation of hepatocyte growth factor biosynthetic process	1	1	0.251256	53.3454	0.0187453	1	0.493808	1	Inhbb;
protein transport within lipid bilayer	1	1	0.251256	53.3454	0.0187453	1	0.493808	1	Itgb1;
endocardial cushion cell development	1	1	0.251256	53.3454	0.0187453	1	0.493808	1	Jag1;
pyruvate transport	1	1	0.251256	53.3454	0.0187453	1	0.493808	1	Myc;
lactic acid secretion	1	1	0.251256	53.3454	0.0187453	1	0.493808	1	Myc;
fungal-type cell wall polysaccharide metabolic process	1	1	0.251256	53.3454	0.0187453	1	0.493808	1	Myc;
positive regulation of metanephric cap mesenchymal cell proliferation	1	1	0.251256	53.3454	0.0187453	1	0.493808	1	Myc;
GO:1903841	1	1	0.251256	53.3454	0.0187453	1	0.493808	1	Myc;
GO:1904620	1	1	0.251256	53.3454	0.0187453	1	0.493808	1	Myc;
GO:1990858	1	1	0.251256	53.3454	0.0187453	1	0.493808	1	Myc;
smooth muscle hyperplasia	1	1	0.251256	53.3454	0.0187453	1	0.493808	1	Nos3;
GO:1901556	1	1	0.251256	53.3454	0.0187453	1	0.493808	1	Nos3;
GO:1901654	1	1	0.251256	53.3454	0.0187453	1	0.493808	1	Nos3;
positive regulation of leukotriene production involved in inflammatory response	1	1	0.251256	53.3454	0.0187453	1	0.493808	1	Serpine1;
negative regulation of vascular wound healing	1	1	0.251256	53.3454	0.0187453	1	0.493808	1	Serpine1;
negative regulation of cortisol secretion	1	1	0.251256	53.3454	0.0187453	1	0.493808	1	Ptpn11;
GO:0061582	1	1	0.251256	53.3454	0.0187453	1	0.493808	1	Ptpn11;
positive regulation of leukocyte mediated cytotoxicity	1	1	0.251256	53.3454	0.0187453	1	0.493808	1	Ccl2;
helper T cell extravasation	1	1	0.251256	53.3454	0.0187453	1	0.493808	1	Ccl2;
GO:1904829	1	1	0.251256	53.3454	0.0187453	1	0.493808	1	Sdc4;
transition metal ion transport	1	1	0.251256	53.3454	0.0187453	1	0.493808	1	Slc11a2;
nickel cation transport	1	1	0.251256	53.3454	0.0187453	1	0.493808	1	Slc11a2;
vanadium ion transport	1	1	0.251256	53.3454	0.0187453	1	0.493808	1	Slc11a2;
lead ion transport	1	1	0.251256	53.3454	0.0187453	1	0.493808	1	Slc11a2;
nickel cation transmembrane transport	1	1	0.251256	53.3454	0.0187453	1	0.493808	1	Slc11a2;
ferrous iron import	1	1	0.251256	53.3454	0.0187453	1	0.493808	1	Slc11a2;
phosphate ion transport	2	10	0.502513	10.7117	0.0142786	1	0.493808	1	Slc20a1; Ip6k2;
basic amino acid transport	1	1	0.251256	53.3454	0.0187453	1	0.493808	1	Slc7a1;
age-dependent response to reactive oxygen species	1	1	0.251256	53.3454	0.0187453	1	0.493808	1	Sod2;
vasodilation by acetylcholine involved in regulation of systemic arterial blood pressure	1	1	0.251256	53.3454	0.0187453	1	0.493808	1	Sod2;
erythrophore differentiation	1	1	0.251256	53.3454	0.0187453	1	0.493808	1	Sod2;
GO:1904685	1	1	0.251256	53.3454	0.0187453	1	0.493808	1	Stat3;
FasL biosynthetic process	1	1	0.251256	53.3454	0.0187453	1	0.493808	1	Phlda1;
pyruvate oxidation	1	1	0.251256	53.3454	0.0187453	1	0.493808	1	Nr4a3;
positive regulation of mast cell activation by Fc-epsilon receptor signaling pathway	1	1	0.251256	53.3454	0.0187453	1	0.493808	1	Nr4a3;
positive regulation of leukocyte apoptotic process	1	1	0.251256	53.3454	0.0187453	1	0.493808	1	Nr4a3;
negative regulation of zinc ion import	1	1	0.251256	53.3454	0.0187453	1	0.493808	1	Slc30a1;
detoxification of cadmium ion	1	1	0.251256	53.3454	0.0187453	1	0.493808	1	Slc30a1;
halogen metabolic process	1	1	0.251256	53.3454	0.0187453	1	0.493808	1	Txnrd1;
GO:1990264	1	1	0.251256	53.3454	0.0187453	1	0.493808	1	Ptpn1;
organelle localization	1	1	0.251256	53.3454	0.0187453	1	0.493808	1	Stx7;
organelle assembly	1	1	0.251256	53.3454	0.0187453	1	0.493808	1	Stx7;
GO:1902685	1	1	0.251256	53.3454	0.0187453	1	0.493808	1	Stx7;
positive regulation of neutrophil mediated killing of fungus	1	1	0.251256	53.3454	0.0187453	1	0.493808	1	Cxcl1;
7,8-dihydroneopterin 3'-triphosphate biosynthetic process	1	1	0.251256	53.3454	0.0187453	1	0.493808	1	Gch1;
pteridine-containing compound biosynthetic process	1	1	0.251256	53.3454	0.0187453	1	0.493808	1	Gch1;
dihydrobiopterin metabolic process	1	1	0.251256	53.3454	0.0187453	1	0.493808	1	Gch1;
nitrate assimilation	1	1	0.251256	53.3454	0.0187453	1	0.493808	1	Suox;
BMP signaling pathway involved in spinal cord dorsal/ventral patterning	1	1	0.251256	53.3454	0.0187453	1	0.493808	1	Chrd;
regulation of integrin biosynthetic process	1	1	0.251256	53.3454	0.0187453	1	0.493808	1	S100a9;
peptide antigen assembly with MHC class I protein complex	1	1	0.251256	53.3454	0.0187453	1	0.493808	1	Calr;
GO:0098734	1	1	0.251256	53.3454	0.0187453	1	0.493808	1	Ppt2;
snRNP protein import into nucleus	1	1	0.251256	53.3454	0.0187453	1	0.493808	1	Nop58;
negative regulation of tyrosine phosphorylation of Stat6 protein	1	1	0.251256	53.3454	0.0187453	1	0.493808	1	Ptpn2;
GO:1902206	1	1	0.251256	53.3454	0.0187453	1	0.493808	1	Ptpn2;
GO:1902212	1	1	0.251256	53.3454	0.0187453	1	0.493808	1	Ptpn2;
GO:1902215	1	1	0.251256	53.3454	0.0187453	1	0.493808	1	Ptpn2;
GO:1902233	1	1	0.251256	53.3454	0.0187453	1	0.493808	1	Ptpn2;
CMP salvage	1	1	0.251256	53.3454	0.0187453	1	0.493808	1	Uck2;
negative regulation of cell differentiation involved in embryonic placenta development	1	1	0.251256	53.3454	0.0187453	1	0.493808	1	Snai1;
negative regulation of collagen binding	1	1	0.251256	53.3454	0.0187453	1	0.493808	1	Gtpbp4;
skeletal myofibril assembly	1	1	0.251256	53.3454	0.0187453	1	0.493808	1	Cflar;
GO:1903845	1	1	0.251256	53.3454	0.0187453	1	0.493808	1	Cflar;
GO:0036496	1	1	0.251256	53.3454	0.0187453	1	0.493808	1	Ppp1r15a;
GO:0072732	1	1	0.251256	53.3454	0.0187453	1	0.493808	1	Ppp1r15a;
GO:1903573	1	1	0.251256	53.3454	0.0187453	1	0.493808	1	Ppp1r15a;
GO:1903917	1	1	0.251256	53.3454	0.0187453	1	0.493808	1	Ppp1r15a;
GO:1904308	1	1	0.251256	53.3454	0.0187453	1	0.493808	1	Ppp1r15a;
GO:1904310	1	1	0.251256	53.3454	0.0187453	1	0.493808	1	Ppp1r15a;
GO:1904312	1	1	0.251256	53.3454	0.0187453	1	0.493808	1	Ppp1r15a;
GO:1904314	1	1	0.251256	53.3454	0.0187453	1	0.493808	1	Ppp1r15a;
rhombomere 3 formation	1	1	0.251256	53.3454	0.0187453	1	0.493808	1	Egr2;
rhombomere 5 formation	1	1	0.251256	53.3454	0.0187453	1	0.493808	1	Egr2;
regulation of adrenergic receptor signaling pathway	1	1	0.251256	53.3454	0.0187453	1	0.493808	1	Rgs2;
UDP-glucuronate biosynthetic process	1	1	0.251256	53.3454	0.0187453	1	0.493808	1	Ugdh;
GO:1902224	1	1	0.251256	53.3454	0.0187453	1	0.493808	1	Dgat1;
GO:1903998	1	1	0.251256	53.3454	0.0187453	1	0.493808	1	Dgat1;
GO:1904729	1	1	0.251256	53.3454	0.0187453	1	0.493808	1	Dgat1;
negative regulation of type I hypersensitivity	1	1	0.251256	53.3454	0.0187453	1	0.493808	1	Fcgr2b;
immune complex clearance	1	1	0.251256	53.3454	0.0187453	1	0.493808	1	Fcgr2b;
response to defense-related host nitric oxide production	1	1	0.251256	53.3454	0.0187453	1	0.493808	1	Gucy1a3;
radial pattern formation	1	1	0.251256	53.3454	0.0187453	1	0.493808	1	Nr2f2;
acetaldehyde metabolic process	1	1	0.251256	53.3454	0.0187453	1	0.493808	1	Rela;
negative regulation of cardiac muscle cell myoblast differentiation	1	1	0.251256	53.3454	0.0187453	1	0.493808	1	Prickle1;
chloramphenicol transport	1	1	0.251256	53.3454	0.0187453	1	0.493808	1	Tlr2;
induction by symbiont of defense-related host nitric oxide production	1	1	0.251256	53.3454	0.0187453	1	0.493808	1	Tlr2;
NADH dehydrogenase complex assembly	1	1	0.251256	53.3454	0.0187453	1	0.493808	1	Ndufaf4;
positive regulation of type III interferon production	1	1	0.251256	53.3454	0.0187453	1	0.493808	1	Tlr3;
atrioventricular bundle cell differentiation	1	1	0.251256	53.3454	0.0187453	1	0.493808	1	Tbx3;
response to virus	5	82	1.25628	3.25888	0.0189921	1	0.499191	1	Ddx3x; Ddx21; Tlr3; Bcl2l1; Ifitm2;
placenta blood vessel development	2	12	0.502513	8.92792	0.0204312	1	0.516228	1	Fosl1; Nr2f2;
positive regulation of astrocyte differentiation	2	12	0.502513	8.92792	0.0204312	1	0.516228	1	Clcf1; Il1b;
regulation of sequence-specific DNA binding transcription factor activity	2	12	0.502513	8.92792	0.0204312	1	0.516228	1	Hmox1; Taf6;
negative regulation of glycolysis	2	12	0.502513	8.92792	0.0204312	1	0.516228	1	Stat3; Ier3;
response to X-ray	3	31	0.753769	5.178	0.019928	1	0.516228	1	Cdkn1a; Anxa1; Ccnd1;
positive regulation of calcium ion transport	3	31	0.753769	5.178	0.019928	1	0.516228	1	Itpr1; Ednra; Aqp2;
cellular response to alkaloid	2	12	0.502513	8.92792	0.0204312	1	0.516228	1	Icam1; Bcl2l1;
activation of MAPKKK activity	2	12	0.502513	8.92792	0.0204312	1	0.516228	1	Gadd45b; Gadd45a;
negative regulation of necroptosis	2	12	0.502513	8.92792	0.0204312	1	0.516228	1	Cflar; Birc2;
positive regulation of kinase activity	2	12	0.502513	8.92792	0.0204312	1	0.516228	1	Cd44; Lmo4;
maternal process involved in parturition	2	12	0.502513	8.92792	0.0204312	1	0.516228	1	Ccl2; Ednra;
platelet-derived growth factor receptor signaling pathway	3	31	0.753769	5.178	0.019928	1	0.516228	1	Csrnp1; Zfand5; Ptpn11;
positive regulation of glutamate secretion	2	12	0.502513	8.92792	0.0204312	1	0.516228	1	Nr3c1; Adora2a;
negative regulation of dendrite morphogenesis	2	12	0.502513	8.92792	0.0204312	1	0.516228	1	Nfatc4; Gorasp1;
I-kappaB phosphorylation	2	12	0.502513	8.92792	0.0204312	1	0.516228	1	Tlr3; Tlr2;
cellular response to potassium ion	2	12	0.502513	8.92792	0.0204312	1	0.516228	1	Serpine1; Hnrnpa1;
mast cell activation	2	12	0.502513	8.92792	0.0204312	1	0.516228	1	Serpine1; Fcgr2b;
cellular response to nutrient levels	2	12	0.502513	8.92792	0.0204312	1	0.516228	1	Il6; Icam1;
positive regulation of cell growth	5	84	1.25628	3.18129	0.0208544	1	0.523543	1	Sphk1; Hbegf; Ddx3x; Ptk2; Znf639;
integrin-mediated signaling pathway	5	84	1.25628	3.18129	0.0208544	1	0.523543	1	Ptk2; Adamts9; Itgb1; Vav3; Ptpn11;
negative regulation of cell death	5	84	1.25628	3.18129	0.0208544	1	0.523543	1	Hspa1a; Hspa1b; Stat3; Myc; Ppp1r15a;
monocyte chemotaxis	3	32	0.753769	5.01624	0.0216908	1	0.536516	1	Ccl2; Anxa1; Ccl7;
positive regulation of reactive oxygen species metabolic process	3	32	0.753769	5.01624	0.0216908	1	0.536516	1	Cdkn1a; Gadd45a; Cyp1b1;
ribosomal large subunit assembly	3	32	0.753769	5.01624	0.0216908	1	0.536516	1	Rpf2; Ppan; Brix1;
regulation of multicellular organism growth	3	32	0.753769	5.01624	0.0216908	1	0.536516	1	Stat3; Ptpn11; Siah1;
JNK cascade	3	32	0.753769	5.01624	0.0216908	1	0.536516	1	Ptk2; Map3k12; Cdc42ep5;
cell aging	3	32	0.753769	5.01624	0.0216908	1	0.536516	1	Tbx2; Icam1; Tbx3;
GO:0044849	3	32	0.753769	5.01624	0.0216908	1	0.536516	1	Has1; Anxa1; Cyp1b1;
organ morphogenesis	5	85	1.25628	3.14387	0.0218286	1	0.536536	1	Jag1; Tbx3; Gdf11; Rela; Vegfc;
negative regulation of inflammatory response	5	85	1.25628	3.14387	0.0218286	1	0.536536	1	Ptpn2; Ier3; Cd44; Ada; Adora2a;
response to calcium ion	5	85	1.25628	3.14387	0.0218286	1	0.536536	1	Il6; Ccnd1; Nr3c1; Ptges; Aqp2;
chemokine-mediated signaling pathway	4	57	1.00503	3.75224	0.0220316	1	0.539268	1	Cxcl1; Cxcl2; Ccl2; Ccl7;
Ras protein signal transduction	4	57	1.00503	3.75224	0.0220316	1	0.539268	1	Cdkn1a; Rfxank; Rassf1; Ralgds;
osteoblast differentiation	6	116	1.50754	2.76361	0.0221484	1	0.541001	1	Gtpbp4; Junb; Ddx21; Chrd; Snai1; Mybbp1a;
positive regulation of protein phosphorylation	8	183	2.01005	2.33483	0.0224114	1	0.54629	1	Sphk1; Il1b; Fzd1; Ppp1r15a; Ccnd1; Ptk2; Tlr3; Ednra;
cellular response to glucose stimulus	5	86	1.25628	3.10732	0.0228319	1	0.555388	1	Ccl2; Il1b; Serpine1; Icam1; Polg;
rRNA transcription	2	13	0.502513	8.24168	0.0238504	1	0.559317	1	Cd3eap; Top1;
cell chemotaxis	4	58	1.00503	3.68756	0.0233242	1	0.559317	1	Cxcl1; Hbegf; Arhgef16; Cxcl14;
cell adhesion mediated by integrin	2	13	0.502513	8.24168	0.0238504	1	0.559317	1	Icam1; Itgb1;
intracellular receptor mediated signaling pathway	3	33	0.753769	4.86427	0.0235361	1	0.559317	1	Nr4a3; Stat3; Nr2f2;
cardiac muscle cell differentiation	3	33	0.753769	4.86427	0.0235361	1	0.559317	1	Tbx3; Itgb1; Calr;
negative regulation of DNA damage response, signal transduction by p53 class mediator	2	13	0.502513	8.24168	0.0238504	1	0.559317	1	Cd44; Snai1;
mitotic cell cycle arrest	2	13	0.502513	8.24168	0.0238504	1	0.559317	1	Cdkn1a; Gadd45a;
cellular response to low-density lipoprotein particle stimulus	2	13	0.502513	8.24168	0.0238504	1	0.559317	1	Serpine1; Itgb1;
cellular response to arsenic-containing substance	2	13	0.502513	8.24168	0.0238504	1	0.559317	1	Hmox1; Ddx3x;
negative regulation of stem cell differentiation	2	13	0.502513	8.24168	0.0238504	1	0.559317	1	Stat3; Jag1;
negative regulation of vascular permeability	2	13	0.502513	8.24168	0.0238504	1	0.559317	1	Nr3c1; Adora2a;
cell activation	2	13	0.502513	8.24168	0.0238504	1	0.559317	1	Fzd2; Timp1;
planar cell polarity pathway involved in neural tube closure	2	13	0.502513	8.24168	0.0238504	1	0.559317	1	Fzd2; Fzd1;
response to leptin stimulus	2	13	0.502513	8.24168	0.0238504	1	0.559317	1	Stat3; Ccnd1;
prostaglandin metabolic process	2	13	0.502513	8.24168	0.0238504	1	0.559317	1	Ptges; Pdpn;
response to transforming growth factor beta stimulus	2	13	0.502513	8.24168	0.0238504	1	0.559317	1	Serpine1; Itgb1;
removal of superoxide radicals	2	13	0.502513	8.24168	0.0238504	1	0.559317	1	Sod2; Nos3;
cellular response to copper ion	2	13	0.502513	8.24168	0.0238504	1	0.559317	1	Txnrd1; Aqp2;
steroid hormone mediated signaling pathway	4	59	1.00503	3.62507	0.024662	1	0.576051	1	Nr4a3; Nr3c1; Nr2f2; Paqr5;
response to steroid hormone stimulus	4	59	1.00503	3.62507	0.024662	1	0.576051	1	Arg1; Ccnd1; Cyp1b1; Paqr5;
canonical Wnt receptor signaling pathway	5	88	1.25628	3.03671	0.024927	1	0.581086	1	Fzd2; Fzd1; Myc; Ccnd1; Wnt2b;
positive regulation of cytokine secretion	3	34	0.753769	4.72125	0.0254638	1	0.592425	1	Panx1; Tlr2; Cd14;
positive regulation of protein ubiquitination	4	60	1.00503	3.56466	0.0260452	1	0.604753	1	Sphk1; Sept4; Rassf1; Prickle1;
elevation of cytosolic calcium ion concentration	7	154	1.75879	2.4281	0.0263169	1	0.609856	1	Cxcl1; Cxcl2; Fzd2; Cacna1c; Il1b; Itpr1; Ednra;
glucose homeostasis	6	121	1.50754	2.64942	0.0265742	1	0.614607	1	Stat3; Cacna1c; Ptpn2; Serpine1; Il6; Ptpn11;
response to DNA damage stimulus	9	226	2.26131	2.12664	0.0272257	1	0.616269	1	Cdkn1a; Rassf1; Spidr; Myc; Gadd45a; Ccnd1; Nfatc2; Vav3; Dyrk2;
response to tumor necrosis factor	3	35	0.753769	4.5864	0.0274739	1	0.616269	1	Ccl2; Gch1; Cd14;
response to alkaloid	2	14	0.502513	7.65341	0.0274853	1	0.616269	1	Myc; Adora2a;
magnesium ion transport	2	14	0.502513	7.65341	0.0274853	1	0.616269	1	Nipa2; Slc41a1;
GO:1903830	2	14	0.502513	7.65341	0.0274853	1	0.616269	1	Nipa2; Slc41a1;
regulation of double-strand break repair via homologous recombination	2	14	0.502513	7.65341	0.0274853	1	0.616269	1	Spidr; Ppp4r2;
GO:1902230	2	14	0.502513	7.65341	0.0274853	1	0.616269	1	Bcl2l1; Snai1;
extrinsic apoptotic signaling pathway in absence of ligand	3	35	0.753769	4.5864	0.0274739	1	0.616269	1	Mcl1; Il1b; Bcl2l1;
layer formation in cerebral cortex	2	14	0.502513	7.65341	0.0274853	1	0.616269	1	Adgrg1; Mboat7;
positive regulation of RNA splicing	2	14	0.502513	7.65341	0.0274853	1	0.616269	1	Srsf5; Khdrbs3;
positive regulation of interleukin-2 production	2	14	0.502513	7.65341	0.0274853	1	0.616269	1	Runx1; Anxa1;
negative regulation of protein catabolic process	3	35	0.753769	4.5864	0.0274739	1	0.616269	1	Azin1; Rela; Rilp;
positive regulation of type I interferon production	2	14	0.502513	7.65341	0.0274853	1	0.616269	1	Tlr3; Cd14;
response to L-ascorbic acid	2	14	0.502513	7.65341	0.0274853	1	0.616269	1	Il1b; Sod2;
positive regulation of blood coagulation	2	14	0.502513	7.65341	0.0274853	1	0.616269	1	S100a9; Serpine1;
negative regulation of hormone secretion	2	14	0.502513	7.65341	0.0274853	1	0.616269	1	Il6; Ptpn11;
random inactivation of X chromosome	1	2	0.251256	26.8054	0.0371401	1	0.643597	1	Rlim;
regulation of dosage compensation by inactivation of X chromosome	1	2	0.251256	26.8054	0.0371401	1	0.643597	1	Rlim;
peptidyl-tyrosine dephosphorylation	5	97	1.25628	2.75498	0.0358602	1	0.643597	1	Dusp5; Ptpn2; Ptpn1; Ptpn11; Mtmr2;
negative regulation of blood pressure	3	38	0.753769	4.22441	0.0339953	1	0.643597	1	Nos3; Gch1; Vegfc;
organ growth	2	15	0.502513	7.14352	0.0313269	1	0.643597	1	Ptpn11; Ehmt2;
regulation of histone H3-K9 methylation	1	2	0.251256	26.8054	0.0371401	1	0.643597	1	Ehmt2;
microglial cell activation	2	16	0.502513	6.69733	0.035366	1	0.643597	1	Tlr3; Tlr2;
response to bacterial lipoprotein	1	2	0.251256	26.8054	0.0371401	1	0.643597	1	Tlr2;
detection of diacyl bacterial lipopeptide	1	2	0.251256	26.8054	0.0371401	1	0.643597	1	Tlr2;
chromosome segregation	4	64	1.00503	3.3419	0.0320374	1	0.643597	1	Top1; Ddx3x; Ska2; Bub1;
cellular response to peptide hormone stimulus	3	38	0.753769	4.22441	0.0339953	1	0.643597	1	Fzd2; Fzd1; Rela;
regulation of osteoblast differentiation	2	15	0.502513	7.14352	0.0313269	1	0.643597	1	Fzd1; Ptk2;
positive regulation of Notch signaling pathway	3	36	0.753769	4.45903	0.029566	1	0.643597	1	Stat3; Tspan5; Jag1;
stress fiber assembly	2	16	0.502513	6.69733	0.035366	1	0.643597	1	Phactr1; Itgb1;
response to gravity	2	16	0.502513	6.69733	0.035366	1	0.643597	1	Fosl1; Fos;
patterning of blood vessels	3	36	0.753769	4.45903	0.029566	1	0.643597	1	Plxnd1; Nfatc4; Ednra;
response to lead ion	3	37	0.753769	4.33855	0.03174	1	0.643597	1	Bcl2l1; Nos3; Slc11a2;
rhythmic behavior	1	2	0.251256	26.8054	0.0371401	1	0.643597	1	Egr2;
regulation of apoptotic process	7	164	1.75879	2.28005	0.0352963	1	0.643597	1	Inhbb; Birc2; Il6; Myc; Bcl2l1; Gdf11; Hs1bp3;
positive regulation of monocyte chemotaxis	2	16	0.502513	6.69733	0.035366	1	0.643597	1	Ccl2; Serpine1;
cytotoxic T cell degranulation	1	2	0.251256	26.8054	0.0371401	1	0.643597	1	Stx11;
GO:1903204	2	16	0.502513	6.69733	0.035366	1	0.643597	1	Nr4a3; Fzd1;
aorta morphogenesis	2	15	0.502513	7.14352	0.0313269	1	0.643597	1	Tbx2; Jag1;
leucyl-tRNA aminoacylation	1	2	0.251256	26.8054	0.0371401	1	0.643597	1	Lars;
dermatan sulfate biosynthetic process	1	2	0.251256	26.8054	0.0371401	1	0.643597	1	Chst12;
tRNA 5'-leader removal	1	2	0.251256	26.8054	0.0371401	1	0.643597	1	Pop1;
asparaginyl-tRNA aminoacylation	1	2	0.251256	26.8054	0.0371401	1	0.643597	1	Nars;
positive regulation of macrophage activation	2	15	0.502513	7.14352	0.0313269	1	0.643597	1	Il1rl1; Tnip2;
maternal process involved in female pregnancy	3	39	0.753769	4.11612	0.0363315	1	0.643597	1	Ccl2; Arg1; Itgb1;
positive regulation of glial cell proliferation	2	16	0.502513	6.69733	0.035366	1	0.643597	1	Myc; Ptk2;
endoderm formation	2	15	0.502513	7.14352	0.0313269	1	0.643597	1	Dusp5; Sox7;
lung development	6	130	1.50754	2.46601	0.0359424	1	0.643597	1	Arg1; Ada; Nr3c1; Nos3; Pdpn; Hnrnpa1;
CD40 signaling pathway	1	2	0.251256	26.8054	0.0371401	1	0.643597	1	Tnip2;
mesoderm morphogenesis	1	2	0.251256	26.8054	0.0371401	1	0.643597	1	Tbx3;
ventral spinal cord interneuron differentiation	1	2	0.251256	26.8054	0.0371401	1	0.643597	1	Lmo4;
negative regulation of insulin receptor signaling pathway	3	36	0.753769	4.45903	0.029566	1	0.643597	1	Il1b; Ptpn2; Rela;
inner ear development	4	67	1.00503	3.19229	0.0370187	1	0.643597	1	Jag1; Cebpd; Cxcl14; Ptpn11;
regulation of mitotic cell cycle	3	38	0.753769	4.22441	0.0339953	1	0.643597	1	Cdkn1a; Pim3; Myc;
response to magnetism	1	2	0.251256	26.8054	0.0371401	1	0.643597	1	Sod2;
mitochondrial RNA 5'-end processing	1	2	0.251256	26.8054	0.0371401	1	0.643597	1	Trmt10c;
induction of apoptosis by oxidative stress	2	16	0.502513	6.69733	0.035366	1	0.643597	1	Sod2; Cyp1b1;
negative regulation of mitochondrial RNA catabolic process	1	2	0.251256	26.8054	0.0371401	1	0.643597	1	Slirp;
acute-phase response	3	37	0.753769	4.33855	0.03174	1	0.643597	1	Stat3; Il1rn; Il6;
GO:1903936	1	2	0.251256	26.8054	0.0371401	1	0.643597	1	Hnrnpa1;
regulation of transcription involved in lymphatic endothelial cell fate commitment	1	2	0.251256	26.8054	0.0371401	1	0.643597	1	Nr2f2;
membrane lipid catabolic process	1	2	0.251256	26.8054	0.0371401	1	0.643597	1	Cyp1b1;
regulation of multivesicular body size	1	2	0.251256	26.8054	0.0371401	1	0.643597	1	Rilp;
endosome transport via multivesicular body sorting pathway	1	2	0.251256	26.8054	0.0371401	1	0.643597	1	Rilp;
intralumenal vesicle formation	1	2	0.251256	26.8054	0.0371401	1	0.643597	1	Rilp;
negative regulation of phospholipase A2 activity	1	2	0.251256	26.8054	0.0371401	1	0.643597	1	Anxa1;
regulation of integrin-mediated signaling pathway	1	2	0.251256	26.8054	0.0371401	1	0.643597	1	Timp1;
response to indole-3-methanol	1	2	0.251256	26.8054	0.0371401	1	0.643597	1	Cyp1b1;
protein K6-linked deubiquitination	1	2	0.251256	26.8054	0.0371401	1	0.643597	1	Otud3;
GO:1902523	1	2	0.251256	26.8054	0.0371401	1	0.643597	1	Birc2;
endonucleolytic cleavage of tricistronic rRNA transcript (SSU-rRNA, 5.8S rRNA, LSU-rRNA)	1	2	0.251256	26.8054	0.0371401	1	0.643597	1	Tsr1;
regulation of glucose transport	1	2	0.251256	26.8054	0.0371401	1	0.643597	1	Trib3;
myoblast migration involved in skeletal muscle regeneration	1	2	0.251256	26.8054	0.0371401	1	0.643597	1	Anxa1;
negative regulation of G-protein coupled receptor protein signaling pathway	2	15	0.502513	7.14352	0.0313269	1	0.643597	1	Rgs4; Rgs2;
response to herbicide	2	16	0.502513	6.69733	0.035366	1	0.643597	1	Arg1; Gucy1a3;
GO:1904684	1	2	0.251256	26.8054	0.0371401	1	0.643597	1	Timp3;
G0 to G1 transition	1	2	0.251256	26.8054	0.0371401	1	0.643597	1	Myc;
negative regulation of mast cell cytokine production	1	2	0.251256	26.8054	0.0371401	1	0.643597	1	Hmox1;
positive regulation of Schwann cell differentiation	1	2	0.251256	26.8054	0.0371401	1	0.643597	1	Rela;
GO:1902443	1	2	0.251256	26.8054	0.0371401	1	0.643597	1	Birc2;
nuclear import	1	2	0.251256	26.8054	0.0371401	1	0.643597	1	Hnrnpa1;
detection of triacyl bacterial lipopeptide	1	2	0.251256	26.8054	0.0371401	1	0.643597	1	Tlr2;
GO:1902310	1	2	0.251256	26.8054	0.0371401	1	0.643597	1	Ppp1r15a;
columnar/cuboidal epithelial cell development	1	2	0.251256	26.8054	0.0371401	1	0.643597	1	Shroom3;
GO:1904031	1	2	0.251256	26.8054	0.0371401	1	0.643597	1	Cdkn1a;
negative regulation of glucocorticoid mediated signaling pathway	1	2	0.251256	26.8054	0.0371401	1	0.643597	1	Nr3c1;
muscle cell fate determination	1	2	0.251256	26.8054	0.0371401	1	0.643597	1	Tbx2;
pharynx development	1	2	0.251256	26.8054	0.0371401	1	0.643597	1	Tbx2;
developmental growth involved in morphogenesis	1	2	0.251256	26.8054	0.0371401	1	0.643597	1	Tbx2;
leukocyte chemotaxis	2	15	0.502513	7.14352	0.0313269	1	0.643597	1	Cxcl2; S100a9;
'de novo' CTP biosynthetic process	1	2	0.251256	26.8054	0.0371401	1	0.643597	1	Ctps1;
substrate-dependent cell migration, cell attachment to substrate	1	2	0.251256	26.8054	0.0371401	1	0.643597	1	Tnfrsf12a;
GO:1902227	1	2	0.251256	26.8054	0.0371401	1	0.643597	1	Ptpn2;
GO:1902524	1	2	0.251256	26.8054	0.0371401	1	0.643597	1	Birc2;
negative regulation of chondrocyte development	1	2	0.251256	26.8054	0.0371401	1	0.643597	1	Rflna;
GO:0061572	1	2	0.251256	26.8054	0.0371401	1	0.643597	1	Rflna;
GO:0036498	1	2	0.251256	26.8054	0.0371401	1	0.643597	1	Ptpn1;
cell junction assembly	1	2	0.251256	26.8054	0.0371401	1	0.643597	1	Vmp1;
negative regulation of calcium-mediated signaling	1	2	0.251256	26.8054	0.0371401	1	0.643597	1	Itpr1;
negative regulation of phospholipase activity	1	2	0.251256	26.8054	0.0371401	1	0.643597	1	Rgs2;
GO:1902269	1	2	0.251256	26.8054	0.0371401	1	0.643597	1	Azin1;
GO:0036292	1	2	0.251256	26.8054	0.0371401	1	0.643597	1	Anxa1;
GO:1904577	1	2	0.251256	26.8054	0.0371401	1	0.643597	1	Hnrnpa1;
cellular response to lipoprotein particle stimulus	1	2	0.251256	26.8054	0.0371401	1	0.643597	1	Ccl2;
ferrous iron transport	1	2	0.251256	26.8054	0.0371401	1	0.643597	1	Slc11a2;
GO:1903055	1	2	0.251256	26.8054	0.0371401	1	0.643597	1	Cflar;
GO:1901738	1	2	0.251256	26.8054	0.0371401	1	0.643597	1	Dgat1;
chronological cell aging	1	2	0.251256	26.8054	0.0371401	1	0.643597	1	Serpine1;
apoptotic process in bone marrow	1	2	0.251256	26.8054	0.0371401	1	0.643597	1	Bcl2l1;
negative regulation of circadian sleep/wake cycle, non-REM sleep	1	2	0.251256	26.8054	0.0371401	1	0.643597	1	Ada;
hypoxanthine salvage	1	2	0.251256	26.8054	0.0371401	1	0.643597	1	Ada;
inosine biosynthetic process	1	2	0.251256	26.8054	0.0371401	1	0.643597	1	Ada;
negative regulation of mucus secretion	1	2	0.251256	26.8054	0.0371401	1	0.643597	1	Ada;
IMP biosynthetic process	1	2	0.251256	26.8054	0.0371401	1	0.643597	1	Ampd3;
AMP catabolic process	1	2	0.251256	26.8054	0.0371401	1	0.643597	1	Ampd3;
ADP metabolic process	1	2	0.251256	26.8054	0.0371401	1	0.643597	1	Ampd3;
negative regulation of smooth muscle cell-matrix adhesion	1	2	0.251256	26.8054	0.0371401	1	0.643597	1	Serpine1;
renal water transport	1	2	0.251256	26.8054	0.0371401	1	0.643597	1	Aqp2;
regulation of L-arginine import	1	2	0.251256	26.8054	0.0371401	1	0.643597	1	Arg1;
arginine catabolic process to ornithine	1	2	0.251256	26.8054	0.0371401	1	0.643597	1	Arg1;
GO:0098912	1	2	0.251256	26.8054	0.0371401	1	0.643597	1	Cacna1c;
regulation of the force of heart contraction by chemical signal	1	2	0.251256	26.8054	0.0371401	1	0.643597	1	Nos3;
positive regulation of progesterone secretion	1	2	0.251256	26.8054	0.0371401	1	0.643597	1	Runx1;
glomerular parietal epithelial cell differentiation	1	2	0.251256	26.8054	0.0371401	1	0.643597	1	Prom1;
DNA modification	1	2	0.251256	26.8054	0.0371401	1	0.643597	1	Cyp1b1;
cellular response to cortisol stimulus	1	2	0.251256	26.8054	0.0371401	1	0.643597	1	Cyp1b1;
GO:0061614	1	2	0.251256	26.8054	0.0371401	1	0.643597	1	Fosl1;
GO:1904996	1	2	0.251256	26.8054	0.0371401	1	0.643597	1	Icam1;
positive regulation of mast cell cytokine production	1	2	0.251256	26.8054	0.0371401	1	0.643597	1	Nr4a3;
glutamine biosynthetic process	1	2	0.251256	26.8054	0.0371401	1	0.643597	1	Glul;
ammonia assimilation cycle	1	2	0.251256	26.8054	0.0371401	1	0.643597	1	Glul;
glucocorticoid mediated signaling pathway	1	2	0.251256	26.8054	0.0371401	1	0.643597	1	Nr3c1;
nitric oxide-cGMP-mediated signaling pathway	1	2	0.251256	26.8054	0.0371401	1	0.643597	1	Gucy1b3;
interleukin-2 biosynthetic process	1	2	0.251256	26.8054	0.0371401	1	0.643597	1	Il1rap;
negative regulation of muscle organ development	1	2	0.251256	26.8054	0.0371401	1	0.643597	1	Il6;
negative regulation of interleukin-6-mediated signaling pathway	1	2	0.251256	26.8054	0.0371401	1	0.643597	1	Ptpn2;
GO:1990636	1	2	0.251256	26.8054	0.0371401	1	0.643597	1	Inhbb;
regulation of collagen catabolic process	1	2	0.251256	26.8054	0.0371401	1	0.643597	1	Itgb1;
loop of Henle development	1	2	0.251256	26.8054	0.0371401	1	0.643597	1	Jag1;
GO:1902728	1	2	0.251256	26.8054	0.0371401	1	0.643597	1	Stat3;
cellular response to chromate	1	2	0.251256	26.8054	0.0371401	1	0.643597	1	Mt1;
canonical Wnt receptor signaling pathway involved in positive regulation of wound healing	1	2	0.251256	26.8054	0.0371401	1	0.643597	1	Myc;
GO:1904586	1	2	0.251256	26.8054	0.0371401	1	0.643597	1	Myc;
negative regulation of natural killer cell chemotaxis	1	2	0.251256	26.8054	0.0371401	1	0.643597	1	Ccl2;
negative regulation of muscle hyperplasia	1	2	0.251256	26.8054	0.0371401	1	0.643597	1	Nos3;
response to lipoprotein stimulus	1	2	0.251256	26.8054	0.0371401	1	0.643597	1	Nos3;
cellular response to gravity	1	2	0.251256	26.8054	0.0371401	1	0.643597	1	Serpine1;
GO:1904639	1	2	0.251256	26.8054	0.0371401	1	0.643597	1	Serpine1;
signal complex assembly	1	2	0.251256	26.8054	0.0371401	1	0.643597	1	Ptk2;
microvillus organization	1	2	0.251256	26.8054	0.0371401	1	0.643597	1	Ptpn11;
abortive mitotic cell cycle	1	2	0.251256	26.8054	0.0371401	1	0.643597	1	Ptpn11;
chemokinesis	1	2	0.251256	26.8054	0.0371401	1	0.643597	1	Ccl2;
cellular response to high density lipoprotein particle stimulus	1	2	0.251256	26.8054	0.0371401	1	0.643597	1	Ccl2;
positive regulation of immune complex clearance by monocytes and macrophages	1	2	0.251256	26.8054	0.0371401	1	0.643597	1	Ccl2;
GO:1905237	1	2	0.251256	26.8054	0.0371401	1	0.643597	1	Ccl2;
negative regulation of chemotaxis	1	2	0.251256	26.8054	0.0371401	1	0.643597	1	Ptpn2;
GO:1902861	1	2	0.251256	26.8054	0.0371401	1	0.643597	1	Slc11a2;
negative regulation of vitamin D biosynthetic process	1	2	0.251256	26.8054	0.0371401	1	0.643597	1	Snai1;
canonical Wnt receptor signaling pathway involved in mesenchymal stem cell differentiation	1	2	0.251256	26.8054	0.0371401	1	0.643597	1	Fzd1;
GO:1905049	1	2	0.251256	26.8054	0.0371401	1	0.643597	1	Timp1;
positive regulation of receptor catabolic process	1	2	0.251256	26.8054	0.0371401	1	0.643597	1	Ptpn1;
regulation of lung blood pressure	1	2	0.251256	26.8054	0.0371401	1	0.643597	1	Gch1;
follicle-stimulating hormone secretion	1	2	0.251256	26.8054	0.0371401	1	0.643597	1	Tbx3;
GO:1902527	1	2	0.251256	26.8054	0.0371401	1	0.643597	1	Birc2;
GO:1902806	1	2	0.251256	26.8054	0.0371401	1	0.643597	1	Cirbp;
negative regulation of interleukin-1 alpha secretion	1	2	0.251256	26.8054	0.0371401	1	0.643597	1	Il1r2;
regulation of eIF2 alpha phosphorylation by endoplasmic reticulum stress	1	2	0.251256	26.8054	0.0371401	1	0.643597	1	Ppp1r15a;
cellular response to methyl methanesulfonate	1	2	0.251256	26.8054	0.0371401	1	0.643597	1	Ppp1r15a;
GO:0090648	1	2	0.251256	26.8054	0.0371401	1	0.643597	1	Ppp1r15a;
positive regulation of cGMP metabolic process	1	2	0.251256	26.8054	0.0371401	1	0.643597	1	Fzd2;
cellular response to epidermal growth factor stimulus	3	40	0.753769	4.01324	0.0387482	1	0.665992	1	Cflar; Myc; Hnrnpa1;
positive regulation of fibroblast proliferation	4	68	1.00503	3.14535	0.0387726	1	0.665992	1	Sphk1; Cdkn1a; Serpine1; Myc;
protein heterooligomerization	5	99	1.25628	2.69933	0.0386335	1	0.665992	1	Mat2a; Birc2; Tradd; Akap2; Gch1;
extrinsic apoptotic signaling pathway	3	40	0.753769	4.01324	0.0387482	1	0.665992	1	Tnfrsf12a; Tradd; Tlr3;
positive regulation of JNK cascade	4	68	1.00503	3.14535	0.0387726	1	0.665992	1	Il1b; Gadd45b; Gadd45a; Tlr3;
positive regulation of vasodilation	3	40	0.753769	4.01324	0.0387482	1	0.665992	1	Adora2b; Ptk2; Nos3;
positive regulation of cell migration	8	204	2.01005	2.09449	0.0390127	1	0.667416	1	Sphk1; Gcnt2; Hbegf; Ccl7; Ptk2; Snai1; Itgb1; Pdpn;
positive regulation of p38MAPK cascade	2	17	0.502513	6.3036	0.0395939	1	0.667416	1	Gadd45b; Gadd45a;
GO:1901224	2	17	0.502513	6.3036	0.0395939	1	0.667416	1	Calr; Tlr2;
regulation of cyclin-dependent protein kinase activity	2	17	0.502513	6.3036	0.0395939	1	0.667416	1	Cdkn1a; Gtpbp4;
cAMP biosynthetic process	2	17	0.502513	6.3036	0.0395939	1	0.667416	1	Gucy1b3; Gucy1a3;
regulation of G1/S transition of mitotic cell cycle	2	17	0.502513	6.3036	0.0395939	1	0.667416	1	Ccnd1; Pdpn;
negative regulation of lipid catabolic process	2	17	0.502513	6.3036	0.0395939	1	0.667416	1	Il1b; Gimap5;
respiratory electron transport chain	2	17	0.502513	6.3036	0.0395939	1	0.667416	1	Sod2; Mybbp1a;
astrocyte development	2	17	0.502513	6.3036	0.0395939	1	0.667416	1	S100a9; S100a8;
cellular response to hepatocyte growth factor stimulus	2	17	0.502513	6.3036	0.0395939	1	0.667416	1	Il6; Rela;
positive regulation of T cell activation	2	17	0.502513	6.3036	0.0395939	1	0.667416	1	Ccl2; Ada;
water transport	2	17	0.502513	6.3036	0.0395939	1	0.667416	1	Aqp2; Pdpn;
negative regulation of cell-cell adhesion	2	17	0.502513	6.3036	0.0395939	1	0.667416	1	Gtpbp4; Ptk2;
GO:0098609	8	205	2.01005	2.08427	0.0399645	1	0.672698	1	Ptpn1; Arhgef16; Ddx3x; Klc2; Nop56; Mmp24; F11r; Ubfd1;
negative regulation of protein kinase activity	5	100	1.25628	2.67234	0.0400678	1	0.673472	1	Gadd45b; Il6; Gadd45a; Adora2a; Trib3;
positive regulation of smooth muscle cell migration	3	41	0.753769	3.91538	0.0412446	1	0.691274	1	Myc; Ptk2; Cyp1b1;
Rho protein signal transduction	3	41	0.753769	3.91538	0.0412446	1	0.691274	1	Ednra; Adgrg1; Cdc42ep5;
cellular response to cadmium ion	2	18	0.502513	5.9536	0.0440023	1	0.727121	1	Mt1; Hmox1;
RNA secondary structure unwinding	3	42	0.753769	3.82218	0.0438201	1	0.727121	1	Ddx3x; Ddx21; Eif4a1;
epidermal growth factor receptor signaling pathway	3	42	0.753769	3.82218	0.0438201	1	0.727121	1	Hbegf; Ptk2; Ptpn11;
muscle cell differentiation	2	18	0.502513	5.9536	0.0440023	1	0.727121	1	Ifrd1; Speg;
negative regulation of protein ubiquitination	3	42	0.753769	3.82218	0.0438201	1	0.727121	1	Hspa1a; Hspa1b; Gtpbp4;
trophoblast giant cell differentiation	2	18	0.502513	5.9536	0.0440023	1	0.727121	1	Nr2f2; Snai1;
positive regulation of DNA biosynthetic process	2	18	0.502513	5.9536	0.0440023	1	0.727121	1	Myc; Cyp1b1;
positive regulation of calcium ion import	2	18	0.502513	5.9536	0.0440023	1	0.727121	1	Ccl2; Serpine1;
positive regulation of T cell mediated cytotoxicity	2	18	0.502513	5.9536	0.0440023	1	0.727121	1	Hspa1b; Stx7;
cGMP biosynthetic process	2	18	0.502513	5.9536	0.0440023	1	0.727121	1	Gucy1b3; Gucy1a3;
activation of cysteine-type endopeptidase activity involved in apoptotic process	4	71	1.00503	3.01246	0.0443149	1	0.731258	1	S100a9; S100a8; Myc; Slc11a2;
phosphorylation	6	137	1.50754	2.34002	0.0445339	1	0.733842	1	Sphk1; Cdkn1a; Stat3; Akap11; Uck2; Adck2;
positive regulation of neuron projection development	6	138	1.50754	2.32306	0.0458572	1	0.754588	1	Sphk1; S100a9; Cflar; Fzd1; Il6; Itgb1;
cell-cell adhesion	5	104	1.25628	2.56957	0.046126	1	0.757949	1	PVR; Lmo7; Icam1; Vmp1; Pdpn;
regulation of catalytic activity	4	72	1.00503	2.97063	0.0462558	1	0.759022	1	Sod2; Trib2; Ppp4r2; Rcan1;
negative regulation of MAP kinase activity	3	43	0.753769	3.73331	0.046474	1	0.761539	1	Il1b; Ptpn1; Rgs2;
peptidyl-cysteine S-trans-nitrosylation	1	3	0.251256	17.9	0.0551908	1	0.776572	1	S100a9;
male gonad development	6	144	1.50754	2.22628	0.0543077	1	0.776572	1	Inhbb; Wnt2b; Tlr3; Bcl2l1; Cyp1b1; Hnrnpa1;
seminiferous tubule development	2	20	0.502513	5.35854	0.0533276	1	0.776572	1	Inhbb; Adgrg1;
response to nutrient levels	5	105	1.25628	2.5451	0.047721	1	0.776572	1	Serpine1; Il6; Sod2; Itgb1; Ehmt2;
regulation of signaling	1	3	0.251256	17.9	0.0551908	1	0.776572	1	Lmo7;
nitric oxide metabolic process	1	3	0.251256	17.9	0.0551908	1	0.776572	1	Tlr2;
dendrite morphogenesis	3	45	0.753769	3.56742	0.0520137	1	0.776572	1	Map6; Itgb1; Slc11a2;
response to reactive oxygen species	2	20	0.502513	5.35854	0.0533276	1	0.776572	1	Serpine1; Sod2;
positive regulation of interleukin-6 secretion	2	19	0.502513	5.64042	0.0485828	1	0.776572	1	Il1b; Il1rap;
regulation of protein ubiquitination	2	19	0.502513	5.64042	0.0485828	1	0.776572	1	Hspa1a; Hspa1b;
GO:0086100	1	3	0.251256	17.9	0.0551908	1	0.776572	1	Ednra;
RNA processing	3	45	0.753769	3.56742	0.0520137	1	0.776572	1	Ccnl1; Mrm3; Rcl1;
valyl-tRNA aminoacylation	1	3	0.251256	17.9	0.0551908	1	0.776572	1	Yars;
positive regulation of isotype switching to IgE isotypes	1	3	0.251256	17.9	0.0551908	1	0.776572	1	Clcf1;
cellular response to water deprivation	1	3	0.251256	17.9	0.0551908	1	0.776572	1	Aqp2;
formation of translation initiation complex	1	3	0.251256	17.9	0.0551908	1	0.776572	1	Eif3a;
ATP metabolic process	3	45	0.753769	3.56742	0.0520137	1	0.776572	1	Hspa1a; Hspa1b; Ampd3;
response to protozoan	1	3	0.251256	17.9	0.0551908	1	0.776572	1	Ier3;
regulation of DNA repair	1	3	0.251256	17.9	0.0551908	1	0.776572	1	Ier3;
central nervous system myelin formation	1	3	0.251256	17.9	0.0551908	1	0.776572	1	Tlr2;
phosphatidylinositol metabolic process	2	20	0.502513	5.35854	0.0533276	1	0.776572	1	Mboat7; Mtmr2;
T cell activation via T cell receptor contact with antigen bound to MHC molecule on antigen presenting cell	1	3	0.251256	17.9	0.0551908	1	0.776572	1	Icam1;
mRNA stabilization	2	19	0.502513	5.64042	0.0485828	1	0.776572	1	Noct; Cirbp;
negative regulation of T-helper 1 type immune response	1	3	0.251256	17.9	0.0551908	1	0.776572	1	Il1rl1;
cell fate determination	2	19	0.502513	5.64042	0.0485828	1	0.776572	1	Atf3; Jag1;
negative regulation of protein complex assembly	2	20	0.502513	5.35854	0.0533276	1	0.776572	1	Ddx3x; Lmo4;
formin-nucleated actin cable assembly	1	3	0.251256	17.9	0.0551908	1	0.776572	1	Spire1;
GO:1903898	1	3	0.251256	17.9	0.0551908	1	0.776572	1	Ptpn1;
polyamine catabolic process	1	3	0.251256	17.9	0.0551908	1	0.776572	1	Sat1;
eye photoreceptor cell differentiation	1	3	0.251256	17.9	0.0551908	1	0.776572	1	Stat3;
distal tubule development	1	3	0.251256	17.9	0.0551908	1	0.776572	1	Jag1;
rescue of stalled ribosome	1	3	0.251256	17.9	0.0551908	1	0.776572	1	Gtpbp2;
rRNA import into mitochondrion	1	3	0.251256	17.9	0.0551908	1	0.776572	1	Mrpl18;
negative regulation of interferon-gamma-mediated signaling pathway	1	3	0.251256	17.9	0.0551908	1	0.776572	1	Ptpn2;
mitotic nuclear envelope reassembly	1	3	0.251256	17.9	0.0551908	1	0.776572	1	Reep4;
protein urmylation	1	3	0.251256	17.9	0.0551908	1	0.776572	1	Ctu2;
GO:1901653	2	19	0.502513	5.64042	0.0485828	1	0.776572	1	Il1rl1; Klf5;
response to muscle stretch	2	20	0.502513	5.35854	0.0533276	1	0.776572	1	Fos; Rela;
negative regulation of chemokine biosynthetic process	1	3	0.251256	17.9	0.0551908	1	0.776572	1	Il6;
negative regulation of synapse maturation	1	3	0.251256	17.9	0.0551908	1	0.776572	1	Nfatc4;
GO:1903874	1	3	0.251256	17.9	0.0551908	1	0.776572	1	Slc11a2;
tRNA wobble position uridine thiolation	1	3	0.251256	17.9	0.0551908	1	0.776572	1	Ctu2;
regulation of wound healing	1	3	0.251256	17.9	0.0551908	1	0.776572	1	Tnfrsf12a;
GO:1990830	1	3	0.251256	17.9	0.0551908	1	0.776572	1	Serpine1;
translation reinitiation	1	3	0.251256	17.9	0.0551908	1	0.776572	1	Eif3a;
divalent metal ion transport	1	3	0.251256	17.9	0.0551908	1	0.776572	1	Slc41a1;
positive regulation of natural killer cell cytokine production	1	3	0.251256	17.9	0.0551908	1	0.776572	1	Gimap5;
negative regulation of platelet-derived growth factor receptor-beta signaling pathway	1	3	0.251256	17.9	0.0551908	1	0.776572	1	Ptpn2;
GO:1901492	1	3	0.251256	17.9	0.0551908	1	0.776572	1	Vegfc;
spermidine acetylation	1	3	0.251256	17.9	0.0551908	1	0.776572	1	Sat1;
spermine acetylation	1	3	0.251256	17.9	0.0551908	1	0.776572	1	Sat1;
putrescine acetylation	1	3	0.251256	17.9	0.0551908	1	0.776572	1	Sat1;
nor-spermidine metabolic process	1	3	0.251256	17.9	0.0551908	1	0.776572	1	Sat1;
regulation of leukocyte migration	1	3	0.251256	17.9	0.0551908	1	0.776572	1	Anxa1;
CTP salvage	1	3	0.251256	17.9	0.0551908	1	0.776572	1	Uck2;
response to oxygen radical	1	3	0.251256	17.9	0.0551908	1	0.776572	1	Txnrd1;
dATP catabolic process	1	3	0.251256	17.9	0.0551908	1	0.776572	1	Ada;
negative regulation of immunoglobulin production	1	3	0.251256	17.9	0.0551908	1	0.776572	1	Fcgr2b;
regulation of calcineurin-NFAT signaling cascade	1	3	0.251256	17.9	0.0551908	1	0.776572	1	Rcan1;
cell differentiation involved in kidney development	1	3	0.251256	17.9	0.0551908	1	0.776572	1	Glis2;
susceptibility to T cell mediated cytotoxicity	1	3	0.251256	17.9	0.0551908	1	0.776572	1	PVR;
GO:1903679	1	3	0.251256	17.9	0.0551908	1	0.776572	1	Ythdf2;
vascular endothelial growth factor production	1	3	0.251256	17.9	0.0551908	1	0.776572	1	Adgrg1;
regulation of transcription from RNA polymerase II promoter involved in myocardial precursor cell differentiation	1	3	0.251256	17.9	0.0551908	1	0.776572	1	Tbx2;
microglial cell activation involved in immune response	1	3	0.251256	17.9	0.0551908	1	0.776572	1	Tlr3;
response to dsRNA	1	3	0.251256	17.9	0.0551908	1	0.776572	1	Tlr3;
germinal center B cell differentiation	1	3	0.251256	17.9	0.0551908	1	0.776572	1	Ada;
age-dependent response to oxidative stress	1	3	0.251256	17.9	0.0551908	1	0.776572	1	Sod2;
hypoxanthine biosynthetic process	1	3	0.251256	17.9	0.0551908	1	0.776572	1	Ada;
negative regulation of bone mineralization involved in bone maturation	1	3	0.251256	17.9	0.0551908	1	0.776572	1	Rflna;
autocrine signaling	1	3	0.251256	17.9	0.0551908	1	0.776572	1	Fzd1;
sinoatrial node cell development	1	3	0.251256	17.9	0.0551908	1	0.776572	1	Tbx3;
specification of organ position	1	3	0.251256	17.9	0.0551908	1	0.776572	1	Tbx3;
calcium-independent cell-matrix adhesion	1	3	0.251256	17.9	0.0551908	1	0.776572	1	Itgb1;
regulation of T cell anergy	1	3	0.251256	17.9	0.0551908	1	0.776572	1	Runx1;
positive regulation of CD4-positive, CD25-positive, alpha-beta regulatory T cell differentiation	1	3	0.251256	17.9	0.0551908	1	0.776572	1	Gimap5;
ribosome assembly	1	3	0.251256	17.9	0.0551908	1	0.776572	1	Nip7;
GO:1904816	1	3	0.251256	17.9	0.0551908	1	0.776572	1	Gnl3;
GO:1901740	1	3	0.251256	17.9	0.0551908	1	0.776572	1	Cflar;
regulation of substrate adhesion-dependent cell spreading	1	3	0.251256	17.9	0.0551908	1	0.776572	1	Ptk2;
regulation of interleukin-1 beta production	1	3	0.251256	17.9	0.0551908	1	0.776572	1	Sphk1;
response to extracellular stimulus	1	3	0.251256	17.9	0.0551908	1	0.776572	1	Noct;
purine ribonucleoside monophosphate biosynthetic process	1	3	0.251256	17.9	0.0551908	1	0.776572	1	Ada;
S-adenosylmethionine biosynthetic process	1	3	0.251256	17.9	0.0551908	1	0.776572	1	Mat2a;
suppression by virus of host apoptosis	1	3	0.251256	17.9	0.0551908	1	0.776572	1	Bcl2l1;
cellular response to bacterial lipopeptide	1	3	0.251256	17.9	0.0551908	1	0.776572	1	Tlr2;
canonical Wnt receptor signaling pathway involved in osteoblast differentiation	1	3	0.251256	17.9	0.0551908	1	0.776572	1	Fzd1;
positive regulation of acetylcholine secretion	1	3	0.251256	17.9	0.0551908	1	0.776572	1	Adora2a;
positive regulation of steroid biosynthetic process	1	3	0.251256	17.9	0.0551908	1	0.776572	1	Adora2b;
negative regulation of exocytosis	1	3	0.251256	17.9	0.0551908	1	0.776572	1	Anxa1;
canonical Wnt receptor signaling pathway involved in positive regulation of apoptotic process	1	3	0.251256	17.9	0.0551908	1	0.776572	1	Myc;
response to erythropoietin	1	3	0.251256	17.9	0.0551908	1	0.776572	1	Bcl2l1;
centrosome cycle	1	3	0.251256	17.9	0.0551908	1	0.776572	1	Gadd45a;
GO:0061577	1	3	0.251256	17.9	0.0551908	1	0.776572	1	Cacna1c;
positive regulation of interleukin-1 alpha secretion	1	3	0.251256	17.9	0.0551908	1	0.776572	1	Panx1;
positive regulation of nephron tubule epithelial cell differentiation	1	3	0.251256	17.9	0.0551908	1	0.776572	1	Prom1;
GO:1903378	1	3	0.251256	17.9	0.0551908	1	0.776572	1	Mcl1;
heme oxidation	1	3	0.251256	17.9	0.0551908	1	0.776572	1	Hmox1;
negative regulation of hydrogen peroxide biosynthetic process	1	3	0.251256	17.9	0.0551908	1	0.776572	1	Stat3;
GO:1990859	1	3	0.251256	17.9	0.0551908	1	0.776572	1	Myc;
porphyrin-containing compound metabolic process	1	3	0.251256	17.9	0.0551908	1	0.776572	1	Slc11a2;
trabecular meshwork development	1	3	0.251256	17.9	0.0551908	1	0.776572	1	Cyp1b1;
endothelial cell-cell adhesion	1	3	0.251256	17.9	0.0551908	1	0.776572	1	Cyp1b1;
response to sulfur dioxide	1	3	0.251256	17.9	0.0551908	1	0.776572	1	Icam1;
extracellular polysaccharide biosynthetic process	1	3	0.251256	17.9	0.0551908	1	0.776572	1	Has1;
regulation of transcription from RNA polymerase II promoter in response to iron	1	3	0.251256	17.9	0.0551908	1	0.776572	1	Hmox1;
brain segmentation	1	3	0.251256	17.9	0.0551908	1	0.776572	1	Egr2;
neutrophil apoptotic process	1	3	0.251256	17.9	0.0551908	1	0.776572	1	Il6;
positive regulation of calcidiol 1-monooxygenase activity	1	3	0.251256	17.9	0.0551908	1	0.776572	1	Il1b;
GO:1903944	1	3	0.251256	17.9	0.0551908	1	0.776572	1	Cflar;
cyclooxygenase pathway	1	3	0.251256	17.9	0.0551908	1	0.776572	1	Sphk1;
cerebellar cortex formation	1	3	0.251256	17.9	0.0551908	1	0.776572	1	Ptpn11;
response to vitamin B3	1	3	0.251256	17.9	0.0551908	1	0.776572	1	Ccl2;
positive regulation of interleukin-18 production	1	3	0.251256	17.9	0.0551908	1	0.776572	1	Tlr2;
cerebral cortex radial glia guided migration	1	3	0.251256	17.9	0.0551908	1	0.776572	1	Adgrg1;
mesenchymal-epithelial cell signaling	1	3	0.251256	17.9	0.0551908	1	0.776572	1	Wnt2b;
negative regulation of humoral immune response mediated by circulating immunoglobulin	1	3	0.251256	17.9	0.0551908	1	0.776572	1	Fcgr2b;
lung induction	1	3	0.251256	17.9	0.0551908	1	0.776572	1	Wnt2b;
vascular endothelial growth factor receptor signaling pathway	2	21	0.502513	5.10349	0.0582288	1	0.812507	1	Ccl2; Vegfc;
cellular response to UV	3	47	0.753769	3.41565	0.0578565	1	0.812507	1	Myc; Ppp1r15a; Nfatc4;
glutamine metabolic process	2	21	0.502513	5.10349	0.0582288	1	0.812507	1	Gfpt2; Ctps1;
trophectodermal cell differentiation	2	21	0.502513	5.10349	0.0582288	1	0.812507	1	Junb; Ada;
tissue homeostasis	2	21	0.502513	5.10349	0.0582288	1	0.812507	1	Col9a1; Itgb1;
spinal cord motor neuron differentiation	2	21	0.502513	5.10349	0.0582288	1	0.812507	1	Abt1; Lmo4;
nerve growth factor receptor signaling pathway	2	21	0.502513	5.10349	0.0582288	1	0.812507	1	Mageh1; Ptpn11;
innate immune response	9	263	2.26131	1.82747	0.0606226	1	0.844905	1	S100a9; S100a8; Anxa1; Ddx3x; Ptk2; Rela; Tril; Tlr2; Cd14;
regulation of circadian rhythm	3	48	0.753769	3.34451	0.0608893	1	0.847617	1	Pspc1; Crem; Noct;
autophagy	4	79	1.00503	2.70744	0.0611429	1	0.850139	1	S100a9; S100a8; Tbc1d5; Vmp1;
cell-cell signaling	5	113	1.25628	2.36493	0.0616466	1	0.856131	1	Fzd2; Sdc4; Fzd1; Panx1; Cxcl14;
lymphocyte chemotaxis	2	22	0.502513	4.87162	0.0632791	1	0.867521	1	Ccl2; Ccl7;
response to caffeine	2	22	0.502513	4.87162	0.0632791	1	0.867521	1	Il6; Adora2a;
mitochondrion morphogenesis	2	22	0.502513	4.87162	0.0632791	1	0.867521	1	Bcl2l1; Slirp;
cellular response to lithium ion	2	22	0.502513	4.87162	0.0632791	1	0.867521	1	Nfatc4; Calr;
transcription initiation, DNA-dependent	2	22	0.502513	4.87162	0.0632791	1	0.867521	1	Myc; Taf6;
positive regulation of leukocyte migration	2	22	0.502513	4.87162	0.0632791	1	0.867521	1	Ccl2; Tlr2;
negative regulation of cyclin-dependent protein kinase activity	2	22	0.502513	4.87162	0.0632791	1	0.867521	1	Cdkn1a; Nr2f2;
response to amine stimulus	2	22	0.502513	4.87162	0.0632791	1	0.867521	1	Sphk1; Arg1;
positive regulation of heart rate	2	22	0.502513	4.87162	0.0632791	1	0.867521	1	Ada; Gch1;
cellular response to nitric oxide	2	22	0.502513	4.87162	0.0632791	1	0.867521	1	Cflar; Gucy1b3;
positive regulation of smooth muscle contraction	2	22	0.502513	4.87162	0.0632791	1	0.867521	1	Sphk1; Ada;
biological_process	44	1858	11.0553	1.26357	0.0637947	1	0.873571	1	Wdr3; Mthfd2; Ablim1; Rfxank; Rassf1; Riok1; Atg16l1; Gcnt2; Cd3eap; Twistnb; Rpp38; Pop1; Riok2; Nop58; Inpp4b; Fkbp5; Pno1; Rrs1; Pop5; Gfpt2; Nfatc2; Mphosph10; Srsf3; Ctu2; Wnt2b; Nop56; Ctps1; Cldn14; Tmem216; Rgs2; Shroom3; Rps6ka3; Srrm2; Rcl1; Eif4a1; Prom1; Taf6; Taf1d; Stom; Sox7; Plcd3; Emp1; Nmd3; Gnl2;
cellular response to estradiol stimulus	3	49	0.753769	3.27626	0.0639949	1	0.875293	1	Ccl2; Cflar; Il6;
arginine metabolic process	1	4	0.251256	13.4361	0.0729041	1	0.894102	1	Arg1;
cellular response to cocaine	1	4	0.251256	13.4361	0.0729041	1	0.894102	1	Ehmt2;
negative regulation of glucose transport	1	4	0.251256	13.4361	0.0729041	1	0.894102	1	Il1b;
positive regulation of coagulation	1	4	0.251256	13.4361	0.0729041	1	0.894102	1	Serpine1;
regulation of Rho protein signal transduction	4	81	1.00503	2.6406	0.0658093	1	0.894102	1	Dnmbp; Arhgef16; Arhgef19; Vav3;
JAK-STAT cascade	2	23	0.502513	4.6599	0.068471	1	0.894102	1	Clcf1; Stat3;
neuronal stem cell maintenance	2	23	0.502513	4.6599	0.068471	1	0.894102	1	Jag1; Mmp24;
temperature homeostasis	2	23	0.502513	4.6599	0.068471	1	0.894102	1	Stat3; Gimap5;
GO:0036438	1	4	0.251256	13.4361	0.0729041	1	0.894102	1	Gcnt2;
lung alveolus development	3	51	0.753769	3.14781	0.0704204	1	0.894102	1	Fzd1; Ada; Pdpn;
phosphatidylinositol dephosphorylation	2	23	0.502513	4.6599	0.068471	1	0.894102	1	Synj2; Mtmr2;
GO:1903899	1	4	0.251256	13.4361	0.0729041	1	0.894102	1	Ptpn2;
rRNA base methylation	1	4	0.251256	13.4361	0.0729041	1	0.894102	1	Nop2;
GO:0039689	1	4	0.251256	13.4361	0.0729041	1	0.894102	1	Atg16l1;
positive regulation of interferon-gamma production	3	51	0.753769	3.14781	0.0704204	1	0.894102	1	Runx1; Il1b; Cd14;
interleukin-10 production	1	4	0.251256	13.4361	0.0729041	1	0.894102	1	Tlr2;
immune system development	1	4	0.251256	13.4361	0.0729041	1	0.894102	1	Cacna1c;
prolactin secretion	1	4	0.251256	13.4361	0.0729041	1	0.894102	1	Anxa1;
GO:1901164	1	4	0.251256	13.4361	0.0729041	1	0.894102	1	Timp1;
cytokine secretion involved in immune response	1	4	0.251256	13.4361	0.0729041	1	0.894102	1	Tlr2;
muscle atrophy	1	4	0.251256	13.4361	0.0729041	1	0.894102	1	Nr3c1;
L-amino acid transport	1	4	0.251256	13.4361	0.0729041	1	0.894102	1	Slc7a5;
establishment of meiotic spindle localization	1	4	0.251256	13.4361	0.0729041	1	0.894102	1	Spire1;
positive regulation of germinal center formation	1	4	0.251256	13.4361	0.0729041	1	0.894102	1	Ada;
regulation of protein ADP-ribosylation	1	4	0.251256	13.4361	0.0729041	1	0.894102	1	Pum3;
cell-cell adhesion mediated by cadherin	1	4	0.251256	13.4361	0.0729041	1	0.894102	1	Mmp24;
nuclear-transcribed mRNA catabolic process, no-go decay	1	4	0.251256	13.4361	0.0729041	1	0.894102	1	Gtpbp2;
granulocyte chemotaxis	1	4	0.251256	13.4361	0.0729041	1	0.894102	1	Anxa1;
adherens junction maintenance	1	4	0.251256	13.4361	0.0729041	1	0.894102	1	Afdn;
vestibular reflex	1	4	0.251256	13.4361	0.0729041	1	0.894102	1	Nr4a3;
tRNA thio-modification	1	4	0.251256	13.4361	0.0729041	1	0.894102	1	Ctu2;
positive regulation of sister chromatid cohesion	1	4	0.251256	13.4361	0.0729041	1	0.894102	1	Fen1;
RNA-dependent DNA replication	1	4	0.251256	13.4361	0.0729041	1	0.894102	1	Tep1;
GO:0097461	1	4	0.251256	13.4361	0.0729041	1	0.894102	1	Steap4;
DNA replication, removal of RNA primer	1	4	0.251256	13.4361	0.0729041	1	0.894102	1	Fen1;
positive regulation of immature T cell proliferation in thymus	1	4	0.251256	13.4361	0.0729041	1	0.894102	1	Il1b;
GO:0097368	1	4	0.251256	13.4361	0.0729041	1	0.894102	1	Icam1;
calcium ion import	2	23	0.502513	4.6599	0.068471	1	0.894102	1	Cacna1c; Slc30a1;
sequestering of triglyceride	1	4	0.251256	13.4361	0.0729041	1	0.894102	1	Il1b;
sphingosine metabolic process	1	4	0.251256	13.4361	0.0729041	1	0.894102	1	Sphk1;
copper ion transmembrane transport	1	4	0.251256	13.4361	0.0729041	1	0.894102	1	Slc11a2;
negative regulation of interleukin-8 secretion	1	4	0.251256	13.4361	0.0729041	1	0.894102	1	Anxa1;
protein deubiquitination involved in ubiquitin-dependent protein catabolic process	1	4	0.251256	13.4361	0.0729041	1	0.894102	1	Otud7b;
pyrimidine nucleoside salvage	1	4	0.251256	13.4361	0.0729041	1	0.894102	1	Uck2;
regulation of protein import into nucleus, translocation	1	4	0.251256	13.4361	0.0729041	1	0.894102	1	Cdkn1a;
negative regulation of growth hormone secretion	1	4	0.251256	13.4361	0.0729041	1	0.894102	1	Ptpn11;
sperm mitochondrion organization	1	4	0.251256	13.4361	0.0729041	1	0.894102	1	Sept4;
negative regulation of adiponectin secretion	1	4	0.251256	13.4361	0.0729041	1	0.894102	1	Il1b;
GO:1904017	1	4	0.251256	13.4361	0.0729041	1	0.894102	1	Inhbb;
positive regulation of miRNA metabolic process	1	4	0.251256	13.4361	0.0729041	1	0.894102	1	Rela;
GO:1902414	1	4	0.251256	13.4361	0.0729041	1	0.894102	1	Afdn;
negative regulation of branching morphogenesis of a nerve	1	4	0.251256	13.4361	0.0729041	1	0.894102	1	Il1b;
regulation of cell-cell adhesion mediated by integrin	1	4	0.251256	13.4361	0.0729041	1	0.894102	1	Ada;
negative regulation of cell projection organization	1	4	0.251256	13.4361	0.0729041	1	0.894102	1	Itgb1;
vitellogenesis	1	4	0.251256	13.4361	0.0729041	1	0.894102	1	Fosl1;
fibroblast proliferation	1	4	0.251256	13.4361	0.0729041	1	0.894102	1	Ednra;
GO:1903401	1	4	0.251256	13.4361	0.0729041	1	0.894102	1	Slc7a1;
GO:1903826	1	4	0.251256	13.4361	0.0729041	1	0.894102	1	Slc7a1;
GO:1990822	1	4	0.251256	13.4361	0.0729041	1	0.894102	1	Slc7a1;
cell surface pattern recognition receptor signaling pathway	1	4	0.251256	13.4361	0.0729041	1	0.894102	1	Tlr2;
GO:0090650	1	4	0.251256	13.4361	0.0729041	1	0.894102	1	Ppp1r15a;
putrescine biosynthetic process from ornithine	1	4	0.251256	13.4361	0.0729041	1	0.894102	1	Azin1;
pathogenesis	1	4	0.251256	13.4361	0.0729041	1	0.894102	1	Myc;
T cell antigen processing and presentation	1	4	0.251256	13.4361	0.0729041	1	0.894102	1	Icam1;
positive regulation of interferon-alpha biosynthetic process	1	4	0.251256	13.4361	0.0729041	1	0.894102	1	Tlr3;
cellular response to progesterone stimulus	1	4	0.251256	13.4361	0.0729041	1	0.894102	1	Cyp1b1;
polyamine biosynthetic process	1	4	0.251256	13.4361	0.0729041	1	0.894102	1	Azin1;
GO:1903352	1	4	0.251256	13.4361	0.0729041	1	0.894102	1	Slc7a1;
multicellular organismal reproductive process	1	4	0.251256	13.4361	0.0729041	1	0.894102	1	Ptpn11;
striated muscle tissue development	1	4	0.251256	13.4361	0.0729041	1	0.894102	1	Ifrd1;
platelet-derived growth factor receptor-beta signaling pathway	1	4	0.251256	13.4361	0.0729041	1	0.894102	1	Ptpn1;
cellular response to oxygen levels	1	4	0.251256	13.4361	0.0729041	1	0.894102	1	Uck2;
negative regulation of CD4-positive, alpha-beta T cell proliferation	1	4	0.251256	13.4361	0.0729041	1	0.894102	1	Cd44;
cellular process regulating host cell cycle in response to virus	1	4	0.251256	13.4361	0.0729041	1	0.894102	1	Bcl2l1;
negative regulation of locomotion	1	4	0.251256	13.4361	0.0729041	1	0.894102	1	Adora2a;
G-protein coupled receptor signaling pathway coupled to cGMP nucleotide second messenger	1	4	0.251256	13.4361	0.0729041	1	0.894102	1	Fzd2;
response to UV-A	1	4	0.251256	13.4361	0.0729041	1	0.894102	1	Ccnd1;
negative regulation of lipid metabolic process	1	4	0.251256	13.4361	0.0729041	1	0.894102	1	Il1b;
cellular response to norepinephrine stimulus	1	4	0.251256	13.4361	0.0729041	1	0.894102	1	Il1rn;
smooth muscle contraction involved in micturition	1	4	0.251256	13.4361	0.0729041	1	0.894102	1	Cacna1c;
negative regulation of tyrosine phosphorylation of Stat5 protein	1	4	0.251256	13.4361	0.0729041	1	0.894102	1	Ptpn2;
negative regulation of regulatory T cell differentiation	1	4	0.251256	13.4361	0.0729041	1	0.894102	1	Cd44;
rhombomere 3 development	1	4	0.251256	13.4361	0.0729041	1	0.894102	1	Egr2;
regulation of circadian sleep/wake cycle, non-REM sleep	1	4	0.251256	13.4361	0.0729041	1	0.894102	1	Il6;
glycerolipid metabolic process	1	4	0.251256	13.4361	0.0729041	1	0.894102	1	Dgat1;
regulation of toll-like receptor signaling pathway	1	4	0.251256	13.4361	0.0729041	1	0.894102	1	Birc2;
negative regulation of neutrophil apoptotic process	1	4	0.251256	13.4361	0.0729041	1	0.894102	1	Fcgr2b;
positive regulation of ovulation	1	4	0.251256	13.4361	0.0729041	1	0.894102	1	Inhbb;
negative regulation of tyrosine phosphorylation of Stat1 protein	1	4	0.251256	13.4361	0.0729041	1	0.894102	1	Ptpn2;
cellular response to corticotropin-releasing hormone stimulus	1	4	0.251256	13.4361	0.0729041	1	0.894102	1	Nr4a3;
GO:1903208	1	4	0.251256	13.4361	0.0729041	1	0.894102	1	Nr4a3;
ERBB signaling pathway	1	4	0.251256	13.4361	0.0729041	1	0.894102	1	Ptpn11;
GO:1903553	1	4	0.251256	13.4361	0.0729041	1	0.894102	1	Sdc4;
negative regulation of activation-induced cell death of T cells	1	4	0.251256	13.4361	0.0729041	1	0.894102	1	Tsc22d3;
intestinal epithelial cell maturation	1	4	0.251256	13.4361	0.0729041	1	0.894102	1	Cdkn1a;
GO:0090559	1	4	0.251256	13.4361	0.0729041	1	0.894102	1	F11r;
negative regulation of intracellular steroid hormone receptor signaling pathway	1	4	0.251256	13.4361	0.0729041	1	0.894102	1	Calr;
luteinizing hormone secretion	1	4	0.251256	13.4361	0.0729041	1	0.894102	1	Tbx3;
response to molecule of fungal origin	1	4	0.251256	13.4361	0.0729041	1	0.894102	1	Tlr2;
positive regulation of endocytosis	2	24	0.502513	4.46582	0.0737976	1	0.895711	1	Itgb1; Cd14;
positive regulation of cysteine-type endopeptidase activity involved in apoptotic process	3	52	0.753769	3.08729	0.073738	1	0.895711	1	Myc; Ddx3x; Sox7;
negative regulation of cell growth	5	119	1.25628	2.2457	0.0734457	1	0.895711	1	Cdkn1a; Cirbp; Ddx3x; Nme6; Ip6k2;
tRNA processing	2	24	0.502513	4.46582	0.0737976	1	0.895711	1	Pop1; Pop5;
positive regulation of JAK-STAT cascade	2	24	0.502513	4.46582	0.0737976	1	0.895711	1	Il6; Cyp1b1;
cellular response to ethanol	2	24	0.502513	4.46582	0.0737976	1	0.895711	1	Ccl7; Sod2;
regulation of sodium ion transport	2	24	0.502513	4.46582	0.0737976	1	0.895711	1	Slc9a3; Nos3;
release of cytochrome c from mitochondria	2	24	0.502513	4.46582	0.0737976	1	0.895711	1	Sod2; Bcl2l1;
apoptotic mitochondrial changes	2	24	0.502513	4.46582	0.0737976	1	0.895711	1	Mcl1; Sod2;
positive regulation of B cell activation	2	24	0.502513	4.46582	0.0737976	1	0.895711	1	Tnip2; Il6;
positive regulation of protein kinase B signaling cascade	4	85	1.00503	2.51635	0.07568	1	0.917611	1	Gcnt2; Hbegf; Il6; Ptk2;
positive regulation of cell death	3	53	0.753769	3.02905	0.077124	1	0.934154	1	Cdkn1a; Il1b; Txnrd1;
cellular response to antibiotic	2	25	0.502513	4.28726	0.079252	1	0.949166	1	Il1b; Ppp1r15a;
response to unfolded protein	2	25	0.502513	4.28726	0.079252	1	0.949166	1	Hspa1a; Hspa1b;
skeletal muscle tissue regeneration	2	25	0.502513	4.28726	0.079252	1	0.949166	1	Ifrd1; Cflar;
endocrine pancreas development	2	25	0.502513	4.28726	0.079252	1	0.949166	1	Il6; Anxa1;
positive regulation of cyclin-dependent protein kinase activity	2	25	0.502513	4.28726	0.079252	1	0.949166	1	Ccnl1; Ccnd1;
positive regulation of interferon-beta production	2	25	0.502513	4.28726	0.079252	1	0.949166	1	Tlr3; Tlr2;
positive regulation of synaptic transmission, glutamatergic	2	25	0.502513	4.28726	0.079252	1	0.949166	1	Glul; Adora2a;
leukocyte cell-cell adhesion	2	25	0.502513	4.28726	0.079252	1	0.949166	1	Icam1; Itgb1;
cardiac muscle tissue development	2	25	0.502513	4.28726	0.079252	1	0.949166	1	Tbx2; Itgb1;
labyrinthine layer blood vessel development	2	25	0.502513	4.28726	0.079252	1	0.949166	1	Junb; Plcd3;
positive regulation of interleukin-12 production	2	25	0.502513	4.28726	0.079252	1	0.949166	1	Tlr3; Tlr2;
mRNA processing	5	126	1.25628	2.12095	0.0886531	1	0.976579	1	Noct; Srsf5; Srsf2; Khdrbs3; Hnrnpa1;
cytoskeleton organization	5	125	1.25628	2.13791	0.0863871	1	0.976579	1	Ccl2; Ablim1; Tubb6; Ccl7; Ptk2;
DNA methylation on cytosine within a CG sequence	1	5	0.251256	10.7543	0.090286	1	0.976579	1	Ehmt2;
histone H3-K27 methylation	1	5	0.251256	10.7543	0.090286	1	0.976579	1	Ehmt2;
positive regulation of natural killer cell mediated cytotoxicity	2	26	0.502513	4.12243	0.0848275	1	0.976579	1	PVR; Gimap5;
calcium ion transport	4	90	1.00503	2.37657	0.089	1	0.976579	1	Cacna1c; Itpr1; Panx1; Atp2a3;
negative regulation of interleukin-8 production	1	5	0.251256	10.7543	0.090286	1	0.976579	1	Otud7b;
forebrain regionalization	1	5	0.251256	10.7543	0.090286	1	0.976579	1	Wnt2b;
learning or memory	3	56	0.753769	2.8668	0.0876798	1	0.976579	1	Il1b; Egr2; Slc11a2;
lipid storage	2	27	0.502513	3.9698	0.0905179	1	0.976579	1	Plin2; Dgat1;
GO:0075525	1	5	0.251256	10.7543	0.090286	1	0.976579	1	Eif3a;
DNA biosynthetic process	2	26	0.502513	4.12243	0.0848275	1	0.976579	1	Polg; Mybbp1a;
gastrulation with mouth forming second	2	27	0.502513	3.9698	0.0905179	1	0.976579	1	Ugdh; Chrd;
formation of radial glial scaffolds	1	5	0.251256	10.7543	0.090286	1	0.976579	1	Itgb1;
insulin receptor signaling pathway	3	55	0.753769	2.91892	0.0840961	1	0.976579	1	Ptpn2; Ptpn1; Nampt;
hemopoietic progenitor cell differentiation	4	88	1.00503	2.43058	0.0835437	1	0.976579	1	Gpatch4; Cebpd; Rrs1; Ppp4r2;
aorta development	2	27	0.502513	3.9698	0.0905179	1	0.976579	1	Prickle1; Plxnd1;
negative regulation of myoblast differentiation	2	26	0.502513	4.12243	0.0848275	1	0.976579	1	Tbx3; Cxcl14;
negative regulation of motor neuron apoptotic process	1	5	0.251256	10.7543	0.090286	1	0.976579	1	Map3k12;
response to iron ion	2	26	0.502513	4.12243	0.0848275	1	0.976579	1	Ccnd1; Slc11a2;
snoRNA localization	1	5	0.251256	10.7543	0.090286	1	0.976579	1	Nop58;
viral entry into host cell	2	27	0.502513	3.9698	0.0905179	1	0.976579	1	PVR; Znf639;
UMP salvage	1	5	0.251256	10.7543	0.090286	1	0.976579	1	Uck2;
positive regulation of catecholamine secretion	1	5	0.251256	10.7543	0.090286	1	0.976579	1	Adora2b;
cellular response to gamma radiation	2	26	0.502513	4.12243	0.0848275	1	0.976579	1	Cdkn1a; Bcl2l1;
osteoblast proliferation	1	5	0.251256	10.7543	0.090286	1	0.976579	1	Junb;
response to silicon dioxide	1	5	0.251256	10.7543	0.090286	1	0.976579	1	Sod2;
positive regulation of synaptic transmission	2	26	0.502513	4.12243	0.0848275	1	0.976579	1	Ccl2; Ptk2;
GO:1903912	1	5	0.251256	10.7543	0.090286	1	0.976579	1	Ppp1r15a;
GO:1990441	1	5	0.251256	10.7543	0.090286	1	0.976579	1	Ppp1r15a;
oxygen homeostasis	1	5	0.251256	10.7543	0.090286	1	0.976579	1	Sod2;
negative regulation of coagulation	1	5	0.251256	10.7543	0.090286	1	0.976579	1	Procr;
lateral mesoderm development	1	5	0.251256	10.7543	0.090286	1	0.976579	1	Tead1;
spermine catabolic process	1	5	0.251256	10.7543	0.090286	1	0.976579	1	Sat1;
regulation of epithelial cell migration	1	5	0.251256	10.7543	0.090286	1	0.976579	1	Ptk2;
heme catabolic process	1	5	0.251256	10.7543	0.090286	1	0.976579	1	Hmox1;
GO:1901215	3	56	0.753769	2.8668	0.0876798	1	0.976579	1	Stat3; Il6; Itpr1;
neurotransmitter metabolic process	1	5	0.251256	10.7543	0.090286	1	0.976579	1	Glul;
nucleotide-binding oligomerization domain containing 2 signaling pathway	1	5	0.251256	10.7543	0.090286	1	0.976579	1	Rela;
cellular response to peptidoglycan	1	5	0.251256	10.7543	0.090286	1	0.976579	1	Tlr2;
negative regulation of proteolysis	2	26	0.502513	4.12243	0.0848275	1	0.976579	1	Serpine1; Timp3;
long-chain fatty-acyl-CoA metabolic process	1	5	0.251256	10.7543	0.090286	1	0.976579	1	Dgat1;
cellular response to cisplatin	1	5	0.251256	10.7543	0.090286	1	0.976579	1	Hmox1;
negative regulation of plasminogen activation	1	5	0.251256	10.7543	0.090286	1	0.976579	1	Serpine1;
positive regulation of odontogenesis	1	5	0.251256	10.7543	0.090286	1	0.976579	1	Ednra;
folic acid-containing compound biosynthetic process	1	5	0.251256	10.7543	0.090286	1	0.976579	1	Mthfd2;
positive regulation of melanocyte differentiation	1	5	0.251256	10.7543	0.090286	1	0.976579	1	Adamts9;
cobalt ion transport	1	5	0.251256	10.7543	0.090286	1	0.976579	1	Slc11a2;
negative regulation of synapse assembly	1	5	0.251256	10.7543	0.090286	1	0.976579	1	Ptk2;
negative regulation of leukocyte migration	1	5	0.251256	10.7543	0.090286	1	0.976579	1	Ada;
pulmonary artery morphogenesis	1	5	0.251256	10.7543	0.090286	1	0.976579	1	Jag1;
cardiac muscle cell fate commitment	1	5	0.251256	10.7543	0.090286	1	0.976579	1	Tbx3;
GO:1901857	1	5	0.251256	10.7543	0.090286	1	0.976579	1	Myc;
mucosal immune response	1	5	0.251256	10.7543	0.090286	1	0.976579	1	Otud7b;
positive regulation of platelet activation	1	5	0.251256	10.7543	0.090286	1	0.976579	1	Pdpn;
regulation of intracellular protein transport	1	5	0.251256	10.7543	0.090286	1	0.976579	1	Ptpn1;
GO:1904751	1	5	0.251256	10.7543	0.090286	1	0.976579	1	Nmd3;
positive regulation of feeding behavior	1	5	0.251256	10.7543	0.090286	1	0.976579	1	Nr4a3;
folic acid transport	1	5	0.251256	10.7543	0.090286	1	0.976579	1	Pdpn;
cellular response to mercury ion	1	5	0.251256	10.7543	0.090286	1	0.976579	1	Aqp2;
tetrahydrofolate biosynthetic process	1	5	0.251256	10.7543	0.090286	1	0.976579	1	Gch1;
GO:0044772	1	5	0.251256	10.7543	0.090286	1	0.976579	1	Cks1b;
GO:0072757	1	5	0.251256	10.7543	0.090286	1	0.976579	1	Spidr;
positive regulation of kidney development	1	5	0.251256	10.7543	0.090286	1	0.976579	1	Ednra;
negative regulation of type I interferon-mediated signaling pathway	1	5	0.251256	10.7543	0.090286	1	0.976579	1	Ptpn2;
positive regulation of T-helper 1 cell differentiation	1	5	0.251256	10.7543	0.090286	1	0.976579	1	Anxa1;
GO:1903862	1	5	0.251256	10.7543	0.090286	1	0.976579	1	Myc;
dichotomous subdivision of terminal units involved in salivary gland branching	1	5	0.251256	10.7543	0.090286	1	0.976579	1	Plxnd1;
negative regulation of T-helper 2 cell differentiation	1	5	0.251256	10.7543	0.090286	1	0.976579	1	Anxa1;
voluntary musculoskeletal movement	1	5	0.251256	10.7543	0.090286	1	0.976579	1	Itpr1;
cardiac neural crest cell development involved in outflow tract morphogenesis	1	5	0.251256	10.7543	0.090286	1	0.976579	1	Jag1;
GO:0061548	1	5	0.251256	10.7543	0.090286	1	0.976579	1	Cyp1b1;
susceptibility to natural killer cell mediated cytotoxicity	1	5	0.251256	10.7543	0.090286	1	0.976579	1	PVR;
positive regulation of follicle-stimulating hormone secretion	1	5	0.251256	10.7543	0.090286	1	0.976579	1	Inhbb;
IMP salvage	1	5	0.251256	10.7543	0.090286	1	0.976579	1	Ampd3;
glucocorticoid receptor signaling pathway	1	5	0.251256	10.7543	0.090286	1	0.976579	1	Nr3c1;
cellular metal ion homeostasis	1	5	0.251256	10.7543	0.090286	1	0.976579	1	Mt1;
cellular magnesium ion homeostasis	1	5	0.251256	10.7543	0.090286	1	0.976579	1	Slc41a1;
arginine transport	1	5	0.251256	10.7543	0.090286	1	0.976579	1	Slc7a1;
ciliary body morphogenesis	1	5	0.251256	10.7543	0.090286	1	0.976579	1	Jag1;
regulation of vascular endothelial growth factor receptor signaling pathway	1	5	0.251256	10.7543	0.090286	1	0.976579	1	Vegfc;
establishment of centrosome localization	1	5	0.251256	10.7543	0.090286	1	0.976579	1	Fhod1;
glycolipid transport	1	5	0.251256	10.7543	0.090286	1	0.976579	1	Cptp;
regulation of DNA biosynthetic process	1	5	0.251256	10.7543	0.090286	1	0.976579	1	Cdkn1a;
selenocysteine metabolic process	1	5	0.251256	10.7543	0.090286	1	0.976579	1	Txnrd1;
polyamine metabolic process	1	5	0.251256	10.7543	0.090286	1	0.976579	1	Sat1;
regulation of oligodendrocyte progenitor proliferation	1	5	0.251256	10.7543	0.090286	1	0.976579	1	Afdn;
positive regulation of apoptotic cell clearance	1	5	0.251256	10.7543	0.090286	1	0.976579	1	Ccl2;
cell-cell adhesion mediated by integrin	1	5	0.251256	10.7543	0.090286	1	0.976579	1	Itgb1;
cellular response to catecholamine stimulus	1	5	0.251256	10.7543	0.090286	1	0.976579	1	Nr4a3;
negative regulation of acute inflammatory response to antigenic stimulus	1	5	0.251256	10.7543	0.090286	1	0.976579	1	Fcgr2b;
positive regulation of prostaglandin biosynthetic process	1	5	0.251256	10.7543	0.090286	1	0.976579	1	Anxa1;
GO:0097350	1	5	0.251256	10.7543	0.090286	1	0.976579	1	Anxa1;
penile erection	1	5	0.251256	10.7543	0.090286	1	0.976579	1	Ednra;
positive regulation of B cell apoptotic process	1	5	0.251256	10.7543	0.090286	1	0.976579	1	Myc;
membrane depolarization involved in regulation of AV node cardiac muscle cell action potential	1	5	0.251256	10.7543	0.090286	1	0.976579	1	Cacna1c;
negative regulation of neurotransmitter secretion	1	5	0.251256	10.7543	0.090286	1	0.976579	1	Slc30a1;
regulation of removal of superoxide radicals	1	5	0.251256	10.7543	0.090286	1	0.976579	1	Gch1;
flavonoid metabolic process	1	5	0.251256	10.7543	0.090286	1	0.976579	1	Myc;
regulation of systemic arterial blood pressure by endothelin	1	5	0.251256	10.7543	0.090286	1	0.976579	1	Nos3;
regulation of nitric-oxide synthase activity	1	5	0.251256	10.7543	0.090286	1	0.976579	1	Il1b;
negative regulation of follicle-stimulating hormone secretion	1	5	0.251256	10.7543	0.090286	1	0.976579	1	Inhbb;
virion attachment, binding of host cell surface receptor	1	5	0.251256	10.7543	0.090286	1	0.976579	1	Icam1;
membrane to membrane docking	1	5	0.251256	10.7543	0.090286	1	0.976579	1	Icam1;
GO:1904045	1	5	0.251256	10.7543	0.090286	1	0.976579	1	Serpine1;
cellular response to growth hormone stimulus	1	5	0.251256	10.7543	0.090286	1	0.976579	1	Myc;
establishment of nucleus localization	1	5	0.251256	10.7543	0.090286	1	0.976579	1	Ptk2;
protein import into mitochondrial inner membrane	1	5	0.251256	10.7543	0.090286	1	0.976579	1	Timm9;
G1/S transition of mitotic cell cycle	3	57	0.753769	2.81652	0.091327	1	0.984404	1	Cdkn1a; Ccnd1; Itgb1;
G-protein coupled receptor signaling pathway	9	1812	2.26131	0.265254	1	1	1	1	Cxcl1; Cxcl2; Fzd2; Ccl2; Fzd1; Ccl7; Gpr153; Adgrg1; Adora2a;
signal transduction	10	604	2.51256	0.884071	0.699066	1	1	1	Sdc4; Rassf1; Inpp4b; Anxa1; Slc20a1; Itpr1; Rcan1; Nos3; Pdpn; Afdn;
RNA splicing	3	90	0.753769	1.78391	0.238389	1	1	1	Srsf5; Srsf2; Hnrnpa1;
proteolysis	5	462	1.25628	0.578474	0.936248	1	1	1	Cflar; Fgl2; Adamts9; Mmp24; Dpep2;
Notch signaling pathway	3	103	0.753769	1.55878	0.304346	1	1	1	Tbx2; Krt19; Jag1;
protein processing	1	89	0.251256	0.605313	0.815055	1	1	1	Myc;
positive regulation of catalytic activity	3	73	0.753769	2.19928	0.157212	1	1	1	Cflar; Myc; Azin1;
peptide cross-linking	1	33	0.251256	1.6322	0.464707	1	1	1	Anxa1;
keratinocyte differentiation	2	60	0.502513	1.78677	0.310489	1	1	1	Anxa1; Clic4;
microtubule cytoskeleton organization	2	83	0.502513	1.2917	0.462768	1	1	1	Map6; Ptk2;
glucose metabolic process	2	64	0.502513	1.67512	0.33804	1	1	1	Crem; Myc;
neuron apoptotic process	2	45	0.502513	2.38223	0.206315	1	1	1	Bcl2l1; Siah1;
oxidation-reduction process	8	656	2.01005	0.651357	0.92773	1	1	1	Mthfd2; Ugdh; Steap4; Txnrd1; Cyp1b1; Suox; LOC100174910; Nos3;
synaptic transmission	1	186	0.251256	0.289656	0.97085	1	1	1	Cacna1c;
synapse assembly	1	66	0.251256	0.816223	0.713743	1	1	1	Plxnd1;
translation	4	294	1.00503	0.727578	0.804192	1	1	1	Eif2b3; Rpl32; Rbm3; Mrpl18;
axonogenesis	2	115	0.502513	0.932304	0.638009	1	1	1	Lrrn2; Ptpn11;
negative regulation of smooth muscle cell proliferation	2	40	0.502513	2.67994	0.172344	1	1	1	Hmox1; Nos3;
production of miRNAs involved in gene silencing by miRNA	1	10	0.251256	5.3825	0.172439	1	1	1	Rbm3;
chloride transport	1	55	0.251256	0.979438	0.647292	1	1	1	Clic4;
ion transmembrane transport	1	96	0.251256	0.56118	0.838095	1	1	1	Aqp2;
GO:1902476	1	86	0.251256	0.626426	0.804206	1	1	1	Clic4;
mitosis	3	117	0.753769	1.37227	0.376078	1	1	1	Ska2; Srsf2; Reep4;
cell division	4	175	1.00503	1.2223	0.416159	1	1	1	Ccnd1; Ska2; Cks1b; Reep4;
protein ubiquitination	3	336	0.753769	0.477872	0.952783	1	1	1	Ube2d2b; Med7; Rlim;
proteasomal ubiquitin-dependent protein catabolic process	3	143	0.753769	1.12279	0.503747	1	1	1	Birc2; Siah1; Rlim;
erythrocyte differentiation	1	45	0.251256	1.19704	0.573625	1	1	1	Ptpn2;
heart development	7	283	1.75879	1.32134	0.281854	1	1	1	Cacna1c; Tead1; Sod2; Nfatc4; Ednra; Ptpn11; Ifitm2;
cell fate commitment	1	76	0.251256	0.708839	0.763246	1	1	1	Wnt2b;
erythrocyte development	1	22	0.251256	2.44793	0.340662	1	1	1	Slc11a2;
positive regulation of glucose transport	1	8	0.251256	6.72645	0.140506	1	1	1	Nr4a3;
chaperone-mediated protein transport	1	6	0.251256	8.96487	0.107343	1	1	1	Timm9;
positive regulation of establishment of protein localization in plasma membrane	2	30	0.502513	3.57295	0.108216	1	1	1	Arhgef16; Itgb1;
ribosomal large subunit biogenesis	2	32	0.502513	3.34971	0.120479	1	1	1	Nip7; Rrs1;
glutathione metabolic process	2	49	0.502513	2.1878	0.233962	1	1	1	Sod2; Clic4;
ubiquitin-dependent protein catabolic process	2	141	0.502513	0.760402	0.744766	1	1	1	Usp36; Siah1;
negative regulation of endopeptidase activity	5	145	1.25628	1.84305	0.137291	1	1	1	Itih3; Serpine1; Timp3; Timp1; Tfpi2;
multicellular organismal development	4	242	1.00503	0.88391	0.667686	1	1	1	Fzd2; Mcl1; Chrd; Siah1;
negative regulation of Wnt receptor signaling pathway	2	52	0.502513	2.06161	0.254835	1	1	1	Ccnd1; Nfatc4;
covalent chromatin modification	2	52	0.502513	2.06161	0.254835	1	1	1	Utp3; Nr3c1;
nuclear envelope organization	1	20	0.251256	2.6926	0.315205	1	1	1	Reep4;
negative regulation of BMP signaling pathway	2	46	0.502513	2.33046	0.213198	1	1	1	Fzd1; Chrd;
regulation of autophagy	1	44	0.251256	1.22424	0.565463	1	1	1	Vmp1;
cellular response to amino acid stimulus	1	63	0.251256	0.855084	0.69697	1	1	1	Bcl2l1;
iron ion transport	1	29	0.251256	1.85725	0.422553	1	1	1	Slc11a2;
transmembrane receptor protein tyrosine kinase signaling pathway	1	79	0.251256	0.681925	0.776359	1	1	1	LOC685157;
protein N-linked glycosylation	1	28	0.251256	1.92356	0.411507	1	1	1	Gorasp1;
positive regulation of Wnt receptor signaling pathway	1	35	0.251256	1.53896	0.484619	1	1	1	Tlr2;
locomotory behavior	2	101	0.502513	1.06152	0.567347	1	1	1	Sod2; Adora2a;
positive regulation of blood pressure	1	31	0.251256	1.73747	0.444029	1	1	1	F11r;
regulation of feeding behavior	1	13	0.251256	4.14134	0.218134	1	1	1	Stat3;
intracellular transport	1	23	0.251256	2.34154	0.353034	1	1	1	Spire1;
immune response	7	254	1.75879	1.47219	0.201123	1	1	1	Cxcl1; Cxcl2; Il1b; Otud7b; Fcgr2b; Cxcl14; Tlr2;
regulation of translational initiation	1	22	0.251256	2.44793	0.340662	1	1	1	Eif4a1;
smoothened signaling pathway	1	70	0.251256	0.769588	0.734676	1	1	1	Dyrk2;
cilium morphogenesis	4	152	1.00503	1.40724	0.31858	1	1	1	Ablim1; Tmem216; Fopnl; Rilp;
programmed cell death	1	13	0.251256	4.14134	0.218134	1	1	1	Trib3;
protein catabolic process	1	36	0.251256	1.49622	0.494296	1	1	1	Siah1;
rRNA processing	3	61	0.753769	2.63186	0.106523	1	1	1	Rrp9; Utp15; Ddx21;
histone deacetylation	2	31	0.502513	3.45773	0.114305	1	1	1	Hdac10; Brms1l;
negative regulation of NF-kappaB transcription factor activity	1	65	0.251256	0.828778	0.708258	1	1	1	Cyp1b1;
positive regulation of anoikis	1	7	0.251256	7.686	0.124081	1	1	1	Mybbp1a;
sensory perception of smell	1	240	0.251256	0.224486	0.989617	1	1	1	Fzd2;
protein glycosylation	1	88	0.251256	0.61219	0.811507	1	1	1	Gcnt2;
cellular response to retinoic acid	3	73	0.753769	2.19928	0.157212	1	1	1	Ccl2; Myc; Tead1;
translational elongation	1	24	0.251256	2.24402	0.365175	1	1	1	Gtpbp2;
intracellular protein transport	5	203	1.25628	1.31649	0.332616	1	1	1	Stx7; Sec23a; Stx11; Tbc1d5; Tbc1d10b;
ER to Golgi vesicle-mediated transport	1	78	0.251256	0.690666	0.772071	1	1	1	Sec23a;
spermatogenesis	7	358	1.75879	1.04453	0.508332	1	1	1	Inhbb; Crem; Tesk2; Rgs2; Bcl2l1; Calr; Siah1;
response to oxidative stress	5	142	1.25628	1.88198	0.12894	1	1	1	Hmox1; Txnrd1; Sod2; Bcl2l1; Rcan1;
NAD biosynthetic process	1	11	0.251256	4.89363	0.187959	1	1	1	Nampt;
cerebral cortex development	2	82	0.502513	1.30745	0.456532	1	1	1	Bcl2l1; Afdn;
hemopoiesis	2	79	0.502513	1.3571	0.437579	1	1	1	Runx1; Sod2;
visual learning	2	62	0.502513	1.72915	0.324301	1	1	1	Cacna1c; Itgb1;
dendritic spine maintenance	1	7	0.251256	7.686	0.124081	1	1	1	Mtmr2;
protein polyubiquitination	1	101	0.251256	0.533401	0.852776	1	1	1	Birc2;
positive regulation of proteasomal ubiquitin-dependent protein catabolic process	3	63	0.753769	2.54832	0.114468	1	1	1	Prickle1; Trib2; Trib3;
arginine catabolic process	1	6	0.251256	8.96487	0.107343	1	1	1	Nos3;
spermatid development	3	102	0.753769	1.57406	0.299221	1	1	1	Sept4; Slirp; Ehmt2;
nuclear mRNA splicing, via spliceosome	1	95	0.251256	0.567086	0.834988	1	1	1	Pspc1;
response to toxin	4	118	1.00503	1.81269	0.181068	1	1	1	Cdkn1a; Fos; Cyp1b1; Tlr2;
dephosphorylation	2	82	0.502513	1.30745	0.456532	1	1	1	Inpp4b; Mtmr2;
GO:1902902	1	8	0.251256	6.72645	0.140506	1	1	1	Ehmt2;
adenylate cyclase-activating G-protein coupled receptor signaling pathway	2	54	0.502513	1.98527	0.268775	1	1	1	Adora2b; Adora2a;
feeding behavior	1	35	0.251256	1.53896	0.484619	1	1	1	Uck2;
regulation of DNA replication	1	12	0.251256	4.48617	0.203189	1	1	1	Ehmt2;
DNA methylation	1	22	0.251256	2.44793	0.340662	1	1	1	Ehmt2;
synaptonemal complex assembly	1	20	0.251256	2.6926	0.315205	1	1	1	Ehmt2;
germ cell development	2	38	0.502513	2.82095	0.159032	1	1	1	Bcl2l1; Ehmt2;
long-term memory	1	36	0.251256	1.49622	0.494296	1	1	1	Ehmt2;
histone methylation	1	23	0.251256	2.34154	0.353034	1	1	1	Ehmt2;
peptidyl-lysine dimethylation	1	6	0.251256	8.96487	0.107343	1	1	1	Ehmt2;
histone lysine methylation	1	18	0.251256	2.99161	0.288767	1	1	1	Ehmt2;
regulation of DNA methylation	1	16	0.251256	3.36533	0.261312	1	1	1	Ehmt2;
behavioral response to cocaine	1	18	0.251256	2.99161	0.288767	1	1	1	Ehmt2;
neuron fate specification	1	15	0.251256	3.58953	0.24719	1	1	1	Ehmt2;
histone H3-K9 methylation	1	8	0.251256	6.72645	0.140506	1	1	1	Ehmt2;
regulation of histone H3-K4 methylation	1	11	0.251256	4.89363	0.187959	1	1	1	Ehmt2;
response to fungicide	1	20	0.251256	2.6926	0.315205	1	1	1	Ehmt2;
parturition	1	12	0.251256	4.48617	0.203189	1	1	1	Fgl2;
cell differentiation	4	356	1.00503	0.600868	0.903612	1	1	1	Slc7a5; Mcl1; F11r; Siah1;
extracellular matrix organization	1	95	0.251256	0.567086	0.834988	1	1	1	Ptk2;
regulation of gene expression	3	221	0.753769	0.726527	0.786345	1	1	1	Myc; Ddx3x; Eif4a1;
ventricular septum development	1	38	0.251256	1.41749	0.513109	1	1	1	Lmo4;
actin cytoskeleton organization	4	124	1.00503	1.72498	0.203893	1	1	1	Coro2b; Spire1; Tesk2; Shroom3;
fatty acid metabolic process	2	61	0.502513	1.75749	0.317403	1	1	1	Crem; Acot1;
regulation of cell adhesion	2	38	0.502513	2.82095	0.159032	1	1	1	Lmo7; Icam1;
negative regulation of cardiac muscle cell apoptotic process	1	27	0.251256	1.99477	0.40025	1	1	1	Cflar;
positive regulation of phosphatidylinositol 3-kinase cascade	1	65	0.251256	0.828778	0.708258	1	1	1	Ptk2;
chromatin remodeling	3	74	0.753769	2.16957	0.16173	1	1	1	Myc; Top1; Nr3c1;
cell surface receptor signaling pathway	6	188	1.50754	1.70526	0.142826	1	1	1	Clcf1; Tspan5; Anxa1; Fcgr2b; Tspan8; Adgrg1;
negative regulation of T cell activation	1	17	0.251256	3.16748	0.275169	1	1	1	Gimap5;
transport	2	150	0.502513	0.714781	0.77489	1	1	1	Map6; Slc11a2;
protein export from nucleus	2	29	0.502513	3.69611	0.102218	1	1	1	Egr2; Calr;
positive regulation of cell differentiation	1	47	0.251256	1.14612	0.589494	1	1	1	Junb;
nervous system development	6	226	1.50754	1.41855	0.250933	1	1	1	Slc7a5; Fos; Hbegf; Smim3; Pdpn; Mafk;
protein folding	3	95	0.753769	1.69003	0.263534	1	1	1	Ppil4; Cdc37l1; Calr;
cellular response to UV-B	1	10	0.251256	5.3825	0.172439	1	1	1	Cdkn1a;
epithelial cell development	1	14	0.251256	3.84574	0.232799	1	1	1	Shroom3;
sodium ion transport	2	89	0.502513	1.20463	0.499279	1	1	1	Slc20a1; Slc9a3;
regulation of pH	1	22	0.251256	2.44793	0.340662	1	1	1	Slc9a3;
retina development in camera-type eye	1	93	0.251256	0.57928	0.828594	1	1	1	Nos3;
DNA replication	2	80	0.502513	1.34014	0.443937	1	1	1	Top1; Fen1;
cellular response to amino acid starvation	2	29	0.502513	3.69611	0.102218	1	1	1	Cdkn1a; Atf3;
protein transport	3	247	0.753769	0.650053	0.84472	1	1	1	Arf2; Gorasp1; Lsg1;
transmembrane transport	3	214	0.753769	0.750291	0.76782	1	1	1	Slc41a1; Panx1; Aqp2;
leukocyte migration	2	35	0.502513	3.06268	0.139462	1	1	1	Il1b; Icam1;
carbohydrate metabolic process	2	120	0.502513	0.893461	0.660955	1	1	1	Ugdh; Gfpt2;
sulfur compound metabolic process	1	15	0.251256	3.58953	0.24719	1	1	1	Suox;
chondroitin sulfate biosynthetic process	1	11	0.251256	4.89363	0.187959	1	1	1	Chst12;
MyD88-dependent toll-like receptor signaling pathway	1	16	0.251256	3.36533	0.261312	1	1	1	Tlr2;
positive regulation of JUN kinase activity	2	39	0.502513	2.74864	0.165665	1	1	1	Il1b; Il1rn;
positive regulation of interleukin-6 biosynthetic process	1	8	0.251256	6.72645	0.140506	1	1	1	Il1b;
regulation of cytokine secretion	1	11	0.251256	4.89363	0.187959	1	1	1	Tlr2;
microtubule-based process	1	40	0.251256	1.34664	0.531224	1	1	1	Tubb6;
axon guidance	2	140	0.502513	0.765833	0.741215	1	1	1	Nr4a3; Ablim1;
protein localization	1	79	0.251256	0.681925	0.776359	1	1	1	Akap2;
vesicle-mediated transport	4	118	1.00503	1.81269	0.181068	1	1	1	Spire1; Stx7; Arf2; Stx11;
lysosome localization	1	16	0.251256	3.36533	0.261312	1	1	1	Map6;
positive regulation of dendrite development	1	20	0.251256	2.6926	0.315205	1	1	1	Il1rap;
heart looping	1	56	0.251256	0.961951	0.653921	1	1	1	Tbx3;
positive regulation of receptor internalization	1	28	0.251256	1.92356	0.411507	1	1	1	Tbc1d5;
central nervous system development	3	101	0.753769	1.58964	0.2941	1	1	1	Runx1; Timp3; Chrd;
retina layer formation	1	22	0.251256	2.44793	0.340662	1	1	1	Prom1;
response to UV	2	49	0.502513	2.1878	0.233962	1	1	1	Cdkn1a; Cirbp;
positive regulation of osteoblast differentiation	2	65	0.502513	1.64935	0.344879	1	1	1	Jag1; Cebpd;
GO:0098779	5	128	1.25628	2.08781	0.093277	1	1	1	Zfp189; Zfp593; Map3k12; Tbc1d5; Stom;
protein deubiquitination	3	71	0.753769	2.26123	0.148297	1	1	1	Otud7b; Usp36; Uck2;
negative regulation of osteoclast differentiation	1	21	0.251256	2.56444	0.328053	1	1	1	Inpp4b;
immune system process	1	25	0.251256	2.15429	0.377088	1	1	1	Map3k8;
positive regulation of chemokine secretion	1	10	0.251256	5.3825	0.172439	1	1	1	Il1rl1;
hyaluronan metabolic process	1	13	0.251256	4.14134	0.218134	1	1	1	Itih3;
hyaluronan catabolic process	1	7	0.251256	7.686	0.124081	1	1	1	Cd44;
response to antibiotic	2	46	0.502513	2.33046	0.213198	1	1	1	Ccl2; Il6;
cartilage development	3	68	0.753769	2.36097	0.135251	1	1	1	Col9a1; Timp1; Cd44;
neuron migration	2	120	0.502513	0.893461	0.660955	1	1	1	Ptk2; Nr2f2;
neuron development	3	66	0.753769	2.43251	0.126786	1	1	1	Runx1; Sod2; Mtmr2;
regulation of microtubule cytoskeleton organization	1	19	0.251256	2.83424	0.302111	1	1	1	Rassf1;
Fc-epsilon receptor signaling pathway	1	10	0.251256	5.3825	0.172439	1	1	1	Itpr1;
mRNA transport	1	36	0.251256	1.49622	0.494296	1	1	1	Hnrnpa1;
regulation of protein kinase A signaling cascade	1	15	0.251256	3.58953	0.24719	1	1	1	Akap11;
positive regulation of immunoglobulin production	1	10	0.251256	5.3825	0.172439	1	1	1	Clcf1;
positive regulation of autophagy	1	41	0.251256	1.3138	0.540028	1	1	1	Tbc1d5;
cell growth	2	48	0.502513	2.23337	0.227024	1	1	1	Il6; Emp1;
protein destabilization	1	36	0.251256	1.49622	0.494296	1	1	1	Siah1;
cellular response to nutrient	1	10	0.251256	5.3825	0.172439	1	1	1	Hmox1;
cellular response to oxidative stress	1	75	0.251256	0.718289	0.758707	1	1	1	Slc11a2;
response to endoplasmic reticulum stress	3	80	0.753769	2.00687	0.189607	1	1	1	Ptpn1; Ppp1r15a; Trib3;
cellular response to glucose starvation	1	33	0.251256	1.6322	0.464707	1	1	1	Mybbp1a;
positive regulation of T cell differentiation	1	20	0.251256	2.6926	0.315205	1	1	1	Ada;
positive regulation of fat cell differentiation	2	48	0.502513	2.23337	0.227024	1	1	1	Noct; Klf5;
positive regulation of immunoglobulin secretion	1	12	0.251256	4.48617	0.203189	1	1	1	Il6;
fatty acid homeostasis	1	13	0.251256	4.14134	0.218134	1	1	1	Dgat1;
adipose tissue development	1	35	0.251256	1.53896	0.484619	1	1	1	Nampt;
intrinsic apoptotic signaling pathway in response to endoplasmic reticulum stress	2	33	0.502513	3.24824	0.126733	1	1	1	Itpr1; Trib3;
cellular response to interleukin-4	1	27	0.251256	1.99477	0.40025	1	1	1	Arg1;
cellular response to fluid shear stress	1	17	0.251256	3.16748	0.275169	1	1	1	Tfpi2;
positive regulation of hepatocyte proliferation	1	7	0.251256	7.686	0.124081	1	1	1	Cflar;
response to salt stress	1	19	0.251256	2.83424	0.302111	1	1	1	Aqp2;
positive regulation of protein binding	2	68	0.502513	1.5766	0.36525	1	1	1	Plxnd1; Trib3;
positive regulation of phosphoprotein phosphatase activity	1	14	0.251256	3.84574	0.232799	1	1	1	Ppp1r15a;
positive regulation of protein import into nucleus, translocation	1	14	0.251256	3.84574	0.232799	1	1	1	Il6;
response to cocaine	1	56	0.251256	0.961951	0.653921	1	1	1	Ppp1r15a;
positive regulation of protein serine/threonine kinase activity	1	35	0.251256	1.53896	0.484619	1	1	1	Tead1;
positive regulation of signal transduction	1	35	0.251256	1.53896	0.484619	1	1	1	Ptpn11;
intracellular signal transduction	6	394	1.50754	0.8137	0.750909	1	1	1	Hmox1; Ddx3x; Tesk2; Rps6ka3; Gucy1a3; Plcd3;
myelination	1	54	0.251256	0.997572	0.640537	1	1	1	Egr2;
positive regulation of synapse assembly	1	66	0.251256	0.816223	0.713743	1	1	1	Il1rap;
cellular iron ion homeostasis	2	38	0.502513	2.82095	0.159032	1	1	1	Hmox1; Myc;
phagocytosis, engulfment	1	37	0.251256	1.45579	0.503791	1	1	1	Fcgr2b;
oligodendrocyte development	2	29	0.502513	3.69611	0.102218	1	1	1	Hdac10; Eif2b3;
tissue regeneration	2	34	0.502513	3.15273	0.133063	1	1	1	Serpine1; Timp3;
actin nucleation	1	7	0.251256	7.686	0.124081	1	1	1	Spire1;
negative regulation of viral entry into host cell	1	20	0.251256	2.6926	0.315205	1	1	1	Ifitm2;
response to folic acid	1	19	0.251256	2.83424	0.302111	1	1	1	Timp3;
hepatocyte apoptotic process	1	15	0.251256	3.58953	0.24719	1	1	1	Bcl2l1;
DNA repair	3	162	0.753769	0.99111	0.588033	1	1	1	Hspa1a; Fen1; PAGR1;
B cell differentiation	2	55	0.502513	1.94918	0.275744	1	1	1	Clcf1; Ptpn2;
mRNA transcription from RNA polymerase II promoter	1	17	0.251256	3.16748	0.275169	1	1	1	Stat3;
thymus development	1	57	0.251256	0.945078	0.660425	1	1	1	Lmo4;
protein homooligomerization	5	191	1.25628	1.3992	0.288658	1	1	1	Hmox1; Sod2; Glul; Stom; Gch1;
respiratory gaseous exchange	1	24	0.251256	2.24402	0.365175	1	1	1	Ednra;
fructose 6-phosphate metabolic process	1	8	0.251256	6.72645	0.140506	1	1	1	Gfpt2;
maturation of LSU-rRNA	1	21	0.251256	2.56444	0.328053	1	1	1	Nop2;
single fertilization	1	46	0.251256	1.17103	0.581635	1	1	1	Slirp;
maturation of SSU-rRNA	1	14	0.251256	3.84574	0.232799	1	1	1	Mphosph10;
blood coagulation	1	66	0.251256	0.816223	0.713743	1	1	1	Procr;
bone development	1	63	0.251256	0.855084	0.69697	1	1	1	Nos3;
ossification	1	89	0.251256	0.605313	0.815055	1	1	1	Runx1;
negative regulation of osteoblast differentiation	2	42	0.502513	2.55235	0.18583	1	1	1	Noct; Chrd;
negative regulation of glucose import	1	15	0.251256	3.58953	0.24719	1	1	1	Myc;
phospholipid metabolic process	1	39	0.251256	1.38116	0.522252	1	1	1	Hmox1;
cell-matrix adhesion	2	76	0.502513	1.41066	0.418271	1	1	1	Bcam; Itgb1;
cell redox homeostasis	2	64	0.502513	1.67512	0.33804	1	1	1	Il6; Txnrd1;
GO:0098869	3	69	0.753769	2.32676	0.139554	1	1	1	S100a9; S100a8; Txnrd1;
regulation of translational fidelity	1	16	0.251256	3.36533	0.261312	1	1	1	Lars;
GO:1903955	1	83	0.251256	0.649065	0.792722	1	1	1	Usp36;
eye development	1	35	0.251256	1.53896	0.484619	1	1	1	Atf6;
positive regulation of cell-substrate adhesion	1	45	0.251256	1.19704	0.573625	1	1	1	Itgb1;
limb development	1	34	0.251256	1.58421	0.474757	1	1	1	Nr2f2;
positive regulation of defense response to virus by host	2	109	0.502513	0.983619	0.608889	1	1	1	Zfp189; Stom;
endoplasmic reticulum calcium ion homeostasis	1	14	0.251256	3.84574	0.232799	1	1	1	Itpr1;
positive regulation of T cell proliferation	3	64	0.753769	2.50851	0.118522	1	1	1	Il1b; Il6; Anxa1;
positive regulation of monocyte chemotactic protein-1 production	1	10	0.251256	5.3825	0.172439	1	1	1	Il1b;
phagocytosis	1	43	0.251256	1.25271	0.557144	1	1	1	Anxa1;
memory	3	91	0.753769	1.76431	0.243386	1	1	1	Il1b; Il1rn; Fen1;
positive regulation of ATPase activity	1	30	0.251256	1.79536	0.433392	1	1	1	Dnajc9;
protein localization to nucleus	1	35	0.251256	1.53896	0.484619	1	1	1	Calr;
neural tube closure	4	97	1.00503	2.20508	0.10939	1	1	1	Sdc4; Prickle1; Shroom3; Lmo4;
positive regulation of glial cell differentiation	1	9	0.251256	5.9799	0.156623	1	1	1	Il1b;
negative regulation of neural precursor cell proliferation	1	14	0.251256	3.84574	0.232799	1	1	1	Il1b;
regulation of GTPase activity	2	64	0.502513	1.67512	0.33804	1	1	1	Tbc1d10b; Vav3;
nucleoside diphosphate phosphorylation	1	18	0.251256	2.99161	0.288767	1	1	1	Nme6;
ventricular system development	1	20	0.251256	2.6926	0.315205	1	1	1	Mboat7;
positive regulation of DNA replication	2	44	0.502513	2.43636	0.199457	1	1	1	Il6; Calr;
regulation of endocytosis	1	30	0.251256	1.79536	0.433392	1	1	1	Ptpn1;
positive regulation of receptor-mediated endocytosis	1	20	0.251256	2.6926	0.315205	1	1	1	Serpine1;
positive regulation of early endosome to late endosome transport	1	8	0.251256	6.72645	0.140506	1	1	1	Mtmr2;
hormone-mediated signaling pathway	1	30	0.251256	1.79536	0.433392	1	1	1	Ptpn11;
regulation of glucose metabolic process	1	24	0.251256	2.24402	0.365175	1	1	1	Nr3c1;
leptin-mediated signaling pathway	1	10	0.251256	5.3825	0.172439	1	1	1	Stat3;
GO:1901223	1	8	0.251256	6.72645	0.140506	1	1	1	Rela;
negative regulation of translation	3	63	0.753769	2.54832	0.114468	1	1	1	Cirbp; Ddx3x; Calr;
steroid biosynthetic process	1	29	0.251256	1.85725	0.422553	1	1	1	Timp1;
androgen metabolic process	1	17	0.251256	3.16748	0.275169	1	1	1	Nr3c1;
estrogen metabolic process	1	12	0.251256	4.48617	0.203189	1	1	1	Cyp1b1;
inner mitochondrial membrane organization	1	6	0.251256	8.96487	0.107343	1	1	1	Myc;
negative regulation of phosphoprotein phosphatase activity	1	7	0.251256	7.686	0.124081	1	1	1	Ppp1r15a;
regulation of cytokine production	1	13	0.251256	4.14134	0.218134	1	1	1	F11r;
learning	1	65	0.251256	0.828778	0.708258	1	1	1	Fosl1;
regulation of synaptic plasticity	2	47	0.502513	2.28088	0.220102	1	1	1	Nfatc4; Adora2a;
neuromuscular process controlling balance	1	58	0.251256	0.928786	0.666808	1	1	1	Nr4a3;
positive regulation of tyrosine phosphorylation of Stat3 protein	2	31	0.502513	3.45773	0.114305	1	1	1	Clcf1; Il6;
brain morphogenesis	1	23	0.251256	2.34154	0.353034	1	1	1	Afdn;
regulation of inflammatory response	3	61	0.753769	2.63186	0.106523	1	1	1	Birc2; Anxa1; Rela;
protein peptidyl-prolyl isomerization	2	40	0.502513	2.67994	0.172344	1	1	1	Fkbp5; Ppil4;
protein complex assembly	1	62	0.251256	0.868874	0.691164	1	1	1	Gch1;
positive regulation of viral genome replication	1	23	0.251256	2.34154	0.353034	1	1	1	Ddx3x;
positive regulation of protein secretion	2	40	0.502513	2.67994	0.172344	1	1	1	Adora2a; Vegfc;
chaperone-mediated protein folding	2	45	0.502513	2.38223	0.206315	1	1	1	Fkbp5; Calr;
protein maturation	1	17	0.251256	3.16748	0.275169	1	1	1	Tspan5;
establishment of protein localization in plasma membrane	2	43	0.502513	2.49301	0.192628	1	1	1	Tspan5; F11r;
DNA topological change	1	9	0.251256	5.9799	0.156623	1	1	1	Top1;
stem cell maintenance	3	65	0.753769	2.46992	0.122628	1	1	1	Stat3; Tbx3; Med7;
response to retinoic acid	2	74	0.502513	1.44878	0.405215	1	1	1	Runx1; Ptges;
regulation of cell differentiation	2	42	0.502513	2.55235	0.18583	1	1	1	Runx1; Birc2;
negative regulation of cell differentiation	3	66	0.753769	2.43251	0.126786	1	1	1	Jag1; Gdf11; Itgb1;
positive regulation of mitotic cell cycle	2	31	0.502513	3.45773	0.114305	1	1	1	Sphk1; Ptpn11;
stem cell differentiation	1	34	0.251256	1.58421	0.474757	1	1	1	Zfp281;
defense response to Gram-negative bacterium	1	54	0.251256	0.997572	0.640537	1	1	1	Serpine1;
hair follicle morphogenesis	2	31	0.502513	3.45773	0.114305	1	1	1	Runx1; Snai1;
positive regulation of hair follicle development	1	6	0.251256	8.96487	0.107343	1	1	1	Tradd;
hair follicle development	1	48	0.251256	1.12224	0.597206	1	1	1	Rela;
proton transport	1	33	0.251256	1.6322	0.464707	1	1	1	Slc11a2;
GO:1902600	2	68	0.502513	1.5766	0.36525	1	1	1	Slc9a3; Slc11a2;
actomyosin structure organization	2	28	0.502513	3.82807	0.0963167	1	1	1	Phactr1; F11r;
cell motility	1	17	0.251256	3.16748	0.275169	1	1	1	Phactr1;
superoxide anion generation	1	11	0.251256	4.89363	0.187959	1	1	1	Sod2;
protein import into nucleus	2	57	0.502513	1.8808	0.289668	1	1	1	Stat3; Prickle1;
glycosphingolipid metabolic process	1	10	0.251256	5.3825	0.172439	1	1	1	Crem;
posttranscriptional regulation of gene expression	1	18	0.251256	2.99161	0.288767	1	1	1	Gcnt2;
positive regulation of epithelial to mesenchymal transition	2	34	0.502513	3.15273	0.133063	1	1	1	Gcnt2; Snai1;
negative regulation of cell-substrate adhesion	1	13	0.251256	4.14134	0.218134	1	1	1	Gcnt2;
kidney development	1	146	0.251256	0.369008	0.937485	1	1	1	Glis2;
brain development	8	296	2.01005	1.44352	0.193526	1	1	1	Sphk1; Sept4; Synj2; Utp3; Nr3c1; Tpm3; Adgrg1; Ptpn11;
skeletal muscle tissue development	3	68	0.753769	2.36097	0.135251	1	1	1	Cflar; Nr2f2; Rcan1;
sensory perception of sound	2	131	0.502513	0.818444	0.707318	1	1	1	Sod2; Icam1;
head development	1	16	0.251256	3.36533	0.261312	1	1	1	Ednra;
nucleic acid phosphodiester bond hydrolysis	1	68	0.251256	0.79222	0.724408	1	1	1	Polg;
positive regulation of transcription from RNA polymerase I promoter	1	9	0.251256	5.9799	0.156623	1	1	1	Ppp1r15a;
retinoic acid receptor signaling pathway	1	19	0.251256	2.83424	0.302111	1	1	1	Crem;
lipid metabolic process	3	83	0.753769	1.93434	0.203979	1	1	1	Acot1; Il1rn; Ptpn11;
positive regulation of lipid catabolic process	1	6	0.251256	8.96487	0.107343	1	1	1	Il1b;
ATP hydrolysis coupled proton transport	1	33	0.251256	1.6322	0.464707	1	1	1	Atp5g2;
methylation	1	60	0.251256	0.897832	0.679216	1	1	1	Trmt10c;
porphyrin-containing compound biosynthetic process	1	9	0.251256	5.9799	0.156623	1	1	1	Slc11a2;
neutrophil homeostasis	1	7	0.251256	7.686	0.124081	1	1	1	Anxa1;
adaptive immune response	1	69	0.251256	0.78074	0.72959	1	1	1	Anxa1;
myeloid progenitor cell differentiation	1	8	0.251256	6.72645	0.140506	1	1	1	Runx1;
negative regulation of I-kappaB kinase/NF-kappaB cascade	2	41	0.502513	2.61459	0.179068	1	1	1	Il1rl1; Otud7b;
negative regulation of extrinsic apoptotic signaling pathway	2	43	0.502513	2.49301	0.192628	1	1	1	Cflar; Rela;
GO:0075522	1	8	0.251256	6.72645	0.140506	1	1	1	Eif3a;
ATP synthesis coupled proton transport	1	23	0.251256	2.34154	0.353034	1	1	1	Atp5g2;
triglyceride metabolic process	1	40	0.251256	1.34664	0.531224	1	1	1	Ptpn11;
platelet formation	1	20	0.251256	2.6926	0.315205	1	1	1	Ptpn11;
megakaryocyte development	1	18	0.251256	2.99161	0.288767	1	1	1	Ptpn11;
morphogenesis of embryonic epithelium	1	13	0.251256	4.14134	0.218134	1	1	1	Vegfc;
response to ionizing radiation	1	65	0.251256	0.828778	0.708258	1	1	1	Icam1;
response to vitamin A	2	40	0.502513	2.67994	0.172344	1	1	1	Arg1; Cd44;
positive regulation of neuron differentiation	3	102	0.753769	1.57406	0.299221	1	1	1	Hspa1a; Il6; Itgb1;
cellular response to hyperoxia	1	10	0.251256	5.3825	0.172439	1	1	1	Txnrd1;
negative regulation of skeletal muscle tissue development	1	8	0.251256	6.72645	0.140506	1	1	1	Tsc22d3;
protein K48-linked deubiquitination	1	24	0.251256	2.24402	0.365175	1	1	1	Otud7b;
negative regulation of B cell proliferation	1	18	0.251256	2.99161	0.288767	1	1	1	Fcgr2b;
negative regulation of T cell proliferation	1	40	0.251256	1.34664	0.531224	1	1	1	Sdc4;
endothelial cell morphogenesis	1	13	0.251256	4.14134	0.218134	1	1	1	Clic4;
mammary gland development	1	39	0.251256	1.38116	0.522252	1	1	1	Tbx3;
regulation of protein localization	1	66	0.251256	0.816223	0.713743	1	1	1	Afdn;
negative regulation of endothelial cell differentiation	1	7	0.251256	7.686	0.124081	1	1	1	Jag1;
sensory perception of pain	2	79	0.502513	1.3571	0.437579	1	1	1	Il1rn; Ednra;
response to pain	1	22	0.251256	2.44793	0.340662	1	1	1	Gch1;
release of sequestered calcium ion into cytosol	1	42	0.251256	1.28252	0.548667	1	1	1	Itpr1;
protein homotetramerization	1	74	0.251256	0.727994	0.754081	1	1	1	Sod2;
cellular response to cold	1	9	0.251256	5.9799	0.156623	1	1	1	Cirbp;
calcium ion transmembrane transport	4	111	1.00503	1.92699	0.155623	1	1	1	Cacna1c; Itpr1; Panx1; Atp2a3;
protein deacetylation	1	11	0.251256	4.89363	0.187959	1	1	1	Hdac10;
positive regulation of MAPK cascade	2	112	0.502513	0.957274	0.623667	1	1	1	Il6; Itgb1;
cell morphogenesis	2	80	0.502513	1.34014	0.443937	1	1	1	Shroom3; Pdpn;
homeostasis of number of cells within a tissue	1	36	0.251256	1.49622	0.494296	1	1	1	Ptpn11;
Golgi organization	2	75	0.502513	1.42947	0.411761	1	1	1	Vmp1; Gorasp1;
camera-type eye development	2	78	0.502513	1.37449	0.431181	1	1	1	Cacna1c; Jag1;
GO:0044829	1	8	0.251256	6.72645	0.140506	1	1	1	Stom;
GO:1902017	2	40	0.502513	2.67994	0.172344	1	1	1	Tbc1d5; Tbc1d10b;
GO:0090503	1	23	0.251256	2.34154	0.353034	1	1	1	Noct;
response to metal ion	1	29	0.251256	1.85725	0.422553	1	1	1	Nos3;
DNA duplex unwinding	2	38	0.502513	2.82095	0.159032	1	1	1	Anxa1; Ddx3x;
I-kappaB kinase/NF-kappaB cascade	2	32	0.502513	3.34971	0.120479	1	1	1	Tnip2; Rela;
positive regulation of neuron apoptotic process	2	72	0.502513	1.48902	0.39202	1	1	1	Il1b; Nr3c1;
negative regulation of systemic arterial blood pressure	1	13	0.251256	4.14134	0.218134	1	1	1	Ier3;
mitotic cell cycle G2/M transition DNA damage checkpoint	1	19	0.251256	2.83424	0.302111	1	1	1	Ier3;
positive regulation of protein catabolic process	2	59	0.502513	1.81705	0.30356	1	1	1	Ier3; Rilp;
G2/M transition of mitotic cell cycle	2	37	0.502513	2.89717	0.152451	1	1	1	Cdkn1a; Gadd45a;
inner ear morphogenesis	1	71	0.251256	0.75875	0.739666	1	1	1	Nr4a3;
auditory receptor cell differentiation	1	16	0.251256	3.36533	0.261312	1	1	1	Jag1;
photoreceptor cell maintenance	1	40	0.251256	1.34664	0.531224	1	1	1	Prom1;
inner ear receptor stereocilium organization	1	25	0.251256	2.15429	0.377088	1	1	1	Sdc4;
positive regulation of telomere maintenance via telomerase	1	32	0.251256	1.68319	0.454466	1	1	1	Hnrnpa1;
positive regulation of telomerase activity	2	30	0.502513	3.57295	0.108216	1	1	1	Myc; Nvl;
neuron differentiation	3	160	0.753769	1.0035	0.5796	1	1	1	Hspa1a; Runx1; Wnt2b;
adherens junction organization	1	11	0.251256	4.89363	0.187959	1	1	1	Afdn;
sarcomere organization	2	31	0.502513	3.45773	0.114305	1	1	1	Krt19; Itgb1;
branching involved in ureteric bud morphogenesis	2	48	0.502513	2.23337	0.227024	1	1	1	Myc; Cd44;
regulation of vesicle fusion	2	33	0.502513	3.24824	0.126733	1	1	1	Tbc1d5; Tbc1d10b;
GO:0090630	3	70	0.753769	2.29353	0.143903	1	1	1	Arhgef16; Tbc1d5; Tbc1d10b;
branching involved in prostate gland morphogenesis	1	7	0.251256	7.686	0.124081	1	1	1	Cd44;
peptidyl-serine phosphorylation	1	149	0.251256	0.361579	0.940959	1	1	1	Map3k12;
respiratory system process	1	13	0.251256	4.14134	0.218134	1	1	1	Zfand5;
mitochondrion organization	1	69	0.251256	0.78074	0.72959	1	1	1	Sod2;
skeletal muscle fiber development	1	27	0.251256	1.99477	0.40025	1	1	1	Rcan1;
blood vessel development	3	69	0.753769	2.32676	0.139554	1	1	1	Sphk1; Ptk2; Tbx3;
protein autophosphorylation	3	179	0.753769	0.896987	0.655219	1	1	1	Pim3; Ptk2; Map3k12;
protein dephosphorylation	4	111	1.00503	1.92699	0.155623	1	1	1	Ptpn2; Ptpn1; Ctdp1; Ptpn11;
endosome to lysosome transport	2	40	0.502513	2.67994	0.172344	1	1	1	Stx7; Rilp;
muscle cell homeostasis	1	19	0.251256	2.83424	0.302111	1	1	1	Il6;
negative regulation of translation involved in gene silencing by miRNA	1	12	0.251256	4.48617	0.203189	1	1	1	Stat3;
triglyceride biosynthetic process	1	12	0.251256	4.48617	0.203189	1	1	1	Dgat1;
regulation of cell size	1	24	0.251256	2.24402	0.365175	1	1	1	Vav3;
vesicle fusion	2	51	0.502513	2.10202	0.24787	1	1	1	Stx7; Vav3;
positive regulation of vesicle fusion	1	9	0.251256	5.9799	0.156623	1	1	1	Anxa1;
positive regulation of protein targeting to membrane	2	28	0.502513	3.82807	0.0963167	1	1	1	Ccl2; Stom;
positive regulation of glucose import in response to insulin stimulus	1	14	0.251256	3.84574	0.232799	1	1	1	Ptpn11;
mitotic cell cycle checkpoint	1	27	0.251256	1.99477	0.40025	1	1	1	Bcl2l1;
positive regulation of natural killer cell mediated cytotoxicity directed against tumor cell target	1	9	0.251256	5.9799	0.156623	1	1	1	PVR;
T cell mediated cytotoxicity	1	13	0.251256	4.14134	0.218134	1	1	1	Stx11;
autophagic vacuole assembly	1	44	0.251256	1.22424	0.565463	1	1	1	Atg16l1;
regulation of protein phosphorylation	1	60	0.251256	0.897832	0.679216	1	1	1	Ptk2;
positive regulation of phosphatidylinositol 3-kinase activity	1	28	0.251256	1.92356	0.411507	1	1	1	Vav3;
GO:0098792	2	90	0.502513	1.19125	0.505208	1	1	1	Zfp189; Stom;
peptidyl-tyrosine phosphorylation	3	113	0.753769	1.42085	0.355653	1	1	1	Tesk2; Ptk2; Dyrk2;
ephrin receptor signaling pathway	2	37	0.502513	2.89717	0.152451	1	1	1	Ptk2; Ptpn11;
response to nutrient	3	132	0.753769	1.21635	0.451123	1	1	1	Il1b; Cyp1b1; Suox;
adult walking behavior	1	42	0.251256	1.28252	0.548667	1	1	1	Cacna1c;
sphingosine biosynthetic process	1	8	0.251256	6.72645	0.140506	1	1	1	Sphk1;
negative regulation of angiogenesis	1	64	0.251256	0.841726	0.702667	1	1	1	Ccl2;
semaphorin-plexin signaling pathway	1	32	0.251256	1.68319	0.454466	1	1	1	Plxnd1;
ubiquinone biosynthetic process	1	14	0.251256	3.84574	0.232799	1	1	1	Coq10b;
chromosome organization	1	30	0.251256	1.79536	0.433392	1	1	1	Myc;
protein tetramerization	2	45	0.502513	2.38223	0.206315	1	1	1	Txnrd1; Mtmr2;
endocytosis	1	127	0.251256	0.42421	0.910227	1	1	1	Bcl2l1;
retrograde transport, endosome to Golgi	3	59	0.753769	2.72106	0.0988062	1	1	1	Fam109b; Tbc1d5; Tbc1d10b;
peptidyl-threonine phosphorylation	1	62	0.251256	0.868874	0.691164	1	1	1	Map3k12;
negative regulation of cell cycle	2	40	0.502513	2.67994	0.172344	1	1	1	Snai1; Taf6;
signal transduction by p53 class mediator resulting in induction of apoptosis	1	28	0.251256	1.92356	0.411507	1	1	1	Mybbp1a;
intrinsic apoptotic signaling pathway	1	23	0.251256	2.34154	0.353034	1	1	1	Ddx3x;
positive regulation of oligodendrocyte differentiation	1	20	0.251256	2.6926	0.315205	1	1	1	Tlr2;
actin filament organization	3	76	0.753769	2.11248	0.170882	1	1	1	Rnd1; Akap2; Tpm3;
negative regulation of neurogenesis	1	24	0.251256	2.24402	0.365175	1	1	1	Il1b;
lipid catabolic process	2	71	0.502513	1.50999	0.385373	1	1	1	Pla1a; Plcd3;
arachidonic acid secretion	1	27	0.251256	1.99477	0.40025	1	1	1	Anxa1;
zinc ion transmembrane transport	1	18	0.251256	2.99161	0.288767	1	1	1	Slc30a1;
regulation of ion transmembrane transport	4	100	1.00503	2.13894	0.118715	1	1	1	Cacna1c; Clic4; Kcnj13; Stom;
epithelial cell differentiation	3	76	0.753769	2.11248	0.170882	1	1	1	Fzd2; Fzd1; F11r;
positive regulation of protein sumoylation	1	13	0.251256	4.14134	0.218134	1	1	1	Gnl3;
mesoderm development	1	24	0.251256	2.24402	0.365175	1	1	1	Snai1;
positive regulation of pathway-restricted SMAD protein phosphorylation	2	47	0.502513	2.28088	0.220102	1	1	1	Inhbb; Gdf11;
regulation of MAPK cascade	2	58	0.502513	1.84838	0.296619	1	1	1	Inhbb; Gdf11;
cell development	1	56	0.251256	0.961951	0.653921	1	1	1	Inhbb;
SMAD protein signal transduction	3	63	0.753769	2.54832	0.114468	1	1	1	Inhbb; Fos; Gdf11;
positive regulation of cell-matrix adhesion	1	25	0.251256	2.15429	0.377088	1	1	1	Vegfc;
positive regulation of stress fiber assembly	2	46	0.502513	2.33046	0.213198	1	1	1	Sdc4; Fhod1;
adult behavior	1	35	0.251256	1.53896	0.484619	1	1	1	Nr4a3;
cardiac conduction	1	9	0.251256	5.9799	0.156623	1	1	1	Cacna1c;
visual perception	1	113	0.251256	0.476762	0.882819	1	1	1	Atf6;
protein ubiquitination involved in ubiquitin-dependent protein catabolic process	1	121	0.251256	0.445243	0.899366	1	1	1	Siah1;
tRNA wobble uridine modification	1	9	0.251256	5.9799	0.156623	1	1	1	Ctu2;
tRNA methylation	1	23	0.251256	2.34154	0.353034	1	1	1	Trmt6;
spindle assembly involved in mitosis	1	37	0.251256	1.45579	0.503791	1	1	1	Birc2;
pseudouridine synthesis	1	6	0.251256	8.96487	0.107343	1	1	1	Pus7;
double-strand break repair via homologous recombination	1	69	0.251256	0.78074	0.72959	1	1	1	Spidr;
one-carbon metabolic process	2	30	0.502513	3.57295	0.108216	1	1	1	Mthfd2; Mat2a;
heart morphogenesis	2	56	0.502513	1.91438	0.282709	1	1	1	Tbx2; Tbx3;
positive regulation of osteoclast differentiation	1	22	0.251256	2.44793	0.340662	1	1	1	Fos;
activation of MAPK activity	2	78	0.502513	1.37449	0.431181	1	1	1	Il1b; Ptpn11;
positive regulation of macrophage chemotaxis	1	14	0.251256	3.84574	0.232799	1	1	1	Ccl2;
macrophage chemotaxis	1	12	0.251256	4.48617	0.203189	1	1	1	Ccl2;
protein kinase B signaling cascade	2	37	0.502513	2.89717	0.152451	1	1	1	Ccl2; Il1b;
male meiosis I	1	18	0.251256	2.99161	0.288767	1	1	1	Siah1;
neuron projection development	3	141	0.753769	1.13871	0.494366	1	1	1	Il6; Cd44; Itgb1;
natural killer cell mediated cytotoxicity	1	13	0.251256	4.14134	0.218134	1	1	1	Stx11;
neutrophil degranulation	1	9	0.251256	5.9799	0.156623	1	1	1	Stx11;
natural killer cell degranulation	1	6	0.251256	8.96487	0.107343	1	1	1	Stx11;
membrane fusion	2	34	0.502513	3.15273	0.133063	1	1	1	Stx7; Stx11;
positive regulation of mesenchymal cell proliferation	2	35	0.502513	3.06268	0.139462	1	1	1	Myc; Chrd;
receptor-mediated endocytosis	3	99	0.753769	1.62175	0.283877	1	1	1	Fcgr2b; Slc9a3; Cd14;
anterior/posterior pattern specification	2	112	0.502513	0.957274	0.623667	1	1	1	Gdf11; Nr2f2;
forebrain development	2	93	0.502513	1.15283	0.52272	1	1	1	Chrd; Nr2f2;
limb morphogenesis	1	28	0.251256	1.92356	0.411507	1	1	1	Tbx3;
embryonic forelimb morphogenesis	2	35	0.502513	3.06268	0.139462	1	1	1	Cacna1c; Tbx3;
embryonic hindlimb morphogenesis	1	33	0.251256	1.6322	0.464707	1	1	1	Tbx3;
embryonic digit morphogenesis	2	65	0.502513	1.64935	0.344879	1	1	1	Tbx2; Tbx3;
bone remodeling	1	19	0.251256	2.83424	0.302111	1	1	1	Il6;
embryonic camera-type eye morphogenesis	1	16	0.251256	3.36533	0.261312	1	1	1	Tbx2;
retina morphogenesis in camera-type eye	1	15	0.251256	3.58953	0.24719	1	1	1	Prom1;
face morphogenesis	2	36	0.502513	2.97763	0.145926	1	1	1	Csrnp1; Ptpn11;
branching involved in mammary gland duct morphogenesis	1	14	0.251256	3.84574	0.232799	1	1	1	Tbx3;
mammary gland duct morphogenesis	1	8	0.251256	6.72645	0.140506	1	1	1	Nr3c1;
cellular response to cholesterol	1	16	0.251256	3.36533	0.261312	1	1	1	Inhbb;
positive regulation of canonical Wnt receptor signaling pathway	1	64	0.251256	0.841726	0.702667	1	1	1	Wnt2b;
endocytic recycling	1	24	0.251256	2.24402	0.365175	1	1	1	Fcgr2b;
response to hormone stimulus	4	96	1.00503	2.22805	0.106358	1	1	1	Mat2a; Timp3; Anxa1; Aqp2;
positive regulation of granulocyte differentiation	1	8	0.251256	6.72645	0.140506	1	1	1	Runx1;
positive regulation of peptidyl-serine phosphorylation	3	74	0.753769	2.16957	0.16173	1	1	1	Il6; Ppp1r15a; Cd44;
cellular response to cytokine stimulus	2	43	0.502513	2.49301	0.192628	1	1	1	Stat3; Il6;
regulation of cell migration	2	75	0.502513	1.42947	0.411761	1	1	1	Plxnd1; Lmo4;
regulation of embryonic development	1	11	0.251256	4.89363	0.187959	1	1	1	Noct;
multicellular organism growth	2	104	0.502513	1.0309	0.583289	1	1	1	Clic4; Ptpn11;
embryonic organ development	1	44	0.251256	1.22424	0.565463	1	1	1	Tead1;
negative regulation of cell growth involved in cardiac muscle cell development	1	6	0.251256	8.96487	0.107343	1	1	1	Ctdp1;
binding of sperm to zona pellucida	1	35	0.251256	1.53896	0.484619	1	1	1	Hspa1b;
cation transport	1	39	0.251256	1.38116	0.522252	1	1	1	Panx1;
bleb assembly	1	11	0.251256	4.89363	0.187959	1	1	1	Emp1;
sodium ion transmembrane transport	2	70	0.502513	1.53156	0.378695	1	1	1	Slc20a1; Slc41a1;
regulation of actin cytoskeleton organization	1	50	0.251256	1.07736	0.6122	1	1	1	Arhgef19;
cardiac muscle cell development	1	13	0.251256	4.14134	0.218134	1	1	1	Speg;
regulation of cell growth	1	62	0.251256	0.868874	0.691164	1	1	1	Cd44;
hippocampus development	2	94	0.502513	1.14056	0.528465	1	1	1	Nr4a3; Eif2b3;
protein localization in endoplasmic reticulum	1	7	0.251256	7.686	0.124081	1	1	1	Ppp1r15a;
sphingosine-1-phosphate signaling pathway	1	12	0.251256	4.48617	0.203189	1	1	1	Sphk1;
negative regulation of phosphatase activity	2	50	0.502513	2.14406	0.240911	1	1	1	Nifk; Mphosph10;
response to glucose stimulus	3	104	0.753769	1.54379	0.309475	1	1	1	Ptk2; Glul; Eif2b3;
post-embryonic development	4	106	1.00503	2.01788	0.138343	1	1	1	Csrnp1; Itpr1; Sod2; Siah1;
positive regulation of macroautophagy	1	23	0.251256	2.34154	0.353034	1	1	1	Hmox1;
central nervous system neuron axonogenesis	1	8	0.251256	6.72645	0.140506	1	1	1	Ptk2;
cellular response to reactive oxygen species	1	24	0.251256	2.24402	0.365175	1	1	1	Fos;
negative regulation of phagocytosis	1	14	0.251256	3.84574	0.232799	1	1	1	Fcgr2b;
defense response to virus	3	122	0.753769	1.31604	0.401415	1	1	1	Il6; Tlr3; Ifitm2;
GO:1903146	1	27	0.251256	1.99477	0.40025	1	1	1	Usp36;
mitotic metaphase plate congression	1	35	0.251256	1.53896	0.484619	1	1	1	Rrs1;
transcription initiation from RNA polymerase II promoter	1	31	0.251256	1.73747	0.444029	1	1	1	Taf6;
T cell proliferation	1	23	0.251256	2.34154	0.353034	1	1	1	Ctps1;
T cell homeostasis	1	31	0.251256	1.73747	0.444029	1	1	1	Gimap5;
negative regulation of G1/S transition of mitotic cell cycle	1	27	0.251256	1.99477	0.40025	1	1	1	Cdkn1a;
prostate gland development	1	13	0.251256	4.14134	0.218134	1	1	1	Anxa1;
forebrain neuron differentiation	1	12	0.251256	4.48617	0.203189	1	1	1	Phlda1;
positive regulation of protein complex assembly	1	19	0.251256	2.83424	0.302111	1	1	1	Spidr;
positive regulation of double-strand break repair	1	8	0.251256	6.72645	0.140506	1	1	1	Spidr;
cellular response to interferon-beta	1	33	0.251256	1.6322	0.464707	1	1	1	Tlr3;
mitotic cell cycle spindle assembly checkpoint	1	17	0.251256	3.16748	0.275169	1	1	1	Bub1;
smooth muscle cell differentiation	1	17	0.251256	3.16748	0.275169	1	1	1	Nfatc4;
positive regulation of membrane protein ectodomain proteolysis	1	15	0.251256	3.58953	0.24719	1	1	1	Il1b;
negative regulation of cell adhesion	1	42	0.251256	1.28252	0.548667	1	1	1	Rnd1;
T cell differentiation	2	40	0.502513	2.67994	0.172344	1	1	1	Ptpn2; Gimap5;
positive regulation of Rho protein signal transduction	1	26	0.251256	2.07147	0.388779	1	1	1	Adgrg1;
elevation of cytosolic calcium ion concentration involved in phospholipase C-activating G-protein coupled signaling pathway	1	30	0.251256	1.79536	0.433392	1	1	1	Ednra;
myeloid cell differentiation	2	29	0.502513	3.69611	0.102218	1	1	1	Runx1; L3mbtl3;
embryonic hemopoiesis	1	22	0.251256	2.44793	0.340662	1	1	1	Runx1;
negative regulation of sequence-specific DNA binding transcription factor activity	2	70	0.502513	1.53156	0.378695	1	1	1	Hmox1; Glis2;
negative regulation of gene expression	6	211	1.50754	1.51939	0.20555	1	1	1	Cdkn1a; Il1b; Serpine1; Myc; Noct; Zfp281;
negative regulation of interleukin-12 production	1	15	0.251256	3.58953	0.24719	1	1	1	Tlr2;
T cell activation	2	31	0.502513	3.45773	0.114305	1	1	1	Il6; Ada;
response to copper ion	1	28	0.251256	1.92356	0.411507	1	1	1	Icam1;
cytokine production	1	24	0.251256	2.24402	0.365175	1	1	1	Nfatc2;
defense response to protozoan	1	26	0.251256	2.07147	0.388779	1	1	1	Il6;
myeloid dendritic cell differentiation	1	22	0.251256	2.44793	0.340662	1	1	1	Gimap5;
T-helper 17 cell lineage commitment	1	6	0.251256	8.96487	0.107343	1	1	1	Il6;
synaptic transmission, glutamatergic	1	29	0.251256	1.85725	0.422553	1	1	1	Adora2a;
negative regulation of Rho protein signal transduction	1	17	0.251256	3.16748	0.275169	1	1	1	Itgb1;
exocytosis	1	82	0.251256	0.656979	0.788747	1	1	1	Vmp1;
regulation of tumor necrosis factor-mediated signaling pathway	1	7	0.251256	7.686	0.124081	1	1	1	Sphk1;
DNA damage response, signal transduction by p53 class mediator resulting in induction of apoptosis	2	33	0.502513	3.24824	0.126733	1	1	1	Cdkn1a; Dyrk2;
cardiovascular system development	1	20	0.251256	2.6926	0.315205	1	1	1	Speg;
deadenylation-dependent decapping of nuclear-transcribed mRNA	1	10	0.251256	5.3825	0.172439	1	1	1	Noct;
alternative nuclear mRNA splicing, via spliceosome	1	17	0.251256	3.16748	0.275169	1	1	1	Hnrnpa1;
nucleocytoplasmic transport	1	28	0.251256	1.92356	0.411507	1	1	1	Mybbp1a;
notochord development	1	12	0.251256	4.48617	0.203189	1	1	1	Tead1;
DNA recombination	1	41	0.251256	1.3138	0.540028	1	1	1	PAGR1;
endosome organization	1	33	0.251256	1.6322	0.464707	1	1	1	Fam109b;
protein K63-linked deubiquitination	1	21	0.251256	2.56444	0.328053	1	1	1	Otud7b;
GO:1903506	1	26	0.251256	2.07147	0.388779	1	1	1	Birc2;
positive regulation of G2/M transition of mitotic cell cycle	1	16	0.251256	3.36533	0.261312	1	1	1	Ccnd1;
hemopoietic stem cell proliferation	1	15	0.251256	3.58953	0.24719	1	1	1	Wnt2b;
cellular response to hydrostatic pressure	1	7	0.251256	7.686	0.124081	1	1	1	Myc;
negative regulation of macrophage differentiation	1	6	0.251256	8.96487	0.107343	1	1	1	Ptpn2;
homeostasis of number of cells	1	32	0.251256	1.68319	0.454466	1	1	1	Afdn;
social behavior	2	52	0.502513	2.06161	0.254835	1	1	1	Il1b; Dnajc9;
negative regulation of gluconeogenesis	1	12	0.251256	4.48617	0.203189	1	1	1	Il6;
defense response to Gram-positive bacterium	1	86	0.251256	0.626426	0.804206	1	1	1	Tlr2;
regulation of mRNA stability	1	23	0.251256	2.34154	0.353034	1	1	1	Ythdf2;
lipid phosphorylation	1	10	0.251256	5.3825	0.172439	1	1	1	Sphk1;
pulmonary valve morphogenesis	1	10	0.251256	5.3825	0.172439	1	1	1	Jag1;
epithelial to mesenchymal transition involved in endocardial cushion formation	1	13	0.251256	4.14134	0.218134	1	1	1	Snai1;
endocardial cushion morphogenesis	1	17	0.251256	3.16748	0.275169	1	1	1	Tbx2;
positive regulation of substrate adhesion-dependent cell spreading	1	32	0.251256	1.68319	0.454466	1	1	1	Calr;
exit from mitosis	1	12	0.251256	4.48617	0.203189	1	1	1	Ctdp1;
GO:1903543	1	16	0.251256	3.36533	0.261312	1	1	1	Sdc4;
vacuolar acidification	1	11	0.251256	4.89363	0.187959	1	1	1	Clic4;
regulation of alternative nuclear mRNA splicing, via spliceosome	1	43	0.251256	1.25271	0.557144	1	1	1	Srsf2;
prepulse inhibition	1	15	0.251256	3.58953	0.24719	1	1	1	Adora2a;
oocyte development	1	13	0.251256	4.14134	0.218134	1	1	1	Inhbb;
ureteric bud development	2	48	0.502513	2.23337	0.227024	1	1	1	Sdc4; Gdf11;
outflow tract septum morphogenesis	1	23	0.251256	2.34154	0.353034	1	1	1	Tbx2;
cell-substrate adhesion	1	19	0.251256	2.83424	0.302111	1	1	1	Itgb1;
response to laminar fluid shear stress	1	12	0.251256	4.48617	0.203189	1	1	1	Serpine1;
coronary vasculature development	2	33	0.502513	3.24824	0.126733	1	1	1	Prickle1; Plxnd1;
negative regulation of protein secretion	1	13	0.251256	4.14134	0.218134	1	1	1	Anxa1;
positive regulation of interleukin-10 production	1	24	0.251256	2.24402	0.365175	1	1	1	Tlr2;
glomerular filtration	1	12	0.251256	4.48617	0.203189	1	1	1	Ednra;
manganese ion transport	1	15	0.251256	3.58953	0.24719	1	1	1	Slc11a2;
regulation of sequestering of zinc ion	1	9	0.251256	5.9799	0.156623	1	1	1	Slc30a1;
regulation of transcription from RNA polymerase II promoter in response to oxidative stress	1	6	0.251256	8.96487	0.107343	1	1	1	Hmox1;
cell death	2	36	0.502513	2.97763	0.145926	1	1	1	Hmox1; Emp1;
response to stilbenoid	1	15	0.251256	3.58953	0.24719	1	1	1	Il1b;
negative regulation of cytokine secretion	1	15	0.251256	3.58953	0.24719	1	1	1	Il6;
negative regulation of execution phase of apoptosis	1	7	0.251256	7.686	0.124081	1	1	1	Bcl2l1;
negative regulation of viral genome replication	1	30	0.251256	1.79536	0.433392	1	1	1	Ifitm2;
positive regulation of viral reproduction	1	8	0.251256	6.72645	0.140506	1	1	1	Stom;
hippo signaling cascade	1	21	0.251256	2.56444	0.328053	1	1	1	Tead1;
endoplasmic reticulum organization	1	28	0.251256	1.92356	0.411507	1	1	1	Vmp1;
transmembrane receptor protein serine/threonine kinase signaling pathway	1	16	0.251256	3.36533	0.261312	1	1	1	Akap2;
negative regulation of fibroblast proliferation	2	35	0.502513	3.06268	0.139462	1	1	1	Myc; Sod2;
positive regulation of cell cycle arrest	1	24	0.251256	2.24402	0.365175	1	1	1	Mybbp1a;
embryonic body morphogenesis	1	10	0.251256	5.3825	0.172439	1	1	1	Zfp281;
regulation of gluconeogenesis	1	10	0.251256	5.3825	0.172439	1	1	1	Nr3c1;
telomere maintenance via recombination	1	10	0.251256	5.3825	0.172439	1	1	1	Tep1;
protein sumoylation	1	26	0.251256	2.07147	0.388779	1	1	1	Egr2;
skeletal system development	4	102	1.00503	2.097	0.125116	1	1	1	Runx1; Tbx3; Chrd; Gdf11;
camera-type eye morphogenesis	1	22	0.251256	2.44793	0.340662	1	1	1	Gdf11;
telomere maintenance	1	34	0.251256	1.58421	0.474757	1	1	1	Hspa1a;
positive regulation of axon extension	1	41	0.251256	1.3138	0.540028	1	1	1	Tnfrsf12a;
axon extension	1	26	0.251256	2.07147	0.388779	1	1	1	Itgb1;
positive regulation of macrophage cytokine production	1	8	0.251256	6.72645	0.140506	1	1	1	Tlr2;
xenobiotic metabolic process	1	29	0.251256	1.85725	0.422553	1	1	1	Cyp1b1;
pancreas development	1	38	0.251256	1.41749	0.513109	1	1	1	Gdf11;
negative regulation of protein binding	3	64	0.753769	2.50851	0.118522	1	1	1	Ppp1r2; Myc; Nfatc4;
response to lithium ion	1	23	0.251256	2.34154	0.353034	1	1	1	Aqp2;
response to nicotine	1	64	0.251256	0.841726	0.702667	1	1	1	Hmox1;
positive regulation of telomere maintenance	1	11	0.251256	4.89363	0.187959	1	1	1	Gnl3;
positive regulation of stem cell proliferation	1	14	0.251256	3.84574	0.232799	1	1	1	Tbx3;
lactation	1	59	0.251256	0.913046	0.673071	1	1	1	Ccnd1;
regulation of calcium ion transport	1	37	0.251256	1.45579	0.503791	1	1	1	Adora2a;
negative regulation of interferon-gamma production	2	29	0.502513	3.69611	0.102218	1	1	1	Il1rl1; Gimap5;
toll-like receptor 3 signaling pathway	1	9	0.251256	5.9799	0.156623	1	1	1	Tnip2;
toll-like receptor 9 signaling pathway	1	6	0.251256	8.96487	0.107343	1	1	1	Tnip2;
zinc ion transport	1	15	0.251256	3.58953	0.24719	1	1	1	Slc30a1;
mitotic cell cycle G1/S transition DNA damage checkpoint	1	11	0.251256	4.89363	0.187959	1	1	1	Ccnd1;
nuclear migration	1	11	0.251256	4.89363	0.187959	1	1	1	Fhod1;
fibroblast migration	1	10	0.251256	5.3825	0.172439	1	1	1	Zfand5;
positive regulation of peptidyl-threonine phosphorylation	1	26	0.251256	2.07147	0.388779	1	1	1	Sphk1;
positive regulation of release of sequestered calcium ion into cytosol	1	33	0.251256	1.6322	0.464707	1	1	1	Ednra;
positive regulation of blood vessel endothelial cell migration	1	19	0.251256	2.83424	0.302111	1	1	1	Vegfc;
positive regulation of ubiquitin-protein ligase activity	1	19	0.251256	2.83424	0.302111	1	1	1	Trib3;
male genitalia development	1	22	0.251256	2.44793	0.340662	1	1	1	Tbx3;
regulation of canonical Wnt receptor signaling pathway	1	21	0.251256	2.56444	0.328053	1	1	1	Sox7;
negative regulation of canonical Wnt receptor signaling pathway	1	99	0.251256	0.544176	0.84707	1	1	1	Prickle1;
maternal placenta development	1	13	0.251256	4.14134	0.218134	1	1	1	Nr2f2;
vasculogenesis	2	68	0.502513	1.5766	0.36525	1	1	1	Junb; Ptk2;
branching morphogenesis of a tube	1	36	0.251256	1.49622	0.494296	1	1	1	Clic4;
positive regulation of dendritic spine development	1	31	0.251256	1.73747	0.444029	1	1	1	Nr3c1;
embryo implantation	1	52	0.251256	1.03593	0.626636	1	1	1	Vmp1;
cytoplasmic mRNA processing body assembly	1	12	0.251256	4.48617	0.203189	1	1	1	Noct;
negative regulation of epidermal growth factor receptor signaling pathway	1	16	0.251256	3.36533	0.261312	1	1	1	Ptpn2;
cardiac septum development	1	19	0.251256	2.83424	0.302111	1	1	1	Plxnd1;
negative regulation of insulin secretion involved in cellular response to glucose stimulus	1	11	0.251256	4.89363	0.187959	1	1	1	Pim3;
microvillus assembly	1	19	0.251256	2.83424	0.302111	1	1	1	Klf5;
mast cell degranulation	1	11	0.251256	4.89363	0.187959	1	1	1	Nr4a3;
branchiomotor neuron axon guidance	1	10	0.251256	5.3825	0.172439	1	1	1	Plxnd1;
regulation of axon extension involved in axon guidance	1	8	0.251256	6.72645	0.140506	1	1	1	Plxnd1;
GO:1902287	1	12	0.251256	4.48617	0.203189	1	1	1	Plxnd1;
arachidonic acid metabolic process	1	32	0.251256	1.68319	0.454466	1	1	1	Cyp1b1;
tight junction assembly	1	25	0.251256	2.15429	0.377088	1	1	1	Itgb1;
blood vessel remodeling	2	44	0.502513	2.43636	0.199457	1	1	1	Jag1; Nos3;
DNA damage response, signal transduction by p53 class mediator resulting in cell cycle arrest	1	10	0.251256	5.3825	0.172439	1	1	1	Cdkn1a;
cardiac septum morphogenesis	1	13	0.251256	4.14134	0.218134	1	1	1	Jag1;
cellular response to estrogen stimulus	1	15	0.251256	3.58953	0.24719	1	1	1	Myc;
glial cell migration	1	12	0.251256	4.48617	0.203189	1	1	1	Ccl2;
negative regulation of DNA binding	1	32	0.251256	1.68319	0.454466	1	1	1	Hmox1;
metanephros development	1	40	0.251256	1.34664	0.531224	1	1	1	Gdf11;
response to testosterone stimulus	2	68	0.502513	1.5766	0.36525	1	1	1	Cflar; Calr;
positive regulation of cell division	2	37	0.502513	2.89717	0.152451	1	1	1	Il1b; Vegfc;
epithelial cell proliferation involved in salivary gland morphogenesis	1	7	0.251256	7.686	0.124081	1	1	1	Il6;
cellular response to steroid hormone stimulus	1	12	0.251256	4.48617	0.203189	1	1	1	Nr3c1;
positive regulation of response to DNA damage stimulus	1	11	0.251256	4.89363	0.187959	1	1	1	Myc;
embryonic heart tube morphogenesis	1	10	0.251256	5.3825	0.172439	1	1	1	Tead1;
gastrulation	2	31	0.502513	3.45773	0.114305	1	1	1	Nr4a3; Txnrd1;
embryonic heart tube development	1	22	0.251256	2.44793	0.340662	1	1	1	Tbx3;
mature ribosome assembly	1	6	0.251256	8.96487	0.107343	1	1	1	Ddx3x;
membrane depolarization	1	23	0.251256	2.34154	0.353034	1	1	1	Adora2a;
regulation of actin cytoskeleton reorganization	1	15	0.251256	3.58953	0.24719	1	1	1	F11r;
fatty acid beta-oxidation	1	45	0.251256	1.19704	0.573625	1	1	1	Echdc2;
cellular response to interferon-alpha	1	12	0.251256	4.48617	0.203189	1	1	1	Myc;
positive regulation of interleukin-1 beta secretion	1	21	0.251256	2.56444	0.328053	1	1	1	Panx1;
chromatin-mediated maintenance of transcription	1	8	0.251256	6.72645	0.140506	1	1	1	Nr3c1;
cellular response to fatty acid	2	32	0.502513	3.34971	0.120479	1	1	1	Ccl2; Il1b;
negative regulation of cAMP-mediated signaling	1	8	0.251256	6.72645	0.140506	1	1	1	Rgs2;
GO:1990090	1	50	0.251256	1.07736	0.6122	1	1	1	Serpine1;
negative regulation of endocytosis	1	9	0.251256	5.9799	0.156623	1	1	1	Mtmr2;
cerebral cortex regionalization	1	9	0.251256	5.9799	0.156623	1	1	1	Adgrg1;
peptidyl-threonine dephosphorylation	1	12	0.251256	4.48617	0.203189	1	1	1	Dusp5;
macrophage differentiation	1	12	0.251256	4.48617	0.203189	1	1	1	L3mbtl3;
granulocyte differentiation	1	11	0.251256	4.89363	0.187959	1	1	1	L3mbtl3;
erythrocyte maturation	1	11	0.251256	4.89363	0.187959	1	1	1	L3mbtl3;
regulation of chromosome segregation	1	9	0.251256	5.9799	0.156623	1	1	1	Bub1;
neuroblast proliferation	1	20	0.251256	2.6926	0.315205	1	1	1	Ifrd1;
negative regulation of insulin secretion	2	40	0.502513	2.67994	0.172344	1	1	1	Inhbb; Ptpn11;
vasculature development	1	26	0.251256	2.07147	0.388779	1	1	1	Zfand5;
neuroepithelial cell differentiation	1	10	0.251256	5.3825	0.172439	1	1	1	Afdn;
positive regulation of protein autophosphorylation	1	18	0.251256	2.99161	0.288767	1	1	1	Vegfc;
positive regulation of protein kinase activity	2	59	0.502513	1.81705	0.30356	1	1	1	Sdc4; Ptk2;
GO:1901222	1	10	0.251256	5.3825	0.172439	1	1	1	Birc2;
regulation of TOR signaling cascade	1	15	0.251256	3.58953	0.24719	1	1	1	Slc7a1;
glial cell differentiation	1	22	0.251256	2.44793	0.340662	1	1	1	Mmp24;
metanephric collecting duct development	1	7	0.251256	7.686	0.124081	1	1	1	Aqp2;
cochlea morphogenesis	1	23	0.251256	2.34154	0.353034	1	1	1	Fzd2;
positive regulation of branching involved in ureteric bud morphogenesis	1	23	0.251256	2.34154	0.353034	1	1	1	Wnt2b;
middle ear morphogenesis	1	25	0.251256	2.15429	0.377088	1	1	1	Myc;
positive regulation of mast cell chemotaxis	1	7	0.251256	7.686	0.124081	1	1	1	Vegfc;
receptor internalization	1	42	0.251256	1.28252	0.548667	1	1	1	Itgb1;
heterotypic cell-cell adhesion	1	20	0.251256	2.6926	0.315205	1	1	1	Itgb1;
regulation of ossification	1	21	0.251256	2.56444	0.328053	1	1	1	Egr2;
retinol metabolic process	2	32	0.502513	3.34971	0.120479	1	1	1	Cyp1b1; Dgat1;
negative regulation of retinoic acid receptor signaling pathway	1	9	0.251256	5.9799	0.156623	1	1	1	Calr;
dendritic spine development	1	18	0.251256	2.99161	0.288767	1	1	1	Spire1;
telencephalon development	1	34	0.251256	1.58421	0.474757	1	1	1	Afdn;
muscle contraction	1	49	0.251256	1.09934	0.604774	1	1	1	Tpm3;
regulation of G-protein coupled receptor protein signaling pathway	2	33	0.502513	3.24824	0.126733	1	1	1	Rgs2; Itgb1;
positive regulation by host of viral transcription	1	13	0.251256	4.14134	0.218134	1	1	1	Znf639;
GO:1901409	1	9	0.251256	5.9799	0.156623	1	1	1	Ccnl1;
collagen fibril organization	1	39	0.251256	1.38116	0.522252	1	1	1	Cyp1b1;
positive regulation of collagen biosynthetic process	1	28	0.251256	1.92356	0.411507	1	1	1	Ccl2;
transcription from RNA polymerase I promoter	1	14	0.251256	3.84574	0.232799	1	1	1	Twistnb;
spinal cord association neuron differentiation	1	14	0.251256	3.84574	0.232799	1	1	1	Lmo4;
sperm motility	1	63	0.251256	0.855084	0.69697	1	1	1	Slirp;
sperm capacitation	1	20	0.251256	2.6926	0.315205	1	1	1	Sept4;
pattern specification process	2	56	0.502513	1.91438	0.282709	1	1	1	Shroom3; Chrd;
forelimb morphogenesis	1	14	0.251256	3.84574	0.232799	1	1	1	Tbx3;
positive regulation of cardiac muscle cell proliferation	1	24	0.251256	2.24402	0.365175	1	1	1	Tbx2;
cell fate specification	1	23	0.251256	2.34154	0.353034	1	1	1	Itgb1;
dorsal/ventral pattern formation	1	48	0.251256	1.12224	0.597206	1	1	1	Chrd;
neuron fate commitment	1	31	0.251256	1.73747	0.444029	1	1	1	Runx1;
positive regulation of protein tyrosine kinase activity	1	30	0.251256	1.79536	0.433392	1	1	1	Ptpn1;
microtubule anchoring	1	13	0.251256	4.14134	0.218134	1	1	1	Fopnl;
GO:1903608	1	7	0.251256	7.686	0.124081	1	1	1	Ddx3x;
pyrimidine base metabolic process	1	8	0.251256	6.72645	0.140506	1	1	1	Uck2;
lamellipodium assembly	2	32	0.502513	3.34971	0.120479	1	1	1	Ablim1; Vav3;
focal adhesion assembly	1	23	0.251256	2.34154	0.353034	1	1	1	Tesk2;
GO:1901652	1	19	0.251256	2.83424	0.302111	1	1	1	Nos3;
response to UV-B	1	9	0.251256	5.9799	0.156623	1	1	1	Rela;
response to auditory stimulus	1	16	0.251256	3.36533	0.261312	1	1	1	Il6;
positive regulation of mitosis	1	31	0.251256	1.73747	0.444029	1	1	1	Il1b;
regulation of oxidative phosphorylation	1	7	0.251256	7.686	0.124081	1	1	1	Myc;
negative regulation of macroautophagy	1	12	0.251256	4.48617	0.203189	1	1	1	Hmox1;
regulation of protein complex assembly	1	9	0.251256	5.9799	0.156623	1	1	1	Ptpn11;
induction of apoptosis via death domain receptors	1	31	0.251256	1.73747	0.444029	1	1	1	Ddx3x;
negative regulation of tyrosine phosphorylation of Stat3 protein	1	6	0.251256	8.96487	0.107343	1	1	1	Ptpn2;
regulation of protein kinase B signaling cascade	1	13	0.251256	4.14134	0.218134	1	1	1	Inpp4b;
osteoclast differentiation	1	29	0.251256	1.85725	0.422553	1	1	1	Junb;
actin filament depolymerization	1	10	0.251256	5.3825	0.172439	1	1	1	Aqp2;
regulation of heart rate by cardiac conduction	1	32	0.251256	1.68319	0.454466	1	1	1	Cacna1c;
GO:0098911	1	11	0.251256	4.89363	0.187959	1	1	1	Cacna1c;
response to interferon-gamma	2	29	0.502513	3.69611	0.102218	1	1	1	Ifitm2; Gch1;
DNA damage checkpoint	1	27	0.251256	1.99477	0.40025	1	1	1	Ptpn11;
negative regulation of DNA replication	1	19	0.251256	2.83424	0.302111	1	1	1	Gtpbp4;
replicative senescence	1	10	0.251256	5.3825	0.172439	1	1	1	Cdkn1a;
inactivation of MAPK activity	1	22	0.251256	2.44793	0.340662	1	1	1	Dusp5;
leukocyte tethering or rolling	1	15	0.251256	3.58953	0.24719	1	1	1	Itgb1;
neutral amino acid transport	1	16	0.251256	3.36533	0.261312	1	1	1	Slc7a5;
GO:1902475	1	14	0.251256	3.84574	0.232799	1	1	1	Slc7a5;
positive regulation of neural precursor cell proliferation	1	20	0.251256	2.6926	0.315205	1	1	1	Adgrg1;
positive regulation of Ras protein signal transduction	1	21	0.251256	2.56444	0.328053	1	1	1	Shoc2;
cleavage furrow formation	1	7	0.251256	7.686	0.124081	1	1	1	Spire1;
polar body extrusion after meiotic divisions	1	6	0.251256	8.96487	0.107343	1	1	1	Spire1;
positive regulation of actin filament polymerization	2	47	0.502513	2.28088	0.220102	1	1	1	Icam1; Cdc42ep5;
GO:1904628	1	8	0.251256	6.72645	0.140506	1	1	1	Myc;
positive regulation of pseudopodium assembly	1	11	0.251256	4.89363	0.187959	1	1	1	Cdc42ep5;
immunoglobulin mediated immune response	1	14	0.251256	3.84574	0.232799	1	1	1	Fcgr2b;
histone H3 deacetylation	1	20	0.251256	2.6926	0.315205	1	1	1	Hdac10;
negative regulation of smooth muscle cell differentiation	1	8	0.251256	6.72645	0.140506	1	1	1	Rcan1;
behavioral fear response	1	41	0.251256	1.3138	0.540028	1	1	1	Spire1;
Golgi vesicle transport	1	15	0.251256	3.58953	0.24719	1	1	1	Spire1;
canonical Wnt receptor signaling pathway involved in negative regulation of apoptotic process	1	6	0.251256	8.96487	0.107343	1	1	1	Myc;
alpha-beta T cell differentiation	1	11	0.251256	4.89363	0.187959	1	1	1	Anxa1;
regulation of organ growth	1	10	0.251256	5.3825	0.172439	1	1	1	Cacna1c;
hepatocyte differentiation	1	11	0.251256	4.89363	0.187959	1	1	1	Anxa1;
interleukin-1 beta production	1	6	0.251256	8.96487	0.107343	1	1	1	Il1b;
rhythmic process	1	30	0.251256	1.79536	0.433392	1	1	1	Pspc1;
G-protein coupled receptor signaling pathway, coupled to cyclic nucleotide second messenger	1	18	0.251256	2.99161	0.288767	1	1	1	Anxa1;
phosphatidylinositol phosphorylation	1	36	0.251256	1.49622	0.494296	1	1	1	Ip6k2;
negative regulation of endothelial cell proliferation	1	31	0.251256	1.73747	0.444029	1	1	1	Nr2f2;
negative regulation of endothelial cell migration	1	19	0.251256	2.83424	0.302111	1	1	1	Nr2f2;
left/right pattern formation	1	11	0.251256	4.89363	0.187959	1	1	1	Snai1;
regulation of heart contraction	1	26	0.251256	2.07147	0.388779	1	1	1	Hbegf;
positive regulation of mammary gland epithelial cell proliferation	1	8	0.251256	6.72645	0.140506	1	1	1	Ccnd1;
peptidyl-tyrosine autophosphorylation	1	40	0.251256	1.34664	0.531224	1	1	1	Ptk2;
GO:1902237	1	8	0.251256	6.72645	0.140506	1	1	1	Ptpn2;
short-term memory	1	13	0.251256	4.14134	0.218134	1	1	1	Rcan1;
negative regulation of tumor necrosis factor-mediated signaling pathway	1	11	0.251256	4.89363	0.187959	1	1	1	Ptpn2;
positive regulation of cell-cell adhesion	1	21	0.251256	2.56444	0.328053	1	1	1	Ccl2;
embryonic process involved in female pregnancy	1	8	0.251256	6.72645	0.140506	1	1	1	Junb;
negative regulation of myelination	1	8	0.251256	6.72645	0.140506	1	1	1	Mtmr2;
neuron projection morphogenesis	1	67	0.251256	0.804042	0.719126	1	1	1	Adora2a;
amino acid transmembrane transport	1	24	0.251256	2.24402	0.365175	1	1	1	Slc7a1;
T cell mediated immunity	1	8	0.251256	6.72645	0.140506	1	1	1	Jag1;
Fc-gamma receptor signaling pathway involved in phagocytosis	1	6	0.251256	8.96487	0.107343	1	1	1	Itpr1;
execution phase of apoptosis	1	13	0.251256	4.14134	0.218134	1	1	1	Cflar;
paraxial mesoderm development	1	11	0.251256	4.89363	0.187959	1	1	1	Tead1;
GO:1902459	1	6	0.251256	8.96487	0.107343	1	1	1	Tead1;
neuron remodeling	1	12	0.251256	4.48617	0.203189	1	1	1	Rnd1;
mitochondrial DNA replication	1	12	0.251256	4.48617	0.203189	1	1	1	Polg;
regulation of focal adhesion assembly	1	14	0.251256	3.84574	0.232799	1	1	1	Ptk2;
camera-type eye photoreceptor cell differentiation	1	6	0.251256	8.96487	0.107343	1	1	1	Prom1;
retina vasculature development in camera-type eye	1	9	0.251256	5.9799	0.156623	1	1	1	Cyp1b1;
detection of temperature stimulus involved in sensory perception of pain	1	16	0.251256	3.36533	0.261312	1	1	1	Mmp24;
B cell receptor signaling pathway	2	48	0.502513	2.23337	0.227024	1	1	1	Nfatc2; Vav3;
activation of JUN kinase activity	1	33	0.251256	1.6322	0.464707	1	1	1	Ptpn1;
negative regulation of axon extension	1	20	0.251256	2.6926	0.315205	1	1	1	Ifrd1;
regulation of energy homeostasis	1	13	0.251256	4.14134	0.218134	1	1	1	Nr4a3;
hypothalamus development	1	19	0.251256	2.83424	0.302111	1	1	1	Myc;
inositol phosphate-mediated signaling	1	11	0.251256	4.89363	0.187959	1	1	1	Itpr1;
female gonad development	2	32	0.502513	3.34971	0.120479	1	1	1	Inhbb; Serpine1;
smooth muscle tissue development	1	17	0.251256	3.16748	0.275169	1	1	1	Zfand5;
cell maturation	1	44	0.251256	1.22424	0.565463	1	1	1	Gdf11;
negative regulation of release of cytochrome c from mitochondria	1	17	0.251256	3.16748	0.275169	1	1	1	Bcl2l1;
heme biosynthetic process	1	16	0.251256	3.36533	0.261312	1	1	1	Slc11a2;
cellular response to hormone stimulus	3	60	0.753769	2.67572	0.102636	1	1	1	Stat3; Fos; Junb;
negative regulation of GTPase activity	1	33	0.251256	1.6322	0.464707	1	1	1	F11r;
RNA methylation	1	8	0.251256	6.72645	0.140506	1	1	1	Mrm3;
cell migration involved in sprouting angiogenesis	1	17	0.251256	3.16748	0.275169	1	1	1	Itgb1;
cortical actin cytoskeleton organization	1	25	0.251256	2.15429	0.377088	1	1	1	Calr;
protein homotrimerization	1	31	0.251256	1.73747	0.444029	1	1	1	Arg1;
regulation of fibroblast migration	1	10	0.251256	5.3825	0.172439	1	1	1	Sdc4;
cellular response to macrophage colony-stimulating factor stimulus	1	6	0.251256	8.96487	0.107343	1	1	1	Ccl2;
negative regulation of protein dephosphorylation	1	10	0.251256	5.3825	0.172439	1	1	1	Ppp1r15a;
cell projection assembly	1	10	0.251256	5.3825	0.172439	1	1	1	Vav3;
negative regulation of chromatin binding	1	9	0.251256	5.9799	0.156623	1	1	1	Nfatc4;
positive regulation of urine volume	1	15	0.251256	3.58953	0.24719	1	1	1	Adora2a;
regulation of insulin secretion	2	41	0.502513	2.61459	0.179068	1	1	1	Il1b; Itpr1;
positive regulation of mitochondrial translation	1	9	0.251256	5.9799	0.156623	1	1	1	Trmt10c;
B cell proliferation	1	24	0.251256	2.24402	0.365175	1	1	1	Ctps1;
response to exogenous dsRNA	2	28	0.502513	3.82807	0.0963167	1	1	1	Ddx21; Tlr3;
positive regulation of focal adhesion assembly	1	22	0.251256	2.44793	0.340662	1	1	1	Sdc4;
decidualization	2	29	0.502513	3.69611	0.102218	1	1	1	Serpine1; Junb;
ovarian follicle development	3	61	0.753769	2.63186	0.106523	1	1	1	Myc; Icam1; Bcl2l1;
negative regulation of inflammatory response to antigenic stimulus	1	10	0.251256	5.3825	0.172439	1	1	1	Fcgr2b;
positive regulation of humoral immune response mediated by circulating immunoglobulin	1	7	0.251256	7.686	0.124081	1	1	1	Gimap5;
response to peptidoglycan	1	8	0.251256	6.72645	0.140506	1	1	1	Tlr2;
positive regulation of stress-activated MAPK cascade	1	21	0.251256	2.56444	0.328053	1	1	1	Il1b;
negative regulation of growth of symbiont in host	1	20	0.251256	2.6926	0.315205	1	1	1	Tlr2;
GO:1904417	1	7	0.251256	7.686	0.124081	1	1	1	Tlr2;
glycogen metabolic process	1	34	0.251256	1.58421	0.474757	1	1	1	Ppp1r2;
negative regulation of interleukin-10 production	1	13	0.251256	4.14134	0.218134	1	1	1	Fcgr2b;
positive regulation of gene silencing by miRNA	1	11	0.251256	4.89363	0.187959	1	1	1	Stat3;
cAMP-mediated signaling	1	36	0.251256	1.49622	0.494296	1	1	1	Crem;
establishment of endothelial barrier	1	16	0.251256	3.36533	0.261312	1	1	1	Icam1;
cellular response to cGMP	1	7	0.251256	7.686	0.124081	1	1	1	Serpine1;
regulation of ruffle assembly	1	8	0.251256	6.72645	0.140506	1	1	1	Icam1;
muscle cell development	1	9	0.251256	5.9799	0.156623	1	1	1	Nfatc4;
positive regulation of acute inflammatory response	1	9	0.251256	5.9799	0.156623	1	1	1	Il6;
phosphatidylinositol-3-phosphate biosynthetic process	1	14	0.251256	3.84574	0.232799	1	1	1	Inpp4b;
activation of phospholipase C activity	1	28	0.251256	1.92356	0.411507	1	1	1	Itpr1;
regulation of excitatory postsynaptic membrane potential	1	36	0.251256	1.49622	0.494296	1	1	1	Adora2a;
positive regulation of microtubule polymerization	1	20	0.251256	2.6926	0.315205	1	1	1	Rgs2;
positive regulation of histone acetylation	1	19	0.251256	2.83424	0.302111	1	1	1	Arid5a;
negative regulation of signal transduction	1	30	0.251256	1.79536	0.433392	1	1	1	Il1rn;
motor axon guidance	1	28	0.251256	1.92356	0.411507	1	1	1	Egr2;
steroid metabolic process	1	34	0.251256	1.58421	0.474757	1	1	1	Cyp1b1;
regulation of cardiac muscle cell action potential involved in contraction	1	14	0.251256	3.84574	0.232799	1	1	1	Cacna1c;
regulation of tight junction assembly	1	10	0.251256	5.3825	0.172439	1	1	1	Snai1;
phosphate ion transmembrane transport	1	18	0.251256	2.99161	0.288767	1	1	1	Slc20a1;
regulation of microtubule polymerization or depolymerization	1	9	0.251256	5.9799	0.156623	1	1	1	Ska2;
response to glucagon stimulus	1	15	0.251256	3.58953	0.24719	1	1	1	Aqp2;
hydrogen peroxide metabolic process	1	8	0.251256	6.72645	0.140506	1	1	1	Sod2;
cellular copper ion homeostasis	1	12	0.251256	4.48617	0.203189	1	1	1	Slc11a2;
negative regulation of receptor internalization	1	7	0.251256	7.686	0.124081	1	1	1	Mtmr2;
morphogenesis of an epithelial sheet	1	12	0.251256	4.48617	0.203189	1	1	1	Jag1;
mammary gland epithelial cell proliferation	1	10	0.251256	5.3825	0.172439	1	1	1	Ccnd1;
mammary gland alveolus development	1	19	0.251256	2.83424	0.302111	1	1	1	Ccnd1;
positive regulation of protein ubiquitination involved in ubiquitin-dependent protein catabolic process	1	15	0.251256	3.58953	0.24719	1	1	1	Ptk2;
wound healing, spreading of epidermal cells	1	12	0.251256	4.48617	0.203189	1	1	1	Hbegf;
cellular response to hydroxyurea	1	8	0.251256	6.72645	0.140506	1	1	1	Spidr;
superoxide metabolic process	1	16	0.251256	3.36533	0.261312	1	1	1	Sod2;
positive regulation of sodium ion transport	1	26	0.251256	2.07147	0.388779	1	1	1	Cxcl1;
blood vessel morphogenesis	2	34	0.502513	3.15273	0.133063	1	1	1	Cyp1b1; Nr2f2;
negative regulation of fibrinolysis	1	7	0.251256	7.686	0.124081	1	1	1	Serpine1;
positive regulation of neuroblast proliferation	1	25	0.251256	2.15429	0.377088	1	1	1	Vegfc;
negative regulation of telomere maintenance via telomerase	1	12	0.251256	4.48617	0.203189	1	1	1	Hnrnpa1;
brown fat cell differentiation	2	33	0.502513	3.24824	0.126733	1	1	1	Rgs2; Arl4a;
regulation of epithelial cell proliferation	1	19	0.251256	2.83424	0.302111	1	1	1	Ednra;
negative regulation of mitosis	1	9	0.251256	5.9799	0.156623	1	1	1	Nme6;
negative regulation of cytokine-mediated signaling pathway	1	8	0.251256	6.72645	0.140506	1	1	1	Il1rn;
positive regulation of insulin secretion	1	49	0.251256	1.09934	0.604774	1	1	1	Glul;
definitive hemopoiesis	1	18	0.251256	2.99161	0.288767	1	1	1	Runx1;
negative regulation of muscle cell apoptotic process	1	11	0.251256	4.89363	0.187959	1	1	1	Hmox1;
negative regulation of nitric oxide biosynthetic process	1	16	0.251256	3.36533	0.261312	1	1	1	Gimap5;
negative regulation of cytokine production involved in inflammatory response	1	7	0.251256	7.686	0.124081	1	1	1	Il1r2;
GO:1904637	1	6	0.251256	8.96487	0.107343	1	1	1	Nfatc4;
acyl-CoA metabolic process	1	28	0.251256	1.92356	0.411507	1	1	1	Acot1;
negative regulation of granulocyte differentiation	1	9	0.251256	5.9799	0.156623	1	1	1	Runx1;
positive regulation of synaptic transmission, GABAergic	1	16	0.251256	3.36533	0.261312	1	1	1	Adora2a;
antigen processing and presentation of exogenous peptide antigen via MHC class II	1	13	0.251256	4.14134	0.218134	1	1	1	Fcgr2b;
positive regulation of interleukin-12 biosynthetic process	1	6	0.251256	8.96487	0.107343	1	1	1	Rela;
interleukin-1-mediated signaling pathway	1	14	0.251256	3.84574	0.232799	1	1	1	Tnip2;
regulation of protein kinase activity	1	35	0.251256	1.53896	0.484619	1	1	1	Cks1b;
negative regulation of blood coagulation	1	13	0.251256	4.14134	0.218134	1	1	1	Tspan8;
glutamate metabolic process	1	14	0.251256	3.84574	0.232799	1	1	1	Glul;
tetrahydrofolate metabolic process	1	11	0.251256	4.89363	0.187959	1	1	1	Mthfd2;
regulation of developmental pigmentation	1	7	0.251256	7.686	0.124081	1	1	1	Adamts9;
positive regulation of endothelial cell proliferation	3	69	0.753769	2.32676	0.139554	1	1	1	Ccl2; Arg1; Vegfc;
lymph vessel development	1	13	0.251256	4.14134	0.218134	1	1	1	Nr2f2;
lymphangiogenesis	1	12	0.251256	4.48617	0.203189	1	1	1	Pdpn;
regulation of insulin receptor signaling pathway	1	12	0.251256	4.48617	0.203189	1	1	1	Ptpn1;
retina vasculature morphogenesis in camera-type eye	1	7	0.251256	7.686	0.124081	1	1	1	Clic4;
negative regulation of T cell receptor signaling pathway	1	19	0.251256	2.83424	0.302111	1	1	1	Ptpn2;
multicellular organismal iron ion homeostasis	1	10	0.251256	5.3825	0.172439	1	1	1	Slc11a2;
RNA metabolic process	1	7	0.251256	7.686	0.124081	1	1	1	Hnrnpa1;
copper ion import	1	7	0.251256	7.686	0.124081	1	1	1	Steap4;
negative regulation of fatty acid biosynthetic process	1	12	0.251256	4.48617	0.203189	1	1	1	Trib3;
DNA damage response, signal transduction by p53 class mediator resulting in transcription of p21 class mediator	1	17	0.251256	3.16748	0.275169	1	1	1	Cdkn1a;
negative regulation of peptidyl-threonine phosphorylation	1	14	0.251256	3.84574	0.232799	1	1	1	Ppp1r15a;
cellular response to thyroid hormone stimulus	1	16	0.251256	3.36533	0.261312	1	1	1	Inhbb;
early endosome to late endosome transport	1	18	0.251256	2.99161	0.288767	1	1	1	Rilp;
negative regulation of smoothened signaling pathway	1	21	0.251256	2.56444	0.328053	1	1	1	Glis2;
retinal blood vessel morphogenesis	1	6	0.251256	8.96487	0.107343	1	1	1	Cyp1b1;
maternal behavior	1	17	0.251256	3.16748	0.275169	1	1	1	Nr3c1;
NIK/NF-kappaB cascade	1	8	0.251256	6.72645	0.140506	1	1	1	Rela;
branching involved in salivary gland morphogenesis	1	15	0.251256	3.58953	0.24719	1	1	1	Il6;
receptor recycling	1	12	0.251256	4.48617	0.203189	1	1	1	Fam109b;
intracellular distribution of mitochondria	1	9	0.251256	5.9799	0.156623	1	1	1	Synj2;
negative regulation of collateral sprouting	1	8	0.251256	6.72645	0.140506	1	1	1	Ifrd1;
mitochondrial respiratory chain complex I assembly	1	19	0.251256	2.83424	0.302111	1	1	1	Ndufaf4;
positive regulation of DNA binding	1	31	0.251256	1.73747	0.444029	1	1	1	Myc;
negative regulation of mast cell degranulation	1	7	0.251256	7.686	0.124081	1	1	1	Hmox1;
B cell apoptotic process	1	8	0.251256	6.72645	0.140506	1	1	1	Myc;
positive regulation of B cell receptor signaling pathway	1	7	0.251256	7.686	0.124081	1	1	1	Cmtm3;
GO:1902166	1	9	0.251256	5.9799	0.156623	1	1	1	Cd44;
GO:1990001	1	9	0.251256	5.9799	0.156623	1	1	1	Birc2;
blood vessel maturation	1	8	0.251256	6.72645	0.140506	1	1	1	Cd44;
axon cargo transport	1	9	0.251256	5.9799	0.156623	1	1	1	Klc2;
long-chain fatty acid transport	1	12	0.251256	4.48617	0.203189	1	1	1	Plin2;
positive regulation of interferon-gamma biosynthetic process	1	12	0.251256	4.48617	0.203189	1	1	1	Tlr3;
acute inflammatory response to antigenic stimulus	1	12	0.251256	4.48617	0.203189	1	1	1	Icam1;
negative regulation of monocyte differentiation	1	7	0.251256	7.686	0.124081	1	1	1	Myc;
transition between fast and slow fiber	1	9	0.251256	5.9799	0.156623	1	1	1	Tead1;
neuron death	1	14	0.251256	3.84574	0.232799	1	1	1	Cxcl2;
protein kinase C-activating G-protein coupled receptor signaling pathway	2	29	0.502513	3.69611	0.102218	1	1	1	Ednra; Adora2a;
negative regulation of smooth muscle cell migration	1	16	0.251256	3.36533	0.261312	1	1	1	Serpine1;
adrenal gland development	2	33	0.502513	3.24824	0.126733	1	1	1	Nr3c1; Cyp1b1;
female genitalia development	1	6	0.251256	8.96487	0.107343	1	1	1	Tbx3;
embryonic digestive tract development	1	17	0.251256	3.16748	0.275169	1	1	1	Ada;
response to insecticide	1	16	0.251256	3.36533	0.261312	1	1	1	Inhbb;
very-low-density lipoprotein particle assembly	1	8	0.251256	6.72645	0.140506	1	1	1	Dgat1;
heme metabolic process	1	7	0.251256	7.686	0.124081	1	1	1	Hmox1;
response to methylmercury	1	15	0.251256	3.58953	0.24719	1	1	1	Arg1;
common myeloid progenitor cell proliferation	1	8	0.251256	6.72645	0.140506	1	1	1	Nr4a3;
negative regulation of protein localization to nucleus	1	13	0.251256	4.14134	0.218134	1	1	1	Otud7b;
GO:1902916	1	7	0.251256	7.686	0.124081	1	1	1	Birc2;
hormone metabolic process	1	16	0.251256	3.36533	0.261312	1	1	1	Ptpn11;
GO:0061469	1	6	0.251256	8.96487	0.107343	1	1	1	Nr4a3;
sexual reproduction	1	12	0.251256	4.48617	0.203189	1	1	1	Stat3;
astrocyte cell migration	1	7	0.251256	7.686	0.124081	1	1	1	Ccl2;
membrane depolarization involved in regulation of action potential	1	28	0.251256	1.92356	0.411507	1	1	1	Cacna1c;
negative regulation of phosphorylation	1	19	0.251256	2.83424	0.302111	1	1	1	Cdkn1a;
[truncated: 254 more rows]

## Sheet: Table S18  
Analysis: Biological process
Dataset name: 6 h
Table S18 Enriched biological process for 6h
Number of genes in the dataset: 530
Number of genes in the dataset (which are available in Biological process database) :478
Number of genes in background: 21232
Is analysis quantitative: No
						Corrected p-values
Biological process	No. of genes in the dataset	No.of genes in the background dataset	Percentage of genes	Fold enrichment	P-value (Hypergeometric test)	Bonferroni method	BH method	Q-value (Storey-Tibshirani method)
inflammatory response	28	291	5.28302	3.85578	1.23805e-09	1.45459e-05	1.31169e-05	7.17776e-05	Cxcl2; Cxcl3; Il1b; Csf1; Plgrkt; Il6; Ngf; S100a8; Ccl7; Ccl12; Tlr4; Cd44; Pdpn; Aimp1; Plaa; Ccl2; Myd88; Ccl3; Tlr3; Sphk1; Tnfrsf1a; Map2k3; Cspg4; Nfkb1; Tril; Tlr2; Serpina3n; Anxa1;
positive regulation of inflammatory response	13	60	2.45283	8.68482	2.23286e-09	2.62338e-05	1.31169e-05	7.17776e-05	Il1rl1; S100a9; S100a8; Serpine1; Jak2; Tgm2; Ccl7; Ccl12; Tlr4; Ccl2; Ccl3; Tnfrsf1a; Tlr2;
response to lipopolysaccharide	26	271	4.90566	3.8447	5.16448e-09	6.06775e-05	1.85442e-05	0.000101477	Cxcl1; Gch1; Rps6ka3; Cxcl3; Il1b; Il1rn; S100a9; Ptges; Il6; Ngf; S100a8; Junb; Serpine1; Jak2; Slpi; Tlr4; Aqp2; Sod2; Icam1; Ccl2; Cyp27b1; Myd88; Tnfrsf1a; Acp5; Tlr2; Serpina3n;
GO:1904871	6	8	1.13208	30.0572	6.31347e-09	7.41769e-05	1.85442e-05	0.000101477	Tcp1; Cct3; Cct8; Cct2; Cct6a; Cct4;
response to organic cyclic compound	25	266	4.71698	3.76637	1.54362e-08	0.00018136	3.6272e-05	0.000198485	Fosl1; Stat3; Il1b; Il1rn; Ptges; Il6; Ngf; Inhbb; Junb; Psmb2; Plin2; Ran; Birc2; Cd44; Icam1; Cyp1b1; Cdkn1a; Sphk1; Cyp2j4; Bak1; Nfkb1; Acp5; Nfia; Anxa1; Nampt;
GO:1904874	7	15	1.32075	18.7087	3.14086e-08	0.00036902	6.15033e-05	0.000336555	Tcp1; Cct3; Cct8; Cct2; Cct6a; Cct4; Ruvbl1;
positive regulation of NF-kappaB transcription factor activity	15	113	2.83019	5.32073	1.4296e-07	0.00167964	0.000239948	0.00131303	Il1b; Il6; Tlr4; Ripk3; Npm1; Il1rap; Icam1; Myd88; Hspa1a; Hspa1b; Lrrfip1; Tlr3; Trim37; Sphk1; Tlr2;
neutrophil chemotaxis	11	58	2.07547	7.60311	1.66636e-07	0.0019578	0.000244725	0.00133917	Cxcl2; Cxcl1; Cxcl3; Il1b; S100a9; S100a8; Ccl7; Ccl12; Ccl2; Fcgr2a; Ccl3;
cellular response to interleukin-1	14	100	2.64151	5.61179	1.9008e-07	0.00223325	0.000248139	0.00135785	Cxcl2; Il6; Inhbb; Serpine1; Ccl7; Ccl12; Rbmxrtl; Actr3; Icam1; Ccl2; Ccl3; Hif1a; Nfkb1; Serpina3n;
positive regulation of nitric-oxide synthase biosynthetic process	7	19	1.32075	14.7721	2.25464e-07	0.00264898	0.000264898	0.00144956	Jak2; Tlr4; Ccl2; Map2k6; Map2k3; Tlr2; Nampt;
maturation of LSU-rRNA	7	21	1.32075	13.3659	4.98194e-07	0.00585328	0.000532117	0.00291182	Eif6; Rrp15; Nop2; Mak16; Snu13; Rpf1; Wdr12;
maturation of SSU-rRNA	6	14	1.13208	17.1848	5.95717e-07	0.00699908	0.000583257	0.00319166	Nop14; Mphosph10; Srfbp1; Snu13; Utp4; Nob1;
ribosomal large subunit biogenesis	8	32	1.50943	10.0243	8.87165e-07	0.0104233	0.000683779	0.00374173	Eif6; Rrs1; Npm1; Ebna1bp2; Nle1; Nip7; Sdad1; Nop16;
positive regulation of telomere maintenance via telomerase	8	32	1.50943	10.0243	8.87165e-07	0.0104233	0.000683779	0.00374173	Tcp1; Cct3; Cct8; Cct2; Cct6a; Hnrnpa1; Cct4; Obfc1;
protein stabilization	15	130	2.83019	4.62499	9.05248e-07	0.0106358	0.000683779	0.00374173	Tcp1; Cct3; Rassf1; Tnip2; Naa15; Sav1; Npm1; Gtpbp4; Cct8; Cct2; Cct6a; Taf9; Hspa1a; Hspa1b; Cct4;
positive regulation of nitric oxide biosynthetic process	9	43	1.69811	8.39194	9.31182e-07	0.0109405	0.000683779	0.00374173	Il1b; Il6; Jak2; Tlr4; Ptx3; Sod2; Icam1; Hsp90aa1; Tlr2;
GO:1904851	5	9	0.943396	22.2751	1.10315e-06	0.0129609	0.000762407	0.004172	Tcp1; Cct8; Cct2; Cct6a; Cct4;
binding of sperm to zona pellucida	8	35	1.50943	9.16532	1.85853e-06	0.0218359	0.00116374	0.00636816	Tcp1; Cct3; Cct8; Cct2; Cct6a; Hspa1b; Cct4; Spa17;
ribosomal subunit export from nucleus	4	5	0.754717	32.0637	1.88196e-06	0.0221111	0.00116374	0.00636816	Rasl2-9; Eif6; Ran; Abce1;
positive regulation of interleukin-8 production	7	29	1.32075	9.68004	5.62257e-06	0.0660596	0.00330298	0.0180744	Il1b; Serpine1; Tlr4; Hspa1a; Hspa1b; Tlr3; Tlr2;
response to drug	31	516	5.84906	2.40741	6.87864e-06	0.0808172	0.00384844	0.0210592	Hspa8; Fosl1; Stat3; Il1b; Il1rn; Adora2a; Gmps; Il6; Ngf; Junb; Plin2; Txnrd1; Sod2; Vegfb; Itgb1; Icam1; Ccl2; Cyp27b1; Pemt; Map2k6; Top1; Ccl3; Apex1; Ret; Cdkn1a; Add3; Hif1a; Pdgfa; Bak1; Hsp90aa1; Anxa1;
positive regulation of apoptotic process	23	328	4.33962	2.8102	9.43542e-06	0.110857	0.00503894	0.0275738	Phlda1; Fosl1; Il1b; Sept4; Il6; Ngf; Tnfrsf12a; Jak2; Tgm2; Tlr4; Sav1; Hmox1; Ddx3x; Itgb1; Map2k6; Cyp1b1; Tlr3; Trim35; Hif1a; Lpar1; Bak1; Atf6; Anxa1;
response to amphetamine	8	44	1.50943	7.29102	1.14887e-05	0.134981	0.00586875	0.0321146	Cxcl2; Cxcl1; Adora2a; Calm1; Calm2; Calm3; Icam1; Ranbp2;
box C/D snoRNP assembly	4	7	0.754717	22.9157	1.26572e-05	0.14871	0.00589161	0.0322397	Taf9; Ruvbl1; Nufip1; Znhit6;
ribosomal large subunit export from nucleus	4	7	0.754717	22.9157	1.26572e-05	0.14871	0.00589161	0.0322397	Rrs1; Ran; Npm1; Sdad1;
cellular response to lipopolysaccharide	15	161	2.83019	3.73452	1.30379e-05	0.153182	0.00589161	0.0322397	Cxcl2; Cxcl3; Il1b; Adam9; Il6; Serpine1; Jak2; Tnip2; Tlr4; Fcgr2b; Icam1; Ccl2; Hif1a; Map2k3; Nfkb1;
chaperone-mediated protein folding	8	45	1.50943	7.12903	1.36701e-05	0.160611	0.00594854	0.0325512	Hspa8; Tcp1; Cct3; Cct8; Cct2; Cct6a; Fkbp4; Pdia4;
negative regulation of interleukin-1-mediated signaling pathway	3	3	0.566038	40.0596	1.54687e-05	0.181742	0.00613591	0.0335765	Il1r2; Il1rn; Il6;
'de novo' protein folding	5	14	0.943396	14.3254	1.58002e-05	0.185636	0.00613591	0.0335765	Tcp1; Cct3; Cct8; Cct2; Cct6a;
maturation of 5.8S rRNA	5	14	0.943396	14.3254	1.58002e-05	0.185636	0.00613591	0.0335765	Eif6; Rrp15; Mak16; Rpf1; Wdr12;
response to gamma radiation	8	46	1.50943	6.97409	1.61897e-05	0.190213	0.00613591	0.0335765	Cxcl2; Cxcl1; Il1b; Ccl7; Sod2; Ccl2; Top1; Bak1;
negative regulation of cell proliferation	24	364	4.5283	2.64232	1.68964e-05	0.198515	0.0062036	0.033947	Il1rl1; Runx1; Fosl1; Tsc2; Stat3; Il1b; Ptges; Adora2a; Il6; Ptpn2; Jak2; Npm1; Hmox1; Gtpbp4; Adora2b; Sod2; Itgb1; Cyp27b1; Pemt; Cyp1b1; Cdkn1a; Trim35; Bak1; Tlr2;
response to heat	10	76	1.88679	5.27558	1.88009e-05	0.220892	0.00669369	0.0366288	Hspa8; Cxcl2; Cxcl1; Il1b; Il6; Eif2b3; Ccl2; Hspa1a; Hspa1b; Hsp90aa1;
positive regulation of gene expression	24	369	4.5283	2.60652	2.11099e-05	0.248021	0.00729472	0.0399177	Hspa8; Stat3; Il1b; Csf1; Il6; Ngf; Serpine1; Tlr4; Tnc; Cd44; Ddx3x; Zfp259; Hspa1a; Hspa1b; Ccl3; Tlr3; Hnrnpa1; Ret; Hif1a; Tnfrsf1a; Lmna; Nfkb1; Tlr2; Msn;
GO:1901029	4	8	0.754717	20.0548	2.48138e-05	0.291538	0.00832965	0.045581	Slc25a5; Ier3; Hspa1a; Hspa1b;
translational initiation	8	51	1.50943	6.29049	3.54154e-05	0.416095	0.0115582	0.0632481	Eif6; Eif4a1; Eif1a; Abce1; Ddx3x; Eif3c; Eif2b3; Eif2s1;
negative regulation of apoptotic process	29	511	5.4717	2.27418	3.86483e-05	0.454079	0.0122724	0.0671563	Stat3; Il1rn; Timp1; Il6; Ngf; Jak2; Naa15; Eef2k; Birc3; Npm1; Birc2; Cd44; Ddx3x; Mcl1; Aatf; Nol3; Sod2; Vegfb; Ndufaf4; Taf9; Ier3; Myd88; Hspa1b; Cdkn1a; Sphk1; Hif1a; Tnfrsf1a; Pim3; Nfkb1;
GO:1901998	7	40	1.32075	7.0187	5.29572e-05	0.622194	0.016252	0.0889333	Tcp1; Cct3; Cct8; Cct2; Cct6a; Cct4; Dnm1;
positive regulation of sequence-specific DNA binding transcription factor activity	11	104	2.07547	4.24052	5.81034e-05	0.682657	0.016252	0.0889333	Fosl1; Il1b; Il6; Ngf; Jak2; Tlr4; Sav1; Trim37; Jup; Ifrd1; Gtf2a2;
positive regulation of nucleotide-binding oligomerization domain containing 2 signaling pathway	3	4	0.566038	30.0697	6.07228e-05	0.713433	0.016252	0.0889333	Tlr4; Hspa1a; Hspa1b;
GO:0090666	3	4	0.566038	30.0697	6.07228e-05	0.713433	0.016252	0.0889333	Tcp1; Cct2; Cct4;
regulation of dendritic cell cytokine production	3	4	0.566038	30.0697	6.07228e-05	0.713433	0.016252	0.0889333	Tlr4; Tlr3; Tlr2;
positive regulation of tumor necrosis factor production	8	55	1.50943	5.83308	6.20524e-05	0.729053	0.016252	0.0889333	Jak2; Tlr4; Ccl2; Myd88; Ccl3; Tlr3; Tnfrsf1a; Tlr2;
cellular zinc ion homeostasis	5	18	0.943396	11.1437	6.2247e-05	0.731341	0.016252	0.0889333	Slc30a1; Mt2A; Slc30a5; Mt1; Slc39a14;
positive regulation of NF-kappaB import into nucleus	5	18	0.943396	11.1437	6.2247e-05	0.731341	0.016252	0.0889333	Il1b; Tlr4; Tlr3; Sphk1; Tlr2;
cell volume homeostasis	4	10	0.754717	16.0479	7.153e-05	0.840406	0.0182697	0.0999743	Npm1; Aqp2; Clns1a; Kcnn4;
protein import into nucleus	8	57	1.50943	5.62845	8.06171e-05	0.94717	0.0201525	0.110278	Hspa8; Rasl2-9; Tsc2; Stat3; Rpain; Kpnb1; Nup50; Ran;
GO:0090502	7	44	1.32075	6.38078	9.98625e-05	1	0.0243361	0.133171	Rpp38; Pop1; Tsen2; Lactb2; Apex1; Pop5; Nob1;
cellular response to dexamethasone stimulus	8	59	1.50943	5.43768	0.000103567	1	0.0243361	0.133171	Il6; Serpine1; Jak2; Icam1; Ccl2; Rpl32; L1cam; Smyd3;
response to glucocorticoid stimulus	12	130	2.26415	3.70061	0.000103211	1	0.0243361	0.133171	Cxcl2; Cxcl1; Il1b; Il1rn; Adam9; Il6; Ngf; Tlr4; Ccl2; Cdkn1a; Hif1a; Anxa1;
positive regulation of chemokine production	5	20	0.943396	10.0299	0.000108078	1	0.0248982	0.136246	Il6; Tlr4; Adora2b; Tlr3; Tlr2;
cytokine-mediated signaling pathway	12	132	2.26415	3.64454	0.000119492	1	0.0269983	0.147738	Il1rl1; Il1r2; Il1b; Il1rn; Il6; Jak2; Cd44; Il1rap; Ifngr2; Ccl2; Myd88; Tnfrsf1a;
ribosomal large subunit assembly	6	32	1.13208	7.52135	0.00012266	1	0.0271912	0.148794	Brix1; Nle1; Rpf2; Rpf1; Ppan; Mrto4;
response to hypoxia	18	267	3.39623	2.70205	0.00014245	1	0.0291736	0.159642	Dio3; Tsc2; Il1b; Tlr4; Birc2; Hmox1; Nol3; Sdc2; Dpp4; Sod2; Vegfb; Icam1; Ccl2; Sod3; Hif1a; Tnfrsf1a; Pdgfa; Tlr2;
cellular response to interferon-gamma	8	62	1.50943	5.17461	0.000147919	1	0.0291736	0.159642	Ccl7; Ccl12; Icam1; Ccl2; Eprs; Ccl3; Tlr3; Serpina3n;
positive regulation of cyclic-nucleotide phosphodiesterase activity	3	5	0.566038	24.0678	0.000148984	1	0.0291736	0.159642	Calm1; Calm2; Calm3;
snoRNA localization	3	5	0.566038	24.0678	0.000148984	1	0.0291736	0.159642	Fbl; Nop58; Znhit6;
UMP salvage	3	5	0.566038	24.0678	0.000148984	1	0.0291736	0.159642	Uck2; Uckl1; Upp1;
cell-cell adhesion mediated by integrin	3	5	0.566038	24.0678	0.000148984	1	0.0291736	0.159642	Adam9; Itgb1; L1cam;
GO:1901339	3	5	0.566038	24.0678	0.000148984	1	0.0291736	0.159642	Calm1; Calm2; Calm3;
response to cytokine stimulus	10	97	1.88679	4.13356	0.000155323	1	0.0294337	0.161065	Fosl1; Stat3; Ptges; Timp1; Il6; Junb; Serpine1; Mcl1; Acp5; Serpina3n;
cellular response to hydrogen peroxide	9	79	1.69811	4.56825	0.000153382	1	0.0294337	0.161065	Il6; Serpine1; Cbx8; Cyp1b1; Apex1; Sphk1; Hif1a; Anxa1; Pcna;
cellular response to nutrient levels	4	12	0.754717	13.3755	0.000162023	1	0.030216	0.165346	Il6; Ucn2; Kcnb1; Icam1;
regulation of cell cycle	11	117	2.07547	3.76939	0.000169044	1	0.0310327	0.169815	Hspa8; Tsc2; Stat3; Usp16; Junb; Npm1; Birc2; Itgb1; Clic1; Cdkn1a; Bak1;
acute inflammatory response	5	22	0.943396	9.11853	0.000176151	1	0.03184	0.174233	Cxcl1; Il1b; Ptges; Il6; S100a8;
response to zinc ion	7	49	1.32075	5.72981	0.000201031	1	0.034734	0.190069	Slc30a1; S100a9; S100a8; Slc30a5; Mt1; Sod2; Acp5;
response to mechanical stimulus	10	100	1.88679	4.00957	0.000200031	1	0.034734	0.190069	Fosl1; Il6; Ngf; Inhbb; Junb; Tnc; Ccl2; Hspa1a; Hif1a; Lmna;
positive regulation of interleukin-6 production	7	49	1.32075	5.72981	0.000201031	1	0.034734	0.190069	Il1b; Il6; Tlr4; Adora2b; Myd88; Tlr3; Tlr2;
rRNA transcription	4	13	0.754717	12.3474	0.000229424	1	0.0379649	0.207749	Cd3eap; Npm1; Polr1a; Top1;
negative regulation of growth	4	13	0.754717	12.3474	0.000229424	1	0.0379649	0.207749	Mt2; Mt2A; Mt1; Hif1a;
chronic inflammatory response	4	13	0.754717	12.3474	0.000229424	1	0.0379649	0.207749	S100a9; Ptges; S100a8; Ccl2;
negative regulation of inflammatory response	9	85	1.69811	4.24582	0.000268924	1	0.0438832	0.240135	Adora2a; Ptpn2; Slpi; Cd44; Nt5e; Ier3; Tnfrsf1a; Nfkb1; Acp5;
cellular response to mechanical stimulus	10	104	1.88679	3.85537	0.000276035	1	0.0444266	0.243108	Il1b; Serpine1; Tlr4; Itgb1; Myd88; Tlr3; Hif1a; Tnfrsf1a; Bak1; Nfkb1;
positive regulation of natural killer cell chemotaxis	3	6	0.566038	20.0631	0.000292434	1	0.0458108	0.250683	Ccl7; Cxcl14; Ccl3;
ribosomal small subunit export from nucleus	3	6	0.566038	20.0631	0.000292434	1	0.0458108	0.250683	Ran; Npm1; Ltv1;
response to ethanol	14	190	2.64151	2.95372	0.000312622	1	0.0462432	0.253049	Hspa8; Stat3; Il1b; S100a9; S100a8; Tlr4; Tnc; Birc2; Icam1; Ccl2; Hspa1a; Pemt; Tnfrsf1a; Bak1;
positive regulation of phosphoprotein phosphatase activity	4	14	0.754717	11.466	0.000314874	1	0.0462432	0.253049	Jak2; Calm1; Calm2; Calm3;
positive regulation of protein import into nucleus, translocation	4	14	0.754717	11.466	0.000314874	1	0.0462432	0.253049	Il6; Jak2; Tnfrsf1a; Hsp90aa1;
regulation of cell death	4	14	0.754717	11.466	0.000314874	1	0.0462432	0.253049	Junb; Ier3; Hspa1a; Hspa1b;
regulation of cell shape	11	125	2.07547	3.52817	0.000302247	1	0.0462432	0.253049	Il6; Ccl7; Ccl12; Pdpn; Icam1; Ccl2; Ccl3; Lpar1; Fgr; Anxa1; Msn;
positive regulation of I-kappaB kinase/NF-kappaB cascade	12	147	2.26415	3.27268	0.000327809	1	0.047169	0.258115	Il1b; Sectm1b; Tgm2; Tnip2; Tlr4; Birc2; Hmox1; Slc20a1; Myd88; Tlr3; Lpar1; Tnfrsf1a;
ribosome biogenesis	6	38	1.13208	6.33408	0.000329207	1	0.047169	0.258115	Gnl3; Rcl1; Gnl2; Gtpbp4; Aatf; Lsg1;
leukocyte cell-cell adhesion	5	25	0.943396	8.02474	0.000334089	1	0.0472917	0.258787	Itgb1; Icam1; Nt5e; L1cam; Msn;
regulation of reactive oxygen species metabolic process	5	26	0.943396	7.71622	0.000405209	1	0.0566762	0.31014	Eif6; Ripk3; Birc2; Ier3; Cyp1b1;
positive regulation of anoikis	3	7	0.566038	17.2011	0.000502267	1	0.0679741	0.371964	Ptrh2; Aes; Mybbp1a;
response to bacterium	6	41	1.13208	5.87073	0.00050334	1	0.0679741	0.371964	Il6; Tlr4; Fcgr2b; Rab29; Nfkb1; Tlr2;
GO:1901841	3	7	0.566038	17.2011	0.000502267	1	0.0679741	0.371964	Calm1; Calm2; Calm3;
chemokine-mediated signaling pathway	7	57	1.32075	4.92577	0.000521152	1	0.0695796	0.380749	Cxcl2; Cxcl1; Cxcl3; Ccl7; Ccl12; Ccl2; Ccl3;
cell proliferation	15	224	2.83019	2.68423	0.000535835	1	0.0707362	0.387078	Gnl3; Stat3; Csf1; Txnrd1; Pak1ip1; Entpd5; Zfp259; Pdpn; Ucn2; Dph1; Tpt1; Tspan5; Bak1; Wdr12; Cspg4;
cellular response to tumor necrosis factor	11	134	2.07547	3.29122	0.000548354	1	0.0715845	0.39172	Il6; Ccl7; Ccl12; Birc3; Actr3; Birc2; Icam1; Ccl2; Cyp1b1; Ccl3; Nfkb1;
regulation of angiogenesis	5	28	0.943396	7.16526	0.000581022	1	0.0716425	0.392038	Tnfrsf12a; Serpine1; Adora2b; Wars; Rnh1;
myoblast migration involved in skeletal muscle regeneration	2	2	0.377358	40.0596	0.000621971	1	0.0716425	0.392038	Bin3; Anxa1;
GO:1902380	2	2	0.377358	40.0596	0.000621971	1	0.0716425	0.392038	Hspa1a; Hspa1b;
GO:1904722	2	2	0.377358	40.0596	0.000621971	1	0.0716425	0.392038	Hspa1a; Hspa1b;
AMP catabolic process	2	2	0.377358	40.0596	0.000621971	1	0.0716425	0.392038	Ampd3; Nt5e;
positive regulation of cyclic nucleotide metabolic process	2	2	0.377358	40.0596	0.000621971	1	0.0716425	0.392038	Calm1; Calm3;
wound healing involved in inflammatory response	2	2	0.377358	40.0596	0.000621971	1	0.0716425	0.392038	Cd44; Hmox1;
benzene-containing compound metabolic process	2	2	0.377358	40.0596	0.000621971	1	0.0716425	0.392038	Txnrd1; Cyp1b1;
GO:0038172	2	2	0.377358	40.0596	0.000621971	1	0.0716425	0.392038	Il1rl1; Il1rap;
GO:1902728	2	2	0.377358	40.0596	0.000621971	1	0.0716425	0.392038	Stat3; Jak2;
GO:1902202	2	2	0.377358	40.0596	0.000621971	1	0.0716425	0.392038	Ptpn2; Ptpn1;
neutrophil aggregation	2	2	0.377358	40.0596	0.000621971	1	0.0716425	0.392038	S100a9; S100a8;
negative regulation of neuron apoptotic process	12	159	2.26415	3.0257	0.000665989	1	0.073818	0.403942	Clcf1; Adora2a; Ngf; Jak2; Npm1; Hmox1; Mt1; Sod2; Vegfb; Ccl2; Ube2v2; Hif1a;
cellular response to heat	6	43	1.13208	5.59773	0.000654326	1	0.073818	0.403942	Hspa8; Hmox1; Eif2s1; Hspa1a; Hspa1b; Cdkn1a;
osteoblast differentiation	10	116	1.88679	3.45657	0.00066162	1	0.073818	0.403942	Junb; Ddx21; Snai1; Tnc; Fbl; Gtpbp4; Ccl3; Chrd; Cbfb; Mybbp1a;
response to interleukin-1	6	43	1.13208	5.59773	0.000654326	1	0.073818	0.403942	Il1rn; Taf9; Myd88; Aes; Sphk1; Anxa1;
positive regulation of protein ubiquitination	7	60	1.32075	4.67952	0.000713926	1	0.0769533	0.421099	Sept4; Ngf; Rassf1; Birc3; Npm1; Axin1; Sphk1;
methylation	7	60	1.32075	4.67952	0.000713926	1	0.0769533	0.421099	Dph5; Mtap; Trmt10c; Mettl6; Pemt; Shmt2; Gamt;
response to progesterone stimulus	7	60	1.32075	4.67952	0.000713926	1	0.0769533	0.421099	Hspa8; Fosl1; Junb; Tlr4; Ccl2; Sphk1; Tlr2;
pyrimidine base metabolic process	3	8	0.566038	15.0536	0.000788739	1	0.0834855	0.456844	Tymp; Uck2; Uckl1;
positive regulation of chemokine biosynthetic process	3	8	0.566038	15.0536	0.000788739	1	0.0834855	0.456844	Il1b; Myd88; Tlr3;
lipopolysaccharide-mediated signaling pathway	5	30	0.943396	6.68773	0.000808584	1	0.084822	0.464157	Il1b; Tlr4; Ccl2; Myd88; Ccl3;
ATP metabolic process	6	45	1.13208	5.349	0.000838201	1	0.0863861	0.472717	Hspa8; Entpd5; Atp6v1b2; Ampd3; Hspa1a; Hspa1b;
protein heterooligomerization	9	99	1.69811	3.64546	0.000831767	1	0.0863861	0.472717	Gch1; Tsc2; Grb2; Akap2; Birc3; Ripk3; Birc2; Tnfrsf1a; Jup;
cellular response to organic cyclic compound	10	120	1.88679	3.34136	0.000861859	1	0.088052	0.481833	Stat3; Il1b; Inhbb; Serpine1; Ccl2; Cyp1b1; Ccl3; Axin1; Hif1a; Nfkb1;
toll-like receptor signaling pathway	4	18	0.754717	8.91944	0.00088915	1	0.0885307	0.484452	Rps6ka3; Tlr4; Tlr3; Tlr2;
positive regulation of nitric-oxide synthase activity	4	18	0.754717	8.91944	0.00088915	1	0.0885307	0.484452	Gch1; Calm1; Calm2; Calm3;
regulation of cardiac muscle contraction	4	18	0.754717	8.91944	0.00088915	1	0.0885307	0.484452	Calm1; Calm2; Calm3; Agrn;
positive regulation of DNA binding	5	31	0.943396	6.47207	0.000944506	1	0.0932521	0.510289	Jak2; Tlr4; Calm1; Calm2; Calm3;
positive regulation of peptidyl-tyrosine phosphorylation	9	101	1.69811	3.57328	0.000960485	1	0.0940395	0.514597	Il6; Jak2; Tlr4; Cd44; Vegfb; Itgb1; Icam1; Agrn; Cspg4;
response to virus	8	82	1.50943	3.91267	0.00100993	1	0.0980634	0.536617	Dclk1; Odc1; Ddx21; Ddx3x; Myd88; Tpt1; Tlr3; Eno1;
negative regulation of neuron projection development	7	64	1.32075	4.3871	0.00105424	1	0.100391	0.549353	Ntm; Rap1gap2; Dguok; Rab29; Fkbp4; Lpar1; Cspg4;
wound healing	10	123	1.88679	3.25987	0.00104264	1	0.100391	0.549353	Cxcl2; Il1b; Sdc4; Timp1; Il6; S100a8; Serpine1; Tnc; Sdc2; Pdgfa;
response to ischemia	6	47	1.13208	5.12143	0.00105953	1	0.100391	0.549353	Panx1; Eef2k; Nol3; Hspa1a; Map2k6; Map2k3;
monocyte chemotaxis	5	32	0.943396	6.26988	0.0010967	1	0.102263	0.559597	Ccl7; Ccl12; Ccl2; Ccl3; Anxa1;
GO:0044849	5	32	0.943396	6.26988	0.0010967	1	0.102263	0.559597	Hspa8; Has1; Cyp1b1; Anxa1; Pcna;
positive regulation of ryanodine-sensitive calcium-release channel activity	3	9	0.566038	13.3829	0.00116122	1	0.106587	0.583259	Calm1; Calm2; Calm3;
GO:1990001	3	9	0.566038	13.3829	0.00116122	1	0.106587	0.583259	Birc3; Birc2; Nol3;
GO:1902236	4	20	0.754717	8.02794	0.00135322	1	0.121366	0.664132	Ngf; Ptpn1; Hspa1a; Hspa1b;
regulation of release of sequestered calcium ion into cytosol by sarcoplasmic reticulum	4	20	0.754717	8.02794	0.00135322	1	0.121366	0.664132	Calm1; Calm2; Calm3; Nol3;
cellular response to extracellular stimulus	4	20	0.754717	8.02794	0.00135322	1	0.121366	0.664132	Fosl1; Adora2b; Cdkn1a; Aes;
response to estradiol stimulus	13	198	2.45283	2.63207	0.00147178	1	0.130999	0.716846	Hspa8; Cxcl2; Cxcl1; Stat3; Il1b; Ntm; Actr3; Fcgr2b; Cyp1b1; Hif1a; Pdgfa; Anxa1; Pcna;
response to organic nitrogen	7	68	1.32075	4.12907	0.00151057	1	0.133441	0.730207	Il1b; Il1rn; Psmb2; Mgst3; Birc2; Apex1; Cdkn1a;
[truncated: 2,433 more rows]

## Sheet: Table S19
Analysis: Biological process
Dataset name: 9 h
Table S19 Enriched biological process for 9h
Number of genes in the dataset: 1024
[truncated: 3,764 more rows]
