# Supplementary material for: Analysis of temporal expression profiles after sciatic nerve injury by bioinformatic method
Source: Sci Rep. 2017 Aug 29;7:9818. doi: 10.1038/s41598-017-10127-1 (PMC5575162; doi:10.1038/s41598-017-10127-1)
Supplement: Supplementary file 11 — Table S20 [file 41598_2017_10127_MOESM11_ESM.xls]

## Sheet: Sheet1
Table S20 Pathways for DEGs-OT
Category	ID	Title (or Source)	DEGs-OT_logP	DEGs-OT_GeneSet
Pathway			pValues	Gene List
Pathway	138045	HIF-1-alpha transcription factor network	10	ADM ENG FOS HIF1A HMOX1 ITGB2 JUN LDHA MCL1 NPM1 PLIN2SERPINE1 TFRC
Pathway	M984	Toll-Like Receptor Pathway	10	CD14 FOS JUN MAP2K3 MAP2K6 MYD88 NFKBIA PGLYRP1 TLR2 TLR6
Pathway	199378	Ribosome biogenesis in eukaryotes	10	CSNK2A1 GNL3 GTPBP4 HEATR1 MDN1 MPHOSPH10 NHP2 NOP56NOP58 POP1 PWP2 RCL1 RPP38 TAF9 TBL3 UTP15
Pathway	137932	IL6-mediated signaling events	10	A2M FOS HCK IL6 IL6R JAK2 JUN LMO4 MAP2K6 MCL1 MYC STAT3TIMP1
Pathway	152665	Malaria	10	CCL2 HBB ICAM1 IL18 IL1B IL6 ITGB2 MYD88 SDC1 THBS2 TLR2
Pathway	83051	Cytokine-cytokine receptor interaction	10	CCL2 CCL3 CCL7 CCR1 CCR5 CLCF1 CSF1 CXCL1 CXCL10 CXCL13CXCL14 CXCL2 CXCL3 FLT1 IL13RA1 IL18 IL1B IL1R2 IL1RAP IL4R IL6 IL6RINHBA INHBB LTB NGFR TNFRSF12A TNFRSF1A TNFRSF1B
Pathway	812256	TNF signaling pathway	10	BCL3 BIRC3 CCL2 CSF1 CXCL1 CXCL10 CXCL2 CXCL3 FOS ICAM1 IL1BIL6 JUN MAP2K3 MAP2K6 NFKBIA RIPK3 TNFRSF1A TNFRSF1B
Pathway	739007	Spinal Cord Injury	10	ARG1 BTG2 CCL2 CXCL1 CXCL10 CXCL2 EGR1 FCGR2A FOS ICAM1 IL1BIL6 LTB MAG MYC NGFR PLA2G2A RHOA VCAN
Pathway	144181	Leishmaniasis	10	C3 FCGR1A FCGR2A FOS IL1B ITGAM ITGB2 JAK2 JUN MYD88 NCF1NCF4 NFKBIA TLR2
Pathway	469200	Legionellosis	10	C3 CD14 CXCL1 CXCL2 CXCL3 HSPA1A HSPA8 HSPD1 IL18 IL1B IL6ITGAM ITGB2 MYD88 NFKBIA TLR2
Pathway	198780	Senescence and Autophagy	5.882	CCL3 CD44 CDKN1A CXCL1 CXCL14 IGFBP3 IGFBP5 IL1B IL6 IL6R INHBAIRF5 JUN MAP2K3 RSL1D1 SERPINE1
Pathway	M12095	Signal transduction through IL1R	5.7709	IL1B IL1RAP IL1RN IL6 JUN MAP2K3 MAP2K6 MYD88 NFKBIA
Pathway	169349	Validated transcriptional targets of AP1 family members Fra1 and Fra2	5.6513	CCL2 FOSL1 HMOX1 IL6 JUN JUND NFATC2 NOS3 PLAUR
Pathway	213780	Tuberculosis	5.6131	C3 CD14 CORO1A CYP27B1 FCER1G FCGR1A FCGR2A FCGR2B HSPD1IL18 IL1B IL6 ITGAM ITGB2 JAK2 MYD88 RHOA SPHK1 TLR2 TLR6TNFRSF1A
Pathway	99051	Chemokine signaling pathway	5.3498	ADCY2 ADCY8 CCL2 CCL3 CCL7 CCR1 CCR5 CXCL1 CXCL10 CXCL13CXCL14 CXCL2 CXCL3 FGR HCK JAK2 LYN NCF1 NFKBIA RHOA STAT3
Pathway	M5889	Ensemble of genes encoding extracellular matrix and extracellular matrix-associated proteins	5.3461	A2M ADAMTS1 ADAMTS9 AEBP1 ANGPTL4 ASPN CCL2 CCL3 CCL7 CILPCLCF1 CLEC2L COL9A1 CRLF1 CSF1 CTSZ CXCL1 CXCL10 CXCL13CXCL14 CXCL2 CXCL3 EGFLAM EMCN ESM1 FBN2 FCN1 FGL2 FMODFSTL3 GDF10 HBEGF IGFBP3 IGFBP5 IGSF10 IL18 IL1B IL1RN IL6 INHBAINHBB ISM1 KAZALD1 LTB MMP16 NGF NRG1 PARM1 PTN S100A8S100A9 SDC1 SDC4 SERPINA3 SERPINB1 SERPINE1 SLPI SRGN TGFATGM1 THBS2 TIMP1 TNC VCAN WISP2
Pathway	200309	Rheumatoid arthritis	5.2536	CCL2 CCL3 CSF1 CXCL1 FLT1 FOS ICAM1 IL18 IL1B IL6 ITGB2 JUN LTBTLR2
Pathway	695200	HIF-1 signaling pathway	5.2455	CDKN1A ENO3 FLT1 HIF1A HMOX1 IL6 IL6R LDHA NOS3 PDK1 PFKFB1SERPINE1 STAT3 TFRC TIMP1
Pathway	198903	Striated Muscle Contraction	5.2145	ACTA1 ACTC1 ACTN3 MYBPC2 MYL1 TNNC2 TNNI2 TNNT3 TPM3
Pathway	137945	amb2 Integrin signaling	5.193	FGR HCK HP ICAM1 IL6 ITGAM ITGB2 LYN PLAUR RHOA
Pathway	366171	Cytokine Signaling in Immune system	5.1891	CD44 EGR1 EIF4A1 FCGR1A GBP2 HCK ICAM1 IFITM1 IL18 IL1B IL1R2IL1RAP IL1RN IL6 IL6R IRF5 IRF8 JAK2 LYN MAP2K6 MT2A MYD88 PTPN1PTPN2 STAT3 TNIP2 UBA7
Pathway	M5883	Genes encoding secreted soluble factors	5.1612	ANGPTL4 CCL2 CCL3 CCL7 CLCF1 CRLF1 CSF1 CXCL1 CXCL10 CXCL13CXCL14 CXCL2 CXCL3 FSTL3 GDF10 HBEGF IL18 IL1B IL1RN IL6 INHBAINHBB ISM1 LTB NGF NRG1 PTN S100A8 S100A9 TGFA
Pathway	M5489	IL 6 signaling pathway	5.0933	CSNK2A1 FOS IL6 IL6R JAK2 JUN STAT3
Pathway	M11736	Cytokines can induce activation of matrix metalloproteinases, which degrade extracellular matrix.	5.0927	CD44 CSF1 IL1B IL6R TNFRSF1A TNFRSF1B
Pathway	198825	Selenium Pathway	4.8279	CCL2 DIO3 GPX2 HBB ICAM1 IL1B IL6 PRDX5 SERPINA3 SERPINE1 SOD2TXNRD1 XDH
Pathway	153910	Phagosome	4.8159	C3 CD14 CORO1A FCGR1A FCGR2A FCGR2B ITGAM ITGB2 MSR1 NCF1NCF4 RILP STX7 TFRC THBS2 TLR2 TLR6 TUBB6
Pathway	M2821	NFkB activation by Nontypeable Hemophilus influenzae	4.8132	DUSP1 IL1B MAP2K3 MAP2K6 MYD88 NFKBIA TLR2
Pathway	920955	Regulation of toll-like receptor signaling pathway	4.7789	CCL3 CD14 CXCL10 FOS IL1B IL6 IRF5 JUN MAP2K3 MAP2K6 MYD88NFKBIA TLR2 TLR6
Pathway	P00031	Inflammation mediated by chemokine and cytokine signaling pathway	4.7368	ACTA1 ACTC1 ADCY2 C5AR1 CCL2 CCL3 CCL7 CCR1 CCR5 CXCL10ITGB7 JAK2 JUN JUND MYH1 MYH11 MYH4 NFATC2 RHOA STAT3
Pathway	198855	Toll-like receptor signaling pathway	4.7297	CCL3 CD14 CXCL10 FOS IL1B IL6 IRF5 JUN MAP2K3 MAP2K6 MYD88NFKBIA TLR2 TLR6
Pathway	193147	Osteoclast differentiation	4.6799	CSF1 FCGR1A FCGR2A FCGR2B FOS FOSL1 IL1B JUN JUND MAP2K6NCF1 NCF4 NFATC2 NFKBIA TNFRSF1A TYROBP
Pathway	698754	AGE/RAGE pathway	4.6742	HIF1A INHBB JAK2 JUN MSR1 MYD88 NCF1 NFKBIA NOS3 RHOA STAT3
Pathway	M6917	Erythropoietin mediated neuroprotection through NF-kB	4.6373	CDKN1A HIF1A JAK2 NFKBIA SOD2
Pathway	523016	Transcriptional misregulation in cancer	4.6112	BIRC3 CD14 CDKN1A CDKN2C ETV1 FCGR1A FLT1 GRIA3 IGFBP3 IL1R2IL6 ITGAM ITGB7 MYC NFKBIZ NGFR NR4A3 PROM1 RUNX1
Pathway	137939	Direct p53 effectors	4.5976	BTG2 CDKN1A DDIT4 DUSP1 DUSP5 HSPA1A IGFBP3 IRF5 JUN MCL1SCN3B SERPINE1 TAF9 TGFA TP53I3 VCAN
Pathway	83076	Toll-like receptor signaling pathway	4.5859	CCL3 CD14 CXCL10 FOS IL1B IL6 IRF5 JUN MAP2K3 MAP2K6 MYD88NFKBIA TLR2 TLR6
Pathway	106359	Chemokine receptors bind chemokines	4.5691	CCL2 CCL3 CCL7 CCR1 CCR5 CXCL1 CXCL10 CXCL13 CXCL2 CXCL3
