# Supplementary material for: Analysis of temporal expression profiles after sciatic nerve injury by bioinformatic method
Source: Sci Rep. 2017 Aug 29;7:9818. doi: 10.1038/s41598-017-10127-1 (PMC5575162; doi:10.1038/s41598-017-10127-1)
Supplement: Supplementary file 12 — Table S21 [file 41598_2017_10127_MOESM12_ESM.xls]

## Sheet: Sheet1
Table S21 Enriched biological process for DEGs-OT
Number of genes in the dataset: 552
Number of genes in the dataset (which are available in Biological process database) :517
Number of genes in background: 21232
Is analysis quantitative: No
						Corrected p-values
Biological process	No. of genes in the dataset	No.of genes in the background dataset	Percentage of genes	Fold enrichment	P-value (Hypergeometric test)	Bonferroni method	BH method	Q-value (Storey-Tibshirani method)
response to lipopolysaccharide	44	271	7.97101	6.24612	1.53663e-22	1.80538e-18	1.80538e-18	9.5032e-18	Ngf; Cxcl1; Gjb2; C5ar1; Hspd1; Ccl2; Jun; Arg1; Il6r; Noct; Ednra; Adm; Sod2; Ptges; Entpd1; Jak2; Cyp27b1; Nppb; Il1b; Icam1; Tnfrsf1a; Ccr5; Jund; Tlr2; Serpina3n; Cxcl10; S100a8; Myd88; Il1rn; Nos3; Mapkapk3; Nfkbia; S100a9; Cxcl3; Il6; Slpi; Hp; Gch1; Cfb; Serpine1; Cd14; Fos; Tnfrsf1b; Ngfr;
inflammatory response	37	291	6.7029	4.89165	1.47019e-15	1.72733e-11	8.63665e-12	4.54617e-11	Ngf; C5ar1; Gal; Csf1; Ccl2; Ccl3; Map2k3; Cd44; Hck; Sdc1; Nppb; Il1b; Tnfrsf1a; Ccr5; Nfkbiz; Tlr2; Serpina3n; Ccl7; Cxcl10; S100a8; Ccl12; Myd88; Il18; Tlr6; Tril; Ncf1; Il4r; C3; Ccr1; Cxcl3; Il6; Sphk1; Pdpn; Cd14; Cxcl2; Tnfrsf1b; Ngfr;
cellular response to lipopolysaccharide	26	161	4.71014	6.21343	9.16524e-14	1.07682e-09	3.09941e-10	1.63147e-09	Ccl2; Fcgr2b; Arg1; Map2k3; Entpd1; Hif1a; Jak2; Il1b; Icam1; Ccr5; Plscr1; Cxcl10; Gbp2; Il18; Nr1d1; Tnip2; Bysl; Cxcl3; Ncl; Il6; Sbno2; Serpine1; Cd14; Cxcl2; Tnfrsf1b; Irf8;
response to organic cyclic compound	33	266	5.97826	4.773	1.05521e-13	1.23976e-09	3.09941e-10	1.63147e-09	Ngf; Adcy8; Gucy1a3; Nampt; Hspd1; Fosl1; Jun; Stat3; Ednra; Cd44; Ptges; Acsl3; Acsl1; Nppb; Il1b; Icam1; Jund; Il1rn; Cyp1b1; Ephx1; Cd83; Nos3; Ldha; Lyn; Inhbb; Plin2; Dhodh; Il6; Sphk1; Hp; Btg2; Fos; Cdkn1a;
response to drug	46	516	8.33333	3.42956	3.53312e-13	4.15106e-09	8.30213e-10	4.37009e-09	Ngf; Myc; Car4; Ret; Gal; Hspd1; Fosl1; Ccl2; Ccl3; Jun; Arg1; Stat3; Sod2; Hif1a; Cyp27b1; Acsl1; Nppb; Il1b; Icam1; Jund; Adora2a; Il1rn; Hsp90aa1; Tgfa; Nos3; Ldha; Eno3; Egr1; Ptn; Lyn; Plin2; Dhodh; Il6; Hp; Nfatc2; Hspa8; Txnrd1; Inhba; Eng; Actc1; Map2k6; Fos; Cdkn1a; Alas2; Gmps; Rhoa;
neutrophil chemotaxis	16	58	2.89855	10.6153	1.02478e-12	1.20401e-08	2.00668e-09	1.05628e-08	Cxcl1; C5ar1; Itgb2; Ccl2; Ccl3; Fcgr2a; Il1b; Itgam; Ccl7; Fcer1g; S100a8; Ccl12; S100a9; Trem1; Cxcl3; Cxcl2;
positive regulation of inflammatory response	15	60	2.71739	9.62058	2.51276e-11	2.95224e-07	3.92146e-08	2.06418e-07	Hspd1; Ccl2; Ccl3; Ednra; Il1rl1; Jak2; Tnfrsf1a; Ccr5; Tlr2; Ccl7; Il33; S100a8; Ccl12; S100a9; Serpine1;
immune response	29	254	5.25362	4.3928	2.67016e-11	3.13717e-07	3.92146e-08	2.06418e-07	Cxcl1; Ltb; Prg4; Pglyrp1; Enpp3; Fcgr2b; Cd24; Lst1; Enpp1; Il1b; Tnfrsf1a; Ccr5; Tlr2; Mylpf; Plscr1; Cxcl10; Tlr6; Cxcl14; P2ry14; Il4r; Sectm1b; Ccr1; Cxcl3; Slpi; Cxcl13; Cxcl2; Tnfrsf1b; Ngfr; Irf8;
response to mechanical stimulus	18	100	3.26087	6.92651	9.51927e-11	1.11842e-06	1.24269e-07	6.54128e-07	Ngf; Fosl1; Ccl2; Jun; Hif1a; Kcnk2; Jund; Tnc; Hspa1a; Nos3; Acta1; Inhbb; Ankrd23; Il6; Btg2; Asns; Fos; Rhoa;
positive regulation of cell proliferation	40	492	7.24638	3.1278	2.14423e-10	2.51925e-06	2.51925e-07	1.32609e-06	Ngf; Myc; Apln; Csf1; Jun; Npy; Il6r; Stat3; Ednra; Adm; Hck; Ntrk3; Esm1; Hif1a; Jak2; Tnc; Crlf1; Adora2b; Cxcl10; Npm1; Tgfa; Cav3; Cd248; Hbegf; Bst1; Nolc1; Plac8; Tbx3; Clcf1; Ndufaf4; Timp1; Lyn; Tsc22d1; Il6; Sphk1; Nrg1; Osr2; Flt1; Shmt2; Csnk2a1;
cellular response to organic cyclic compound	19	120	3.44203	6.09269	2.87645e-10	3.37954e-06	3.07231e-07	1.61721e-06	Myc; Fdx1; Ccl2; Ccl3; Stat3; Hif1a; Il1b; Il18; Cyp1b1; Nos3; Ptn; Nfkbia; Igfbp5; Inhbb; Bysl; Serpine1; Rgs19; Klf2; Msr1;
response to hypoxia	28	267	5.07246	4.03487	4.31148e-10	5.06556e-06	4.2213e-07	2.22202e-06	Hspd1; Ccl2; Ednra; Hmox1; Adm; Cd24; Sod2; Dio3; Hif1a; Ptgis; Nppb; Il1b; Icam1; Tnfrsf1a; Tfrc; Tlr2; Il18; Nos3; Ldha; Egr1; Hp; Angptl4; Apold1; Flt1; Eng; Alas2; Ddit4; Rhoa;
negative regulation of cell proliferation	33	364	5.97826	3.488	5.48576e-10	6.44522e-06	4.95786e-07	2.60973e-06	Gal; Igfbp3; Wisp2; Fosl1; Jun; B4galt1; Stat3; Hmox1; Adm; Il1rl1; Sod2; Ptges; Jak2; Gtpbp4; Cyp27b1; Cdkn2c; Il1b; Tlr2; Adora2b; Adora2a; Npm1; Cyp1b1; Nos3; Runx1; Pla2g2a; Eef1e1; Lyn; Ptpn2; Il6; Btg2; Sox7; Inhba; Cdkn1a;
positive regulation of apoptotic process	31	328	5.61594	3.63629	6.69015e-10	7.86025e-06	5.61447e-07	2.95535e-06	Ngf; Irf5; Gal; Igfbp3; Hspd1; Fosl1; Jun; B4galt1; Tnfrsf12a; Hmox1; Adm; Ntrk3; Hif1a; Jak2; Dusp1; Il1b; Gadd45b; Ect2; Plscr1; Il18; Cyp1b1; Nos3; Ldha; Ptn; Eef1e1; Dhodh; Phlda1; Tsc22d1; Il6; Map2k6; Ngfr;
response to glucocorticoid stimulus	19	130	3.44203	5.62405	1.16841e-09	1.37276e-05	9.15175e-07	4.81731e-06	Ngf; Cxcl1; Pfkfb1; Hspd1; Ccl2; Il6r; Adm; Hif1a; Dusp1; A2m; Sdc1; Il1b; Il1rn; C3; Il6; Hp; Cxcl2; Cdkn1a; Rhoa;
negative regulation of apoptotic process	39	511	7.06522	2.93623	2.21746e-09	2.60529e-05	1.62831e-06	8.57111e-06	Ngf; Ier3; Bcl3; Hspd1; Jun; Stat3; Ednra; Cd44; Hck; Sod2; Nr4a3; Birc3; Hif1a; Jak2; Dusp1; Aatf; Tnfrsf1a; Npm1; Myd88; Il1rn; Tgfa; Prdx5; Taf9; Plac8; Tbx3; Ndufaf4; Timp1; Mcl1; Tsc22d1; Ncl; Il6; Sphk1; Angptl4; Btg2; Plaur; Actc1; Asns; Cdkn1a; Ngfr;
positive regulation of gene expression	31	369	5.61594	3.23227	1.12937e-08	0.00013269	7.80528e-06	4.10856e-05	Ngf; Myc; Ret; Csf1; Ccl3; Stat3; Cd44; Ntrk3; Hif1a; Il1b; Tnfrsf1a; Ccr5; Tnc; Tlr2; Zfp259; Plscr1; Il33; Hspa1a; Il18; Egr1; Acta1; Il6; Nfatc2; Hspa8; Nrg1; Osr2; Serpine1; Inhba; Plaur; Eng; Actc1;
response to cytokine stimulus	15	97	2.71739	5.95125	3.01648e-08	0.000354406	1.96892e-05	0.000103641	Coro1a; Fosl1; Jun; Il6r; Stat3; Ptges; Jund; Serpina3n; Nos3; Mapkapk3; Timp1; Mcl1; Il6; Serpine1; Fos;
lipopolysaccharide-mediated signaling pathway	9	30	1.63043	11.5479	4.47013e-08	0.000525195	2.70044e-05	0.000142146	Ccl2; Ccl3; Il1b; Myd88; Il18; Nos3; Nfkbia; Lyn; Cd14;
cellular response to interleukin-1	15	100	2.71739	5.77273	4.59688e-08	0.000540087	2.70044e-05	0.000142146	Myc; Ccl2; Ccl3; Hif1a; Ptgis; Icam1; Serpina3n; Ccl7; Ccl12; Inhbb; Bysl; Il6; Serpine1; Klf2; Cxcl2;
positive regulation of angiogenesis	16	116	2.89855	5.30811	5.54205e-08	0.000651135	3.10064e-05	0.000163212	C5ar1; Itgb2; Hmox1; Adm; Hif1a; Ptgis; Il1b; Tnfrsf1a; Cyp1b1; Nos3; Runx1; C3; Sphk1; Serpine1; Flt1; Eng;
aging	27	313	4.8913	3.31903	5.84225e-08	0.000686406	3.12003e-05	0.000164233	Ngf; Gjb2; Itgb2; Igfbp3; Ccl2; Jun; Arg1; Npy; Glrx; Stat3; Ednra; Adm; Sod2; Cyp27b1; Ccr5; Jund; Tfrc; Nos3; Eno3; Igfbp5; Timp1; Il6; Hp; Hspa8; Flt1; Fos; Tnfrsf1b;
response to cold	11	51	1.99275	8.30187	6.16782e-08	0.000724657	3.15068e-05	0.000165846	Hspd1; Adm; Sod2; Cxcl10; Hsp90aa1; Il18; Plac8; Vgf; Il6; Fos; Rbm3;
cell adhesion	26	300	4.71014	3.33464	9.37068e-08	0.00110096	4.58734e-05	0.000241469	Nrcam; Itgb2; Wisp2; Sdc4; Cercam; B4galt1; Tnfrsf12a; Ntm; Cd24; Cd44; Aatf; Sdc1; Icam1; Tnc; Itgam; Vcan; Thbs2; Fes; Cyp1b1; Tspan5; Emb; Has1; Pdpn; Gpnmb; Mag; Rhoa;
positive regulation of nitric oxide biosynthetic process	10	43	1.81159	8.95177	1.15266e-07	0.00135426	5.41705e-05	0.000285144	Itgb2; Sod2; Jak2; Il1b; Icam1; Tlr2; Hsp90aa1; Ptx3; Il6; Klf2;
positive regulation of tumor necrosis factor production	11	55	1.99275	7.69821	1.41049e-07	0.00165718	6.37377e-05	0.000335504	Ccl2; Ccl3; Jak2; Tnfrsf1a; Ccr5; Tlr2; Fcer1g; Myd88; Il18; Ncl; Cd14;
regulation of cell proliferation	22	229	3.98551	3.69666	1.54784e-07	0.00181855	6.73538e-05	0.000354538	Cxcl1; Prg4; B4galt1; Hck; Fgr; Hif1a; Tnfrsf1a; Jund; Tfrc; Cxcl10; Fes; Myd88; Gnl3; Tbx3; Pla2g2a; Nfkbia; Il4r; Cxcl3; Il6; Serpine1; Cxcl2; Tnfrsf1b;
negative regulation of neuron apoptotic process	18	159	3.26087	4.35646	1.82185e-07	0.00214049	7.55124e-05	0.000397483	Ngf; C5ar1; Hspd1; Coro1a; Ccl2; Jun; Hmox1; Sod2; Nr4a3; Hif1a; Jak2; Crlf1; Adora2a; Npm1; Clcf1; Btg2; Ngfr; Rhoa;
positive regulation of smooth muscle cell proliferation	13	82	2.35507	6.10175	1.86387e-07	0.00218986	7.55124e-05	0.000397483	Myc; Nampt; Jun; Il6r; Hmox1; Nr4a3; Hif1a; Myd88; Il18; Hbegf; Egr1; Il6; Flt1;
response to gamma radiation	10	46	1.81159	8.36808	2.28478e-07	0.00268439	8.94796e-05	0.000471004	Cxcl1; Myc; Ccl2; Il6r; Sod2; Entpd1; Il1b; Ccl7; Cxcl10; Cxcl2;
osteoblast differentiation	15	116	2.71739	4.97656	3.40936e-07	0.00400566	0.000129215	0.000680163	Gdf10; Igfbp3; Actn3; Ccl3; Gtpbp4; Tnc; Ddx21; Vcan; Mybbp1a; Il18; Igfbp5; Gpnmb; Rsl1d1; Lrrc17; Snai1;
positive regulation of cell migration	20	204	3.62319	3.77259	4.08864e-07	0.00480375	0.000150117	0.000790189	Ret; Coro1a; Csf1; Ccl3; Ntrk3; Fgr; Jak2; Myo1f; Ccl7; Cxcl10; Hbegf; Lyn; Ccr1; Sphk1; Pdpn; Gpnmb; Flt1; Fermt3; Snai1; Rhoa;
positive regulation of interleukin-6 production	10	49	1.81159	7.85586	4.29453e-07	0.00504564	0.000152898	0.000804828	Hspd1; Il6r; Il1b; Ccr5; Tlr2; Adora2b; Il33; Fcer1g; Myd88; Il6;
cellular response to interferon-gamma	11	62	1.99275	6.8292	5.08303e-07	0.00597205	0.000175648	0.000924581	Myc; Ccl2; Ccl3; Icam1; Eprs; Serpina3n; Ccl7; Gbp2; Ccl12; Il18; Irf8;
response to heat	12	76	2.17391	6.07738	5.77719e-07	0.00678762	0.000191395	0.00100747	Cxcl1; Hspd1; Ccl2; Ckm; Il1b; Hspa1a; Hsp90aa1; Il6; Hp; Hspa8; Cd14; Cxcl2;
response to ethanol	19	190	3.44203	3.84813	5.86453e-07	0.00689023	0.000191395	0.00100747	Myc; Ccl2; Il6r; Stat3; Ntrk3; Il1b; Icam1; Tnfrsf1a; Tnc; S100a8; Hspa1a; Nos3; Egr1; S100a9; Hspa8; Flt1; Cd14; Actc1; Rhoa;
response to cAMP	12	77	2.17391	5.99846	6.68417e-07	0.00785324	0.00021225	0.00111724	Pfkfb1; Fosl1; Jun; Il6r; Cyp27b1; Dusp1; Sdc1; Jund; Crem; Ldha; Vgf; Fos;
wound healing	15	123	2.71739	4.69337	7.34938e-07	0.00863478	0.000221091	0.00116378	Sdc4; B4galt1; Sdc1; Il1b; Fmod; Tnc; S100a8; Tgfa; Egr1; Timp1; Il6; Nrg1; Serpine1; Eng; Cxcl2;
leukocyte migration involved in inflammatory response	6	14	1.08696	16.4999	7.55732e-07	0.00887909	0.000221091	0.00116378	Itgb2; Ccl2; Cd24; Itgam; S100a8; S100a9;
response to wounding	12	78	2.17391	5.92157	7.71531e-07	0.00906471	0.000221091	0.00116378	Myc; Ccl2; Arg1; B4galt1; Adm; A2m; Tnfrsf1a; Tnc; Vcan; Srsf5; Il6; Ngfr;
response to hydrogen peroxide	12	78	2.17391	5.92157	7.71531e-07	0.00906471	0.000221091	0.00116378	Hspd1; Fosl1; Jun; Hmox1; Slc4a1; Sod2; Nr4a3; Dusp1; Sdc1; Hbb; Ldha; Hp;
acute inflammatory response	7	22	1.26812	12.2502	9.38921e-07	0.0110314	0.000262652	0.00138255	Cxcl1; B4galt1; Ptges; Il1b; S100a8; Il6; Hp;
response to peptide hormone stimulus	15	126	2.71739	4.58163	1.00405e-06	0.0117966	0.000274338	0.00144407	Ngf; Arg1; Il6r; Stat3; Nr4a3; Cyp27b1; Nppb; Il1b; Jund; Serpina3n; Il18; Nos3; Timp1; Lyn; Btg2;
angiogenesis	18	183	3.26087	3.78515	1.47319e-06	0.0173085	0.000393374	0.00207065	Nrcam; Jun; Hmox1; Esm1; Hif1a; Ccl12; Tgfa; Il18; Cyp1b1; Nos3; Emcn; Ncl; Gja5; Angptl4; Apold1; Serpine1; Flt1; Eng;
cytokine-mediated signaling pathway	15	132	2.71739	4.37339	1.82186e-06	0.0214051	0.000474446	0.00249739	Irf5; Ccl2; Il6r; Il1r2; Cd44; Il1rl1; Jak2; Il1b; Tnfrsf1a; Il1rap; Myd88; Il1rn; Il4r; Il6; Aspn;
chemokine-mediated signaling pathway	10	57	1.81159	6.75347	1.87263e-06	0.0220015	0.000474446	0.00249739	Cxcl1; Ccl2; Ccl3; Ccr5; Ccl7; Cxcl10; Ccl12; Ccr1; Cxcl3; Cxcl2;
positive regulation of monocyte chemotaxis	6	16	1.08696	14.4387	1.92772e-06	0.0226488	0.000474446	0.00249739	Ccl2; Ccr5; Pla2g7; Cxcl10; Ccr1; Serpine1;
response to organic substance	16	150	2.89855	4.10502	1.93833e-06	0.0227734	0.000474446	0.00249739	Ngf; Hspd1; Jun; Stat3; Adm; Dusp1; Acsl1; Aqp9; Sdc1; Tfrc; Cyp1b1; Timp1; Ampd1; Hp; Btg2; Cdkn1a;
GO:0097421	10	58	1.81159	6.63705	2.21065e-06	0.0259729	0.000508223	0.00267519	Myc; Hmox1; Srsf1; Npm1; Nfkbia; Srsf5; Ncl; Flt1; Alas2; Csnk2a1;
positive regulation of integrin activation	4	5	0.724638	30.7858	2.21356e-06	0.0260072	0.000508223	0.00267519	Cd24; Plek; Cxcl13; Piezo1;
positive regulation of type IIa hypersensitivity	4	5	0.724638	30.7858	2.21356e-06	0.0260072	0.000508223	0.00267519	Fcgr2a; Fcgr1a; Fcer1g; C3;
defense response to Gram-positive bacterium	12	86	2.17391	5.37079	2.24935e-06	0.0264276	0.000508223	0.00267519	C5ar1; Pglyrp1; Npy; Lyz2; Adm; Hck; Fgr; Myo1f; Tlr2; Gbp2; Myd88; Ncf1;
elevation of cytosolic calcium ion concentration	16	154	2.89855	3.9984	2.7448e-06	0.0322487	0.000608466	0.00320285	Cxcl1; Cd52; C5ar1; Ccl3; Ednra; Adm; Cd24; Jak2; Il1b; Ccr5; Cav3; Cacna1c; Ccr1; Cxcl3; Cxcl13; Cxcl2;
response to progesterone stimulus	10	60	1.81159	6.41586	3.04877e-06	0.03582	0.000663334	0.00349167	Gjb2; Fosl1; Ccl2; Tlr2; Ptn; C3; Sphk1; Hspa8; Nrg1; Fos;
glucose homeostasis	14	121	2.53623	4.45309	3.23327e-06	0.0379877	0.000690685	0.00363564	Gcgr; Kcnb1; Pdk4; Stat3; Hif1a; Cav3; Cacna1c; Vgf; Igfbp5; Ptpn2; Il6; Cry1; Serpine1; Ngfr;
acute-phase response	8	37	1.44928	8.32449	3.9401e-06	0.0462922	0.000826647	0.00435132	Stat3; Hif1a; A2m; Tfrc; Plscr1; Il1rn; Il6; Hp;
negative regulation of protein autophosphorylation	5	11	0.905797	17.5023	4.73387e-06	0.0556182	0.000963872	0.00507365	Jun; Enpp1; Errfi1; Mvp; Eng;
regulation of cell shape	14	125	2.53623	4.3106	4.75824e-06	0.0559046	0.000963872	0.00507365	Coro1a; Ccl2; Ccl3; Hck; Fgr; Icam1; Ccl7; Fes; Ccl12; Ptn; Fmnl1; Shroom3; Il6; Pdpn;
positive regulation of ERK1 and ERK2 cascade	17	182	3.07971	3.59462	5.79348e-06	0.0680676	0.00115369	0.0060728	C5ar1; Ccl2; Ccl3; Jun; Npy; Ednra; Cd44; Il1b; Icam1; Tlr2; Ccl7; Ccl12; Pla2g2a; C3; Ccr1; Il6; Gpnmb;
positive regulation of nitric-oxide synthase biosynthetic process	6	19	1.08696	12.1601	6.11076e-06	0.0717954	0.00119659	0.00629863	Nampt; Ccl2; Map2k3; Jak2; Tlr2; Map2k6;
cell proliferation	19	224	3.44203	3.26407	6.84296e-06	0.0803979	0.001318	0.0069377	Myc; Pak1ip1; Csf1; Stat3; Zfp259; Bop1; Gnl3; Tspan5; Mvp; Ncf1; Bysl; Pdk1; Wdr12; Ucn2; Nrg1; Pdpn; Txnrd1; Dph1; Ddit4;
cell-cell signaling	13	113	2.35507	4.42797	7.70059e-06	0.0904743	0.00145926	0.00768129	Ngf; Gjb2; Wisp2; Sdc4; Ccl3; Cd24; Sdc1; Ccr5; Panx1; Cxcl14; Ccr1; Cxcl13; Gpnmb;
MAPK cascade	12	97	2.17391	4.76179	8.09411e-06	0.0950977	0.00149291	0.0078584	Myc; Ret; Ccl2; Ccl3; Map2k3; Il1b; Ccr5; Map3k6; Il18; Mapkapk3; Nrg1; Map2k6;
response to starvation	9	53	1.63043	6.53749	8.13229e-06	0.0955463	0.00149291	0.0078584	Pfkfb1; Gcgr; Pdk4; Adm; Il1rn; Dhodh; Hp; Hspa8; Serpine1;
cellular response to extracellular stimulus	6	20	1.08696	11.5524	8.53829e-06	0.100316	0.00154333	0.0081238	Fosl1; Adora2b; Ldha; Lyn; Fos; Cdkn1a;
positive regulation of transcription from RNA polymerase II promoter	50	1008	9.05797	1.90825	9.83235e-06	0.11552	0.00175031	0.00921329	Myc; Irf5; Nampt; Bcl3; Gal; Pus1; Fosl1; Ccl3; Jun; Kdm6b; Stat3; Nr4a3; Ifrd1; Hif1a; Jak2; Aatf; Il1b; Tnfrsf1a; Jund; Tlr2; Lmo4; Plscr1; Il33; Hsph1; Crem; Sox5; Taf9; Il18; Etv1; Plac8; Ablim1; Runx1; Egr1; Nfkbia; Dbp; Csrnp1; Tnip2; Ncl; Il6; Fstl3; Nfatc2; Sbno2; Nrg1; Osr2; Inhba; Klf2; Eng; Fos; Cytl1; Pprc1;
maturation of LSU-rRNA	6	21	1.08696	11.0025	1.16917e-05	0.137366	0.00205023	0.010792	Nhp2; Nop2; Rrp15; Mak16; Wdr12; Rsl1d1;
cell migration	17	193	3.07971	3.38976	1.26386e-05	0.148491	0.0021837	0.0114946	Coro1a; Sdc4; PVR; Cd24; Cd44; Fgr; Sdc1; Cd248; Hbegf; Lyn; Trem1; Nfatc2; Nrg1; Flt1; Eng; Snai1; Rhoa;
positive regulation of phagocytosis	8	43	1.44928	7.1632	1.29027e-05	0.151594	0.00219701	0.0115646	Fcgr2b; Fcgr2a; Il1b; Fcgr1a; Fcer1g; Ptx3; C3; Hspa8;
circadian rhythm	13	120	2.35507	4.16969	1.48906e-05	0.17495	0.00249928	0.0131557	Ngf; Nampt; Jun; Noct; Slc4a1; Ntrk3; Jund; Crem; Nr1d1; Egr1; Dbp; Cry1; Ngfr;
GO:1902895	6	22	1.08696	10.5026	1.5724e-05	0.184741	0.00260198	0.0136964	Jun; Stat3; Hif1a; Gnl3; Fos; Ngfr;
response to estrogen stimulus	12	104	2.17391	4.44132	1.66486e-05	0.195605	0.00267952	0.0141045	Gal; Hspd1; Hmox1; Cd24; Hif1a; Cyp27b1; Hsp90aa1; Ldha; Krt19; Il4r; C3; Serpine1;
cellular response to mechanical stimulus	12	104	2.17391	4.44132	1.66486e-05	0.195605	0.00267952	0.0141045	Ednra; Hif1a; Nppb; Il1b; Tnfrsf1a; Myd88; Il18; Nos3; Egr1; Serpine1; Eng; Mag;
response to amino acid stimulus	9	58	1.63043	5.97401	1.74131e-05	0.204587	0.00272932	0.0143667	Ccl2; Arg1; Icam1; Tnfrsf1a; Nos3; Lyn; Il6; Asns; Rhoa;
negative regulation of interleukin-1-mediated signaling pathway	3	3	0.543478	38.4631	1.748e-05	0.205373	0.00272932	0.0143667	Il1r2; Il1rn; Il6;
response to estradiol stimulus	17	198	3.07971	3.30416	1.7655e-05	0.207429	0.00272932	0.0143667	Cxcl1; Gjb2; Myc; Fcgr2b; Ntm; Stat3; Hif1a; Dusp1; Il1b; Fcgr1a; Cyp1b1; Nos3; Ptn; C3; Hspa8; Flt1; Cxcl2;
response to insulin stimulus	12	105	2.17391	4.39903	1.83603e-05	0.215715	0.00280149	0.0147466	Pfkfb1; Gal; Adm; Cyp27b1; Icam1; Tlr2; Egr1; Vgf; Lyn; Srsf5; Il6; Cry1;
regulation of cell death	5	14	0.905797	13.7545	1.92254e-05	0.225879	0.00289588	0.0152434	Ier3; Jund; Hspa1a; Ngfr; Noa1;
cellular response to dexamethasone stimulus	9	59	1.63043	5.87277	2.00794e-05	0.235913	0.00298624	0.015719	Gjb2; Ccl2; Arg1; Jak2; Errfi1; Icam1; Il6; Serpine1; Ddit4;
cellular response to cAMP	10	74	1.81159	5.20221	2.0978e-05	0.24647	0.00308088	0.0162172	Fdx1; Aqp9; Serpina3n; Il18; Cyp1b1; Nos3; Egr1; Igfbp5; Inhbb; Serpine1;
response to axon injury	8	47	1.44928	6.5537	2.55394e-05	0.300063	0.0036593	0.0192619	Arg1; Sod2; Ntrk3; Kcnk2; Uck2; Nos3; Lyn; Txnrd1;
response to ischemia	8	47	1.44928	6.5537	2.55394e-05	0.300063	0.0036593	0.0192619	Gjb2; Hspd1; Glrx; Map2k3; Panx1; Hspa1a; Egr1; Map2k6;
positive regulation of macrophage activation	5	15	0.905797	12.8381	2.82221e-05	0.331581	0.0039474	0.0207784	Hspd1; Il1rl1; Il33; Tnip2; Il4r;
leukocyte chemotaxis	5	15	0.905797	12.8381	2.82221e-05	0.331581	0.0039474	0.0207784	Coro1a; Ccl3; S100a9; Ccr1; Cxcl2;
response to peptidoglycan	4	8	0.724638	19.2556	2.91124e-05	0.342041	0.00402401	0.0211817	Irf5; C5ar1; Tlr2; Myd88;
response to activity	11	93	1.99275	4.55304	2.94984e-05	0.346577	0.00402997	0.021213	Hspd1; Ccl2; Kdm6b; Slc4a1; Sod2; Hif1a; Il1rn; Nos3; Ptn; Hspa8; Flt1;
positive regulation of neutrophil chemotaxis	6	25	1.08696	9.24283	3.49253e-05	0.410338	0.00460216	0.0242249	Cxcl1; C5ar1; Ednra; Il1b; Cxcl3; Cxcl2;
positive regulation vascular endothelial growth factor production	6	25	1.08696	9.24283	3.49253e-05	0.410338	0.00460216	0.0242249	C5ar1; Hif1a; Il1b; Adora2b; Cyp1b1; C3;
muscle contraction	8	49	1.44928	6.28625	3.49949e-05	0.411155	0.00460216	0.0242249	Actn3; Tmod4; Mylpf; Myh1; Tpm3; Mybpc2; Myl1; Tnnt3;
female pregnancy	12	112	2.17391	4.12411	3.52536e-05	0.414194	0.00460216	0.0242249	Gjb2; Nampt; Fosl1; Arg1; Adm; Il1rn; Nos3; Igfbp5; Dhodh; Sphk1; Flt1; Fos;
cellular response to hydrogen peroxide	10	79	1.81159	4.873	3.74594e-05	0.440111	0.00483638	0.0254578	Arg1; Kdm6b; Hif1a; Ect2; Il18; Cyp1b1; Il6; Sphk1; Serpine1; Klf2;
defense response to bacterium	13	131	2.35507	3.81959	3.80891e-05	0.447508	0.00486422	0.0256044	Bcl3; Pglyrp1; Lyz2; Tnfrsf1a; Ccr5; Fcgr1a; Fcer1g; Tlr6; Plac8; Ncf1; Hp; Cxcl13; Irf8;
positive regulation of NF-kappaB transcription factor activity	12	113	2.17391	4.08762	3.85272e-05	0.452656	0.00486727	0.0256204	Ripk3; Itgb2; Il6r; Il1b; Icam1; Tlr2; Il1rap; Npm1; Myd88; Hspa1a; Il6; Sphk1;
response to yeast	5	16	0.905797	12.0362	4.01741e-05	0.472005	0.00502133	0.0264314	Npy; Adm; Ptx3; Ncf1; Il6;
cAMP biosynthetic process	5	17	0.905797	11.3286	5.56992e-05	0.65441	0.00681677	0.0358822	Adcy8; Gucy1a3; Adm; Adcy2; Ucn2;
ovulation	5	17	0.905797	11.3286	5.56992e-05	0.65441	0.00681677	0.0358822	Myc; Il1b; Runx1; Adamts1; Il4r;
integrin-mediated signaling pathway	10	84	1.81159	4.58297	6.39321e-05	0.751138	0.00774369	0.0407614	Itgb2; Tyrobp; Fgr; Itgam; Fcer1g; Plek; Adamts9; Adamts1; Itgb7; Fermt3;
cellular response to diacyl bacterial lipopeptide	3	4	0.543478	28.8713	6.85639e-05	0.805558	0.00797582	0.0419832	Tlr2; Tlr6; Cd14;
positive regulation of type III hypersensitivity	3	4	0.543478	28.8713	6.85639e-05	0.805558	0.00797582	0.0419832	Fcgr2a; Fcgr1a; Fcer1g;
antigen processing and presentation of exogenous peptide antigen via MHC class I	3	4	0.543478	28.8713	6.85639e-05	0.805558	0.00797582	0.0419832	Fcgr2a; Fcgr1a; Fcer1g;
negative regulation of membrane potential	3	4	0.543478	28.8713	6.85639e-05	0.805558	0.00797582	0.0419832	Il1rn; Ptn; Il6;
response to bacterium	7	41	1.26812	6.57465	8.06631e-05	0.947711	0.00929128	0.0489076	Fcgr2b; Fcgr1a; Tlr2; Ncf1; Il6; Cd14; Irf8;
negative regulation of collagen biosynthetic process	4	10	0.724638	15.4083	8.37804e-05	0.984336	0.00946477	0.0498208	Il6r; Errfi1; Adora2b; Il6;
cellular response to leptin stimulus	4	10	0.724638	15.4083	8.37804e-05	0.984336	0.00946477	0.0498208	Fdx1; Stat3; Nr4a3; Inhbb;
G-protein coupled receptor signaling pathway	19	1812	3.44203	0.403521	1	1	1	1	Cxcl1; Gcgr; Ccl2; Ccl3; Entpd1; Jak2; Kcnk2; Ccr5; Ccl7; Adora2a; Cxcl10; Ccl12; Adgre1; Olr232; P2ry14; Ccr1; Cxcl3; Cfb; Cxcl2;
transcription, DNA-dependent	29	752	5.25362	1.48378	0.0230851	1	0.388804	1	Myc; Irf5; Bcl3; Jun; Hes6; Thrsp; Hif1a; Taf1d; Il33; Tcea3; Mybbp1a; Crem; Nr1d1; Rcor2; Tbx3; Runx1; Srsf5; Tsc22d1; Cry1; Tbx18; Fstl3; Hspa8; Btg2; Klf2; Polr1e; Aebp1; Irf8; Csnk2a1; Pspc1;
mRNA processing	3	126	0.543478	0.918768	0.639863	1	1	1	Noct; Srsf5; Hspa8;
mRNA export from nucleus	1	37	0.181159	1.04965	0.622999	1	1	1	Ddx39a;
apoptotic process	15	357	2.71739	1.61713	0.0475207	1	0.539343	1	C5ar1; Dio3; Birc3; Aatf; Plscr1; Parm1; S100a8; Prdx5; Vdac1; Ncf1; Phlda1; S100a9; Map2k6; Ddit4; Csnk2a1;
signal transduction	14	604	2.53623	0.892151	0.707074	1	1	1	Wisp2; Apln; Sdc4; Hif1a; Jak2; Fcer1g; Cd83; Nos3; Inpp4b; Sectm1b; Cry1; Pdpn; Gpnmb; Ngfr;
RNA splicing	3	90	0.543478	1.28623	0.415857	1	1	1	Srsf1; Srsf5; Hspa8;
detection of chemical stimulus involved in sensory perception of smell	1	1203	0.181159	0.0322921	1	1	1	1	Olr232;
proteolysis	9	462	1.63043	0.750097	0.851999	1	1	1	Napsa; Mmp16; Fgl2; Adamts9; Adamts1; Hp; Cfb; Aebp1; Ctla2a;
Notch signaling pathway	7	103	1.26812	2.61748	0.0179934	1	0.388804	1	Pgam2; Fat4; Krt19; Wdr12; Hp; Ptp4a3; Aph1a;
Notch receptor processing	1	9	0.181159	4.31162	0.211109	1	1	1	Aph1a;
protein processing	5	89	0.905797	2.16493	0.082326	1	0.703454	1	Myc; Srgn; Mmp16; Aebp1; Aph1a;
positive regulation of catalytic activity	7	73	1.26812	3.693	0.00286289	1	0.127778	0.672599	Myc; Igfbp3; Npm1; Ncf4; Ncf1; Hspa8; Aph1a;
peptide cross-linking	1	33	0.181159	1.17685	0.581034	1	1	1	Tgm1;
keratinocyte differentiation	1	60	0.181159	0.647354	0.794596	1	1	1	Tgm1;
microtubule cytoskeleton organization	3	83	0.543478	1.3947	0.366589	1	1	1	Nefm; Zfp259; Map6;
glucose metabolic process	5	64	0.905797	3.01047	0.025324	1	0.388804	1	Myc; Pdk4; Crem; Igfbp5; Pdk1;
glycolysis	2	37	0.362319	2.08892	0.250016	1	1	1	Pgam2; Eno3;
regulation of translation	2	56	0.362319	1.3803	0.429544	1	1	1	S100a9; Rbm3;
peptidyl-cysteine S-trans-nitrosylation	1	3	0.181159	12.9062	0.0759888	1	0.657916	1	S100a9;
protein stabilization	8	130	1.44928	2.36974	0.0204192	1	0.388804	1	Hspd1; Gtpbp4; Ahsp; Npm1; Hspa1a; Taf9; Tnip2; Cct6a;
neuron apoptotic process	1	45	0.181159	0.863091	0.69476	1	1	1	Ngf;
oxidation-reduction process	27	656	4.8913	1.58365	0.0132021	1	0.331435	1	Glrx; Xdh; Dio3; Ptgis; Cyp27b1; Tp53i3; Steap4; Cryl1; Acad10; Prdx5; Cyp1b1; Nos3; Ugdh; Ldha; Ncf1; MGC105649; Heph; Dhodh; Fmo3; Ethe1; Gpx2; Akr1b8; Phyhd1; Txnrd1; Chchd4; Me2; Dhrs3;
regulation of transcription, DNA-dependent	26	996	4.71014	1.00443	0.520425	1	1	1	Myc; Jun; Hes6; Stat3; Thrsp; Hif1a; Jund; Taf1d; Adora2a; Crem; Nr1d1; Tbx3; Runx1; Egr1; Csrnp1; Srsf5; Tsc22d1; Rlim; Tbx18; Sbno2; Rgs19; Eng; Fos; Aebp1; Csnk2a1; Pspc1;
homophilic cell adhesion	2	145	0.362319	0.533141	0.893977	1	1	1	Ret; Fat4;
synaptic transmission	3	186	0.543478	0.622407	0.865402	1	1	1	Npy; Cacna1c; Vdac1;
synapse assembly	1	66	0.181159	0.588513	0.824708	1	1	1	Nrg1;
translation	5	294	0.905797	0.65542	0.883016	1	1	1	Rps26; Nhp2; Mrps2; Rsl1d1; Rbm3;
translational initiation	2	51	0.362319	1.5156	0.383967	1	1	1	Eif4a1; Eif1a;
axonogenesis	2	115	0.362319	0.672209	0.804056	1	1	1	Lrrn3; Fmod;
negative regulation of smooth muscle cell proliferation	5	40	0.905797	4.8163	0.003621	1	0.154142	0.811373	Igfbp3; Hmox1; Nppb; Nos3; Igfbp5;
Roundabout signaling pathway	2	13	0.362319	5.94241	0.0435424	1	0.539343	1	Fmod; Rhoa;
axon extension involved in axon guidance	1	13	0.181159	2.98599	0.290042	1	1	1	Fmod;
regulation of axonogenesis	2	31	0.362319	2.49309	0.192339	1	1	1	Ret; Fmod;
production of miRNAs involved in gene silencing by miRNA	1	10	0.181159	3.88089	0.231628	1	1	1	Rbm3;
potassium ion transmembrane transport	2	121	0.362319	0.63888	0.826226	1	1	1	Kcnb1; Kcnk2;
chloride transport	1	55	0.181159	0.706194	0.765595	1	1	1	Slc4a1;
ion transmembrane transport	4	96	0.724638	1.60647	0.239836	1	1	1	Fxyd5; Aqp9; Gria3; Piezo1;
GO:1902476	1	86	0.181159	0.451665	0.896694	1	1	1	Slc4a1;
GO:1903959	1	16	0.181159	2.42647	0.344023	1	1	1	Vdac1;
centrosome organization	1	34	0.181159	1.14224	0.591943	1	1	1	Fes;
cell division	2	175	0.362319	0.441751	0.944246	1	1	1	Spg20; Cdca4;
protein ubiquitination	3	336	0.543478	0.344555	0.993137	1	1	1	Birc3; Uba7; Rlim;
proteasomal ubiquitin-dependent protein catabolic process	1	143	0.181159	0.271643	0.977173	1	1	1	Rlim;
random inactivation of X chromosome	1	2	0.181159	19.3272	0.0513223	1	0.539343	1	Rlim;
regulation of dosage compensation by inactivation of X chromosome	1	2	0.181159	19.3272	0.0513223	1	0.539343	1	Rlim;
ribosomal small subunit assembly	1	40	0.181159	0.97095	0.651696	1	1	1	Pwp2;
erythrocyte differentiation	6	45	1.08696	5.13582	0.00103449	1	0.062977	0.331499	Jak2; Ahsp; Lyn; Heph; Ptpn2; Alas2;
negative regulation of transcription from RNA polymerase II promoter	22	724	3.98551	1.16928	0.255559	1	1	1	Myc; Jun; Hes6; Nr4a3; Hif1a; Il1b; Jund; Nr1d1; Rcor2; Tbx3; Egr1; Ptpn2; Cry1; Tbx18; Nfatc2; Btg2; Sik1; Osr2; Eng; Aebp1; Irf8; Snai1;
transcription from RNA polymerase II promoter	16	408	2.89855	1.50926	0.0685775	1	0.657916	1	Myc; Jun; Stat3; Nr4a3; Hif1a; Jund; Ddx21; Lmo4; Plscr1; Etv1; Runx1; Egr1; Dbp; Nfatc2; Osr2; Fos;
heart development	15	283	2.71739	2.03997	0.00749577	1	0.229343	1	Ckmt2; Ifitm1; Map2k3; Ednra; Adm; Sod2; Ntrk3; Nppb; Vcan; Pdlim3; Cacna1c; Ptn; Gja5; Nrg1; Eng;
organ morphogenesis	2	85	0.362319	0.909432	0.652273	1	1	1	Tbx3; Tgm1;
cell fate commitment	2	76	0.362319	1.01711	0.591422	1	1	1	Kdm6b; Sox5;
positive regulation of transcription, DNA-dependent	28	561	5.07246	1.92038	0.000825852	1	0.0536247	0.28227	Myc; Bcl3; Ret; Tnni2; Jun; Map2k3; Stat3; Nr4a3; Hif1a; Aatf; Il1b; Npm1; Nr1d1; Nolc1; Etv1; Tbx3; Runx1; Egr1; Nfkbia; Il6; Nfatc2; Sox7; Osr2; Inhba; Klf2; Fos; Irf8; Snai1;
digestive tract development	1	54	0.181159	0.719269	0.759321	1	1	1	Fat4;
anatomical structure formation involved in morphogenesis	1	28	0.181159	1.38692	0.521961	1	1	1	Tbx18;
erythrocyte development	1	22	0.181159	1.765	0.440003	1	1	1	Hbb;
positive regulation of protein phosphorylation	11	183	1.99275	2.31396	0.00857096	1	0.254937	1	Ngf; Map2k3; Ednra; Lrrn3; Il1b; C3; Sphk1; Gpnmb; Plaur; Eng; Map2k6;
positive regulation of glucose transport	2	8	0.362319	9.65179	0.017027	1	0.388804	1	Nr4a3; C3;
negative regulation of microtubule polymerization	1	11	0.181159	3.5284	0.251614	1	1	1	Fkbp4;
fat cell differentiation	5	79	0.905797	2.43893	0.0548652	1	0.571464	1	Gdf10; Nr4a3; Ccr5; Steap4; Inhbb;
positive regulation of endocytosis	1	24	0.181159	1.61798	0.468773	1	1	1	Cd14;
chaperone-mediated protein transport	1	6	0.181159	6.46385	0.146213	1	0.931592	1	Timm10;
positive regulation of establishment of protein localization in plasma membrane	1	30	0.181159	1.29449	0.546527	1	1	1	Arhgef16;
cytoplasmic translation	1	59	0.181159	0.658324	0.789097	1	1	1	Mrto4;
ribosomal large subunit biogenesis	4	32	0.724638	4.8184	0.00912586	1	0.257382	1	Npm1; Bop1; Rrs1; Nip7;
glutathione metabolic process	4	49	0.724638	3.14705	0.0381587	1	0.518296	1	Sod2; Hbb; Eef1e1; Ethe1;
GO:1901642	1	7	0.181159	5.54176	0.168416	1	1	1	Slc29a1;
negative regulation of endopeptidase activity	10	145	1.81159	2.6551	0.00469199	1	0.17445	0.918272	Ngf; A2m; Serpinb1a; Serpina3n; Timp1; Tfpi2; C3; Slpi; Slpil2; Serpine1;
multicellular organismal development	5	242	0.905797	0.796248	0.757312	1	1	1	Ripk3; Igsf10; Fhl1; Mcl1; Tnfrsf1b;
maturation of SSU-rRNA from tricistronic rRNA transcript (SSU-rRNA, 5.8S rRNA, LSU-rRNA)	6	39	1.08696	5.92574	0.000472632	1	0.0377752	0.198842	Tbl3; Pwp2; Heatr1; Noc4l; Bysl; Tsr1;
negative regulation of BMP signaling pathway	2	46	0.362319	1.6803	0.336891	1	1	1	Spg20; Fstl3;
biological_process	56	1858	10.1449	1.15948	0.136791	1	0.926197	1	Nop58; Cldn14; Srgn; Aspm; Nek1; Coro1a; Mphosph10; Nop56; Eif4a1; Emp1; Rps26; Prom1; Lst1; Fgr; Enpp1; Stip1; Pno1; Ahsp; Crlf1; Hgh1; Gfpt2; Fkbp5; Taf1d; Fcrl2; Pla2g7; Stom; Cd3eap; Tcea3; Baz1a; Pdlim3; Ldb3; Bop1; Pop1; Srrm2; Rrs1; Ctps1; Bst1; Inpp4b; Ablim1; Eif1a; Twistnb; Eef1e1; Heatr1; Shroom3; Ddx10; Rcl1; Rpp38; Tbx18; Cilp; Nfatc2; Mdn1; Sox7; Rgs19; Polr1e; Fermt3; Aspn;
cellular response to starvation	3	61	0.543478	1.89762	0.211409	1	1	1	Pdk4; Inhbb; Sphk1;
cellular protein localization	1	54	0.181159	0.719269	0.759321	1	1	1	Zdhhc18;
iron ion transport	2	29	0.362319	2.66497	0.17351	1	1	1	Heph; Slc39a14;
small GTPase mediated signal transduction	8	226	1.44928	1.36317	0.236233	1	1	1	Ngf; Hmox1; Ntrk3; Rab32; Rnd1; Rasl2-9; Rasd1; Dnmbp;
lipid transport	1	60	0.181159	0.647354	0.794596	1	1	1	Apold1;
transmembrane receptor protein tyrosine kinase signaling pathway	8	79	1.44928	3.89937	0.0010252	1	0.062977	0.331499	Ret; Csf1; Hck; Ntrk3; Fgr; Lyn; Nrg1; Flt1;
protein N-linked glycosylation	1	28	0.181159	1.38692	0.521961	1	1	1	B4galt1;
rRNA transcription	2	13	0.362319	5.94241	0.0435424	1	0.539343	1	Cd3eap; Npm1;
Wnt receptor signaling pathway	3	122	0.543478	0.948889	0.618145	1	1	1	Myc; Cd44; Csnk2a1;
positive regulation of Wnt receptor signaling pathway	2	35	0.362319	2.20825	0.230663	1	1	1	Tlr2; Csnk2a1;
regulation of transcription from RNA polymerase II promoter	15	430	2.71739	1.3426	0.154247	1	0.980121	1	Irf5; Hes6; Stat3; Sod2; Aatf; Nfkbiz; Tcea3; Etv1; Runx1; Dbp; Fstl3; Sox7; Inhba; Snai1; Rhoa;
neuropeptide signaling pathway	2	93	0.362319	0.83121	0.70011	1	1	1	Gal; Npy;
locomotory behavior	4	101	0.724638	1.52695	0.268324	1	1	1	Sod2; Adora2a; Calb1; Nrg1;
regulation of feeding behavior	1	13	0.181159	2.98599	0.290042	1	1	1	Stat3;
positive regulation of protein kinase B signaling cascade	7	85	1.26812	3.1717	0.0066527	1	0.205151	1	Ccl3; Il18; Hbegf; Igfbp5; Il6; Nrg1; Ngfr;
microtubule bundle formation	2	26	0.362319	2.97235	0.145912	1	0.931592	1	Tppp3; Fes;
regulation of translational initiation	1	22	0.181159	1.765	0.440003	1	1	1	Eif4a1;
GO:0098609	5	205	0.905797	0.939955	0.619237	1	1	1	Nop56; Ptpn1; Ldha; Bzw2; Arhgef16;
positive regulation of cytokine production	1	27	0.181159	1.43827	0.509185	1	1	1	Il33;
T cell costimulation	1	20	0.181159	1.94142	0.409678	1	1	1	Cd24;
positive regulation of activated T cell proliferation	2	24	0.362319	3.21994	0.12808	1	0.87438	1	Cd24; Il18;
smoothened signaling pathway	1	70	0.181159	0.554888	0.842292	1	1	1	Dzip1;
cilium morphogenesis	5	152	0.905797	1.26768	0.361552	1	1	1	Nek1; Dzip1; Ablim1; Rilp; Dcdc2;
protein catabolic process	2	36	0.362319	2.14693	0.240331	1	1	1	Napsa; Slc15a3;
rRNA processing	6	61	1.08696	3.78894	0.00497609	1	0.180445	0.949827	Ddx21; Utp15; Mrto4; Bop1; Nol8; Rrp9;
negative regulation of NF-kappaB transcription factor activity	4	65	0.724638	2.37251	0.0888034	1	0.747386	1	Ptgis; Setd6; Cyp1b1; Nfkbia;
negative regulation of transcription, DNA-dependent	18	517	3.26087	1.33986	0.129744	1	0.884715	1	Bcl3; Dusp5; Jun; Mybbp1a; Crem; Sox5; Nr1d1; Rcor2; Tbx3; Runx1; Cry1; Hspa8; Sbno2; Sox7; Nrg1; Rasd1; Pspc1; Snai1;
positive regulation of protein deacetylation	1	5	0.181159	7.75404	0.123418	1	0.848967	1	Ripk3;
positive regulation of anoikis	2	7	0.362319	11.0286	0.0129922	1	0.326864	1	Mybbp1a; Sik1;
peptidyl-tyrosine dephosphorylation	7	97	1.26812	2.77937	0.013302	1	0.333231	1	Ptpn7; Dusp5; Ptpn1; Dusp1; Ptprr; Ptpn2; Ptp4a3;
nucleosome assembly	1	74	0.181159	0.524898	0.858116	1	1	1	Npm1;
phosphorylation	8	137	1.44928	2.24866	0.0269224	1	0.395389	1	Ckmt2; Ckm; Stat3; Cdkn2c; Uck2; Pik3ap1; Sphk1; Cdkn1a;
sensory perception of smell	2	240	0.362319	0.322115	0.987043	1	1	1	Olr232; Hspa8;
protein glycosylation	1	88	0.181159	0.441401	0.902017	1	1	1	B4galt1;
complement activation, classical pathway	1	39	0.181159	0.99584	0.642381	1	1	1	C3;
innate immune response	16	263	2.89855	2.34133	0.0015187	1	0.0870401	0.458163	Pglyrp1; Csf1; Npy; Hck; Fgr; Tlr2; Fes; Fcer1g; S100a8; Ptx3; Tlr6; Lyn; Tril; S100a9; Slpi; Cd14;
cytoskeleton organization	9	125	1.63043	2.7722	0.00541397	1	0.190445	1	Ccl2; Ccl3; Hck; Ccl7; Tubb6; Ccl12; Ablim1; Add2; Rhoa;
response to radiation	6	49	1.08696	4.71665	0.00162733	1	0.0919204	0.483852	Ngf; Myc; Jun; Sod2; Hspa1a; Il18;
cellular response to retinoic acid	6	73	1.08696	3.16619	0.0117695	1	0.313561	1	Myc; Ret; Ccl2; Ntrk3; Tnc; Lyn;
translational elongation	2	24	0.362319	3.21994	0.12808	1	0.87438	1	Tcea3; Eef1e1;
response to virus	5	82	0.905797	2.34971	0.0624514	1	0.634175	1	Bcl3; Ifitm1; Ddx21; Cxcl10; Myd88;
G-protein coupled purinergic nucleotide receptor signaling pathway	1	11	0.181159	3.5284	0.251614	1	1	1	P2ry14;
intracellular protein transport	3	203	0.543478	0.570287	0.901014	1	1	1	Stx7; Stx11; Ngfr;
spermatogenesis	10	358	1.81159	1.07543	0.453875	1	1	1	Aspm; Nek1; Pgam2; Birc3; Crem; Inhbb; Ncl; Hp; Fstl3; Plaur;
positive regulation of cysteine-type endopeptidase activity involved in apoptotic process	3	52	0.543478	2.22599	0.152761	1	0.971205	1	Myc; Sox7; Rhoa;
positive regulation of intrinsic apoptotic signaling pathway	3	31	0.543478	3.73344	0.0458592	1	0.539343	1	Ripk3; S100a8; S100a9;
response to oxidative stress	6	142	1.08696	1.62779	0.165623	1	1	1	Hmox1; Sod2; Jak2; Prdx5; Gpx2; Txnrd1;
NAD biosynthetic process	1	11	0.181159	3.5284	0.251614	1	1	1	Nampt;
cerebral cortex development	6	82	1.08696	2.81872	0.0199536	1	0.388804	1	Aspm; Nefm; Npy; Hif1a; Fat4; Csnk2a1;
neurogenesis	2	68	0.362319	1.13676	0.530961	1	1	1	Fat4; Nrg1;
hemopoiesis	5	79	0.905797	2.43893	0.0548652	1	0.571464	1	Sod2; Hbb; Runx1; Lyn; Add2;
cytoplasmic sequestering of transcription factor	1	9	0.181159	4.31162	0.211109	1	1	1	Nfkbia;
regulation of cell cycle	9	117	1.63043	2.96173	0.00350476	1	0.151388	0.796876	Jun; Stat3; Jund; Gadd45b; Npm1; Bop1; Srsf5; Hspa8; Cdkn1a;
myoblast fusion	1	20	0.181159	1.94142	0.409678	1	1	1	Cav3;
visual learning	3	62	0.543478	1.86702	0.218212	1	1	1	Hif1a; Cacna1c; Dcdc2;
protein polyubiquitination	2	101	0.362319	0.765378	0.742357	1	1	1	Asb2; Rnf144a;
positive regulation of proteasomal ubiquitin-dependent protein catabolic process	2	63	0.362319	1.22696	0.490195	1	1	1	Il33; Rnf144a;
arginine metabolic process	1	4	0.181159	9.68771	0.100015	1	0.755677	1	Arg1;
arginine catabolic process	1	6	0.181159	6.46385	0.146213	1	0.931592	1	Nos3;
male gonad development	5	144	0.905797	1.3381	0.320389	1	1	1	Aspm; Cyp1b1; Inhbb; Fstl3; Inhba;
regulation of acrosome reaction	1	13	0.181159	2.98599	0.290042	1	1	1	B4galt1;
seminiferous tubule development	1	20	0.181159	1.94142	0.409678	1	1	1	Inhbb;
nuclear mRNA splicing, via spliceosome	3	95	0.543478	1.21854	0.450286	1	1	1	Snrpa; Ddx39a; Pspc1;
response to toxin	9	118	1.63043	2.93664	0.00370914	1	0.154152	0.811428	Ccl3; Sdc1; Tlr2; Cyp1b1; Ephx1; Lyn; Asns; Fos; Cdkn1a;
dephosphorylation	2	82	0.362319	0.9427	0.63283	1	1	1	Pfkfb1; Inpp4b;
aromatic compound catabolic process	1	7	0.181159	5.54176	0.168416	1	1	1	Ephx1;
negative regulation of superoxide anion generation	1	4	0.181159	9.68771	0.100015	1	0.755677	1	Aatf;
autophagy	2	79	0.362319	0.978494	0.612548	1	1	1	S100a8; S100a9;
positive regulation of protein ubiquitination	4	60	0.724638	2.57019	0.0705783	1	0.657916	1	Ngf; Birc3; Npm1; Sphk1;
protein phosphorylation	13	496	2.35507	1.00886	0.527798	1	1	1	Ripk3; Nek1; Speg; Igfbp3; Ccl3; Pdk4; Map3k6; Lyn; Pdk1; Sik1; Flt1; Map2k6; Csnk2a1;
adenylate cyclase-activating G-protein coupled receptor signaling pathway	6	54	1.08696	4.28001	0.00269502	1	0.121317	0.638591	Adcy8; Gcgr; Adcy2; Adora2b; Adora2a; Ucn2;
digestion	2	28	0.362319	2.76011	0.164213	1	1	1	Npy; Ucn2;
feeding behavior	3	35	0.543478	3.30688	0.0619392	1	0.629519	1	Gal; Apln; Uck2;
negative regulation of blood pressure	5	38	0.905797	5.06972	0.00288204	1	0.127778	0.672599	Apln; Npy; Nos3; Gja5; Gch1;
long-term memory	3	36	0.543478	3.21505	0.0663171	1	0.657916	1	Adcy8; Calb1; Egr1;
response to nutrient levels	6	105	1.08696	2.20134	0.0562399	1	0.581883	1	Slc4a1; Sod2; Egr1; Il6; Serpine1; Asns;
histone lysine methylation	1	18	0.181159	2.15701	0.377714	1	1	1	Setd6;
cellular response to drug	8	97	1.44928	3.17585	0.00378842	1	0.154152	0.811428	Myc; Mt2A; Ccl2; Hif1a; Il1b; Tfrc; Egr1; Serpine1;
neuron fate specification	1	15	0.181159	2.58812	0.326501	1	1	1	Ntrk3;
response to fungicide	3	20	0.543478	5.7858	0.0143342	1	0.353808	1	Kdm6b; Hif1a; Gria3;
adenylate cyclase-modulating G-protein coupled receptor signaling pathway	2	31	0.362319	2.49309	0.192339	1	1	1	Gcgr; Adcy2;
parturition	1	12	0.181159	3.23461	0.271081	1	1	1	Fgl2;
cell differentiation	19	356	3.44203	2.05383	0.00261921	1	0.11974	0.630288	Igsf10; Fhl1; Hes6; Hck; Fgr; Hif1a; Jak2; Fes; Cav3; Nr1d1; Etv1; Bzw2; Mcl1; Tbx18; Angptl4; Osr2; Apold1; Rgs19; Rhoa;
extracellular matrix organization	4	95	0.724638	1.62338	0.234225	1	1	1	Bcl3; B4galt1; Kazald1; Egflam;
G1/S transition of mitotic cell cycle	4	57	0.724638	2.70544	0.060668	1	0.619277	1	Cdkn2c; Hspa8; Inhba; Cdkn1a;
regulation of gene expression	8	221	1.44928	1.39401	0.218735	1	1	1	Myc; Kdm6b; Eif4a1; Hif1a; Myd88; Ddx39a; Nfkbia; Ngfr;
type B pancreatic cell proliferation	2	11	0.362319	7.02187	0.0317683	1	0.452419	1	Igfbp3; Igfbp5;
ventricular septum development	2	38	0.362319	2.03396	0.259712	1	1	1	Lmo4; Gja5;
actin cytoskeleton organization	5	124	0.905797	1.55391	0.221361	1	1	1	Coro1a; Coro2b; Fmnl1; Shroom3; Rhoa;
cell-cell junction organization	1	23	0.181159	1.6883	0.454577	1	1	1	Cldn9;
cardiac muscle tissue morphogenesis	1	12	0.181159	3.23461	0.271081	1	1	1	Actc1;
fatty acid metabolic process	6	61	1.08696	3.78894	0.00497609	1	0.180445	0.949827	Acot1; Acsl1; Cryl1; Crem; Ankrd23; C3;
cell-cell adhesion	8	104	1.44928	2.96211	0.00577271	1	0.198632	1	Nrcam; Itgb2; PVR; Cd24; Icam1; Itgam; Emcn; Pdpn;
regulation of signaling	1	3	0.181159	12.9062	0.0759888	1	0.657916	1	Mvp;
regulation of cell adhesion	5	38	0.905797	5.06972	0.00288204	1	0.127778	0.672599	Ret; Icam1; Fes; Il18; Emcn;
negative regulation of cardiac muscle cell apoptotic process	4	27	0.724638	5.71037	0.00493204	1	0.180445	0.949827	Jak2; Npm1; Hspa8; Nrg1;
positive regulation of phosphatidylinositol 3-kinase cascade	6	65	1.08696	3.55581	0.00678772	1	0.208767	1	Fgr; Jak2; Pik3ap1; Il18; Nrg1; Flt1;
positive regulation of GTPase activity	10	398	1.81159	0.967351	0.588375	1	1	1	Ccl2; Ccl3; Jun; Icam1; Ect2; Ccl7; Ccl12; Rgs19; Smap2; Dnmbp;
chromatin remodeling	1	74	0.181159	0.524898	0.858116	1	1	1	Myc;
negative regulation of cell growth	7	119	1.26812	2.26558	0.0359247	1	0.502476	1	Fhl1; Enpp1; Cyp27b1; Cdkn2c; Nppb; Inhba; Cdkn1a;
cell surface receptor signaling pathway	15	188	2.71739	3.07075	0.000124835	1	0.0134828	0.0709709	Gcgr; Fcgr2b; Cd24; Fcgr2a; Tnfrsf1a; Fcgr1a; Fcer1g; Myd88; Adgre1; Mapkapk3; Clcf1; Tspan5; Pdk1; Cxcl13; Tnfrsf1b;
positive regulation of natural killer cell mediated cytotoxicity	1	26	0.181159	1.49357	0.496067	1	1	1	PVR;
transport	2	150	0.362319	0.515371	0.904581	1	1	1	G3bp1; Map6;
dendrite development	1	35	0.181159	1.10962	0.602569	1	1	1	Lst1;
toll-like receptor 4 signaling pathway	4	11	0.724638	14.0088	0.00012895	1	0.0134828	0.0709709	Pik3ap1; Nfkbia; Tril; Cd14;
positive regulation of cell differentiation	2	47	0.362319	1.64456	0.346405	1	1	1	Jak2; Jund;
somitogenesis	2	55	0.362319	1.4054	0.420567	1	1	1	Ifitm1; Tbx18;
nervous system development	11	226	1.99275	1.87372	0.0348444	1	0.492051	1	Ret; Gal; Scn3b; Hes6; Ptprr; Hbegf; Bzw2; Nrg1; Pdpn; Fos; Mag;
in utero embryonic development	12	278	2.17391	1.6616	0.060522	1	0.618862	1	Myc; Speg; Fosl1; Ednra; Ptprr; Srsf1; Sox5; Nos3; Tbx3; Runx1; Bysl; Klf2;
protein folding	3	95	0.543478	1.21854	0.450286	1	1	1	Ahsp; Hsp90aa1; Hspa8;
chaperone-mediated protein complex assembly	1	9	0.181159	4.31162	0.211109	1	1	1	Hsp90aa1;
maturation of LSU-rRNA from tricistronic rRNA transcript (SSU-rRNA, 5.8S rRNA, LSU-rRNA)	4	11	0.724638	14.0088	0.00012895	1	0.0134828	0.0709709	Gtpbp4; Rpf2; Bop1; Wdr12;
cellular response to UV-B	1	10	0.181159	3.88089	0.231628	1	1	1	Cdkn1a;
epithelial cell development	2	14	0.362319	5.51826	0.0499433	1	0.539343	1	B4galt1; Shroom3;
regulation of systemic arterial blood pressure	1	12	0.181159	3.23461	0.271081	1	1	1	Gja5;
ion transport	1	43	0.181159	0.903225	0.678212	1	1	1	Add2;
sodium ion transport	1	89	0.181159	0.436442	0.904575	1	1	1	Scn3b;
anion transport	2	19	0.362319	4.06685	0.0862546	1	0.727498	1	Slc4a1; Vdac1;
regulation of pH	1	22	0.181159	1.765	0.440003	1	1	1	Pdk4;
inorganic anion transport	1	16	0.181159	2.42647	0.344023	1	1	1	Slc4a1;
bicarbonate transport	2	22	0.362319	3.51253	0.11082	1	0.823542	1	Car4; Slc4a1;
regulation of intracellular pH	1	29	0.181159	1.33911	0.534406	1	1	1	Slc4a1;
retina development in camera-type eye	4	93	0.724638	1.65828	0.2231	1	1	1	Ret; Calb1; Nos3; Ptn;
GO:0098656	2	22	0.362319	3.51253	0.11082	1	0.823542	1	Slc4a1; Vdac1;
regulation of immune response	4	27	0.724638	5.71037	0.00493204	1	0.180445	0.949827	Gal; Fcgr2a; Fcgr1a; Fcer1g;
calcium ion transport	7	90	1.26812	2.99551	0.00902087	1	0.257382	1	Coro1a; Ccl3; Cyp27b1; Ccr5; Panx1; Cacna1c; Ccr1;
positive regulation of leukocyte chemotaxis	1	15	0.181159	2.58812	0.326501	1	1	1	Cxcl10;
regulation of catalytic activity	4	72	0.724638	2.14188	0.11768	1	0.848967	1	Fdx1; Sod2; Hif1a; Hsp90aa1;
DNA replication	2	80	0.362319	0.966264	0.619403	1	1	1	Nol8; Rbms1;
response to DNA damage stimulus	9	226	1.63043	1.53335	0.136274	1	0.926197	1	Myc; Bcl3; Nek1; Aatf; Ddx39a; Lyn; Nfatc2; Btg2; Cdkn1a;
regulation of phosphorylation	1	20	0.181159	1.94142	0.409678	1	1	1	Cd24;
cellular response to organic substance	5	41	0.905797	4.69886	0.00403733	1	0.156963	0.826225	Il1b; Icam1; Calb1; Ephx1; Egr1;
cellular response to epidermal growth factor stimulus	4	40	0.724638	3.85496	0.0197213	1	0.388804	1	Myc; Errfi1; Zfp259; Ncl;
cellular response to amino acid starvation	1	29	0.181159	1.33911	0.534406	1	1	1	Cdkn1a;
protein targeting to mitochondrion	1	19	0.181159	2.04354	0.393907	1	1	1	Timm8a1;
protein transport	2	247	0.362319	0.312987	0.988973	1	1	1	Slc15a3; Timm8a1;
transmembrane transport	6	214	1.08696	1.08015	0.483697	1	1	1	Gjb2; Abcd2; Panx1; Slc22a3; Gja5; Aspn;
phospholipase C-activating G-protein coupled receptor signaling pathway	1	59	0.181159	0.658324	0.789097	1	1	1	C5ar1;
negative regulation of tumor necrosis factor production	1	44	0.181159	0.882702	0.686595	1	1	1	Gpnmb;
GO:0038178	1	2	0.181159	19.3272	0.0513223	1	0.539343	1	C5ar1;
positive regulation of epithelial cell proliferation	7	77	1.26812	3.50119	0.00386737	1	0.154152	0.811428	Myc; C5ar1; Nr4a3; Tgfa; Il6; Tbx18; Osr2;
leukocyte migration	6	35	1.08696	6.60278	0.000256743	1	0.0246058	0.12952	C5ar1; B4galt1; Il1b; Icam1; Ccr5; Itgb7;
cell chemotaxis	6	58	1.08696	3.98488	0.0038715	1	0.154152	0.811428	Cxcl1; C5ar1; Hbegf; Cxcl14; Eng; Arhgef16;
carbohydrate metabolic process	4	120	0.724638	1.2852	0.379994	1	1	1	Gfpt2; Ugdh; Ldha; A3galt2;
negative regulation of catalytic activity	3	68	0.543478	1.70231	0.259848	1	1	1	Timp1; Angptl4; Ppp1r2;
microglial cell activation	3	16	0.543478	7.23135	0.00760366	1	0.229654	1	Jun; Tlr2; Tlr6;
toll-like receptor signaling pathway	3	18	0.543478	6.42831	0.0106615	1	0.285986	1	Tlr2; Tlr6; Mapkapk3;
MyD88-dependent toll-like receptor signaling pathway	4	16	0.724638	9.63379	0.000641234	1	0.0452994	0.238448	Hspd1; Tlr2; Myd88; Tlr6;
response to bacterial lipoprotein	2	2	0.362319	38.4631	0.000674729	1	0.0452994	0.238448	Tlr2; Tlr6;
toll-like receptor 6 signaling pathway	1	1	0.181159	38.4631	0.0259985	1	0.388804	1	Tlr6;
T-helper 1 type immune response	3	10	0.543478	11.5658	0.00182984	1	0.0953936	0.502134	Bcl3; Il18; Tlr6;
detection of diacyl bacterial lipopeptide	2	2	0.362319	38.4631	0.000674729	1	0.0452994	0.238448	Tlr2; Tlr6;
positive regulation of I-kappaB kinase/NF-kappaB cascade	9	147	1.63043	2.35734	0.0148455	1	0.365661	1	Hmox1; Il1b; Tnfrsf1a; Ect2; Myd88; Tlr6; Tnip2; Sectm1b; Rhoa;
positive regulation of JUN kinase activity	3	39	0.543478	2.9678	0.0802631	1	0.686326	1	Il1b; Il1rn; Tlr6;
positive regulation of interleukin-6 biosynthetic process	2	8	0.362319	9.65179	0.017027	1	0.388804	1	Il1b; Tlr6;
nitric oxide metabolic process	2	3	0.362319	25.6847	0.00198923	1	0.0953936	0.502134	Tlr2; Tlr6;
interleukin-1 beta secretion	1	8	0.181159	4.8499	0.190043	1	1	1	Tlr6;
regulation of cytokine secretion	3	11	0.543478	10.5153	0.00246767	1	0.114144	0.600835	Tlr2; Tlr6; Lyn;
positive regulation of NLRP3 inflammasome complex assembly	1	5	0.181159	7.75404	0.123418	1	0.848967	1	Tlr6;
microtubule-based process	1	40	0.181159	0.97095	0.651696	1	1	1	Tubb6;
axon guidance	5	140	0.905797	1.37633	0.300008	1	1	1	Nrcam; Nr4a3; Etv1; Ablim1; Ngfr;
protein localization	4	79	0.724638	1.95212	0.150057	1	0.954533	1	Nrcam; Npm1; Cav3; Akap2;
vesicle-mediated transport	2	118	0.362319	0.655121	0.815438	1	1	1	Stx7; Stx11;
lysosome localization	1	16	0.181159	2.42647	0.344023	1	1	1	Map6;
dendrite morphogenesis	2	45	0.362319	1.71764	0.327335	1	1	1	Map6; Dcdc2;
positive regulation of dendrite development	1	20	0.181159	1.94142	0.409678	1	1	1	Il1rap;
heart looping	3	56	0.543478	2.06702	0.178182	1	1	1	Hif1a; Tbx3; Eng;
central nervous system development	5	101	0.905797	1.90773	0.123164	1	0.848967	1	Nrcam; Vcan; Vsnl1; Runx1; Ngfr;
negative regulation of glucose transport	1	4	0.181159	9.68771	0.100015	1	0.755677	1	Il1b;
retina layer formation	2	22	0.362319	3.51253	0.11082	1	0.823542	1	Prom1; Calb1;
positive regulation of neuron projection development	12	138	2.17391	3.34716	0.000264301	1	0.0249939	0.131563	Ngf; Ret; Cd24; Fes; Ptn; Adamts1; Lyn; S100a9; Il6; Sphk1; Nrg1; Ngfr;
spinal cord development	3	51	0.543478	2.26963	0.146597	1	0.933027	1	Nefm; Zfp259; Ptn;
hindbrain development	1	25	0.181159	1.55329	0.4826	1	1	1	Ptn;
positive regulation of growth	1	7	0.181159	5.54176	0.168416	1	1	1	Zfp259;
retinal cone cell development	1	10	0.181159	3.88089	0.231628	1	1	1	Dio3;
response to UV	1	49	0.181159	0.792649	0.725351	1	1	1	Cdkn1a;
positive regulation of osteoblast differentiation	3	65	0.543478	1.78086	0.238875	1	1	1	Fbn2; Gdf10; Jund;
regulation of mitochondrial membrane potential	3	30	0.543478	3.85784	0.0422098	1	0.539343	1	Sod2; Spg20; Adora2a;
platelet aggregation	4	39	0.724638	3.95378	0.0181113	1	0.388804	1	Actn1; Plek; Hbb; Fermt3;
GO:0098779	9	128	1.63043	2.70723	0.00630742	1	0.198632	1	Nefm; Stom; Slc22a3; Zfp593; Mrps2; Pdk1; Trem1; Myh11; Asb2;
anatomical structure morphogenesis	1	22	0.181159	1.765	0.440003	1	1	1	Fbn2;
actin filament bundle assembly	2	34	0.362319	2.27318	0.221022	1	1	1	Actn1; Add2;
ribosome biogenesis	6	38	1.08696	6.08164	0.0004088	1	0.0333541	0.17557	Gtpbp4; Aatf; Gnl3; Bysl; Rcl1; Noa1;
protein deubiquitination	1	71	0.181159	0.547074	0.846406	1	1	1	Uck2;
negative regulation of osteoclast differentiation	4	21	0.724638	7.34112	0.00190217	1	0.0953936	0.502134	Ccl3; Inpp4b; Fstl3; Lrrc17;
cytosolic calcium ion homeostasis	3	37	0.543478	3.12818	0.0708325	1	0.657916	1	Calb1; Pvalb; Hrc;
immune system process	1	25	0.181159	1.55329	0.4826	1	1	1	Hp;
production of molecular mediator involved in inflammatory response	1	3	0.181159	12.9062	0.0759888	1	0.657916	1	Il4r;
positive regulation of chemokine secretion	3	10	0.543478	11.5658	0.00182984	1	0.0953936	0.502134	Il1rl1; Il33; Il4r;
response to reactive oxygen species	2	20	0.362319	3.86361	0.0942457	1	0.755677	1	Sod2; Serpine1;
positive regulation of epithelial cell migration	2	35	0.362319	2.20825	0.230663	1	1	1	Jun; Hif1a;
hyaluronan biosynthetic process	2	6	0.362319	12.8637	0.0094418	1	0.257382	1	Il1b; Has1;
hyaluronan catabolic process	1	7	0.181159	5.54176	0.168416	1	1	1	Cd44;
positive regulation of cell growth	8	84	1.44928	3.66729	0.00153051	1	0.0872913	0.459485	Ngf; Taf9; Nol8; Hbegf; Sphk1; Nrg1; Csnk2a1; Rhoa;
cellular response to platelet-derived growth factor stimulus	6	29	1.08696	7.9684	8.57559e-05	1	0.00959568	0.0505099	Myc; Ccl2; Errfi1; Ptn; Has1; Serpine1;
cellular response to fibroblast growth factor stimulus	4	42	0.724638	3.67144	0.023199	1	0.388804	1	Myc; Ccl2; Cd44; Serpine1;
positive regulation of cell adhesion	3	58	0.543478	1.99576	0.191301	1	1	1	Ccl2; Nrg1; Rhoa;
response to antibiotic	5	46	0.905797	4.18822	0.00664302	1	0.205151	1	Gjb2; Ccl2; Jak2; Hsp90aa1; Il6;
cartilage development	5	68	0.905797	2.83341	0.0318576	1	0.452594	1	Cd44; Hif1a; Sox5; Timp1; Col9a1;
embryonic skeletal joint morphogenesis	1	12	0.181159	3.23461	0.271081	1	1	1	Osr2;
cellular response to tumor necrosis factor	12	134	2.17391	3.44707	0.000200838	1	0.0195012	0.102651	Ccl2; Ccl3; Entpd1; Birc3; Icam1; Ccl7; Ccl12; Il18; Cyp1b1; Nos3; Il6; Klf2;
neuron migration	5	120	0.905797	1.6057	0.202759	1	1	1	Aspm; Ntrk3; Hsp90aa1; Ddit4; Dcdc2;
negative regulation of neuron projection development	5	64	0.905797	3.01047	0.025324	1	0.388804	1	Ntm; Fkbp4; Ngfr; Mag; Rhoa;
cytoplasmic microtubule organization	1	40	0.181159	0.97095	0.651696	1	1	1	Cav3;
dentate gyrus development	1	18	0.181159	2.15701	0.377714	1	1	1	Btg2;
regulation of fat cell differentiation	1	18	0.181159	2.15701	0.377714	1	1	1	Nr1d1;
neuron development	2	66	0.362319	1.1712	0.514922	1	1	1	Sod2; Runx1;
regulation of microtubule cytoskeleton organization	1	19	0.181159	2.04354	0.393907	1	1	1	Rhoa;
Fc-gamma receptor signaling pathway	2	6	0.362319	12.8637	0.0094418	1	0.257382	1	Fcgr1a; Fcer1g;
Fc-epsilon receptor signaling pathway	1	10	0.181159	3.88089	0.231628	1	1	1	Fcer1g;
positive regulation of bone resorption	1	19	0.181159	2.04354	0.393907	1	1	1	Tfrc;
regulation of sensory perception of pain	1	43	0.181159	0.903225	0.678212	1	1	1	Ccl3;
liver development	10	142	1.81159	2.71119	0.00404876	1	0.156963	0.826225	Jun; Arg1; Sod2; Ephx1; Runx1; Ptn; Dbp; Srsf5; Hp; Asns;
positive regulation of immunoglobulin production	3	10	0.543478	11.5658	0.00182984	1	0.0953936	0.502134	Clcf1; Il4r; Il13ra1;
muscle organ development	2	46	0.362319	1.6803	0.336891	1	1	1	Etv1; Nrg1;
positive regulation of autophagy	1	41	0.181159	0.947274	0.660768	1	1	1	Hif1a;
cell growth	6	48	1.08696	4.8149	0.0014596	1	0.0840631	0.442493	Il6r; Emp1; Npm1; Cav3; Acta1; Il6;
endoplasmic reticulum unfolded protein response	1	45	0.181159	0.863091	0.69476	1	1	1	Ptpn1;
regulation of protein stability	2	68	0.362319	1.13676	0.530961	1	1	1	Npm1; Hspa8;
protein destabilization	1	36	0.181159	1.0788	0.612919	1	1	1	Npm1;
cellular response to nutrient	1	10	0.181159	3.88089	0.231628	1	1	1	Hmox1;
cellular response to insulin stimulus	9	122	1.63043	2.84036	0.00462172	1	0.172383	0.907391	Myc; Ccl2; Hif1a; Enpp1; Errfi1; Egr1; Inhbb; Srsf5; Serpine1;
cellular response to oxidative stress	4	75	0.724638	2.05622	0.131157	1	0.893832	1	Gjb2; Nefm; Chchd4; Ngfr;
response to endoplasmic reticulum stress	1	80	0.181159	0.485536	0.878929	1	1	1	Ptpn1;
cellular response to vascular endothelial growth factor stimulus	1	23	0.181159	1.6883	0.454577	1	1	1	Flt1;
cellular response to glucose starvation	3	33	0.543478	3.50724	0.0536075	1	0.56085	1	Upp1; Mybbp1a; Asns;
cholesterol homeostasis	3	63	0.543478	1.83739	0.22506	1	1	1	Cd24; Cav3; Il18;
positive regulation of fat cell differentiation	1	48	0.181159	0.809159	0.718002	1	1	1	Noct;
vascular endothelial growth factor receptor signaling pathway	2	21	0.362319	3.67971	0.102439	1	0.772008	1	Ccl2; Flt1;
positive regulation of immunoglobulin secretion	2	12	0.362319	6.4372	0.0374766	1	0.510803	1	Il33; Il6;
response to electrical stimulus	7	51	1.26812	5.28575	0.00033199	1	0.0286805	0.150969	Ngf; Sod2; Egr1; Il6; Hp; Btg2; Cd14;
adipose tissue development	2	35	0.362319	2.20825	0.230663	1	1	1	Nampt; Spg20;
cellular response to antibiotic	2	25	0.362319	3.0912	0.136931	1	0.926197	1	Il1b; Egr1;
cellular response to glucose stimulus	8	86	1.44928	3.58202	0.00178078	1	0.0953936	0.502134	Kcnb1; Ccl2; Glrx; Hif1a; Slc29a1; Il1b; Icam1; Serpine1;
cellular response to interleukin-4	2	27	0.362319	2.8623	0.15501	1	0.980731	1	Coro1a; Arg1;
cellular response to peptide hormone stimulus	1	38	0.181159	1.02204	0.632818	1	1	1	Il18;
cellular response to fluid shear stress	1	17	0.181159	2.28382	0.36109	1	1	1	Tfpi2;
cellular response to laminar fluid shear stress	1	6	0.181159	6.46385	0.146213	1	0.931592	1	Klf2;
GO:1902236	3	20	0.543478	5.7858	0.0143342	1	0.353808	1	Ngf; Ptpn1; Hspa1a;
positive regulation of hepatocyte proliferation	1	7	0.181159	5.54176	0.168416	1	1	1	Ptn;
positive regulation of endothelial cell apoptotic process	1	17	0.181159	2.28382	0.36109	1	1	1	Cd248;
positive regulation of interleukin-6 secretion	4	19	0.724638	8.11347	0.00128366	1	0.076044	0.400281	Hspd1; Il1b; Il1rap; Ncl;
N-glycan processing	1	21	0.181159	1.84901	0.42504	1	1	1	Engase;
placenta development	2	49	0.362319	1.57745	0.365292	1	1	1	Serpine1; Txnrd1;
response to unfolded protein	2	25	0.362319	3.0912	0.136931	1	0.926197	1	Hspd1; Hspa1a;
response to salt stress	2	19	0.362319	4.06685	0.0862546	1	0.727498	1	Hif1a; Hsp90aa1;
regulation of protein ubiquitination	2	19	0.362319	4.06685	0.0862546	1	0.727498	1	Hspa1a; Hsp90aa1;
positive regulation of protein binding	2	68	0.362319	1.13676	0.530961	1	1	1	Ngf; Add2;
negative regulation of proteasomal ubiquitin-dependent protein catabolic process	1	20	0.181159	1.94142	0.409678	1	1	1	Taf9;
positive regulation of phosphoprotein phosphatase activity	1	14	0.181159	2.77286	0.308511	1	1	1	Jak2;
positive regulation of protein import into nucleus, translocation	4	14	0.724638	11.0091	0.00036757	1	0.030847	0.162373	Jak2; Tnfrsf1a; Hsp90aa1; Il6;
response to cocaine	3	56	0.543478	2.06702	0.178182	1	1	1	Hspd1; Hsp90aa1; Egr1;
positive regulation of cell size	3	17	0.543478	6.80623	0.009057	1	0.257382	1	Ret; Hif1a; Hsp90aa1;
GO:0061635	2	7	0.362319	11.0286	0.0129922	1	0.326864	1	Hsp90aa1; Hspa8;
GO:0061684	2	5	0.362319	15.4313	0.00640442	1	0.198632	1	Hsp90aa1; Hspa8;
GO:0061741	2	3	0.362319	25.6847	0.00198923	1	0.0953936	0.502134	Hsp90aa1; Hspa8;
positive regulation of protein serine/threonine kinase activity	2	35	0.362319	2.20825	0.230663	1	1	1	Acsl1; Rhoa;
positive regulation of protein localization at cell surface	1	14	0.181159	2.77286	0.308511	1	1	1	Nrg1;
intracellular signal transduction	17	394	3.07971	1.66051	0.0295566	1	0.429778	1	Ripk3; Adcy8; Gucy1a3; Pfkfb1; Tyrobp; Hmox1; Jak2; Dusp1; Adcy2; Ect2; Plek; Igfbp5; Lyn; Sik1; Nrg1; Asb2; Dcdc2;
heterophilic cell-cell adhesion	2	46	0.362319	1.6803	0.336891	1	1	1	Cd24; Fat4;
positive regulation of axonogenesis	1	27	0.181159	1.43827	0.509185	1	1	1	Metrn;
positive regulation of synapse assembly	5	66	0.905797	2.91926	0.0284722	1	0.417107	1	Tpbg; Ntrk3; Lrrn3; Il1rap; Thbs2;
macrophage activation involved in immune response	3	8	0.543478	14.4537	0.000887789	1	0.0566882	0.298396	Tyrobp; Il33; Sbno2;
neutrophil activation involved in immune response	2	3	0.362319	25.6847	0.00198923	1	0.0953936	0.502134	Tyrobp; Fcer1g;
regulation of osteoclast development	1	2	0.181159	19.3272	0.0513223	1	0.539343	1	Tyrobp;
embryonic limb morphogenesis	2	63	0.362319	1.22696	0.490195	1	1	1	Fbn2; Gja5;
cellular iron ion homeostasis	6	38	1.08696	6.08164	0.0004088	1	0.0333541	0.17557	Myc; Hmox1; Hif1a; Tfrc; Heph; Alas2;
phagocytosis, engulfment	4	37	0.724638	4.16744	0.0151432	1	0.372211	1	Fcgr2b; Fcgr2a; Fcgr1a; Fcer1g;
oligodendrocyte development	1	29	0.181159	1.33911	0.534406	1	1	1	Lyn;
tissue regeneration	3	34	0.543478	3.40411	0.0577018	1	0.590538	1	Igsf10; Ucn2; Serpine1;
negative regulation of viral entry into host cell	2	20	0.362319	3.86361	0.0942457	1	0.755677	1	Ifitm1; Ptx3;
actin filament severing	1	8	0.181159	4.8499	0.190043	1	1	1	Fmnl1;
barbed-end actin filament capping	1	15	0.181159	2.58812	0.326501	1	1	1	Add2;
cellular response to cadmium ion	2	18	0.362319	4.29266	0.0784825	1	0.672568	1	Hmox1; Hspa8;
regulation of podosome assembly	1	5	0.181159	7.75404	0.123418	1	0.848967	1	Hck;
GO:1990000	1	6	0.181159	6.46385	0.146213	1	0.931592	1	Ripk3;
extracellular matrix disassembly	1	14	0.181159	2.77286	0.308511	1	1	1	Eng;
tRNA processing	1	24	0.181159	1.61798	0.468773	1	1	1	Pop1;
GO:0090502	2	44	0.362319	1.75666	0.317743	1	1	1	Pop1; Rpp38;
potassium ion transport	4	66	0.724638	2.33657	0.0926958	1	0.755677	1	Kcnb1; Kcnk2; Gja5; Slc24a3;
stabilization of membrane potential	1	16	0.181159	2.42647	0.344023	1	1	1	Kcnk2;
DNA repair	2	162	0.362319	0.477198	0.926122	1	1	1	Npm1; Hspa1a;
B cell differentiation	2	55	0.362319	1.4054	0.420567	1	1	1	Clcf1; Ptpn2;
T cell differentiation in thymus	1	37	0.181159	1.04965	0.622999	1	1	1	Ripk3;
cellular response to UV	2	47	0.362319	1.64456	0.346405	1	1	1	Myc; Ptn;
mRNA transcription from RNA polymerase II promoter	2	17	0.362319	4.54502	0.0709468	1	0.657916	1	C5ar1; Stat3;
thymus development	2	57	0.362319	1.35609	0.438447	1	1	1	Ripk3; Lmo4;
protein homooligomerization	10	191	1.81159	2.01568	0.0281305	1	0.412616	1	Ripk3; Kcnb1; Hmox1; Sod2; Entpd1; Ect2; Stom; Npm1; Gch1; Angptl4;
transforming growth factor beta receptor signaling pathway	4	68	0.724638	2.26786	0.100719	1	0.759526	1	Ccl2; Jun; Eng; Fos;
respiratory gaseous exchange	1	24	0.181159	1.61798	0.468773	1	1	1	Ednra;
fructose 6-phosphate metabolic process	1	8	0.181159	4.8499	0.190043	1	1	1	Gfpt2;
UDP-N-acetylglucosamine metabolic process	2	5	0.362319	15.4313	0.00640442	1	0.198632	1	Gfpt2; Uap1;
UDP-N-acetylglucosamine biosynthetic process	2	8	0.362319	9.65179	0.017027	1	0.388804	1	Gfpt2; Uap1;
glutamine metabolic process	4	21	0.724638	7.34112	0.00190217	1	0.0953936	0.502134	Gfpt2; Ctps1; Asns; Gmps;
negative regulation of transforming growth factor beta receptor signaling pathway	1	54	0.181159	0.719269	0.759321	1	1	1	Aspn;
ciliary neurotrophic factor-mediated signaling pathway	1	5	0.181159	7.75404	0.123418	1	0.848967	1	Il6r;
maturation of SSU-rRNA	2	14	0.362319	5.51826	0.0499433	1	0.539343	1	Mphosph10; Nop14;
GO:0086100	1	3	0.181159	12.9062	0.0759888	1	0.657916	1	Ednra;
blood coagulation	2	66	0.362319	1.1712	0.514922	1	1	1	Procr; C3;
response to organic nitrogen	4	68	0.724638	2.26786	0.100719	1	0.759526	1	Il1b; Il1rn; Btg2; Cdkn1a;
drug metabolic process	1	30	0.181159	1.29449	0.546527	1	1	1	Fmo3;
positive regulation of coagulation	1	4	0.181159	9.68771	0.100015	1	0.755677	1	Serpine1;
bone development	3	63	0.543478	1.83739	0.22506	1	1	1	Mmp16; Nos3; Eng;
ossification	6	89	1.08696	2.59705	0.0285122	1	0.417173	1	Igsf10; Csf1; Mmp16; Runx1; Ptn; Fstl3;
positive regulation of cGMP biosynthetic process	2	11	0.362319	7.02187	0.0317683	1	0.452419	1	Gucy1a3; Adora2b;
negative regulation of osteoblast differentiation	4	42	0.724638	3.67144	0.023199	1	0.388804	1	Gdf10; Noct; Igfbp5; Ucma;
negative regulation of glucose import	2	15	0.362319	5.15062	0.0566579	1	0.581883	1	Myc; Enpp1;
RNA processing	1	45	0.181159	0.863091	0.69476	1	1	1	Rcl1;
positive regulation of apoptotic signaling pathway	6	39	1.08696	5.92574	0.000472632	1	0.0377752	0.198842	Myc; Jak2; Adora2a; Eef1e1; Inhbb; Ngfr;
phospholipid metabolic process	2	39	0.362319	1.98182	0.269412	1	1	1	Hmox1; Pla2g2a;
cell-matrix adhesion	3	76	0.543478	1.52314	0.316669	1	1	1	Itgb2; Itgb7; Rhoa;
cell adhesion mediated by integrin	1	13	0.181159	2.98599	0.290042	1	1	1	Icam1;
cell redox homeostasis	4	64	0.724638	2.40958	0.0849921	1	0.725134	1	Glrx; Prdx5; Il6; Txnrd1;
GO:0098869	6	69	1.08696	3.34971	0.00903502	1	0.257382	1	S100a8; Prdx5; S100a9; Hp; Gpx2; Txnrd1;
valyl-tRNA aminoacylation	1	3	0.181159	12.9062	0.0759888	1	0.657916	1	Yars;
endothelial cell activation	2	9	0.362319	8.58056	0.0215187	1	0.388804	1	Cxcl10; Apold1;
lipoprotein metabolic process	1	27	0.181159	1.43827	0.509185	1	1	1	Apold1;
regulation of endothelial cell differentiation	1	6	0.181159	6.46385	0.146213	1	0.931592	1	Apold1;
GO:1903955	2	83	0.362319	0.931343	0.639404	1	1	1	Ugcg; Nrg1;
positive regulation of cell-substrate adhesion	4	45	0.724638	3.42673	0.0290731	1	0.424322	1	Npy; Jak2; Ptn; Egflam;
positive regulation of defense response to virus by host	5	109	0.905797	1.76773	0.154696	1	0.980731	1	Pdk4; Stom; Mrps2; Trem1; Asb2;
protein palmitoylation	1	21	0.181159	1.84901	0.42504	1	1	1	Zdhhc18;
positive regulation of T cell proliferation	5	64	0.905797	3.01047	0.025324	1	0.388804	1	Coro1a; Slc4a1; Il1b; Tfrc; Il6;
regulation of calcium-mediated signaling	1	13	0.181159	2.98599	0.290042	1	1	1	Bst1;
positive regulation of monocyte chemotactic protein-1 production	1	10	0.181159	3.88089	0.231628	1	1	1	Il1b;
positive regulation of T cell migration	1	14	0.181159	2.77286	0.308511	1	1	1	Cxcl10;
intracellular receptor mediated signaling pathway	3	33	0.543478	3.50724	0.0536075	1	0.56085	1	Stat3; Nr4a3; Flt1;
regulation of Rho protein signal transduction	3	81	0.543478	1.42913	0.352361	1	1	1	Ect2; Dnmbp; Arhgef16;
endothelial cell migration	5	26	0.905797	7.40869	0.000487954	1	0.038456	0.202425	Itgb2; Cyp1b1; Nos3; Ptp4a3; Rhoa;
phagocytosis	4	43	0.724638	3.58607	0.0250685	1	0.388804	1	Coro1a; Myo1g; Hck; Irf8;
memory	5	91	0.905797	2.11735	0.0885532	1	0.74635	1	Ngf; Kcnk2; Il1b; Il1rn; Nrg1;
positive regulation of cholesterol efflux	1	14	0.181159	2.77286	0.308511	1	1	1	Nfkbia;
phospholipid scrambling	1	8	0.181159	4.8499	0.190043	1	1	1	Plscr1;
positive regulation of ATPase activity	1	30	0.181159	1.29449	0.546527	1	1	1	Ahsa2;
apolipoprotein A-I-mediated signaling pathway	1	6	0.181159	6.46385	0.146213	1	0.931592	1	Rhoa;
negative regulation of amyloid precursor protein biosynthetic process	1	6	0.181159	6.46385	0.146213	1	0.931592	1	Aatf;
cholesterol transport	1	23	0.181159	1.6883	0.454577	1	1	1	Msr1;
response to zinc ion	4	49	0.724638	3.14705	0.0381587	1	0.518296	1	Arg1; Sod2; S100a8; S100a9;
neural tube closure	4	97	0.724638	1.58991	0.245479	1	1	1	Sdc4; Adm; Lmo4; Shroom3;
embryonic placenta development	1	27	0.181159	1.43827	0.509185	1	1	1	Hif1a;
positive regulation of glial cell differentiation	1	9	0.181159	4.31162	0.211109	1	1	1	Il1b;
branching involved in labyrinthine layer morphogenesis	1	10	0.181159	3.88089	0.231628	1	1	1	Adm;
placenta blood vessel development	1	12	0.181159	3.23461	0.271081	1	1	1	Fosl1;
negative regulation of neural precursor cell proliferation	3	14	0.543478	8.26366	0.00513676	1	0.181782	0.956869	Il1b; Ccr5; Btg2;
positive regulation of DNA replication	3	44	0.543478	2.63063	0.106017	1	0.797436	1	Jun; Npm1; Il6;
cardiac muscle cell differentiation	4	33	0.724638	4.67243	0.0101755	1	0.276741	1	Kdm6b; Tbx3; Sik1; Nrg1;
response to growth hormone stimulus	2	22	0.362319	3.51253	0.11082	1	0.823542	1	Igfbp5; Hp;
negative regulation of cell death	7	84	1.26812	3.20945	0.00624087	1	0.198632	1	Myc; Wisp2; Stat3; Ntrk3; Jak2; Hspa1a; Rhoa;
cellular response to calcium ion	6	54	1.08696	4.28001	0.00269502	1	0.121317	0.638591	Adcy8; Jun; Jund; Ect2; Inhbb; Fos;
response to tumor necrosis factor	4	35	0.724638	4.40551	0.012502	1	0.326864	1	Ccl2; Jak2; Gch1; Cd14;
regulation of endocytosis	1	30	0.181159	1.29449	0.546527	1	1	1	Ptpn1;
positive regulation of receptor-mediated endocytosis	1	20	0.181159	1.94142	0.409678	1	1	1	Serpine1;
hormone-mediated signaling pathway	2	30	0.362319	2.57617	0.182888	1	1	1	Gcgr; Jak2;
negative regulation of epithelial cell migration	1	18	0.181159	2.15701	0.377714	1	1	1	Ptprr;
regulation of glucose metabolic process	4	24	0.724638	6.42386	0.00317541	1	0.139209	0.732768	Igfbp3; Pdk4; Igfbp5; Pdk1;
regulation of lipid metabolic process	2	34	0.362319	2.27318	0.221022	1	1	1	Nr1d1; Angptl4;
leptin-mediated signaling pathway	1	10	0.181159	3.88089	0.231628	1	1	1	Stat3;
adiponectin-mediated signaling pathway	1	6	0.181159	6.46385	0.146213	1	0.931592	1	Acsl1;
negative regulation of JAK-STAT cascade	1	41	0.181159	0.947274	0.660768	1	1	1	Aspn;
positive regulation of JAK-STAT cascade	3	24	0.543478	4.8219	0.0235777	1	0.388804	1	Il6r; Cyp1b1; Il6;
negative regulation of translation	3	63	0.543478	1.83739	0.22506	1	1	1	Eprs; Igfbp5; Btg2;
fatty acid biosynthetic process	1	43	0.181159	0.903225	0.678212	1	1	1	Acsl3;
steroid biosynthetic process	2	29	0.362319	2.66497	0.17351	1	1	1	Fdx1; Timp1;
androgen metabolic process	1	17	0.181159	2.28382	0.36109	1	1	1	Adm;
estrogen metabolic process	1	12	0.181159	3.23461	0.271081	1	1	1	Cyp1b1;
inner mitochondrial membrane organization	1	6	0.181159	6.46385	0.146213	1	0.931592	1	Myc;
glycolipid biosynthetic process	1	12	0.181159	3.23461	0.271081	1	1	1	Gal3st4;
negative regulation of inflammatory response	9	85	1.63043	4.07661	0.00036214	1	0.030847	0.162373	Ier3; Pglyrp1; Cd44; Ptgis; Tnfrsf1a; Adora2a; Ptpn2; Slpi; Tnfrsf1b;
regulation of cytokine production	2	13	0.362319	5.94241	0.0435424	1	0.539343	1	Cd83; Lyn;
learning	4	65	0.724638	2.37251	0.0888034	1	0.747386	1	Fosl1; Jun; Vdac1; Ptn;
regulation of synaptic plasticity	2	47	0.362319	1.64456	0.346405	1	1	1	Adora2a; Calb1;
neuromuscular process controlling balance	1	58	0.181159	0.669673	0.783452	1	1	1	Nr4a3;
JAK-STAT cascade	3	23	0.543478	5.03146	0.0210274	1	0.388804	1	Stat3; Jak2; Clcf1;
positive regulation of B cell proliferation	6	40	1.08696	5.77763	0.000543965	1	0.0420464	0.221324	Tfrc; Bst1; Clcf1; Il13ra1; Nfatc2; Cdkn1a;
positive regulation of tyrosine phosphorylation of Stat3 protein	6	31	1.08696	7.45447	0.000127186	1	0.0134828	0.0709709	Il6r; Jak2; Crlf1; Il18; Clcf1; Il6;
positive regulation of isotype switching to IgE isotypes	1	3	0.181159	12.9062	0.0759888	1	0.657916	1	Clcf1;
positive regulation of astrocyte differentiation	3	12	0.543478	9.63979	0.00322708	1	0.139908	0.736448	Il1b; Clcf1; Mag;
regulation of inflammatory response	7	61	1.26812	4.41938	0.00100075	1	0.0628763	0.330969	Jak2; Pik3ap1; Myd88; Setd6; Bst1; Lyn; Sbno2;
regulation of sequence-specific DNA binding transcription factor activity	2	12	0.362319	6.4372	0.0374766	1	0.510803	1	Hmox1; Hck;
neuronal stem cell maintenance	1	23	0.181159	1.6883	0.454577	1	1	1	Aspm;
protein peptidyl-prolyl isomerization	2	40	0.362319	1.93229	0.279109	1	1	1	Fkbp5; Fkbp4;
protein complex assembly	2	62	0.362319	1.24675	0.481778	1	1	1	Add2; Gch1;
lipid particle organization	1	15	0.181159	2.58812	0.326501	1	1	1	Spg20;
positive regulation of protein secretion	1	40	0.181159	0.97095	0.651696	1	1	1	Adora2a;
chaperone-mediated protein folding	4	45	0.724638	3.42673	0.0290731	1	0.424322	1	Fkbp5; Fkbp4; Cct6a; Hspa8;
positive regulation of Notch signaling pathway	2	36	0.362319	2.14693	0.240331	1	1	1	Stat3; Tspan5;
protein maturation	1	17	0.181159	2.28382	0.36109	1	1	1	Tspan5;
establishment of protein localization in plasma membrane	3	43	0.543478	2.69179	0.100631	1	0.759526	1	Tnfrsf1a; Cav3; Tspan5;
stem cell maintenance	3	65	0.543478	1.78086	0.238875	1	1	1	Stat3; Setd6; Tbx3;
response to retinoic acid	5	74	0.905797	2.6037	0.043475	1	0.539343	1	Gjb2; Ptges; Dusp1; Tfrc; Runx1;
somatic stem cell maintenance	1	43	0.181159	0.903225	0.678212	1	1	1	Pla2g2a;
cellular response to erythropoietin	1	5	0.181159	7.75404	0.123418	1	0.848967	1	Mt2A;
regulation of cell differentiation	4	42	0.724638	3.67144	0.023199	1	0.388804	1	Fes; Runx1; Sik1; Nrg1;
positive regulation of mitotic cell cycle	2	31	0.362319	2.49309	0.192339	1	1	1	Sphk1; Asns;
stem cell differentiation	2	34	0.362319	2.27318	0.221022	1	1	1	A2m; Setd6;
negative regulation of interleukin-6 production	2	30	0.362319	2.57617	0.182888	1	1	1	Tnfrsf1a; Klf2;
defense response to Gram-negative bacterium	5	54	0.905797	3.56786	0.0129488	1	0.326864	1	Npy; Lyz2; Adm; Lypd8; Serpine1;
hair follicle morphogenesis	4	31	0.724638	4.97378	0.00814936	1	0.244252	1	Runx1; Igfbp5; Ngfr; Snai1;
keratinization	1	15	0.181159	2.58812	0.326501	1	1	1	Tgm1;
positive regulation of translation	6	62	1.08696	3.72784	0.00539103	1	0.190208	1	Bcl3; Npm1; Cyp1b1; Il6; Rbm3; Rhoa;
trophectodermal cell differentiation	1	21	0.181159	1.84901	0.42504	1	1	1	Bysl;
hair follicle development	1	48	0.181159	0.809159	0.718002	1	1	1	Inhba;
regulation of gene expression, epigenetic	1	15	0.181159	2.58812	0.326501	1	1	1	Klf2;
skin development	1	52	0.181159	0.746928	0.746268	1	1	1	Ngfr;
proton transport	2	33	0.362319	2.34204	0.211415	1	1	1	Slc2a6; Nnt;
GO:1902600	1	68	0.181159	0.571206	0.833732	1	1	1	MGC105649;
actomyosin structure organization	1	28	0.181159	1.38692	0.521961	1	1	1	Actc1;
actin cytoskeleton reorganization	4	53	0.724638	2.90958	0.0486926	1	0.539343	1	Ptpn1; Plek; S100a9; Rhoa;
stress fiber assembly	1	16	0.181159	2.42647	0.344023	1	1	1	Rhoa;
cell motility	1	17	0.181159	2.28382	0.36109	1	1	1	Eng;
temperature homeostasis	2	23	0.362319	3.35988	0.119371	1	0.848967	1	Stat3; Gpx2;
response to gravity	3	16	0.543478	7.23135	0.00760366	1	0.229654	1	Fosl1; Myh4; Fos;
superoxide anion generation	2	11	0.362319	7.02187	0.0317683	1	0.452419	1	Sod2; Ncf1;
protein import into nucleus	3	57	0.543478	2.03076	0.184711	1	1	1	Stat3; Rasl2-9; Hspa8;
RNA secondary structure unwinding	5	42	0.905797	4.587	0.00448677	1	0.167882	0.883701	Eif4a1; Ddx21; Ddx39a; Ddx18; Ddx10;
glycosphingolipid metabolic process	1	10	0.181159	3.88089	0.231628	1	1	1	Crem;
oligosaccharide biosynthetic process	1	9	0.181159	4.31162	0.211109	1	1	1	B4galt1;
posttranscriptional regulation of gene expression	1	18	0.181159	2.15701	0.377714	1	1	1	Npm1;
positive regulation of epithelial to mesenchymal transition	1	34	0.181159	1.14224	0.591943	1	1	1	Snai1;
positive regulation of heterotypic cell-cell adhesion	2	10	0.362319	7.72336	0.0264409	1	0.388804	1	Cd44; Il1b;
monocyte chemotaxis	5	32	0.905797	6.02	0.00131389	1	0.076044	0.400281	Ccl2; Ccl3; Ccl7; Ccl12; Flt1;
lymphocyte chemotaxis	4	22	0.724638	7.00759	0.00227758	1	0.106611	0.561179	Ccl2; Ccl3; Ccl7; Ccl12;
kidney development	5	146	0.905797	1.31977	0.330641	1	1	1	Nek1; Fat4; Adamts1; Fstl3; Hspa8;
brain development	8	296	1.44928	1.04081	0.505808	1	1	1	Aspm; Acsl3; Tpm3; Ptn; Bysl; Sphk1; Nrg1; Ddit4;
skeletal muscle tissue development	5	68	0.905797	2.83341	0.0318576	1	0.452594	1	Ckmt2; Mylpf; Pdlim3; Hspa8; Rhoa;
ruffle organization	1	14	0.181159	2.77286	0.308511	1	1	1	Plek;
sensory perception of sound	5	131	0.905797	1.47088	0.255058	1	1	1	Gjb2; Sod2; Icam1; Tbx18; Dcdc2;
anterior/posterior axis specification	1	22	0.181159	1.765	0.440003	1	1	1	Tbx18;
head development	2	16	0.362319	4.82891	0.0636657	1	0.63987	1	Ednra; Osr2;
nucleic acid phosphodiester bond hydrolysis	3	68	0.543478	1.70231	0.259848	1	1	1	Enpp3; Enpp1; Exo5;
protein import into mitochondrial outer membrane	1	5	0.181159	7.75404	0.123418	1	0.848967	1	Hsp90aa1;
learning or memory	4	56	0.724638	2.75374	0.0575403	1	0.589913	1	Il1b; Calb1; Il18; Egr1;
positive regulation of transcription from RNA polymerase I promoter	1	9	0.181159	4.31162	0.211109	1	1	1	Heatr1;
steroid hormone mediated signaling pathway	3	59	0.543478	1.96194	0.19795	1	1	1	Paqr5; Nr4a3; Nr1d1;
retinoic acid receptor signaling pathway	1	19	0.181159	2.04354	0.393907	1	1	1	Crem;
lipid metabolic process	4	83	0.724638	1.85805	0.169924	1	1	1	Acot1; Thrsp; Acsl1; Il1rn;
lipid storage	2	27	0.362319	2.8623	0.15501	1	0.980731	1	Plin2; Cry1;
positive regulation of lipid catabolic process	1	6	0.181159	6.46385	0.146213	1	0.931592	1	Il1b;
methylation	2	60	0.362319	1.2883	0.46469	1	1	1	Trmt10c; Shmt2;
spindle organization	1	16	0.181159	2.42647	0.344023	1	1	1	Aspm;
regulation of attachment of spindle microtubules to kinetochore	1	8	0.181159	4.8499	0.190043	1	1	1	Ect2;
membrane protein ectodomain proteolysis	1	24	0.181159	1.61798	0.468773	1	1	1	Aph1a;
plasma membrane organization	2	16	0.362319	4.82891	0.0636657	1	0.63987	1	Cav3; Fat4;
adaptive immune response	3	69	0.543478	1.67764	0.266894	1	1	1	Jak2; Adgre1; Lyn;
myeloid progenitor cell differentiation	1	8	0.181159	4.8499	0.190043	1	1	1	Runx1;
axon regeneration	4	19	0.724638	8.11347	0.00128366	1	0.076044	0.400281	Jun; Nefm; Jak2; Vcan;
regulation of neutrophil chemotaxis	1	4	0.181159	9.68771	0.100015	1	0.755677	1	Bst1;
negative regulation of I-kappaB kinase/NF-kappaB cascade	2	41	0.362319	1.88517	0.288797	1	1	1	Il1rl1; Rhoa;
protein localization in plasma membrane	3	66	0.543478	1.75388	0.245836	1	1	1	Scn3b; Fcer1g; Cav3;
regulation of lipid biosynthetic process	1	3	0.181159	12.9062	0.0759888	1	0.657916	1	Thrsp;
positive regulation of ligase activity	1	3	0.181159	12.9062	0.0759888	1	0.657916	1	Ripk3;
ATP metabolic process	2	45	0.362319	1.71764	0.327335	1	1	1	Hspa1a; Hspa8;
triglyceride metabolic process	2	40	0.362319	1.93229	0.279109	1	1	1	Acsl1; Cav3;
RNA destabilization	1	3	0.181159	12.9062	0.0759888	1	0.657916	1	Tnfrsf1b;
L-serine transport	1	9	0.181159	4.31162	0.211109	1	1	1	Slc7a10;
platelet formation	1	20	0.181159	1.94142	0.409678	1	1	1	Actn1;
morphogenesis of embryonic epithelium	1	13	0.181159	2.98599	0.290042	1	1	1	Tbx18;
developmental growth	3	35	0.543478	3.30688	0.0619392	1	0.629519	1	Aspm; Il6r; Adm;
negative regulation of protein phosphorylation	5	76	0.905797	2.53519	0.0478432	1	0.539343	1	Igfbp3; Xdh; Ntrk3; Lyn; Ctdspl;
response to ionizing radiation	3	65	0.543478	1.78086	0.238875	1	1	1	Nek1; Icam1; Ccr5;
response to caffeine	4	22	0.724638	7.00759	0.00227758	1	0.106611	0.561179	Entpd1; Adora2a; Dhodh; Il6;
protein complex localization	1	4	0.181159	9.68771	0.100015	1	0.755677	1	Fkbp4;
response to vitamin A	2	40	0.362319	1.93229	0.279109	1	1	1	Arg1; Cd44;
positive regulation of neuron differentiation	7	102	1.26812	2.64314	0.0171409	1	0.388804	1	Ngf; Ccr5; Ect2; Hspa1a; Il6; Ngfr; Rhoa;
cellular response to hyperoxia	2	10	0.362319	7.72336	0.0264409	1	0.388804	1	Egr1; Txnrd1;
regulation of cellular response to hypoxia	1	4	0.181159	9.68771	0.100015	1	0.755677	1	Hif1a;
cellular protein modification process	1	26	0.181159	1.49357	0.496067	1	1	1	Uba7;
cellular response to interleukin-6	5	28	0.905797	6.87969	0.00069847	1	0.0466268	0.245435	Ccl2; Ptgis; Icam1; Serpina3n; Sbno2;
immune response-regulating cell surface receptor signaling pathway	1	4	0.181159	9.68771	0.100015	1	0.755677	1	Lyn;
negative regulation of B cell proliferation	3	18	0.543478	6.42831	0.0106615	1	0.285986	1	Fcgr2b; Cd24; Lyn;
negative regulation of T cell proliferation	3	40	0.543478	2.89362	0.0851719	1	0.725134	1	Sdc4; Pla2g2a; Gpnmb;
patterning of blood vessels	3	36	0.543478	3.21505	0.0663171	1	0.657916	1	Ednra; Flt1; Eng;
mammary gland development	2	39	0.362319	1.98182	0.269412	1	1	1	B4galt1; Tbx3;
regulation of protein localization	1	66	0.181159	0.588513	0.824708	1	1	1	Rsl1d1;
endothelial cell differentiation	2	10	0.362319	7.72336	0.0264409	1	0.388804	1	Kdm6b; Ptn;
negative regulation of endothelial cell differentiation	1	7	0.181159	5.54176	0.168416	1	1	1	Xdh;
negative regulation of Notch signaling pathway	1	29	0.181159	1.33911	0.534406	1	1	1	Nfkbia;
venous blood vessel morphogenesis	1	8	0.181159	4.8499	0.190043	1	1	1	Eng;
sensory perception of pain	5	79	0.905797	2.43893	0.0548652	1	0.571464	1	Ngf; Scn3b; Ednra; Il1rn; Ngfr;
cellular response to heat	7	43	1.26812	6.26892	0.000110541	1	0.0121379	0.0638915	Hmox1; Cxcl10; Hspa1a; Nos3; Lyn; Hspa8; Cdkn1a;
positive regulation of insulin secretion involved in cellular response to glucose stimulus	2	34	0.362319	2.27318	0.221022	1	1	1	Hif1a; Vsnl1;
response to pain	2	22	0.362319	3.51253	0.11082	1	0.823542	1	Ret; Gch1;
detection of mechanical stimulus involved in sensory perception of pain	1	18	0.181159	2.15701	0.377714	1	1	1	Il18;
protein homotetramerization	3	74	0.543478	1.5643	0.302394	1	1	1	Sod2; A2m; Shmt2;
calcium ion transmembrane transport	3	111	0.543478	1.04291	0.553996	1	1	1	Panx1; Cacna1c; Slc24a3;
negative regulation of reactive oxygen species metabolic process	4	27	0.724638	5.71037	0.00493204	1	0.180445	0.949827	Birc3; Hif1a; Aatf; Vdac1;
positive regulation of MAPK cascade	6	112	1.08696	2.06377	0.0721561	1	0.657916	1	Igfbp3; Il6r; Il6; Flt1; Tnfrsf1b; Ngfr;
cell morphogenesis	7	80	1.26812	3.36991	0.00478099	1	0.177198	0.932738	Lst1; Ect2; Shroom3; Nrg1; Pdpn; Klf2; Rhoa;
homeostasis of number of cells within a tissue	2	36	0.362319	2.14693	0.240331	1	1	1	Coro1a; Csf1;
camera-type eye development	2	78	0.362319	0.991037	0.6056	1	1	1	Fbn2; Cacna1c;
GO:0044829	2	8	0.362319	9.65179	0.017027	1	0.388804	1	Stom; Hspa8;
GO:1902017	1	40	0.181159	0.97095	0.651696	1	1	1	Dcdc2;
GO:0090503	1	23	0.181159	1.6883	0.454577	1	1	1	Noct;
epidermal growth factor receptor signaling pathway	3	42	0.543478	2.75587	0.0953595	1	0.755677	1	Fes; Tgfa; Hbegf;
organ development	2	18	0.362319	4.29266	0.0784825	1	0.672568	1	Car4; Nrg1;
response to metal ion	1	29	0.181159	1.33911	0.534406	1	1	1	Nos3;
I-kappaB kinase/NF-kappaB cascade	3	32	0.543478	3.6168	0.0496592	1	0.539343	1	Ripk3; Bcl3; Tnip2;
negative regulation of toll-like receptor signaling pathway	1	12	0.181159	3.23461	0.271081	1	1	1	Pik3ap1;
fatty acid beta-oxidation using acyl-CoA dehydrogenase	1	19	0.181159	2.04354	0.393907	1	1	1	Acad10;
response to alkaloid	4	14	0.724638	11.0091	0.00036757	1	0.030847	0.162373	Myc; Hif1a; Tnfrsf1a; Adora2a;
phospholipid transport	1	22	0.181159	1.765	0.440003	1	1	1	Plscr1;
positive regulation of neuron apoptotic process	7	72	1.26812	3.74429	0.00264637	1	0.120513	0.634356	Ccl3; Jun; Il1b; Tnfrsf1a; Il18; Egr1; Rhoa;
GO:1904707	1	15	0.181159	2.58812	0.326501	1	1	1	Jak2;
positive regulation of reactive oxygen species metabolic process	4	32	0.724638	4.8184	0.00912586	1	0.257382	1	Ripk3; Xdh; Cyp1b1; Cdkn1a;
response to protozoan	1	3	0.181159	12.9062	0.0759888	1	0.657916	1	Ier3;
negative regulation of systemic arterial blood pressure	2	13	0.362319	5.94241	0.0435424	1	0.539343	1	Ier3; Nppb;
regulation of DNA repair	1	3	0.181159	12.9062	0.0759888	1	0.657916	1	Ier3;
mitotic cell cycle G2/M transition DNA damage checkpoint	1	19	0.181159	2.04354	0.393907	1	1	1	Ier3;
DNA damage response, signal transduction resulting in induction of apoptosis	7	52	1.26812	5.18412	0.000375149	1	0.0312598	0.164546	Myc; Ier3; Hmox1; Sod2; Tnfrsf1a; Mcl1; Tnfrsf1b;
positive regulation of protein catabolic process	3	59	0.543478	1.96194	0.19795	1	1	1	Ier3; Rilp; Csnk2a1;
negative regulation of glycolysis	4	12	0.724638	12.8424	0.000189454	1	0.0185491	0.0976392	Ier3; Actn3; Stat3; Ddit4;
regulation of nucleocytoplasmic transport	2	6	0.362319	12.8637	0.0094418	1	0.257382	1	Ier3; Inpp4b;
GO:1901029	2	8	0.362319	9.65179	0.017027	1	0.388804	1	Ier3; Hspa1a;
regulation of reactive oxygen species metabolic process	4	26	0.724638	5.92991	0.00428821	1	0.161592	0.850588	Ripk3; Ier3; Cyp1b1; Ngfr;
regulation of response to DNA damage stimulus	2	9	0.362319	8.58056	0.0215187	1	0.388804	1	Ier3; Mcl1;
clathrin coat assembly	1	14	0.181159	2.77286	0.308511	1	1	1	Nsg1;
G2/M transition of mitotic cell cycle	1	37	0.181159	1.04965	0.622999	1	1	1	Cdkn1a;
inner ear morphogenesis	1	71	0.181159	0.547074	0.846406	1	1	1	Nr4a3;
photoreceptor cell maintenance	1	40	0.181159	0.97095	0.651696	1	1	1	Prom1;
inner ear receptor stereocilium organization	2	25	0.362319	3.0912	0.136931	1	0.926197	1	Sdc4; Fat4;
positive regulation of telomere maintenance via telomerase	1	32	0.181159	1.21361	0.569833	1	1	1	Cct6a;
positive regulation of telomerase activity	2	30	0.362319	2.57617	0.182888	1	1	1	Myc; Parm1;
response to lead ion	3	37	0.543478	3.12818	0.0708325	1	0.657916	1	Nos3; Hp; Alas2;
positive regulation of cell death	7	53	1.26812	5.08633	0.000422682	1	0.0342489	0.18028	Kcnk2; Il1b; Hbb; Egr1; Hp; Txnrd1; Cdkn1a;
neuron differentiation	7	160	1.26812	1.68506	0.124446	1	0.855041	1	Ret; Ptprr; Hspa1a; Runx1; Vgf; Btg2; Ddit4;
cellular response to ethanol	2	24	0.362319	3.21994	0.12808	1	0.87438	1	Sod2; Ccl7;
cellular response to hypoxia	12	133	2.17391	3.47298	0.000187179	1	0.0185491	0.0976392	Hmox1; Hif1a; Ptgis; Kcnk2; Slc29a1; Icam1; Npm1; Egr1; Ptn; Ucn2; Serpine1; Flt1;
T cell differentiation involved in immune response	1	4	0.181159	9.68771	0.100015	1	0.755677	1	Fcer1g;
cell projection organization	1	27	0.181159	1.43827	0.509185	1	1	1	Plek;
positive regulation of myoblast differentiation	1	24	0.181159	1.61798	0.468773	1	1	1	Igfbp3;
retina homeostasis	1	33	0.181159	1.17685	0.581034	1	1	1	Lyz2;
sarcomere organization	3	31	0.543478	3.73344	0.0458592	1	0.539343	1	Actn1; Ldb3; Krt19;
response to calcium ion	6	85	1.08696	2.71925	0.0233723	1	0.388804	1	Ptges; Cyp27b1; Dusp1; Sdc1; Nppb; Il6;
peptidoglycan catabolic process	1	6	0.181159	6.46385	0.146213	1	0.931592	1	Pglyrp1;
branching involved in ureteric bud morphogenesis	3	48	0.543478	2.41145	0.128626	1	0.877598	1	Myc; Cd44; Fat4;
odontogenesis of dentin-containing tooth	2	64	0.362319	1.20779	0.498525	1	1	1	Adm; Tnc;
GO:0090630	4	70	0.724638	2.20307	0.10905	1	0.819725	1	Ntrk3; Ect2; Cxcl13; Arhgef16;
collagen metabolic process	1	10	0.181159	3.88089	0.231628	1	1	1	Hif1a;
branching involved in prostate gland morphogenesis	1	7	0.181159	5.54176	0.168416	1	1	1	Cd44;
regulation of DNA damage checkpoint	2	8	0.362319	9.65179	0.017027	1	0.388804	1	Nek1; Cry1;
peptidyl-serine phosphorylation	2	149	0.362319	0.51883	0.902543	1	1	1	Mapkapk3; Pdk1;
mitochondrion organization	2	69	0.362319	1.12028	0.538843	1	1	1	Sod2; Rab32;
skeletal muscle tissue regeneration	3	25	0.543478	4.6291	0.0262878	1	0.388804	1	Ifrd1; Eno3; Plaur;
lung alveolus development	3	51	0.543478	2.26963	0.146597	1	0.933027	1	Errfi1; Igfbp5; Pdpn;
skeletal muscle fiber development	2	27	0.362319	2.8623	0.15501	1	0.980731	1	Actn1; Acta1;
calcium ion homeostasis	3	28	0.543478	4.13331	0.0353713	1	0.496508	1	Adm; Cyp27b1; Hrc;
regulation of ryanodine-sensitive calcium-release channel activity	1	12	0.181159	3.23461	0.271081	1	1	1	Hrc;
blood vessel development	4	69	0.724638	2.23499	0.104846	1	0.789641	1	Hif1a; Tbx3; Sphk1; Gja5;
signal transduction by phosphorylation	2	54	0.362319	1.43142	0.411518	1	1	1	Nek1; Flt1;
protein autophosphorylation	12	179	2.17391	2.58054	0.00259008	1	0.11887	0.625712	Ripk3; Hck; Ntrk3; Fgr; Jak2; Fes; Mapkapk3; Lyn; Hspa8; Sik1; Flt1; Csnk2a1;
positive regulation of p38MAPK cascade	2	17	0.362319	4.54502	0.0709468	1	0.657916	1	Xdh; Gadd45b;
positive regulation of sequence-specific DNA binding transcription factor activity	8	104	1.44928	2.96211	0.00577271	1	0.198632	1	Ngf; Fosl1; Ifrd1; Jak2; Il1b; Il6; Cytl1; Pprc1;
protein dephosphorylation	6	111	1.08696	2.08236	0.0697393	1	0.657916	1	Ptpn7; Ptpn1; Dusp1; Ptprr; Ptpn2; Ctdspl;
endosome to lysosome transport	2	40	0.362319	1.93229	0.279109	1	1	1	Stx7; Rilp;
negative regulation of TOR signaling cascade	2	30	0.362319	2.57617	0.182888	1	1	1	Hif1a; Ddit4;
muscle cell homeostasis	3	19	0.543478	6.09016	0.0124198	1	0.326864	1	Hif1a; Cav3; Il6;
positive regulation of skeletal muscle tissue growth	1	6	0.181159	6.46385	0.146213	1	0.931592	1	Actn3;
negative regulation of protein kinase B signaling cascade	1	39	0.181159	0.99584	0.642381	1	1	1	Xdh;
negative regulation of translation involved in gene silencing by miRNA	1	12	0.181159	3.23461	0.271081	1	1	1	Stat3;
surfactant homeostasis	1	13	0.181159	2.98599	0.290042	1	1	1	Napsa;
lipid homeostasis	1	41	0.181159	0.947274	0.660768	1	1	1	Acad10;
vesicle fusion	1	51	0.181159	0.761571	0.739478	1	1	1	Stx7;
positive regulation of protein targeting to membrane	3	28	0.543478	4.13331	0.0353713	1	0.496508	1	Kcnb1; Ccl2; Stom;
positive regulation of natural killer cell mediated cytotoxicity directed against tumor cell target	1	9	0.181159	4.31162	0.211109	1	1	1	PVR;
positive regulation of cytokine secretion	5	34	0.905797	5.66598	0.00173968	1	0.0953936	0.502134	Fgr; Tlr2; Panx1; RGD1561778; Cd14;
T cell mediated cytotoxicity	1	13	0.181159	2.98599	0.290042	1	1	1	Stx11;
activated T cell proliferation	2	11	0.362319	7.02187	0.0317683	1	0.452419	1	Itgb2; Itgam;
organ regeneration	7	89	1.26812	3.02917	0.00850418	1	0.253593	1	C5ar1; Pfkfb1; Ccl2; Adm; Nr4a3; Hp; Cdkn1a;
positive regulation of epidermal growth factor receptor signaling pathway	1	16	0.181159	2.42647	0.344023	1	1	1	Plaur;
digestive tract morphogenesis	2	19	0.362319	4.06685	0.0862546	1	0.727498	1	Hif1a; Il18;
positive regulation of developmental growth	1	6	0.181159	6.46385	0.146213	1	0.931592	1	C3;
GO:1903899	1	4	0.181159	9.68771	0.100015	1	0.755677	1	Ptpn2;
very long-chain fatty acid biosynthetic process	1	14	0.181159	2.77286	0.308511	1	1	1	Elovl6;
positive regulation of phosphatidylinositol 3-kinase activity	3	28	0.543478	4.13331	0.0353713	1	0.496508	1	Fgr; Lyn; Flt1;
Ras protein signal transduction	4	57	0.724638	2.70544	0.060668	1	0.619277	1	Ngf; Jun; Ntrk3; Cdkn1a;
GO:0098792	5	90	0.905797	2.14087	0.0854097	1	0.726631	1	Pdk4; Stom; Mrps2; Trem1; Asb2;
peptidyl-tyrosine phosphorylation	8	113	1.44928	2.72621	0.00938183	1	0.257382	1	Ret; Hck; Ntrk3; Fgr; Jak2; Fes; Lyn; Flt1;
ephrin receptor signaling pathway	1	37	0.181159	1.04965	0.622999	1	1	1	Ntrk3;
rRNA base methylation	1	4	0.181159	9.68771	0.100015	1	0.755677	1	Nop2;
nuclear-transcribed mRNA catabolic process	1	16	0.181159	2.42647	0.344023	1	1	1	Mrto4;
GO:1901224	2	17	0.362319	4.54502	0.0709468	1	0.657916	1	Glrx; Tlr2;
activation of MAPKK activity	6	51	1.08696	4.53172	0.00200627	1	0.0958196	0.504377	Ngf; Ntrk3; Jak2; Gadd45b; Map3k6; Flt1;
neuromuscular synaptic transmission	1	31	0.181159	1.25275	0.558334	1	1	1	Cd24;
response to nutrient	8	132	1.44928	2.33383	0.0221494	1	0.388804	1	Glrx; Acsl3; A2m; Acsl1; Il1b; Tfrc; Cyp1b1; Ldha;
adult walking behavior	1	42	0.181159	0.924726	0.669605	1	1	1	Cacna1c;
activation of cysteine-type endopeptidase activity involved in apoptotic process	8	71	1.44928	4.33868	0.000500924	1	0.0389759	0.205162	Myc; Ret; Hspd1; Xdh; Jak2; S100a8; S100a9; Ngfr;
negative regulation of cell adhesion mediated by integrin	2	6	0.362319	12.8637	0.0094418	1	0.257382	1	Cyp1b1; Serpine1;
sphingosine biosynthetic process	1	8	0.181159	4.8499	0.190043	1	1	1	Sphk1;
negative regulation of protein kinase activity	5	100	0.905797	1.92681	0.119453	1	0.848967	1	Gadd45b; Adora2a; Cav3; Il6; Aspn;
proteasomal protein catabolic process	1	9	0.181159	4.31162	0.211109	1	1	1	Nr1d1;
regulation of growth	2	35	0.362319	2.20825	0.230663	1	1	1	Igfbp3; Igfbp5;
Toll signaling pathway	1	6	0.181159	6.46385	0.146213	1	0.931592	1	Myd88;
regulation of proteolysis	1	22	0.181159	1.765	0.440003	1	1	1	Plaur;
tumor necrosis factor-mediated signaling pathway	4	40	0.724638	3.85496	0.0197213	1	0.388804	1	Jak2; Tnfrsf1a; Tnfrsf1b; Ngfr;
regulation of apoptotic process	12	164	2.17391	2.81655	0.00123919	1	0.0742817	0.391005	Myc; Bcl3; Gdf10; Birc3; Ptgis; Tnfrsf1a; Egr1; Inhbb; Il6; Inhba; Rsl1d1; Tnfrsf1b;
peptidyl-diphthamide biosynthetic process from peptidyl-histidine	1	5	0.181159	7.75404	0.123418	1	0.848967	1	Dph1;
negative regulation of angiogenesis	5	64	0.905797	3.01047	0.025324	1	0.388804	1	Ccl2; Thbs2; Cxcl10; Ptn; Ngfr;
ubiquinone biosynthetic process	1	14	0.181159	2.77286	0.308511	1	1	1	Coq10b;
response to X-ray	3	31	0.543478	3.73344	0.0458592	1	0.539343	1	Hif1a; Hp; Cdkn1a;
positive regulation of fibroblast proliferation	7	68	1.26812	3.96451	0.00190319	1	0.0953936	0.502134	Myc; Jun; Sphk1; Serpine1; Flt1; Cdkn1a; Ngfr;
chromosome organization	1	30	0.181159	1.29449	0.546527	1	1	1	Myc;
DNA biosynthetic process	1	26	0.181159	1.49357	0.496067	1	1	1	Mybbp1a;
protein tetramerization	2	45	0.362319	1.71764	0.327335	1	1	1	Txnrd1; Shmt2;
cellular calcium ion homeostasis	6	95	1.08696	2.43304	0.0375311	1	0.510954	1	Ccl2; Ccl3; Cacna1c; Inpp4b; Ccr1; Slc24a3;
positive regulation of calcium ion transport	3	31	0.543478	3.73344	0.0458592	1	0.539343	1	Ccl3; Ednra; Ccr1;
endocytosis	2	127	0.362319	0.608699	0.846115	1	1	1	Cav3; Ncl;
negative regulation of cell cycle	4	40	0.724638	3.85496	0.0197213	1	0.388804	1	Ngf; Inhba; Ngfr; Snai1;
signal transduction by p53 class mediator resulting in induction of apoptosis	1	28	0.181159	1.38692	0.521961	1	1	1	Mybbp1a;
intrinsic apoptotic signaling pathway	1	23	0.181159	1.6883	0.454577	1	1	1	Plscr1;
GO:1901216	2	30	0.362319	2.57617	0.182888	1	1	1	Ddit4; Ngfr;
gastrulation with mouth forming second	1	27	0.181159	1.43827	0.509185	1	1	1	Ugdh;
positive regulation of myelination	3	13	0.543478	8.89884	0.00411479	1	0.156963	0.826225	Nrg1; Ngfr; Mag;
central nervous system myelin formation	1	3	0.181159	12.9062	0.0759888	1	0.657916	1	Tlr2;
positive regulation of oligodendrocyte differentiation	1	20	0.181159	1.94142	0.409678	1	1	1	Tlr2;
positive regulation of gastrulation	1	8	0.181159	4.8499	0.190043	1	1	1	Osr2;
actin filament organization	8	76	1.44928	4.05327	0.0007929	1	0.0523359	0.275486	Actn1; Coro1a; Tmod4; Tpm3; Cav3; Pdlim3; Rnd1; Akap2;
positive regulation of peptidyl-tyrosine phosphorylation	10	101	1.81159	3.81166	0.000300248	1	0.0276642	0.145619	Il6r; Cd24; Cd44; Jak2; Icam1; Tgfa; Hbegf; Lyn; Il6; Nrg1;
negative regulation of neurogenesis	2	24	0.362319	3.21994	0.12808	1	0.87438	1	Cd24; Il1b;
positive regulation of T cell chemotaxis	1	10	0.181159	3.88089	0.231628	1	1	1	Cxcl13;
positive regulation of actin cytoskeleton reorganization	3	17	0.543478	6.80623	0.009057	1	0.257382	1	Hck; Ntrk3; Fes;
lipid catabolic process	2	71	0.362319	1.08873	0.554332	1	1	1	Pla2g7; Pla2g2a;
arachidonic acid secretion	1	27	0.181159	1.43827	0.509185	1	1	1	Pla2g2a;
cellular zinc ion homeostasis	2	18	0.362319	4.29266	0.0784825	1	0.672568	1	Mt2A; Slc39a14;
zinc ion transmembrane transport	1	18	0.181159	2.15701	0.377714	1	1	1	Slc39a14;
zinc ion import	1	7	0.181159	5.54176	0.168416	1	1	1	Slc39a14;
regulation of ion transmembrane transport	3	100	0.543478	1.15762	0.48386	1	1	1	Kcnb1; Stom; Cacna1c;
phosphatidylinositol metabolic process	1	20	0.181159	1.94142	0.409678	1	1	1	Plek;
epithelial cell differentiation	1	76	0.181159	0.511087	0.865423	1	1	1	Vdac1;
positive regulation of protein sumoylation	1	13	0.181159	2.98599	0.290042	1	1	1	Gnl3;
mesoderm development	1	24	0.181159	1.61798	0.468773	1	1	1	Snai1;
positive regulation of pathway-restricted SMAD protein phosphorylation	4	47	0.724638	3.28094	0.0334354	1	0.472723	1	Gdf10; Inhbb; Inhba; Eng;
BMP signaling pathway	2	73	0.362319	1.05891	0.569449	1	1	1	Gdf10; Egr1;
regulation of MAPK cascade	5	58	0.905797	3.32184	0.0172515	1	0.388804	1	Gdf10; Cd24; Pik3ap1; Inhbb; Inhba;
cell development	3	56	0.543478	2.06702	0.178182	1	1	1	Gdf10; Inhbb; Inhba;
SMAD protein signal transduction	5	63	0.905797	3.05825	0.0238375	1	0.388804	1	Gdf10; Jun; Inhbb; Inhba; Fos;
regulation of centrosome duplication	1	17	0.181159	2.28382	0.36109	1	1	1	Npm1;
positive regulation of cell-matrix adhesion	1	25	0.181159	1.55329	0.4826	1	1	1	Csf1;
negative regulation of cell migration	8	103	1.44928	2.99087	0.00544915	1	0.19111	1	Gtpbp4; Ccr5; Il1rn; Cyp1b1; Ptn; Igfbp5; Serpine1; Eng;
substrate adhesion-dependent cell spreading	2	40	0.362319	1.93229	0.279109	1	1	1	Itgb7; Fermt3;
positive regulation of stress fiber assembly	2	46	0.362319	1.6803	0.336891	1	1	1	Sdc4; Rhoa;
regulation of sodium ion transport	2	24	0.362319	3.21994	0.12808	1	0.87438	1	Nos3; Sik1;
adult behavior	1	35	0.181159	1.10962	0.602569	1	1	1	Nr4a3;
regulation of peptidyl-serine phosphorylation	1	7	0.181159	5.54176	0.168416	1	1	1	Hrc;
positive regulation of multicellular organism growth	2	40	0.362319	1.93229	0.279109	1	1	1	Csf1; Dio3;
clustering of voltage-gated sodium channels	1	6	0.181159	6.46385	0.146213	1	0.931592	1	Nrcam;
cardiac conduction	3	9	0.543478	12.8495	0.00130602	1	0.076044	0.400281	Scn3b; Cacna1c; Gja5;
cellular response to electrical stimulus	1	17	0.181159	2.28382	0.36109	1	1	1	Hif1a;
protein ubiquitination involved in ubiquitin-dependent protein catabolic process	2	121	0.362319	0.63888	0.826226	1	1	1	Asb2; Rnf144a;
tRNA methylation	2	23	0.362319	3.35988	0.119371	1	0.848967	1	Trmt6; Trmt61a;
spindle assembly involved in mitosis	2	37	0.362319	2.08892	0.250016	1	1	1	Birc3; Rhoa;
pseudouridine synthesis	1	6	0.181159	6.46385	0.146213	1	0.931592	1	Pus7;
cellular senescence	2	20	0.362319	3.86361	0.0942457	1	0.755677	1	Tbx3; Cdkn1a;
anoikis	1	6	0.181159	6.46385	0.146213	1	0.931592	1	Sik1;
one-carbon metabolic process	2	30	0.362319	2.57617	0.182888	1	1	1	Car4; Shmt2;
heart morphogenesis	2	56	0.362319	1.3803	0.429544	1	1	1	Tbx3; Fat4;
positive regulation of peroxisome proliferator activated receptor signaling pathway	1	7	0.181159	5.54176	0.168416	1	1	1	Ptgis;
positive regulation of osteoclast differentiation	4	22	0.724638	7.00759	0.00227758	1	0.106611	0.561179	Csf1; Ccl3; Ccr1; Fos;
embryonic skeletal system morphogenesis	1	56	0.181159	0.693585	0.771705	1	1	1	Osr2;
positive regulation of bone mineralization involved in bone maturation	1	2	0.181159	19.3272	0.0513223	1	0.539343	1	Actn3;
skeletal muscle contraction	4	28	0.724638	5.5065	0.00563764	1	0.195966	1	Tnni2; Tnnc2; Hsp90aa1; Tnnt3;
cellular hyperosmotic response	1	8	0.181159	4.8499	0.190043	1	1	1	Errfi1;
activation of MAPK activity	6	78	1.08696	2.96325	0.0159477	1	0.388804	1	Map2k3; Ntrk3; Il1b; Tgfa; Nrg1; Map2k6;
positive regulation of macrophage chemotaxis	3	14	0.543478	8.26366	0.00513676	1	0.181782	0.956869	C5ar1; Csf1; Ccl2;
macrophage chemotaxis	2	12	0.362319	6.4372	0.0374766	1	0.510803	1	Ccl2; Ccl3;
positive regulation of release of cytochrome c from mitochondria	1	31	0.181159	1.25275	0.558334	1	1	1	Plaur;
protein kinase B signaling cascade	3	37	0.543478	3.12818	0.0708325	1	0.657916	1	Ccl2; Ccl3; Il1b;
chaperone mediated protein folding requiring cofactor	3	12	0.543478	9.63979	0.00322708	1	0.139908	0.736448	Hspd1; Hsph1; Hspa8;
negative regulation of inclusion body assembly	1	10	0.181159	3.88089	0.231628	1	1	1	Hspa1a;
regulation of cyclin-dependent protein kinase activity	3	17	0.543478	6.80623	0.009057	1	0.257382	1	Gtpbp4; Cdkn2c; Cdkn1a;
release of cytochrome c from mitochondria	2	24	0.362319	3.21994	0.12808	1	0.87438	1	Jun; Sod2;
negative regulation of cysteine-type endopeptidase activity involved in apoptotic process	5	70	0.905797	2.75247	0.0354845	1	0.496909	1	Cd44; Adora2a; Prdx5; Il6; Csnk2a1;
Sertoli cell development	1	19	0.181159	2.04354	0.393907	1	1	1	Sdc1;
ventricular trabecula myocardium morphogenesis	2	17	0.362319	4.54502	0.0709468	1	0.657916	1	Nrg1; Eng;
induction of apoptosis by granzyme	1	5	0.181159	7.75404	0.123418	1	0.848967	1	Srgn;
neuron projection development	8	141	1.44928	2.18488	0.0312222	1	0.452419	1	Ngf; Npy; Cd24; Cd44; Tnc; Lyn; Il6; Btg2;
positive regulation of isotype switching	1	6	0.181159	6.46385	0.146213	1	0.931592	1	Tfrc;
natural killer cell mediated cytotoxicity	1	13	0.181159	2.98599	0.290042	1	1	1	Stx11;
neutrophil degranulation	2	9	0.362319	8.58056	0.0215187	1	0.388804	1	Myo1f; Stx11;
cytotoxic T cell degranulation	1	2	0.181159	19.3272	0.0513223	1	0.539343	1	Stx11;
natural killer cell degranulation	2	6	0.362319	12.8637	0.0094418	1	0.257382	1	Coro1a; Stx11;
membrane fusion	2	34	0.362319	2.27318	0.221022	1	1	1	Stx7; Stx11;
positive regulation of mesenchymal cell proliferation	2	35	0.362319	2.20825	0.230663	1	1	1	Myc; Tbx18;
receptor-mediated endocytosis	8	99	1.44928	3.1117	0.00429114	1	0.161592	0.850588	Prg4; Enpp3; Fcgr2b; Enpp1; Fcgr1a; Fcrl2; Cd14; Msr1;
dorsal/ventral axis specification	1	12	0.181159	3.23461	0.271081	1	1	1	Rgs19;
anterior/posterior pattern specification	2	112	0.362319	0.690213	0.792054	1	1	1	Ifitm1; Btg2;
thalamus development	1	15	0.181159	2.58812	0.326501	1	1	1	Ptn;
cerebral cortex cell migration	1	13	0.181159	2.98599	0.290042	1	1	1	Rhoa;
forebrain radial glial cell differentiation	1	6	0.181159	6.46385	0.146213	1	0.931592	1	Rhoa;
forebrain development	2	93	0.362319	0.83121	0.70011	1	1	1	Ccr5; Hspa8;
limb morphogenesis	2	28	0.362319	2.76011	0.164213	1	1	1	Fbn2; Tbx3;
embryonic forelimb morphogenesis	3	35	0.543478	3.30688	0.0619392	1	0.629519	1	Cacna1c; Tbx3; Osr2;
embryonic hindlimb morphogenesis	2	33	0.362319	2.34204	0.211415	1	1	1	Tbx3; Osr2;
embryonic digit morphogenesis	2	65	0.362319	1.18921	0.506768	1	1	1	Tbx3; Osr2;
negative regulation of fat cell differentiation	2	47	0.362319	1.64456	0.346405	1	1	1	Sod2; Enpp1;
positive regulation of cell cycle	5	38	0.905797	5.06972	0.00288204	1	0.127778	0.672599	Myc; Fosl1; Nr4a3; Tbx3; Tgm1;
bone remodeling	2	19	0.362319	4.06685	0.0862546	1	0.727498	1	Enpp1; Il6;
skeletal system morphogenesis	2	51	0.362319	1.5156	0.383967	1	1	1	Myc; Csrnp1;
negative regulation of epithelial cell proliferation	3	70	0.543478	1.65368	0.273961	1	1	1	Npm1; Ptn; Pla2g2a;
palate development	7	81	1.26812	3.32831	0.00511895	1	0.181782	0.956869	Pak1ip1; Tbx3; Csrnp1; Osr2; Inhba; Dhrs3; Snai1;
retina morphogenesis in camera-type eye	1	15	0.181159	2.58812	0.326501	1	1	1	Prom1;
canonical Wnt receptor signaling pathway	2	88	0.362319	0.878432	0.670888	1	1	1	Myc; Sdc1;
face morphogenesis	1	36	0.181159	1.0788	0.612919	1	1	1	Csrnp1;
bone morphogenesis	3	33	0.543478	3.50724	0.0536075	1	0.56085	1	Actn3; Osr2; Dhrs3;
branching involved in mammary gland duct morphogenesis	2	14	0.362319	5.51826	0.0499433	1	0.539343	1	Csf1; Tbx3;
mammary placode formation	1	4	0.181159	9.68771	0.100015	1	0.755677	1	Tbx3;
cellular response to cholesterol	2	16	0.362319	4.82891	0.0636657	1	0.63987	1	Inhbb; Inhba;
dopaminergic neuron differentiation	1	24	0.181159	1.61798	0.468773	1	1	1	Hif1a;
Wnt receptor signaling pathway involved in somitogenesis	1	8	0.181159	4.8499	0.190043	1	1	1	Rgs19;
positive regulation of canonical Wnt receptor signaling pathway	1	64	0.181159	0.606901	0.815195	1	1	1	Aspm;
GO:1901998	2	40	0.362319	1.93229	0.279109	1	1	1	Slc22a3; Cct6a;
endocytic recycling	1	24	0.181159	1.61798	0.468773	1	1	1	Fcgr2b;
response to hormone stimulus	1	96	0.181159	0.404622	0.920708	1	1	1	Lyn;
regulation of actin filament polymerization	1	18	0.181159	2.15701	0.377714	1	1	1	Coro1a;
positive regulation of granulocyte differentiation	1	8	0.181159	4.8499	0.190043	1	1	1	Runx1;
positive regulation of peptidyl-serine phosphorylation	3	74	0.543478	1.5643	0.302394	1	1	1	Cd44; Ntrk3; Il6;
positive regulation of tyrosine phosphorylation of STAT protein	1	3	0.181159	12.9062	0.0759888	1	0.657916	1	Lyn;
positive regulation of macrophage differentiation	1	15	0.181159	2.58812	0.326501	1	1	1	Csf1;
cellular response to cytokine stimulus	4	43	0.724638	3.58607	0.0250685	1	0.388804	1	Stat3; Plscr1; Nfkbia; Il6;
regulation of cell migration	2	75	0.362319	1.03067	0.584191	1	1	1	Lmo4; Rhoa;
regulation of embryonic development	1	11	0.181159	3.5284	0.251614	1	1	1	Noct;
regulation of glycogen metabolic process	1	4	0.181159	9.68771	0.100015	1	0.755677	1	Gcgr;
inner cell mass cell proliferation	1	16	0.181159	2.42647	0.344023	1	1	1	Zfp259;
multicellular organism growth	2	104	0.362319	0.743302	0.756838	1	1	1	Nek1; Klf2;
negative regulation of cell growth involved in cardiac muscle cell development	1	6	0.181159	6.46385	0.146213	1	0.931592	1	Cav3;
regulation of transcription elongation, DNA-dependent	1	11	0.181159	3.5284	0.251614	1	1	1	Tcea3;
'de novo' protein folding	2	14	0.362319	5.51826	0.0499433	1	0.539343	1	Hspd1; Cct6a;
binding of sperm to zona pellucida	2	35	0.362319	2.20825	0.230663	1	1	1	B4galt1; Cct6a;
GO:1904851	1	9	0.181159	4.31162	0.211109	1	1	1	Cct6a;
GO:1904871	1	8	0.181159	4.8499	0.190043	1	1	1	Cct6a;
GO:1904874	2	15	0.362319	5.15062	0.0566579	1	0.581883	1	Nhp2; Cct6a;
positive regulation of extrinsic apoptotic signaling pathway in absence of ligand	2	16	0.362319	4.82891	0.0636657	1	0.63987	1	Ret; Inhba;
cation transport	3	39	0.543478	2.9678	0.0802631	1	0.686326	1	Panx1; Piezo1; Slc24a3;
positive regulation of bone mineralization	2	38	0.362319	2.03396	0.259712	1	1	1	Fbn2; Osr2;
bleb assembly	1	11	0.181159	3.5284	0.251614	1	1	1	Emp1;
sodium ion transmembrane transport	2	70	0.362319	1.10428	0.546634	1	1	1	Scn3b; Slc24a3;
positive regulation of phagocytosis, engulfment	1	11	0.181159	3.5284	0.251614	1	1	1	Fcgr1a;
phosphatidylserine exposure on apoptotic cell surface	1	3	0.181159	12.9062	0.0759888	1	0.657916	1	Plscr1;
regulation of actin cytoskeleton organization	4	50	0.724638	3.08412	0.0406562	1	0.539343	1	Coro1a; Myo1f; Bst1; Rhoa;
GO:1904659	1	22	0.181159	1.765	0.440003	1	1	1	Slc2a6;
regulation of membrane potential	3	94	0.543478	1.23151	0.443463	1	1	1	Kcnk2; Cav3; Piezo1;
cardiac muscle cell development	2	13	0.362319	5.94241	0.0435424	1	0.539343	1	Speg; Cav3;
regulation of cell growth	7	62	1.26812	4.34811	0.00110328	1	0.0668166	0.35171	Igfbp3; Wisp2; Cd44; Esm1; Tfrc; Igfbp5; Kazald1;
cerebellum development	5	70	0.905797	2.75247	0.0354845	1	0.496909	1	Gdf10; Ntm; Ptn; Ccr1; Hspa8;
hippocampus development	3	94	0.543478	1.23151	0.443463	1	1	1	Nefm; Kdm6b; Nr4a3;
central nervous system neuron differentiation	1	13	0.181159	2.98599	0.290042	1	1	1	Sox5;
negative regulation of neuron differentiation	5	73	0.905797	2.63937	0.0413845	1	0.539343	1	Aspm; Cd24; Il1b; Mag; Rhoa;
T cell activation via T cell receptor contact with antigen bound to MHC molecule on antigen presenting cell	1	3	0.181159	12.9062	0.0759888	1	0.657916	1	Icam1;
sphingosine-1-phosphate signaling pathway	1	12	0.181159	3.23461	0.271081	1	1	1	Sphk1;
detection of mechanical stimulus	1	13	0.181159	2.98599	0.290042	1	1	1	Piezo1;
negative regulation of phosphatase activity	2	50	0.362319	1.54591	0.374658	1	1	1	Mphosph10; Nifk;
cellular amino acid metabolic process	1	18	0.181159	2.15701	0.377714	1	1	1	Asns;
response to glucose stimulus	5	104	0.905797	1.85271	0.134614	1	0.916325	1	Gys2; Hif1a; Ldha; Egr1; Rhoa;
post-embryonic development	2	106	0.362319	0.729278	0.766096	1	1	1	Sod2; Csrnp1;
positive regulation of macroautophagy	2	23	0.362319	3.35988	0.119371	1	0.848967	1	Hmox1; Hif1a;
cellular response to reactive oxygen species	2	24	0.362319	3.21994	0.12808	1	0.87438	1	Prdx5; Fos;
negative regulation of phagocytosis	1	14	0.181159	2.77286	0.308511	1	1	1	Fcgr2b;
defense response to virus	7	122	1.26812	2.20987	0.0402587	1	0.539343	1	Irf5; Ifitm1; Plscr1; Il33; Cxcl10; Il6; Ddit4;
GO:1902617	1	8	0.181159	4.8499	0.190043	1	1	1	Aspn;
GO:1903146	1	27	0.181159	1.43827	0.509185	1	1	1	Vdac1;
GO:1903204	1	16	0.181159	2.42647	0.344023	1	1	1	Nr4a3;
mitotic metaphase plate congression	1	35	0.181159	1.10962	0.602569	1	1	1	Rrs1;
energy homeostasis	2	17	0.362319	4.54502	0.0709468	1	0.657916	1	Stat3; Nr4a3;
androgen receptor signaling pathway	2	22	0.362319	3.51253	0.11082	1	0.823542	1	Fkbp4; Rhoa;
triglyceride homeostasis	2	26	0.362319	2.97235	0.145912	1	0.931592	1	Il18; Angptl4;
neuromuscular process	1	26	0.181159	1.49357	0.496067	1	1	1	Spg20;
B cell homeostasis	1	23	0.181159	1.6883	0.454577	1	1	1	Lyn;
T cell proliferation	1	23	0.181159	1.6883	0.454577	1	1	1	Ctps1;
T cell homeostasis	2	31	0.362319	2.49309	0.192339	1	1	1	Ripk3; Coro1a;
lymph node development	3	18	0.543478	6.42831	0.0106615	1	0.285986	1	Ripk3; Cd248; Cxcl13;
spleen development	2	45	0.362319	1.71764	0.327335	1	1	1	Ripk3; Bcl3;
GO:0098655	1	50	0.181159	0.776799	0.732508	1	1	1	Piezo1;
negative regulation of G1/S transition of mitotic cell cycle	4	27	0.724638	5.71037	0.00493204	1	0.180445	0.949827	Fhl1; Gpnmb; Cdkn1a; Ctdspl;
insulin receptor signaling pathway	4	55	0.724638	2.8038	0.0545015	1	0.569696	1	Nampt; Pdk4; Ptpn1; Ptpn2;
prostate gland development	1	13	0.181159	2.98599	0.290042	1	1	1	Fkbp4;
defense response	6	45	1.08696	5.13582	0.00103449	1	0.062977	0.331499	Cxcl1; Fcgr2b; Tnfrsf1a; Ccr5; Ifi47; Cd83;
forebrain neuron differentiation	1	12	0.181159	3.23461	0.271081	1	1	1	Phlda1;
embryonic cranial skeleton morphogenesis	1	37	0.181159	1.04965	0.622999	1	1	1	Mmp16;
'de novo' posttranslational protein folding	1	5	0.181159	7.75404	0.123418	1	0.848967	1	Chchd4;
protein oligomerization	6	68	1.08696	3.39896	0.0084295	1	0.252005	1	Kcnb1; Slc4a1; Znhit6; Npm1; Gja5; Angptl4;
cellular response to interferon-beta	2	33	0.362319	2.34204	0.211415	1	1	1	Gbp2; Ifi47;
smooth muscle cell differentiation	1	17	0.181159	2.28382	0.36109	1	1	1	Tbx18;
negative regulation of apoptotic signaling pathway	1	27	0.181159	1.43827	0.509185	1	1	1	Hsph1;
positive regulation of smoothened signaling pathway	1	30	0.181159	1.29449	0.546527	1	1	1	Dcdc2;
protein heterooligomerization	6	99	1.08696	2.33475	0.0444524	1	0.539343	1	Ripk3; Birc3; Tnfrsf1a; Hbb; Gch1; Akap2;
proteolysis involved in cellular protein catabolic process	1	51	0.181159	0.761571	0.739478	1	1	1	Ctsz;
positive regulation of membrane protein ectodomain proteolysis	2	15	0.362319	5.15062	0.0566579	1	0.581883	1	Il1b; Tnfrsf1b;
negative regulation of cell adhesion	3	42	0.543478	2.75587	0.0953595	1	0.755677	1	Tnc; Myo1f; Rnd1;
detection of temperature stimulus	1	5	0.181159	7.75404	0.123418	1	0.848967	1	Ngfr;
T cell differentiation	3	40	0.543478	2.89362	0.0851719	1	0.725134	1	Coro1a; Egr1; Ptpn2;
positive regulation of Rho protein signal transduction	1	26	0.181159	1.49357	0.496067	1	1	1	Ngfr;
elevation of cytosolic calcium ion concentration involved in phospholipase C-activating G-protein coupled signaling pathway	1	30	0.181159	1.29449	0.546527	1	1	1	Ednra;
regulation of insulin secretion involved in cellular response to glucose stimulus	1	22	0.181159	1.765	0.440003	1	1	1	Nr1d1;
myeloid cell differentiation	5	29	0.905797	6.64254	0.000826119	1	0.0536247	0.28227	Jak2; Plscr1; Runx1; Ccr1; Irf8;
embryonic hemopoiesis	2	22	0.362319	3.51253	0.11082	1	0.823542	1	Hif1a; Runx1;
negative regulation of sequence-specific DNA binding transcription factor activity	1	70	0.181159	0.554888	0.842292	1	1	1	Hmox1;
histone H3 acetylation	1	47	0.181159	0.826371	0.710458	1	1	1	Taf9;
chemotaxis	7	63	1.26812	4.2791	0.00121386	1	0.0731369	0.384979	Ccl3; Ccr5; Cxcl10; Fes; Lyn; C3; Flt1;
ribosomal large subunit assembly	5	32	0.905797	6.02	0.00131389	1	0.076044	0.400281	Rpf2; Mrto4; Ppan; Mdn1; Brix1;
negative regulation of gene expression	12	211	2.17391	2.18919	0.00943386	1	0.257382	1	Myc; Ccl3; Noct; Xdh; Il1b; Tnfrsf1a; Npm1; Ccr1; Ucn2; Serpine1; Eng; Cdkn1a;
endocrine pancreas development	2	25	0.362319	3.0912	0.136931	1	0.926197	1	Il6r; Il6;
negative regulation of interleukin-1 beta production	1	11	0.181159	3.5284	0.251614	1	1	1	Errfi1;
negative regulation of interleukin-12 production	1	15	0.181159	2.58812	0.326501	1	1	1	Tlr2;
T cell activation	2	31	0.362319	2.49309	0.192339	1	1	1	Hspd1; Il6;
transcription initiation, DNA-dependent	2	22	0.362319	3.51253	0.11082	1	0.823542	1	Myc; Taf9;
response to copper ion	3	28	0.543478	4.13331	0.0353713	1	0.496508	1	Cyp27b1; Icam1; Tfrc;
cytokine secretion	1	7	0.181159	5.54176	0.168416	1	1	1	Lyn;
cytokine production	1	24	0.181159	1.61798	0.468773	1	1	1	Nfatc2;
DNA damage response, signal transduction by p53 class mediator	1	13	0.181159	2.98599	0.290042	1	1	1	Bcl3;
defense response to protozoan	5	26	0.905797	7.40869	0.000487954	1	0.038456	0.202425	Bcl3; Gbp2; Il4r; Il6; Irf8;
T-helper 2 cell differentiation	1	4	0.181159	9.68771	0.100015	1	0.755677	1	Bcl3;
T-helper 17 cell lineage commitment	1	6	0.181159	6.46385	0.146213	1	0.931592	1	Il6;
synaptic transmission, glutamatergic	1	29	0.181159	1.33911	0.534406	1	1	1	Adora2a;
response to muscle activity	2	20	0.362319	3.86361	0.0942457	1	0.755677	1	Myh4; Hif1a;
tRNA pseudouridine synthesis	1	8	0.181159	4.8499	0.190043	1	1	1	Pus1;
exocytosis	6	82	1.08696	2.81872	0.0199536	1	0.388804	1	Tnfaip2; Gcgr; Ccl3; Myo1g; Hck; Ccr1;
exocyst localization	1	9	0.181159	4.31162	0.211109	1	1	1	Tnfaip2;
regulation of tumor necrosis factor-mediated signaling pathway	1	7	0.181159	5.54176	0.168416	1	1	1	Sphk1;
DNA damage response, signal transduction by p53 class mediator resulting in induction of apoptosis	3	33	0.543478	3.50724	0.0536075	1	0.56085	1	Bcl3; Cdkn1a; Ddit4;
iris morphogenesis	1	7	0.181159	5.54176	0.168416	1	1	1	Hif1a;
extrinsic apoptotic signaling pathway	5	40	0.905797	4.8163	0.003621	1	0.154142	0.811373	Tnfrsf12a; Jak2; Il33; Inhba; Tnfrsf1b;
cardiovascular system development	1	20	0.181159	1.94142	0.409678	1	1	1	Speg;
DNA-dependent DNA replication	1	16	0.181159	2.42647	0.344023	1	1	1	Baz1a;
apoptotic mitochondrial changes	4	24	0.724638	6.42386	0.00317541	1	0.139209	0.732768	Hspd1; Cd24; Sod2; Mcl1;
apical junction assembly	1	9	0.181159	4.31162	0.211109	1	1	1	Rhoa;
wound healing, spreading of cells	1	13	0.181159	2.98599	0.290042	1	1	1	Rhoa;
positive regulation of lipase activity	1	4	0.181159	9.68771	0.100015	1	0.755677	1	Rhoa;
GO:1902766	1	2	0.181159	19.3272	0.0513223	1	0.539343	1	Rhoa;
deadenylation-dependent decapping of nuclear-transcribed mRNA	1	10	0.181159	3.88089	0.231628	1	1	1	Noct;
alternative nuclear mRNA splicing, via spliceosome	1	17	0.181159	2.28382	0.36109	1	1	1	Srsf1;
nucleocytoplasmic transport	2	28	0.362319	2.76011	0.164213	1	1	1	Npm1; Mybbp1a;
regulation of centriole replication	1	6	0.181159	6.46385	0.146213	1	0.931592	1	Npm1;
protein K63-linked deubiquitination	1	21	0.181159	1.84901	0.42504	1	1	1	Shmt2;
macropinocytosis	1	8	0.181159	4.8499	0.190043	1	1	1	Mapkapk3;
regulation of cell adhesion mediated by integrin	1	10	0.181159	3.88089	0.231628	1	1	1	Lyn;
GO:1903506	1	26	0.181159	1.49357	0.496067	1	1	1	Actn1;
NADP metabolic process	1	8	0.181159	4.8499	0.190043	1	1	1	Tp53i3;
renal system development	1	25	0.181159	1.55329	0.4826	1	1	1	Tbx18;
chondrocyte differentiation	4	46	0.724638	3.35225	0.0312093	1	0.452419	1	Runx1; Col9a1; Osr2; Cytl1;
cell cycle arrest	4	73	0.724638	2.11255	0.122103	1	0.848967	1	Myc; Cdkn2c; Inhba; Cdkn1a;
sensory perception of taste	1	29	0.181159	1.33911	0.534406	1	1	1	Npy;
bone trabecula formation	1	9	0.181159	4.31162	0.211109	1	1	1	Fbn2;
cellular response to parathyroid hormone stimulus	2	15	0.362319	5.15062	0.0566579	1	0.581883	1	Il18; Adamts1;
hemopoietic stem cell proliferation	1	15	0.181159	2.58812	0.326501	1	1	1	Prg4;
cellular response to hydrostatic pressure	1	7	0.181159	5.54176	0.168416	1	1	1	Myc;
monocyte differentiation	1	17	0.181159	2.28382	0.36109	1	1	1	Jun;
negative regulation of macrophage differentiation	1	6	0.181159	6.46385	0.146213	1	0.931592	1	Ptpn2;
regulation of cellular senescence	1	11	0.181159	3.5284	0.251614	1	1	1	Rsl1d1;
protein import into nucleus, translocation	2	31	0.362319	2.49309	0.192339	1	1	1	Bcl3; Nfkbia;
neuronal action potential propagation	1	8	0.181159	4.8499	0.190043	1	1	1	Nrcam;
nucleolus organization	1	5	0.181159	7.75404	0.123418	1	0.848967	1	Nolc1;
nuclear mRNA 5'-splice site recognition	1	6	0.181159	6.46385	0.146213	1	0.931592	1	Srsf1;
negative regulation of nuclear mRNA splicing, via spliceosome	1	27	0.181159	1.43827	0.509185	1	1	1	Npm1;
social behavior	1	52	0.181159	0.746928	0.746268	1	1	1	Il1b;
negative regulation of gluconeogenesis	2	12	0.362319	6.4372	0.0374766	1	0.510803	1	Il6; Sik1;
antibacterial humoral response	3	27	0.543478	4.28633	0.0321855	1	0.456149	1	Npy; Adm; Slpi;
hemopoietic progenitor cell differentiation	5	88	0.905797	2.18952	0.0793028	1	0.679102	1	Gpatch4; Plek; Rrs1; Fstl3; Inhba;
lipid phosphorylation	1	10	0.181159	3.88089	0.231628	1	1	1	Sphk1;
outflow tract morphogenesis	5	51	0.905797	3.77769	0.0102446	1	0.277976	1	Jun; Hif1a; Tbx3; Gja5; Dhrs3;
epithelial to mesenchymal transition involved in endocardial cushion formation	2	13	0.362319	5.94241	0.0435424	1	0.539343	1	Eng; Snai1;
endocardial cushion morphogenesis	1	17	0.181159	2.28382	0.36109	1	1	1	Eng;
cardiac ventricle morphogenesis	2	9	0.362319	8.58056	0.0215187	1	0.388804	1	Hif1a; Eng;
skeletal muscle cell differentiation	6	54	1.08696	4.28001	0.00269502	1	0.121317	0.638591	Myc; Egr1; Btg2; Fos; Asb2; Ngfr;
ventricular septum morphogenesis	2	30	0.362319	2.57617	0.182888	1	1	1	Tbx3; Gja5;
positive regulation of interferon-gamma production	7	51	1.26812	5.28575	0.00033199	1	0.0286805	0.150969	Bcl3; Hspd1; Il1b; Il18; Runx1; Cd14; Irf8;
cellular response to ionizing radiation	2	34	0.362319	2.27318	0.221022	1	1	1	Ect2; Cdkn1a;
cellular response to growth factor stimulus	6	81	1.08696	2.85351	0.0188942	1	0.388804	1	Nos3; Egr1; Bysl; Sphk1; Serpine1; Tnfrsf1b;
regulation of G1/S transition of mitotic cell cycle	1	17	0.181159	2.28382	0.36109	1	1	1	Pdpn;
positive regulation of proteolysis	1	22	0.181159	1.765	0.440003	1	1	1	Hspa8;
establishment of protein localization	1	47	0.181159	0.826371	0.710458	1	1	1	Dzip1;
GO:1903543	2	16	0.362319	4.82891	0.0636657	1	0.63987	1	Sdc4; Sdc1;
regulation of cell motility	1	8	0.181159	4.8499	0.190043	1	1	1	Fes;
response to ATP	5	23	0.905797	8.37462	0.0002662	1	0.0249939	0.131563	Hspd1; Entpd1; Il1b; Panx1; Sphk1;
3'-UTR-mediated mRNA stabilization	1	14	0.181159	2.77286	0.308511	1	1	1	Myd88;
carbohydrate phosphorylation	1	24	0.181159	1.61798	0.468773	1	1	1	Pfkfb1;
antigen processing and presentation	1	38	0.181159	1.02204	0.632818	1	1	1	Rab32;
phagosome maturation	1	6	0.181159	6.46385	0.146213	1	0.931592	1	Rab32;
prepulse inhibition	1	15	0.181159	2.58812	0.326501	1	1	1	Adora2a;
microtubule polymerization	1	9	0.181159	4.31162	0.211109	1	1	1	Tppp3;
positive regulation of leukocyte migration	3	22	0.543478	5.26006	0.018637	1	0.388804	1	Ccl2; Tlr2; Ccl12;
positive regulation of tyrosine phosphorylation of Stat1 protein	1	11	0.181159	3.5284	0.251614	1	1	1	Tnfrsf1a;
interleukin-10 production	1	4	0.181159	9.68771	0.100015	1	0.755677	1	Tlr2;
regulation of interferon-gamma production	1	4	0.181159	9.68771	0.100015	1	0.755677	1	Ripk3;
regulation of interleukin-6 production	1	6	0.181159	6.46385	0.146213	1	0.931592	1	Myd88;
regulation of tumor necrosis factor production	1	9	0.181159	4.31162	0.211109	1	1	1	Myd88;
mRNA stabilization	1	19	0.181159	2.04354	0.393907	1	1	1	Noct;
oogenesis	1	22	0.181159	1.765	0.440003	1	1	1	Aspm;
oocyte development	1	13	0.181159	2.98599	0.290042	1	1	1	Inhbb;
ureteric bud development	5	48	0.905797	4.01375	0.00795507	1	0.239039	1	Ret; Sdc4; Sdc1; Crlf1; Vcan;
outflow tract septum morphogenesis	1	23	0.181159	1.6883	0.454577	1	1	1	Eng;
negative regulation of ossification	2	22	0.362319	3.51253	0.11082	1	0.823542	1	Hif1a; Enpp1;
cell-substrate adhesion	2	19	0.362319	4.06685	0.0862546	1	0.727498	1	Coro1a; Myo1g;
response to laminar fluid shear stress	2	12	0.362319	6.4372	0.0374766	1	0.510803	1	Serpine1; Klf2;
negative regulation of pathway-restricted SMAD protein phosphorylation	1	11	0.181159	3.5284	0.251614	1	1	1	Eng;
positive regulation of interleukin-10 production	4	24	0.724638	6.42386	0.00317541	1	0.139209	0.732768	Hspd1; Tlr2; Fcer1g; Cd83;
glomerular filtration	1	12	0.181159	3.23461	0.271081	1	1	1	Ednra;
negative regulation of fibroblast growth factor receptor signaling pathway	1	12	0.181159	3.23461	0.271081	1	1	1	Ngfr;
innervation	1	21	0.181159	1.84901	0.42504	1	1	1	Ret;
immune system development	1	4	0.181159	9.68771	0.100015	1	0.755677	1	Cacna1c;
tRNA 5'-leader removal	1	2	0.181159	19.3272	0.0513223	1	0.539343	1	Pop1;
startle response	1	21	0.181159	1.84901	0.42504	1	1	1	Nrg1;
muscle cell differentiation	2	18	0.362319	4.29266	0.0784825	1	0.672568	1	Speg; Ifrd1;
regulation of transcription from RNA polymerase II promoter in response to oxidative stress	2	6	0.362319	12.8637	0.0094418	1	0.257382	1	Hmox1; Hif1a;
negative regulation of myoblast differentiation	4	26	0.724638	5.92991	0.00428821	1	0.161592	0.850588	Cxcl10; Il18; Tbx3; Cxcl14;
positive regulation of myotube differentiation	1	11	0.181159	3.5284	0.251614	1	1	1	Cav3;
cell death	3	36	0.543478	3.21505	0.0663171	1	0.657916	1	Hmox1; Emp1; Rgs19;
response to stilbenoid	1	15	0.181159	2.58812	0.326501	1	1	1	Il1b;
negative regulation of cytokine secretion	2	15	0.362319	5.15062	0.0566579	1	0.581883	1	Srgn; Il6;
negative regulation of lipid catabolic process	1	17	0.181159	2.28382	0.36109	1	1	1	Il1b;
negative regulation of viral genome replication	2	30	0.362319	2.57617	0.182888	1	1	1	Plscr1; Slpi;
positive regulation of viral reproduction	1	8	0.181159	4.8499	0.190043	1	1	1	Stom;
GO:1901585	1	1	0.181159	38.4631	0.0259985	1	0.388804	1	Stom;
hippo signaling cascade	1	21	0.181159	1.84901	0.42504	1	1	1	Fat4;
positive regulation of phosphorylation	2	32	0.362319	2.41521	0.201851	1	1	1	Apln; Lyn;
oxygen transport	1	15	0.181159	2.58812	0.326501	1	1	1	Hbb;
regulation of multicellular organism growth	1	32	0.181159	1.21361	0.569833	1	1	1	Stat3;
negative regulation of insulin-like growth factor receptor signaling pathway	2	9	0.362319	8.58056	0.0215187	1	0.388804	1	Igfbp5; Cilp;
respiratory electron transport chain	2	17	0.362319	4.54502	0.0709468	1	0.657916	1	Sod2; Mybbp1a;
peptide cross-linking via chondroitin 4-sulfate glycosaminoglycan	2	8	0.362319	9.65179	0.017027	1	0.388804	1	Mamdc2; Egflam;
transmembrane receptor protein serine/threonine kinase signaling pathway	3	16	0.543478	7.23135	0.00760366	1	0.229654	1	Ntrk3; Akap2; Eng;
negative regulation of fibroblast proliferation	2	35	0.362319	2.20825	0.230663	1	1	1	Myc; Sod2;
positive regulation of cell cycle arrest	1	24	0.181159	1.61798	0.468773	1	1	1	Mybbp1a;
tRNA aminoacylation for protein translation	1	5	0.181159	7.75404	0.123418	1	0.848967	1	LOC317588;
asparaginyl-tRNA aminoacylation	1	2	0.181159	19.3272	0.0513223	1	0.539343	1	Nars;
skeletal system development	4	102	0.724638	1.51198	0.274095	1	1	1	Vcan; Tbx3; Runx1; Gja5;
negative regulation of protein ubiquitination	3	42	0.543478	2.75587	0.0953595	1	0.755677	1	Gtpbp4; Hspa1a; Cry1;
camera-type eye morphogenesis	1	22	0.181159	1.765	0.440003	1	1	1	Hif1a;
telomere maintenance	1	34	0.181159	1.14224	0.591943	1	1	1	Hspa1a;
neural crest cell migration	2	49	0.362319	1.57745	0.365292	1	1	1	Ret; Hif1a;
positive regulation of axon extension	3	41	0.543478	2.82307	0.0902052	1	0.755677	1	Ngf; Tnfrsf12a; Nrg1;
positive regulation of macrophage cytokine production	1	8	0.181159	4.8499	0.190043	1	1	1	Tlr2;
negative chemotaxis	1	35	0.181159	1.10962	0.602569	1	1	1	Rhoa;
xenobiotic metabolic process	1	29	0.181159	1.33911	0.534406	1	1	1	Cyp1b1;
negative regulation of myeloid cell differentiation	1	21	0.181159	1.84901	0.42504	1	1	1	Nfkbia;
cardiac atrium morphogenesis	1	7	0.181159	5.54176	0.168416	1	1	1	Eng;
negative regulation of protein binding	4	64	0.724638	2.40958	0.0849921	1	0.725134	1	Myc; Plscr1; Slpi; Ppp1r2;
response to lithium ion	2	23	0.362319	3.35988	0.119371	1	0.848967	1	Acta1; Gria3;
response to nicotine	2	64	0.362319	1.20779	0.498525	1	1	1	Ngf; Hmox1;
negative regulation of motor neuron apoptotic process	2	5	0.362319	15.4313	0.00640442	1	0.198632	1	Crlf1; Zfp259;
positive regulation of telomere maintenance	1	11	0.181159	3.5284	0.251614	1	1	1	Gnl3;
positive regulation of stem cell proliferation	2	14	0.362319	5.51826	0.0499433	1	0.539343	1	Ngf; Tbx3;
lactation	6	59	1.08696	3.91736	0.00421715	1	0.160347	0.844038	Xdh; Hif1a; Cyp27b1; Slc29a1; Dhodh; Alas2;
epithelial cell differentiation involved in mammary gland alveolus development	1	4	0.181159	9.68771	0.100015	1	0.755677	1	Hif1a;
regulation of calcium ion transport	3	37	0.543478	3.12818	0.0708325	1	0.657916	1	Adora2a; Cav3; Rhoa;
negative regulation of T-helper 1 type immune response	2	3	0.362319	25.6847	0.00198923	1	0.0953936	0.502134	Il1rl1; Il33;
negative regulation of interferon-gamma production	3	29	0.543478	3.99083	0.0387132	1	0.524616	1	Pglyrp1; Il1rl1; Il33;
positive regulation of chemokine production	5	20	0.905797	9.63019	0.000130823	1	0.0134828	0.0709709	Il6r; Tlr2; Adora2b; Il18; Il6;
positive regulation of interleukin-4 production	1	20	0.181159	1.94142	0.409678	1	1	1	Il33;
toll-like receptor 3 signaling pathway	1	9	0.181159	4.31162	0.211109	1	1	1	Tnip2;
toll-like receptor 7 signaling pathway	1	4	0.181159	9.68771	0.100015	1	0.755677	1	Pik3ap1;
toll-like receptor 9 signaling pathway	2	6	0.362319	12.8637	0.0094418	1	0.257382	1	Pik3ap1; Tnip2;
positive regulation of innate immune response	1	18	0.181159	2.15701	0.377714	1	1	1	Plscr1;
negative regulation of innate immune response	1	12	0.181159	3.23461	0.271081	1	1	1	Ccr1;
maternal process involved in female pregnancy	4	39	0.724638	3.95378	0.0181113	1	0.388804	1	Ccl2; Arg1; Hif1a; Alas2;
GO:1904469	1	5	0.181159	7.75404	0.123418	1	0.848967	1	Hspd1;
protein methylation	2	27	0.362319	2.8623	0.15501	1	0.980731	1	Btg2; Gspt1;
tissue homeostasis	1	21	0.181159	1.84901	0.42504	1	1	1	Col9a1;
positive regulation of striated muscle cell differentiation	1	7	0.181159	5.54176	0.168416	1	1	1	Nrg1;
GO:0061564	2	9	0.362319	8.58056	0.0215187	1	0.388804	1	Nefm; Zfp259;
GO:1902230	1	14	0.181159	2.77286	0.308511	1	1	1	Snai1;
GO:1903265	1	6	0.181159	6.46385	0.146213	1	0.931592	1	Hspa1a;
zinc ion transport	1	15	0.181159	2.58812	0.326501	1	1	1	Slc39a14;
neuromuscular junction development	1	36	0.181159	1.0788	0.612919	1	1	1	Tnc;
positive regulation of interferon-beta production	1	25	0.181159	1.55329	0.4826	1	1	1	Tlr2;
regulation of innate immune response	2	9	0.362319	8.58056	0.0215187	1	0.388804	1	Fgr; Myo1f;
positive regulation of peptidyl-threonine phosphorylation	1	26	0.181159	1.49357	0.496067	1	1	1	Sphk1;
positive regulation of release of sequestered calcium ion into cytosol	2	33	0.362319	2.34204	0.211415	1	1	1	Ednra; Cxcl10;
nerve development	2	17	0.362319	4.54502	0.0709468	1	0.657916	1	Fcgr2a; Ngfr;
protein import into mitochondrial intermembrane space	2	4	0.362319	19.2795	0.00390989	1	0.154152	0.811428	Hspd1; Chchd4;
JNK cascade	1	32	0.181159	1.21361	0.569833	1	1	1	Myd88;
astrocyte development	2	17	0.362319	4.54502	0.0709468	1	0.657916	1	S100a8; S100a9;
bone mineralization	5	35	0.905797	5.50414	0.00198684	1	0.0953936	0.502134	Cyp27b1; Ptn; Sbno2; Gpnmb; Aspn;
male genitalia development	2	22	0.362319	3.51253	0.11082	1	0.823542	1	Gjb2; Tbx3;
positive regulation of synaptic transmission, glutamatergic	2	25	0.362319	3.0912	0.136931	1	0.926197	1	Adora2a; Ngfr;
regulation of canonical Wnt receptor signaling pathway	1	21	0.181159	1.84901	0.42504	1	1	1	Sox7;
negative regulation of canonical Wnt receptor signaling pathway	3	99	0.543478	1.16932	0.477222	1	1	1	Egr1; G3bp1; Rgs19;
positive regulation of nuclear mRNA splicing, via spliceosome	1	19	0.181159	2.04354	0.393907	1	1	1	Hspa8;
positive regulation of smooth muscle cell migration	4	41	0.724638	3.76096	0.0214169	1	0.388804	1	Myc; Il18; Cyp1b1; Egr1;
cellular response to transforming growth factor beta stimulus	5	79	0.905797	2.43893	0.0548652	1	0.571464	1	Arg1; Sox5; Nos3; Runx1; Serpine1;
positive regulation of glial cell proliferation	3	16	0.543478	7.23135	0.00760366	1	0.229654	1	Myc; Lyn; Flt1;
vasculogenesis	2	68	0.362319	1.13676	0.530961	1	1	1	Adm; Eng;
branching morphogenesis of a tube	1	36	0.181159	1.0788	0.612919	1	1	1	B4galt1;
positive regulation of dendritic spine development	1	31	0.181159	1.25275	0.558334	1	1	1	Nrg1;
ribosomal subunit export from nucleus	1	5	0.181159	7.75404	0.123418	1	0.848967	1	Rasl2-9;
neutrophil mediated immunity	1	11	0.181159	3.5284	0.251614	1	1	1	Myo1f;
embryo implantation	2	52	0.362319	1.48646	0.393215	1	1	1	Ptgis; Fkbp4;
iron ion homeostasis	3	32	0.543478	3.6168	0.0496592	1	0.539343	1	Hmox1; Sod2; Steap4;
positive regulation of excitatory postsynaptic membrane potential	1	28	0.181159	1.38692	0.521961	1	1	1	Ngfr;
cytoplasmic mRNA processing body assembly	1	12	0.181159	3.23461	0.271081	1	1	1	Noct;
positive regulation of nuclear-transcribed mRNA poly(A) tail shortening	1	11	0.181159	3.5284	0.251614	1	1	1	Btg2;
negative regulation of epidermal growth factor receptor signaling pathway	2	16	0.362319	4.82891	0.0636657	1	0.63987	1	Errfi1; Ptpn2;
endonucleolytic cleavage in ITS1 to separate SSU-rRNA from 5.8S rRNA and LSU-rRNA from tricistronic rRNA transcript (SSU-rRNA, 5.8S rRNA, LSU-rRNA)	2	7	0.362319	11.0286	0.0129922	1	0.326864	1	Rrs1; Rcl1;
endonucleolytic cleavage in 5'-ETS of tricistronic rRNA transcript (SSU-rRNA, 5.8S rRNA, LSU-rRNA)	1	4	0.181159	9.68771	0.100015	1	0.755677	1	Rcl1;
mast cell degranulation	1	11	0.181159	3.5284	0.251614	1	1	1	Nr4a3;
negative regulation of MAP kinase activity	5	43	0.905797	4.48036	0.00497069	1	0.180445	0.949827	Ptpn1; Dusp1; Il1b; Cav3; Lyn;
negative regulation of ERK1 and ERK2 cascade	6	63	1.08696	3.66867	0.00583073	1	0.198632	1	Ptpn1; Dusp1; Errfi1; Ptprr; Lyn; Ptpn2;
mitochondrial calcium ion transport	1	11	0.181159	3.5284	0.251614	1	1	1	Vdac1;
arachidonic acid metabolic process	1	32	0.181159	1.21361	0.569833	1	1	1	Cyp1b1;
tight junction assembly	1	25	0.181159	1.55329	0.4826	1	1	1	Ect2;
blood vessel remodeling	1	44	0.181159	0.882702	0.686595	1	1	1	Nos3;
regulation of heart rate	2	37	0.362319	2.08892	0.250016	1	1	1	Cav3; Hrc;
atrial septum development	1	7	0.181159	5.54176	0.168416	1	1	1	Gja5;
DNA damage response, signal transduction by p53 class mediator resulting in cell cycle arrest	1	10	0.181159	3.88089	0.231628	1	1	1	Cdkn1a;
response to iron ion	1	26	0.181159	1.49357	0.496067	1	1	1	Tfrc;
negative regulation of protein processing	1	11	0.181159	3.5284	0.251614	1	1	1	Il1r2;
response to magnesium ion	4	21	0.724638	7.34112	0.00190217	1	0.0953936	0.502134	C3; Sphk1; Hp; Cd14;
regulation of protein catabolic process	1	18	0.181159	2.15701	0.377714	1	1	1	Serpinb1a;
response to morphine	3	42	0.543478	2.75587	0.0953595	1	0.755677	1	Ednra; Entpd1; Il1b;
negative regulation of DNA damage response, signal transduction by p53 class mediator	2	13	0.362319	5.94241	0.0435424	1	0.539343	1	Cd44; Snai1;
response to steroid hormone stimulus	5	59	0.905797	3.26555	0.0184584	1	0.388804	1	Car4; Arg1; Paqr5; Cyp1b1; Acta1;
cardiac septum morphogenesis	1	13	0.181159	2.98599	0.290042	1	1	1	Dhrs3;
cellular response to alkaloid	1	12	0.181159	3.23461	0.271081	1	1	1	Icam1;
cellular response to estrogen stimulus	1	15	0.181159	2.58812	0.326501	1	1	1	Myc;
negative regulation of MAPK cascade	2	19	0.362319	4.06685	0.0862546	1	0.727498	1	Dusp1; Cav3;
prolyl-tRNA aminoacylation	1	4	0.181159	9.68771	0.100015	1	0.755677	1	Eprs;
glial cell migration	2	12	0.362319	6.4372	0.0374766	1	0.510803	1	Ccl2; Vcan;
negative regulation of DNA binding	3	32	0.543478	3.6168	0.0496592	1	0.539343	1	Jun; Hmox1; Jak2;
substantia nigra development	4	47	0.724638	3.28094	0.0334354	1	0.472723	1	Ldha; Eno3; Mag; Rhoa;
stress-activated protein kinase signaling cascade	1	5	0.181159	7.75404	0.123418	1	0.848967	1	Rhoa;
metanephros development	2	40	0.362319	1.93229	0.279109	1	1	1	Osr2; Aph1a;
activation of protein kinase activity	2	45	0.362319	1.71764	0.327335	1	1	1	Ripk3; Ect2;
response to testosterone stimulus	2	68	0.362319	1.13676	0.530961	1	1	1	Dusp1; Csnk2a1;
positive regulation of cell division	3	37	0.543478	3.12818	0.0708325	1	0.657916	1	Il1b; Tgfa; Ptn;
epithelial cell proliferation involved in salivary gland morphogenesis	1	7	0.181159	5.54176	0.168416	1	1	1	Il6;
cellular response to steroid hormone stimulus	1	12	0.181159	3.23461	0.271081	1	1	1	Egr1;
mitotic cell cycle arrest	2	13	0.362319	5.94241	0.0435424	1	0.539343	1	Dusp1; Cdkn1a;
positive regulation of response to DNA damage stimulus	1	11	0.181159	3.5284	0.251614	1	1	1	Myc;
endoderm formation	3	15	0.543478	7.71312	0.00629821	1	0.198632	1	Dusp5; Dusp1; Sox7;
gastrulation	2	31	0.362319	2.49309	0.192339	1	1	1	Nr4a3; Txnrd1;
embryonic heart tube development	2	22	0.362319	3.51253	0.11082	1	0.823542	1	Tbx3; Gja5;
endocardial cell differentiation	1	5	0.181159	7.75404	0.123418	1	0.848967	1	Nrg1;
maturation of 5.8S rRNA	3	14	0.543478	8.26366	0.00513676	1	0.181782	0.956869	Rrp15; Mak16; Wdr12;
regulation of glycolysis	1	8	0.181159	4.8499	0.190043	1	1	1	Hif1a;
regulation of fatty acid biosynthetic process	1	7	0.181159	5.54176	0.168416	1	1	1	Pdk4;
galactose metabolic process	1	8	0.181159	4.8499	0.190043	1	1	1	B4galt1;
membrane depolarization	3	23	0.543478	5.03146	0.0210274	1	0.388804	1	Jun; Scn3b; Adora2a;
apoptotic signaling pathway	5	52	0.905797	3.70506	0.0110983	1	0.297026	1	Ngf; Cd24; Ptgis; Tnfrsf1b; Ngfr;
GO:1901164	1	4	0.181159	9.68771	0.100015	1	0.755677	1	Timp1;
fatty acid beta-oxidation	1	45	0.181159	0.863091	0.69476	1	1	1	Abcd2;
trophoblast giant cell differentiation	1	18	0.181159	2.15701	0.377714	1	1	1	Snai1;
sprouting angiogenesis	3	27	0.543478	4.28633	0.0321855	1	0.456149	1	Esm1; Flt1; Eng;
lung development	6	130	1.08696	1.77804	0.123599	1	0.849713	1	Arg1; Il18; Nos3; Ptn; Fstl3; Pdpn;
cellular response to interferon-alpha	2	12	0.362319	6.4372	0.0374766	1	0.510803	1	Myc; Entpd1;
type I interferon biosynthetic process	1	5	0.181159	7.75404	0.123418	1	0.848967	1	Myd88;
positive regulation of interleukin-1 beta secretion	3	21	0.543478	5.51042	0.0164062	1	0.388804	1	Ccl3; Ccr5; Panx1;
regulation of peptidyl-tyrosine phosphorylation	2	19	0.362319	4.06685	0.0862546	1	0.727498	1	Itgb2; Bst1;
cellular response to fatty acid	3	32	0.543478	3.6168	0.0496592	1	0.539343	1	Ccl2; Pdk4; Il1b;
protein kinase A signaling cascade	1	8	0.181159	4.8499	0.190043	1	1	1	Gal;
protein targeting to membrane	1	20	0.181159	1.94142	0.409678	1	1	1	Ncf1;
GO:1990090	1	50	0.181159	0.776799	0.732508	1	1	1	Serpine1;
circadian regulation of gene expression	7	61	1.26812	4.41938	0.00100075	1	0.0628763	0.330969	Nampt; Noct; Mybbp1a; Crem; Nr1d1; Cry1; Ngfr;
antifungal humoral response	2	10	0.362319	7.72336	0.0264409	1	0.388804	1	Npy; Adm;
peptidyl-threonine dephosphorylation	2	12	0.362319	6.4372	0.0374766	1	0.510803	1	Dusp5; Dusp1;
positive regulation of execution phase of apoptosis	1	10	0.181159	3.88089	0.231628	1	1	1	Ptgis;
activation of MAPKKK activity	1	12	0.181159	3.23461	0.271081	1	1	1	Gadd45b;
macrophage differentiation	1	12	0.181159	3.23461	0.271081	1	1	1	Csf1;
erythrocyte maturation	1	11	0.181159	3.5284	0.251614	1	1	1	Klf2;
hepatocyte proliferation	1	6	0.181159	6.46385	0.146213	1	0.931592	1	Tgfa;
cytokine secretion involved in immune response	2	4	0.362319	19.2795	0.00390989	1	0.154152	0.811428	Tlr2; Trem1;
chemokine metabolic process	1	2	0.181159	19.3272	0.0513223	1	0.539343	1	Trem1;
neutrophil mediated killing of gram-negative bacterium	1	3	0.181159	12.9062	0.0759888	1	0.657916	1	Trem1;
neutrophil extravasation	1	3	0.181159	12.9062	0.0759888	1	0.657916	1	Trem1;
lipid biosynthetic process	1	14	0.181159	2.77286	0.308511	1	1	1	Acsl1;
regulation of DNA binding	1	6	0.181159	6.46385	0.146213	1	0.931592	1	Bcl3;
neuroblast proliferation	1	20	0.181159	1.94142	0.409678	1	1	1	Ifrd1;
defense response to fungus	1	19	0.181159	2.04354	0.393907	1	1	1	Ncf1;
negative regulation of insulin secretion	3	40	0.543478	2.89362	0.0851719	1	0.725134	1	Kcnb1; Vsnl1; Inhbb;
CD40 signaling pathway	1	2	0.181159	19.3272	0.0513223	1	0.539343	1	Tnip2;
negative regulation of necroptosis	1	12	0.181159	3.23461	0.271081	1	1	1	Birc3;
vasculature development	1	26	0.181159	1.49357	0.496067	1	1	1	Hif1a;
adult locomotory behavior	1	64	0.181159	0.606901	0.815195	1	1	1	Ngf;
rRNA methylation	1	9	0.181159	4.31162	0.211109	1	1	1	Dimt1;
snoRNA localization	2	5	0.362319	15.4313	0.00640442	1	0.198632	1	Nop58; Znhit6;
positive regulation of receptor recycling	1	17	0.181159	2.28382	0.36109	1	1	1	Nsg1;
viral entry into host cell	1	27	0.181159	1.43827	0.509185	1	1	1	PVR;
positive regulation of protein autophosphorylation	2	18	0.362319	4.29266	0.0784825	1	0.672568	1	Ngf; Gpnmb;
negative regulation of peptidyl-serine phosphorylation	1	25	0.181159	1.55329	0.4826	1	1	1	Ddit4;
positive regulation of protein kinase activity	5	59	0.905797	3.26555	0.0184584	1	0.388804	1	Sdc4; Csf1; Map2k3; Npm1; Nrg1;
positive regulation of JNK cascade	3	68	0.543478	1.70231	0.259848	1	1	1	Il1b; Gadd45b; Myd88;
GO:1901222	1	10	0.181159	3.88089	0.231628	1	1	1	Birc3;
regulation of TOR signaling cascade	1	15	0.181159	2.58812	0.326501	1	1	1	Slc7a1;
entrainment of circadian clock by photoperiod	2	20	0.362319	3.86361	0.0942457	1	0.755677	1	Cry1; Sik1;
uridine catabolic process	1	1	0.181159	38.4631	0.0259985	1	0.388804	1	Upp1;
pyrimidine nucleotide metabolic process	1	7	0.181159	5.54176	0.168416	1	1	1	Upp1;
nucleotide catabolic process	1	2	0.181159	19.3272	0.0513223	1	0.539343	1	Upp1;
UMP salvage	2	5	0.362319	15.4313	0.00640442	1	0.198632	1	Uck2; Upp1;
uridine metabolic process	1	1	0.181159	38.4631	0.0259985	1	0.388804	1	Upp1;
mesonephros development	1	15	0.181159	2.58812	0.326501	1	1	1	Osr2;
glial cell differentiation	2	22	0.362319	3.51253	0.11082	1	0.823542	1	Metrn; Nrg1;
ureter maturation	1	4	0.181159	9.68771	0.100015	1	0.755677	1	Ret;
pronephros development	1	6	0.181159	6.46385	0.146213	1	0.931592	1	Osr2;
ureter development	1	6	0.181159	6.46385	0.146213	1	0.931592	1	Tbx18;
metanephric collecting duct development	1	7	0.181159	5.54176	0.168416	1	1	1	Calb1;
metanephric distal convoluted tubule development	1	4	0.181159	9.68771	0.100015	1	0.755677	1	Calb1;
positive regulation of metanephric glomerulus development	1	3	0.181159	12.9062	0.0759888	1	0.657916	1	Ret;
regulation of metanephric nephron tubule epithelial cell differentiation	1	6	0.181159	6.46385	0.146213	1	0.931592	1	Fat4;
reactive oxygen species metabolic process	3	38	0.543478	3.04588	0.0754822	1	0.657916	1	Pdk4; Nnt; Ddit4;
cochlea development	2	31	0.362319	2.49309	0.192339	1	1	1	Ntrk3; Kcnk2;
cochlea morphogenesis	1	23	0.181159	1.6883	0.454577	1	1	1	Tbx18;
middle ear morphogenesis	2	25	0.362319	3.0912	0.136931	1	0.926197	1	Myc; Osr2;
mesoderm morphogenesis	1	2	0.181159	19.3272	0.0513223	1	0.539343	1	Tbx3;
regulation of actin polymerization or depolymerization	2	9	0.362319	8.58056	0.0215187	1	0.388804	1	Coro1a; Rhoa;
positive regulation of actin filament bundle assembly	2	12	0.362319	6.4372	0.0374766	1	0.510803	1	Plek; Synpo2;
positive regulation of MAP kinase activity	2	55	0.362319	1.4054	0.420567	1	1	1	Cd24; Flt1;
leukocyte cell-cell adhesion	5	25	0.905797	7.70492	0.000402657	1	0.0333156	0.175367	Itgb2; Cd24; Icam1; Itgam; Fermt3;
natural killer cell activation	2	9	0.362319	8.58056	0.0215187	1	0.388804	1	Itgb2; Il18;
receptor internalization	4	42	0.724638	3.67144	0.023199	1	0.388804	1	Itgb2; Adm; Tfrc; Fcer1g;
heterotypic cell-cell adhesion	3	20	0.543478	5.7858	0.0143342	1	0.353808	1	Nrcam; Itgb2; Itgb7;
endodermal cell differentiation	2	28	0.362319	2.76011	0.164213	1	1	1	Itgb2; Inhba;
receptor clustering	2	26	0.362319	2.97235	0.145912	1	0.931592	1	Itgb2; Itgb7;
cellular extravasation	2	4	0.362319	19.2795	0.00390989	1	0.154152	0.811428	Itgb2; Itgam;
cellular response to low-density lipoprotein particle stimulus	3	13	0.543478	8.89884	0.00411479	1	0.156963	0.826225	Itgb2; Fcer1g; Serpine1;
retinoid metabolic process	1	12	0.181159	3.23461	0.271081	1	1	1	Dhrs3;
regulation of ossification	3	21	0.543478	5.51042	0.0164062	1	0.388804	1	Gdf10; Csf1; Dhrs3;
retinol metabolic process	2	32	0.362319	2.41521	0.201851	1	1	1	Cyp1b1; Dhrs3;
negative regulation of retinoic acid receptor signaling pathway	1	9	0.181159	4.31162	0.211109	1	1	1	Dhrs3;
histone H3-K27 demethylation	1	4	0.181159	9.68771	0.100015	1	0.755677	1	Kdm6b;
central nervous system neuron development	2	18	0.362319	4.29266	0.0784825	1	0.672568	1	Npy; Btg2;
regulation of cell-cell adhesion	1	13	0.181159	2.98599	0.290042	1	1	1	Cd24;
retinal ganglion cell axon guidance	1	21	0.181159	1.84901	0.42504	1	1	1	Nrcam;
B cell activation	1	21	0.181159	1.84901	0.42504	1	1	1	Hspd1;
regulation of mitochondrial fission	1	4	0.181159	9.68771	0.100015	1	0.755677	1	Dhodh;
regulation of G-protein coupled receptor protein signaling pathway	1	33	0.181159	1.17685	0.581034	1	1	1	Rgs19;
mitochondrial translation	1	26	0.181159	1.49357	0.496067	1	1	1	Noa1;
positive regulation by host of viral transcription	1	13	0.181159	2.98599	0.290042	1	1	1	Jun;
RNA polymerase II transcriptional preinitiation complex assembly	1	12	0.181159	3.23461	0.271081	1	1	1	Taf9;
fatty acid elongation, saturated fatty acid	1	7	0.181159	5.54176	0.168416	1	1	1	Elovl6;
ISG15-protein conjugation	1	5	0.181159	7.75404	0.123418	1	0.848967	1	Uba7;
G1 to G0 transition	1	4	0.181159	9.68771	0.100015	1	0.755677	1	Cyp27b1;
regulation of neuron projection development	2	27	0.362319	2.8623	0.15501	1	0.980731	1	Nrcam; Rhoa;
negative regulation of cyclin-dependent protein kinase activity	2	22	0.362319	3.51253	0.11082	1	0.823542	1	Cdkn2c; Cdkn1a;
GO:1903599	1	6	0.181159	6.46385	0.146213	1	0.931592	1	Hif1a;
collagen fibril organization	2	39	0.362319	1.98182	0.269412	1	1	1	Fmod; Cyp1b1;
positive regulation of collagen biosynthetic process	4	28	0.724638	5.5065	0.00563764	1	0.195966	1	Ccl2; Prdx5; Il18; Eng;
transcription from RNA polymerase I promoter	1	14	0.181159	2.77286	0.308511	1	1	1	Twistnb;
regulation of circadian rhythm	5	48	0.905797	4.01375	0.00795507	1	0.239039	1	Noct; Crem; Nr1d1; Cry1; Pspc1;
neuron maturation	1	12	0.181159	3.23461	0.271081	1	1	1	Ret;
ventral spinal cord interneuron differentiation	1	2	0.181159	19.3272	0.0513223	1	0.539343	1	Lmo4;
spinal cord motor neuron differentiation	1	21	0.181159	1.84901	0.42504	1	1	1	Lmo4;
spinal cord association neuron differentiation	1	14	0.181159	2.77286	0.308511	1	1	1	Lmo4;
negative regulation of protein complex assembly	1	20	0.181159	1.94142	0.409678	1	1	1	Lmo4;
positive regulation of kinase activity	2	12	0.362319	6.4372	0.0374766	1	0.510803	1	Cd44; Lmo4;
regulation of cell fate specification	1	1	0.181159	38.4631	0.0259985	1	0.388804	1	Lmo4;
regulation of cell activation	1	1	0.181159	38.4631	0.0259985	1	0.388804	1	Lmo4;
negative regulation of CREB transcription factor activity	1	6	0.181159	6.46385	0.146213	1	0.931592	1	Sik1;
N-terminal peptidyl-methionine acetylation	1	6	0.181159	6.46385	0.146213	1	0.931592	1	Naa25;
pattern specification process	1	56	0.181159	0.693585	0.771705	1	1	1	Shroom3;
forelimb morphogenesis	1	14	0.181159	2.77286	0.308511	1	1	1	Tbx3;
negative regulation of cardiac muscle cell proliferation	1	12	0.181159	3.23461	0.271081	1	1	1	Kcnk2;
positive regulation of cardiac muscle cell proliferation	1	24	0.181159	1.61798	0.468773	1	1	1	Nrg1;
atrial septum morphogenesis	1	14	0.181159	2.77286	0.308511	1	1	1	Gja5;
neuron fate commitment	2	31	0.362319	2.49309	0.192339	1	1	1	Runx1; Nrg1;
oligodendrocyte differentiation	5	42	0.905797	4.587	0.00448677	1	0.167882	0.883701	Cdkn2c; Srsf1; Sox5; Egr1; Nrg1;
craniofacial suture morphogenesis	1	6	0.181159	6.46385	0.146213	1	0.931592	1	Mmp16;
cellular response to arsenic-containing substance	1	13	0.181159	2.98599	0.290042	1	1	1	Hmox1;
extrinsic apoptotic signaling pathway in absence of ligand	3	35	0.543478	3.30688	0.0619392	1	0.629519	1	Ngf; Il1b; Mcl1;
positive regulation of protein tyrosine kinase activity	4	30	0.724638	5.13952	0.00724396	1	0.222218	1	Ptpn1; Cd24; Hsph1; Nrg1;
regulation of keratinocyte differentiation	1	9	0.181159	4.31162	0.211109	1	1	1	Errfi1;
GO:1904037	1	3	0.181159	12.9062	0.0759888	1	0.657916	1	Jak2;
pyrimidine base metabolic process	1	8	0.181159	4.8499	0.190043	1	1	1	Uck2;
lamellipodium assembly	1	32	0.181159	1.21361	0.569833	1	1	1	Ablim1;
focal adhesion assembly	2	23	0.362319	3.35988	0.119371	1	0.848967	1	Actn3; Actn1;
growth hormone receptor signaling pathway	2	8	0.362319	9.65179	0.017027	1	0.388804	1	Stat3; Jak2;
GO:1901652	1	19	0.181159	2.04354	0.393907	1	1	1	Nos3;
response to auditory stimulus	4	16	0.724638	9.63379	0.000641234	1	0.0452994	0.238448	Entpd1; Hif1a; Cxcl10; Il6;
positive regulation of mitosis	2	31	0.362319	2.49309	0.192339	1	1	1	Il1b; Tgfa;
regulation of oxidative phosphorylation	1	7	0.181159	5.54176	0.168416	1	1	1	Myc;
negative regulation of macroautophagy	1	12	0.181159	3.23461	0.271081	1	1	1	Hmox1;
positive regulation of catecholamine secretion	2	5	0.362319	15.4313	0.00640442	1	0.198632	1	Kcnb1; Adora2b;
regulation of neuron apoptotic process	1	34	0.181159	1.14224	0.591943	1	1	1	Npm1;
establishment of protein localization in mitochondrion	1	7	0.181159	5.54176	0.168416	1	1	1	Chchd4;
cellular response to toxin	1	9	0.181159	4.31162	0.211109	1	1	1	Hif1a;
GO:1903751	1	3	0.181159	12.9062	0.0759888	1	0.657916	1	Hsph1;
positive regulation of RNA splicing	3	14	0.543478	8.26366	0.00513676	1	0.181782	0.956869	Zfp259; Srsf1; Srsf5;
induction of apoptosis via death domain receptors	2	31	0.362319	2.49309	0.192339	1	1	1	Ngf; Tnfrsf1a;
cardiac muscle hypertrophy in response to stress	1	17	0.181159	2.28382	0.36109	1	1	1	Nppb;
negative regulation of tyrosine phosphorylation of Stat3 protein	1	6	0.181159	6.46385	0.146213	1	0.931592	1	Ptpn2;
negative regulation of insulin receptor signaling pathway	3	36	0.543478	3.21505	0.0663171	1	0.657916	1	Enpp1; Il1b; Ptpn2;
regulation of protein kinase B signaling cascade	2	13	0.362319	5.94241	0.0435424	1	0.539343	1	Cav3; Inpp4b;
osteoclast differentiation	3	29	0.543478	3.99083	0.0387132	1	0.524616	1	Csf1; Tfrc; Sbno2;
positive regulation of actin filament depolymerization	1	9	0.181159	4.31162	0.211109	1	1	1	Plek;
regulation of ventricular cardiomyocyte membrane repolarization	2	17	0.362319	4.54502	0.0709468	1	0.657916	1	Cav3; Gja5;
intermediate filament cytoskeleton organization	1	16	0.181159	2.42647	0.344023	1	1	1	Nefm;
regulation of heart rate by cardiac conduction	3	32	0.543478	3.6168	0.0496592	1	0.539343	1	Scn3b; Cacna1c; Gja5;
GO:0098911	1	11	0.181159	3.5284	0.251614	1	1	1	Cacna1c;
response to interferon-gamma	2	29	0.362319	2.66497	0.17351	1	1	1	Cyp27b1; Gch1;
negative regulation of DNA replication	1	19	0.181159	2.04354	0.393907	1	1	1	Gtpbp4;
positive regulation of DNA damage response, signal transduction by p53 class mediator	1	10	0.181159	3.88089	0.231628	1	1	1	Eef1e1;
cellular response to gamma radiation	2	26	0.362319	2.97235	0.145912	1	0.931592	1	Egr1; Cdkn1a;
replicative senescence	1	10	0.181159	3.88089	0.231628	1	1	1	Cdkn1a;
cardiac myofibril assembly	1	11	0.181159	3.5284	0.251614	1	1	1	Actc1;
inactivation of MAPK activity	2	22	0.362319	3.51253	0.11082	1	0.823542	1	Dusp5; Dusp1;
osteoblast proliferation	2	5	0.362319	15.4313	0.00640442	1	0.198632	1	Osr2; Lrrc17;
embryonic skeletal limb joint morphogenesis	1	3	0.181159	12.9062	0.0759888	1	0.657916	1	Osr2;
odontogenesis	6	36	1.08696	6.41942	0.000301389	1	0.0276642	0.145619	Csf1; Sdc1; Fmod; Osr2; Inhba; Rhoa;
eyelid development in camera-type eye	3	15	0.543478	7.71312	0.00629821	1	0.198632	1	Jun; Osr2; Inhba;
embryonic skeletal joint development	1	4	0.181159	9.68771	0.100015	1	0.755677	1	Osr2;
leukocyte tethering or rolling	1	15	0.181159	2.58812	0.326501	1	1	1	Itgb7;
neutral amino acid transport	2	16	0.362319	4.82891	0.0636657	1	0.63987	1	Slc7a10; Slc43a2;
L-amino acid transport	1	4	0.181159	9.68771	0.100015	1	0.755677	1	Slc43a2;
GO:1902475	1	14	0.181159	2.77286	0.308511	1	1	1	Slc43a2;
positive regulation of neural precursor cell proliferation	1	20	0.181159	1.94142	0.409678	1	1	1	Ngfr;
positive regulation of Ras protein signal transduction	3	21	0.543478	5.51042	0.0164062	1	0.388804	1	Ngf; Csf1; Nrg1;
cleavage furrow formation	1	7	0.181159	5.54176	0.168416	1	1	1	Rhoa;
positive regulation of lamellipodium assembly	1	20	0.181159	1.94142	0.409678	1	1	1	Hsp90aa1;
positive regulation of actin filament polymerization	2	47	0.362319	1.64456	0.346405	1	1	1	Icam1; Rhoa;
response to silicon dioxide	1	5	0.181159	7.75404	0.123418	1	0.848967	1	Sod2;
positive regulation of podosome assembly	1	15	0.181159	2.58812	0.326501	1	1	1	Rhoa;
GO:1904628	1	8	0.181159	4.8499	0.190043	1	1	1	Myc;
glycoprotein biosynthetic process	1	7	0.181159	5.54176	0.168416	1	1	1	B4galt1;
positive regulation of synaptic transmission	1	26	0.181159	1.49357	0.496067	1	1	1	Ccl2;
Rho protein signal transduction	2	41	0.362319	1.88517	0.288797	1	1	1	Ednra; Rhoa;
immunoglobulin mediated immune response	4	14	0.724638	11.0091	0.00036757	1	0.030847	0.162373	Fcgr2b; Fcer1g; Myd88; Il4r;
behavioral fear response	1	41	0.181159	0.947274	0.660768	1	1	1	Vdac1;
canonical Wnt receptor signaling pathway involved in negative regulation of apoptotic process	1	6	0.181159	6.46385	0.146213	1	0.931592	1	Myc;
abscission	1	6	0.181159	6.46385	0.146213	1	0.931592	1	Spg20;
negative regulation of collateral sprouting in absence of injury	1	1	0.181159	38.4631	0.0259985	1	0.388804	1	Spg20;
positive regulation of vasodilation	5	40	0.905797	4.8163	0.003621	1	0.154142	0.811373	Apln; Adm; Adora2b; Nos3; Gja5;
regulation of organ growth	1	10	0.181159	3.88089	0.231628	1	1	1	Cacna1c;
interleukin-1 beta production	1	6	0.181159	6.46385	0.146213	1	0.931592	1	Il1b;
positive regulation of cytokinesis	2	33	0.362319	2.34204	0.211415	1	1	1	Ect2; Rhoa;
rhythmic process	3	30	0.543478	3.85784	0.0422098	1	0.539343	1	Sik1; Csnk2a1; Pspc1;
negative regulation of endothelial cell proliferation	2	31	0.362319	2.49309	0.192339	1	1	1	Xdh; Eng;
negative regulation of endothelial cell apoptotic process	4	29	0.724638	5.31668	0.00640748	1	0.198632	1	Icam1; Tnip2; Angptl4; Serpine1;
left/right pattern formation	1	11	0.181159	3.5284	0.251614	1	1	1	Snai1;
regulation of striated muscle contraction	1	5	0.181159	7.75404	0.123418	1	0.848967	1	Tnnt3;
regulation of heart contraction	3	26	0.543478	4.45113	0.0291574	1	0.424498	1	Cav3; Hbegf; Hrc;
cardiac muscle contraction	7	49	1.26812	5.50145	0.000257597	1	0.0246058	0.12952	Tnni2; Scn3b; Map2k3; Srsf1; Actc1; Map2k6; Myl1;
peptidyl-tyrosine autophosphorylation	5	40	0.905797	4.8163	0.003621	1	0.154142	0.811373	Hck; Fgr; Jak2; Fes; Lyn;
immunological synapse formation	1	11	0.181159	3.5284	0.251614	1	1	1	Coro1a;
GO:1902237	1	8	0.181159	4.8499	0.190043	1	1	1	Ptpn2;
GO:1903898	1	3	0.181159	12.9062	0.0759888	1	0.657916	1	Ptpn1;
GO:1990441	1	5	0.181159	7.75404	0.123418	1	0.848967	1	Jun;
dopamine receptor signaling pathway	1	16	0.181159	2.42647	0.344023	1	1	1	Nsg1;
short-term memory	1	13	0.181159	2.98599	0.290042	1	1	1	Calb1;
regulation of receptor recycling	1	8	0.181159	4.8499	0.190043	1	1	1	Gria3;
endosomal transport	1	37	0.181159	1.04965	0.622999	1	1	1	Nsg1;
GO:0061738	1	3	0.181159	12.9062	0.0759888	1	0.657916	1	Hspa8;
neural fold elevation formation	1	3	0.181159	12.9062	0.0759888	1	0.657916	1	Hif1a;
growth	2	28	0.362319	2.76011	0.164213	1	1	1	Inhbb; Inhba;
cardiac muscle tissue development	1	25	0.181159	1.55329	0.4826	1	1	1	Nrg1;
negative regulation of astrocyte differentiation	1	17	0.181159	2.28382	0.36109	1	1	1	Ntrk3;
oxygen homeostasis	2	5	0.362319	15.4313	0.00640442	1	0.198632	1	Sod2; Hif1a;
negative regulation of tumor necrosis factor-mediated signaling pathway	1	11	0.181159	3.5284	0.251614	1	1	1	Ptpn2;
positive regulation of nucleotide-binding oligomerization domain containing 2 signaling pathway	1	4	0.181159	9.68771	0.100015	1	0.755677	1	Hspa1a;
negative regulation of coagulation	1	5	0.181159	7.75404	0.123418	1	0.848967	1	Procr;
mesoderm formation	4	34	0.724638	4.53505	0.0113003	1	0.301743	1	Nr4a3; Txnrd1; Inhba; Snai1;
regulation of signal transduction	3	30	0.543478	3.85784	0.0422098	1	0.539343	1	Ptpn1; Runx1; Ppp1r2;
positive regulation of cell-cell adhesion	5	21	0.905797	9.17183	0.000168051	1	0.0170249	0.0896157	Ccl2; Cd24; Ccr5; Tbx18; Fstl3;
maternal process involved in parturition	2	12	0.362319	6.4372	0.0374766	1	0.510803	1	Ccl2; Ednra;
neuron projection morphogenesis	3	67	0.543478	1.72771	0.252828	1	1	1	Ngf; Adora2a; Rhoa;
platelet-derived growth factor receptor signaling pathway	2	31	0.362319	2.49309	0.192339	1	1	1	Jak2; Csrnp1;
amino acid transmembrane transport	2	24	0.362319	3.21994	0.12808	1	0.87438	1	Slc7a10; Slc7a1;
T cell mediated immunity	1	8	0.181159	4.8499	0.190043	1	1	1	Myo1g;
Fc-gamma receptor signaling pathway involved in phagocytosis	1	6	0.181159	6.46385	0.146213	1	0.931592	1	Myo1g;
cell gliding	1	1	0.181159	38.4631	0.0259985	1	0.388804	1	Myo1g;
T cell migration	2	7	0.362319	11.0286	0.0129922	1	0.326864	1	Myo1g; Itgb7;
embryonic eye morphogenesis	1	11	0.181159	3.5284	0.251614	1	1	1	Fbn2;
spongiotrophoblast layer development	1	8	0.181159	4.8499	0.190043	1	1	1	Adm;
DNA damage induced protein phosphorylation	1	7	0.181159	5.54176	0.168416	1	1	1	Cry1;
negative regulation of epithelial cell differentiation	1	11	0.181159	3.5284	0.251614	1	1	1	Tbx3;
negative regulation of stem cell differentiation	1	13	0.181159	2.98599	0.290042	1	1	1	Stat3;
melanosome organization	1	14	0.181159	2.77286	0.308511	1	1	1	Rab32;
cellular response to ATP	2	11	0.362319	7.02187	0.0317683	1	0.452419	1	Ccl2; Serpine1;
neuron remodeling	1	12	0.181159	3.23461	0.271081	1	1	1	Rnd1;
male sex differentiation	1	6	0.181159	6.46385	0.146213	1	0.931592	1	Fkbp4;
response to amine stimulus	2	22	0.362319	3.51253	0.11082	1	0.823542	1	Arg1; Sphk1;
GO:1902042	3	22	0.543478	5.26006	0.018637	1	0.388804	1	Hmox1; Icam1; Serpine1;
camera-type eye photoreceptor cell differentiation	1	6	0.181159	6.46385	0.146213	1	0.931592	1	Prom1;
retina vasculature development in camera-type eye	2	9	0.362319	8.58056	0.0215187	1	0.388804	1	Hif1a; Cyp1b1;
regulation of membrane depolarization	1	11	0.181159	3.5284	0.251614	1	1	1	Fhl1;
positive regulation of glutamate secretion	1	12	0.181159	3.23461	0.271081	1	1	1	Adora2a;
regulation of respiratory gaseous exchange	1	8	0.181159	4.8499	0.190043	1	1	1	Apln;
GO:0098900	1	2	0.181159	19.3272	0.0513223	1	0.539343	1	Kcnb1;
heme catabolic process	1	5	0.181159	7.75404	0.123418	1	0.848967	1	Hmox1;
inner ear development	3	67	0.543478	1.72771	0.252828	1	1	1	Gjb2; Cxcl14; Cytl1;
B cell receptor signaling pathway	2	48	0.362319	1.61031	0.355873	1	1	1	Lyn; Nfatc2;
activation of JUN kinase activity	1	33	0.181159	1.17685	0.581034	1	1	1	Ptpn1;
negative regulation of axon extension	2	20	0.362319	3.86361	0.0942457	1	0.755677	1	Ifrd1; Ccr5;
regulation of mitotic cell cycle	4	38	0.724638	4.0578	0.0165856	1	0.388804	1	Myc; Aatf; Sik1; Cdkn1a;
protein targeting to plasma membrane	1	25	0.181159	1.55329	0.4826	1	1	1	Kcnb1;
positive regulation of circadian rhythm	1	12	0.181159	3.23461	0.271081	1	1	1	Nr1d1;
positive regulation of keratinocyte differentiation	1	12	0.181159	3.23461	0.271081	1	1	1	Cyp27b1;
heart trabecula formation	2	15	0.362319	5.15062	0.0566579	1	0.581883	1	Cav3; Adamts1;
negative regulation of glycogen biosynthetic process	1	5	0.181159	7.75404	0.123418	1	0.848967	1	Enpp1;
regulation of energy homeostasis	1	13	0.181159	2.98599	0.290042	1	1	1	Nr4a3;
hypothalamus development	1	19	0.181159	2.04354	0.393907	1	1	1	Myc;
GO:0036297	1	14	0.181159	2.77286	0.308511	1	1	1	Exo5;
regulation of glucocorticoid metabolic process	1	2	0.181159	19.3272	0.0513223	1	0.539343	1	Gal;
female gonad development	2	32	0.362319	2.41521	0.201851	1	1	1	Inhbb; Serpine1;
smooth muscle tissue development	1	17	0.181159	2.28382	0.36109	1	1	1	Eng;
positive regulation of collateral sprouting	1	9	0.181159	4.31162	0.211109	1	1	1	Ngf;
endochondral ossification	1	29	0.181159	1.33911	0.534406	1	1	1	Mmp16;
negative regulation of intrinsic apoptotic signaling pathway	2	27	0.362319	2.8623	0.15501	1	0.980731	1	Mcl1; Plaur;
heme biosynthetic process	1	16	0.181159	2.42647	0.344023	1	1	1	Alas2;
cellular response to hormone stimulus	7	60	1.26812	4.49302	0.000905873	1	0.0575303	0.302829	Jun; Stat3; Dusp1; Jund; Sik1; Asns; Fos;
cortical actin cytoskeleton organization	2	25	0.362319	3.0912	0.136931	1	0.926197	1	Plek; Fmnl1;
protein homotrimerization	1	31	0.181159	1.25275	0.558334	1	1	1	Arg1;
regulation of fibroblast migration	1	10	0.181159	3.88089	0.231628	1	1	1	Sdc4;
cellular response to macrophage colony-stimulating factor stimulus	1	6	0.181159	6.46385	0.146213	1	0.931592	1	Ccl2;
tyrosine phosphorylation of Stat3 protein	1	6	0.181159	6.46385	0.146213	1	0.931592	1	Jak2;
regulation of mast cell degranulation	2	7	0.362319	11.0286	0.0129922	1	0.326864	1	Fes; Lyn;
interleukin-6-mediated signaling pathway	3	9	0.543478	12.8495	0.00130602	1	0.076044	0.400281	Il6r; Stat3; Il6;
response to amphetamine	5	44	0.905797	4.37855	0.00549047	1	0.191987	1	Cxcl1; Icam1; Adora2a; Egr1; Cxcl2;
GO:1902231	1	8	0.181159	4.8499	0.190043	1	1	1	Plscr1;
GO:1901215	4	56	0.724638	2.75374	0.0575403	1	0.589913	1	Npy; Stat3; Il6; Gpnmb;
blastocyst formation	1	14	0.181159	2.77286	0.308511	1	1	1	Bysl;
negative regulation of vascular permeability	2	13	0.362319	5.94241	0.0435424	1	0.539343	1	Adm; Adora2a;
response to magnetism	1	2	0.181159	19.3272	0.0513223	1	0.539343	1	Sod2;
GO:0090557	2	14	0.362319	5.51826	0.0499433	1	0.539343	1	Icam1; Myd88;
eye photoreceptor cell differentiation	1	3	0.181159	12.9062	0.0759888	1	0.657916	1	Stat3;
positive regulation of urine volume	2	15	0.362319	5.15062	0.0566579	1	0.581883	1	Nppb; Adora2a;
regulation of insulin secretion	1	41	0.181159	0.947274	0.660768	1	1	1	Il1b;
asparagine biosynthetic process	1	2	0.181159	19.3272	0.0513223	1	0.539343	1	Asns;
mitochondrial RNA 5'-end processing	1	2	0.181159	19.3272	0.0513223	1	0.539343	1	Trmt10c;
positive regulation of mitochondrial translation	1	9	0.181159	4.31162	0.211109	1	1	1	Trmt10c;
GO:0090646	1	1	0.181159	38.4631	0.0259985	1	0.388804	1	Trmt10c;
humoral immune response	1	30	0.181159	1.29449	0.546527	1	1	1	Cd83;
B cell proliferation	2	24	0.362319	3.21994	0.12808	1	0.87438	1	Hspd1; Ctps1;
response to exogenous dsRNA	2	28	0.362319	2.76011	0.164213	1	1	1	Ddx21; Nfkbia;
fatty acid elongation	1	6	0.181159	6.46385	0.146213	1	0.931592	1	Elovl6;
positive regulation of focal adhesion assembly	1	22	0.181159	1.765	0.440003	1	1	1	Sdc4;
decidualization	4	29	0.724638	5.31668	0.00640748	1	0.198632	1	Gjb2; Ptgis; Cyp27b1; Serpine1;
bud outgrowth involved in lung branching	1	4	0.181159	9.68771	0.100015	1	0.755677	1	Tnc;
modification-dependent protein catabolic process	1	5	0.181159	7.75404	0.123418	1	0.848967	1	Uba7;
ovarian follicle development	4	61	0.724638	2.52806	0.0740549	1	0.657916	1	Myc; Icam1; Vgf; Inhba;
biomineral tissue development	2	20	0.362319	3.86361	0.0942457	1	0.755677	1	Srgn; Enpp1;
GO:0044691	1	5	0.181159	7.75404	0.123418	1	0.848967	1	Adamts1;
positive regulation of type 2 immune response	1	6	0.181159	6.46385	0.146213	1	0.931592	1	Il33;
negative regulation of inflammatory response to antigenic stimulus	2	10	0.362319	7.72336	0.0264409	1	0.388804	1	Fcgr2b; Gpx2;
detection of bacterium	1	11	0.181159	3.5284	0.251614	1	1	1	Pglyrp1;
response to muramyl dipeptide	2	11	0.362319	7.02187	0.0317683	1	0.452419	1	Irf5; Nfkbia;
positive regulation of interleukin-1 beta production	2	9	0.362319	8.58056	0.0215187	1	0.388804	1	Jak2; Il18;
positive regulation of interleukin-12 production	3	25	0.543478	4.6291	0.0262878	1	0.388804	1	Hspd1; Tlr2; Irf8;
positive regulation of interleukin-17 production	2	12	0.362319	6.4372	0.0374766	1	0.510803	1	Myd88; Il18;
positive regulation of interleukin-8 production	5	29	0.905797	6.64254	0.000826119	1	0.0536247	0.28227	Il1b; Tlr2; Hspa1a; Il18; Serpine1;
positive regulation of stress-activated MAPK cascade	1	21	0.181159	1.84901	0.42504	1	1	1	Il1b;
negative regulation of toll-like receptor 2 signaling pathway	1	3	0.181159	12.9062	0.0759888	1	0.657916	1	Lyn;
negative regulation of growth of symbiont in host	3	20	0.543478	5.7858	0.0143342	1	0.353808	1	Tlr2; Myd88; Irf8;
positive regulation of B cell activation	2	24	0.362319	3.21994	0.12808	1	0.87438	1	Tnip2; Il6;
positive regulation of oxidoreductase activity	2	8	0.362319	9.65179	0.017027	1	0.388804	1	Ripk3; Fdx1;
nucleotide-binding oligomerization domain containing 2 signaling pathway	1	5	0.181159	7.75404	0.123418	1	0.848967	1	Nfkbia;
cellular response to peptidoglycan	1	5	0.181159	7.75404	0.123418	1	0.848967	1	Tlr2;
GO:1904417	1	7	0.181159	5.54176	0.168416	1	1	1	Tlr2;
negative regulation of macrophage apoptotic process	1	5	0.181159	7.75404	0.123418	1	0.848967	1	Ccr5;
glycogen metabolic process	2	34	0.362319	2.27318	0.221022	1	1	1	Gys2; Ppp1r2;
glycogen biosynthetic process	2	18	0.362319	4.29266	0.0784825	1	0.672568	1	Gys2; Nr1d1;
histone demethylation	1	2	0.181159	19.3272	0.0513223	1	0.539343	1	Kdm6b;
granulocyte chemotaxis	1	4	0.181159	9.68771	0.100015	1	0.755677	1	Ccl3;
negative regulation of interleukin-10 production	1	13	0.181159	2.98599	0.290042	1	1	1	Fcgr2b;
myofibril assembly	2	13	0.362319	5.94241	0.0435424	1	0.539343	1	Myoz1; Tmod4;
positive regulation of gene silencing by miRNA	1	11	0.181159	3.5284	0.251614	1	1	1	Stat3;
myoblast differentiation	1	21	0.181159	1.84901	0.42504	1	1	1	Asb2;
cAMP-mediated signaling	5	36	0.905797	5.35129	0.00225868	1	0.106611	0.561179	Adcy8; Gal; Adm; Adcy2; Crem;
GO:0038180	2	9	0.362319	8.58056	0.0215187	1	0.388804	1	Ngf; Coro1a;
positive regulation of cAMP-mediated signaling	1	14	0.181159	2.77286	0.308511	1	1	1	Cxcl10;
establishment of endothelial barrier	1	16	0.181159	2.42647	0.344023	1	1	1	Icam1;
cellular response to cGMP	1	7	0.181159	5.54176	0.168416	1	1	1	Serpine1;
positive regulation of dendritic cell apoptotic process	1	4	0.181159	9.68771	0.100015	1	0.755677	1	Lyn;
positive regulation of vasculogenesis	1	9	0.181159	4.31162	0.211109	1	1	1	Adm;
regulation of ruffle assembly	1	8	0.181159	4.8499	0.190043	1	1	1	Icam1;
positive regulation of BMP signaling pathway	1	36	0.181159	1.0788	0.612919	1	1	1	Eng;
positive regulation of acute inflammatory response	1	9	0.181159	4.31162	0.211109	1	1	1	Il6;
phosphatidylinositol-3-phosphate biosynthetic process	1	14	0.181159	2.77286	0.308511	1	1	1	Inpp4b;
GO:1903169	1	8	0.181159	4.8499	0.190043	1	1	1	Hrc;
cell wall macromolecule catabolic process	1	10	0.181159	3.88089	0.231628	1	1	1	Lyz2;
membrane protein intracellular domain proteolysis	1	8	0.181159	4.8499	0.190043	1	1	1	Aph1a;
membrane protein proteolysis	2	10	0.362319	7.72336	0.0264409	1	0.388804	1	Ret; Napsa;
positive regulation of secretion	1	3	0.181159	12.9062	0.0759888	1	0.657916	1	Acsl3;
activation of phospholipase C activity	2	28	0.362319	2.76011	0.164213	1	1	1	Ngf; Ntrk3;
regulation of platelet activation	1	5	0.181159	7.75404	0.123418	1	0.848967	1	Fcer1g;
regulation of excitatory postsynaptic membrane potential	2	36	0.362319	2.14693	0.240331	1	1	1	Slc29a1; Adora2a;
positive regulation of microtubule polymerization	2	20	0.362319	3.86361	0.0942457	1	0.755677	1	Fes; Cav3;
negative regulation of epidermal growth factor-activated receptor activity	1	11	0.181159	3.5284	0.251614	1	1	1	Errfi1;
cytolysis	1	20	0.181159	1.94142	0.409678	1	1	1	Lyz2;
box C/D snoRNP assembly	2	7	0.362319	11.0286	0.0129922	1	0.326864	1	Znhit6; Taf9;
cellular response to estradiol stimulus	6	49	1.08696	4.71665	0.00162733	1	0.0919204	0.483852	Ccl2; Nefm; Glrx; Tnfrsf1a; Ddx18; Il6;
peripheral nervous system neuron development	1	8	0.181159	4.8499	0.190043	1	1	1	Etv1;
negative regulation of signal transduction	1	30	0.181159	1.29449	0.546527	1	1	1	Il1rn;
regulation of branching involved in mammary gland duct morphogenesis	1	6	0.181159	6.46385	0.146213	1	0.931592	1	Cav3;
cell aging	3	32	0.543478	3.6168	0.0496592	1	0.539343	1	Icam1; Npm1; Tbx3;
negative regulation of interferon-gamma-mediated signaling pathway	1	3	0.181159	12.9062	0.0759888	1	0.657916	1	Ptpn2;
steroid metabolic process	1	34	0.181159	1.14224	0.591943	1	1	1	Cyp1b1;
cholesterol metabolic process	1	63	0.181159	0.616533	0.810247	1	1	1	Fdx1;
amyloid precursor protein catabolic process	1	6	0.181159	6.46385	0.146213	1	0.931592	1	Aph1a;
gap junction assembly	2	8	0.362319	9.65179	0.017027	1	0.388804	1	Gjb2; Gja5;
intermediate filament bundle assembly	1	6	0.181159	6.46385	0.146213	1	0.931592	1	Nefm;
regulation of cardiac muscle cell action potential involved in contraction	2	14	0.362319	5.51826	0.0499433	1	0.539343	1	Scn3b; Cacna1c;
regulation of ventricular cardiac muscle cell action potential	3	15	0.543478	7.71312	0.00629821	1	0.198632	1	Scn3b; Cav3; Gja5;
regulation of tight junction assembly	1	10	0.181159	3.88089	0.231628	1	1	1	Snai1;
regulation of dendrite development	1	14	0.181159	2.77286	0.308511	1	1	1	Rhoa;
negative regulation of proteolysis	1	26	0.181159	1.49357	0.496067	1	1	1	Serpine1;
myotube differentiation	1	19	0.181159	2.04354	0.393907	1	1	1	Cav3;
vestibular reflex	1	4	0.181159	9.68771	0.100015	1	0.755677	1	Nr4a3;
hexose transmembrane transport	1	5	0.181159	7.75404	0.123418	1	0.848967	1	Slc2a6;
glucose import	1	13	0.181159	2.98599	0.290042	1	1	1	Slc2a6;
cellular phosphate ion homeostasis	1	9	0.181159	4.31162	0.211109	1	1	1	Enpp1;
positive regulation of interleukin-23 production	1	5	0.181159	7.75404	0.123418	1	0.848967	1	Myd88;
induction of apoptosis by oxidative stress	4	16	0.724638	9.63379	0.000641234	1	0.0452994	0.238448	Sod2; Jak2; Cyp1b1; Pdk1;
positive regulation of cardiac muscle cell apoptotic process	1	16	0.181159	2.42647	0.344023	1	1	1	Igfbp3;
regulation of release of sequestered calcium ion into cytosol by sarcoplasmic reticulum	1	20	0.181159	1.94142	0.409678	1	1	1	Hrc;
response to glucagon stimulus	2	15	0.362319	5.15062	0.0566579	1	0.581883	1	Pfkfb1; Cry1;
hydrogen peroxide metabolic process	1	8	0.181159	4.8499	0.190043	1	1	1	Sod2;
regulation of action potential	1	19	0.181159	2.04354	0.393907	1	1	1	Kcnb1;
regulation of cytokine biosynthetic process	1	5	0.181159	7.75404	0.123418	1	0.848967	1	Map2k3;
cellular response to sorbitol	2	4	0.362319	19.2795	0.00390989	1	0.154152	0.811428	Map2k3; Map2k6;
actin filament network formation	1	8	0.181159	4.8499	0.190043	1	1	1	Actn1;
negative regulation of multicellular organism growth	1	15	0.181159	2.58812	0.326501	1	1	1	Plac8;
heart contraction	1	17	0.181159	2.28382	0.36109	1	1	1	Actc1;
GO:1901653	2	19	0.362319	4.06685	0.0862546	1	0.727498	1	Il1rl1; Klf2;
acetyl-CoA biosynthetic process from pyruvate	1	10	0.181159	3.88089	0.231628	1	1	1	Pdk4;
I-kappaB phosphorylation	1	12	0.181159	3.23461	0.271081	1	1	1	Tlr2;
response to hydroperoxide	1	8	0.181159	4.8499	0.190043	1	1	1	Jak2;
response to muscle stretch	5	20	0.905797	9.63019	0.000130823	1	0.0134828	0.0709709	Myh4; Jun; Nfkbia; Ankrd23; Fos;
striated muscle cell differentiation	1	14	0.181159	2.77286	0.308511	1	1	1	Igfbp5;
mammary gland alveolus development	1	19	0.181159	2.04354	0.393907	1	1	1	Tgfa;
regulation of myotube differentiation	1	6	0.181159	6.46385	0.146213	1	0.931592	1	Sik1;
wound healing, spreading of epidermal cells	1	12	0.181159	3.23461	0.271081	1	1	1	Hbegf;
cellular response to cisplatin	1	5	0.181159	7.75404	0.123418	1	0.848967	1	Hmox1;
GO:1901838	1	7	0.181159	5.54176	0.168416	1	1	1	Ncl;
superoxide metabolic process	2	16	0.362319	4.82891	0.0636657	1	0.63987	1	Sod2; Ncf1;
positive regulation of sodium ion transport	2	26	0.362319	2.97235	0.145912	1	0.931592	1	Cxcl1; Scn3b;
negative regulation of plasminogen activation	1	5	0.181159	7.75404	0.123418	1	0.848967	1	Serpine1;
blood vessel morphogenesis	3	34	0.543478	3.40411	0.0577018	1	0.590538	1	Hif1a; Cyp1b1; Flt1;
negative regulation of fibrinolysis	1	7	0.181159	5.54176	0.168416	1	1	1	Serpine1;
regulation of transcription from RNA polymerase II promoter in response to hypoxia	1	3	0.181159	12.9062	0.0759888	1	0.657916	1	Egr1;
activation of protein kinase B activity	3	23	0.543478	5.03146	0.0210274	1	0.388804	1	Ntrk3; Il18; Nrg1;
regulation of Wnt receptor signaling pathway	1	19	0.181159	2.04354	0.393907	1	1	1	Dcdc2;
positive regulation of neuroblast proliferation	2	25	0.362319	3.0912	0.136931	1	0.926197	1	Aspm; Hif1a;
regulation of neuron differentiation	1	36	0.181159	1.0788	0.612919	1	1	1	Ngf;
rRNA modification	2	3	0.362319	25.6847	0.00198923	1	0.0953936	0.502134	Nop58; Nop56;
ribosomal small subunit biogenesis	1	16	0.181159	2.42647	0.344023	1	1	1	Npm1;
brown fat cell differentiation	1	33	0.181159	1.17685	0.581034	1	1	1	Plac8;
regulation of epithelial cell proliferation	2	19	0.362319	4.06685	0.0862546	1	0.727498	1	Ednra; Pla2g2a;
negative regulation of cytokine-mediated signaling pathway	1	8	0.181159	4.8499	0.190043	1	1	1	Il1rn;
negative regulation of chemokine biosynthetic process	1	3	0.181159	12.9062	0.0759888	1	0.657916	1	Il6;
adult feeding behavior	1	10	0.181159	3.88089	0.231628	1	1	1	Npy;
positive regulation of insulin secretion	2	49	0.362319	1.57745	0.365292	1	1	1	Glrx; Jak2;
cellular response to zinc ion	1	13	0.181159	2.98599	0.290042	1	1	1	Mt2A;
positive regulation of erythrocyte differentiation	2	22	0.362319	3.51253	0.11082	1	0.823542	1	Hif1a; Inhba;
definitive hemopoiesis	1	18	0.181159	2.15701	0.377714	1	1	1	Runx1;
negative regulation of muscle cell apoptotic process	1	11	0.181159	3.5284	0.251614	1	1	1	Hmox1;
positive regulation of lipid storage	1	9	0.181159	4.31162	0.211109	1	1	1	C3;
positive regulation of protein import into nucleus	2	19	0.362319	4.06685	0.0862546	1	0.727498	1	Ect2; Zfp259;
negative regulation of nitric oxide biosynthetic process	1	16	0.181159	2.42647	0.344023	1	1	1	Ptgis;
negative regulation of cytokine production involved in inflammatory response	1	7	0.181159	5.54176	0.168416	1	1	1	Il1r2;
NAD metabolic process	1	7	0.181159	5.54176	0.168416	1	1	1	Ldha;
acyl-CoA metabolic process	1	28	0.181159	1.38692	0.521961	1	1	1	Acot1;
negative regulation of anoikis	2	15	0.362319	5.15062	0.0566579	1	0.581883	1	Pdk4; Mcl1;
actin filament-based movement	1	14	0.181159	2.77286	0.308511	1	1	1	Actc1;
cellular response to potassium ion	1	12	0.181159	3.23461	0.271081	1	1	1	Serpine1;
negative regulation of granulocyte differentiation	1	9	0.181159	4.31162	0.211109	1	1	1	Runx1;
complement receptor mediated signaling pathway	1	10	0.181159	3.88089	0.231628	1	1	1	C5ar1;
positive regulation of DNA-directed DNA polymerase activity	1	8	0.181159	4.8499	0.190043	1	1	1	Npm1;
positive regulation of synaptic transmission, GABAergic	1	16	0.181159	2.42647	0.344023	1	1	1	Adora2a;
endosome to melanosome transport	1	10	0.181159	3.88089	0.231628	1	1	1	Rab32;
antigen processing and presentation of exogenous peptide antigen via MHC class II	2	13	0.362319	5.94241	0.0435424	1	0.539343	1	Fcgr2b; Fcer1g;
positive regulation of interleukin-2 production	2	14	0.362319	5.51826	0.0499433	1	0.539343	1	Cd83; Runx1;
bone resorption	1	24	0.181159	1.61798	0.468773	1	1	1	Xdh;
interleukin-1-mediated signaling pathway	2	14	0.362319	5.51826	0.0499433	1	0.539343	1	Egr1; Tnip2;
response to interleukin-1	4	43	0.724638	3.58607	0.0250685	1	0.388804	1	Myd88; Il1rn; Taf9; Sphk1;
regulation of protein kinase activity	2	35	0.362319	2.20825	0.230663	1	1	1	Fgr; Ect2;
endothelium development	1	6	0.181159	6.46385	0.146213	1	0.931592	1	Gja5;
regulation of blood pressure	7	58	1.26812	4.64793	0.000737406	1	0.0489479	0.257653	Gucy1a3; Npy; Ednra; Hmox1; Sod2; Cacna1c; Gch1;
positive regulation of odontogenesis	1	5	0.181159	7.75404	0.123418	1	0.848967	1	Ednra;
cellular defense response	1	10	0.181159	3.88089	0.231628	1	1	1	Ncf1;
tetrahydrofolate interconversion	1	11	0.181159	3.5284	0.251614	1	1	1	Shmt2;
tetrahydrofolate metabolic process	1	11	0.181159	3.5284	0.251614	1	1	1	Shmt2;
negative regulation of bone mineralization	4	16	0.724638	9.63379	0.000641234	1	0.0452994	0.238448	Srgn; Ccl3; Hif1a; Ccr1;
positive regulation of melanocyte differentiation	1	5	0.181159	7.75404	0.123418	1	0.848967	1	Adamts9;
regulation of developmental pigmentation	1	7	0.181159	5.54176	0.168416	1	1	1	Adamts9;
positive regulation of endothelial cell proliferation	3	69	0.543478	1.67764	0.266894	1	1	1	Ccl2; Jun; Arg1;
lymphangiogenesis	1	12	0.181159	3.23461	0.271081	1	1	1	Pdpn;
skeletal muscle thin filament assembly	2	5	0.362319	15.4313	0.00640442	1	0.198632	1	Acta1; Actc1;
atrial cardiac muscle tissue morphogenesis	1	8	0.181159	4.8499	0.190043	1	1	1	Eng;
regulation of insulin receptor signaling pathway	1	12	0.181159	3.23461	0.271081	1	1	1	Ptpn1;
response to arsenic-containing substance	3	21	0.543478	5.51042	0.0164062	1	0.388804	1	Slc4a1; Cyp1b1; Cdkn1a;
pyruvate metabolic process	1	10	0.181159	3.88089	0.231628	1	1	1	Me2;
peptide metabolic process	1	15	0.181159	2.58812	0.326501	1	1	1	Aebp1;
regulation of transforming growth factor beta receptor signaling pathway	2	19	0.362319	4.06685	0.0862546	1	0.727498	1	Cav3; Eng;
negative regulation of circadian rhythm	1	7	0.181159	5.54176	0.168416	1	1	1	Cry1;
negative regulation of T cell receptor signaling pathway	1	19	0.181159	2.04354	0.393907	1	1	1	Ptpn2;
post-embryonic hemopoiesis	1	6	0.181159	6.46385	0.146213	1	0.931592	1	Jak2;
positive regulation of epidermal growth factor-activated receptor activity	1	9	0.181159	4.31162	0.211109	1	1	1	Tgfa;
regulation of B cell differentiation	1	9	0.181159	4.31162	0.211109	1	1	1	Cd24;
GO:1903874	1	3	0.181159	12.9062	0.0759888	1	0.657916	1	Slc39a14;
hormone secretion	1	5	0.181159	7.75404	0.123418	1	0.848967	1	Adm;
cell growth involved in cardiac muscle cell development	1	12	0.181159	3.23461	0.271081	1	1	1	Nppb;
cellular response to hepatocyte growth factor stimulus	1	17	0.181159	2.28382	0.36109	1	1	1	Il6;
regulation of wound healing	1	3	0.181159	12.9062	0.0759888	1	0.657916	1	Tnfrsf12a;
copper ion import	2	7	0.362319	11.0286	0.0129922	1	0.326864	1	Steap4; Steap1;
GO:0097461	2	4	0.362319	19.2795	0.00390989	1	0.154152	0.811428	Steap4; Steap1;
neurofilament cytoskeleton organization	1	10	0.181159	3.88089	0.231628	1	1	1	Nefm;
limbic system development	1	1	0.181159	38.4631	0.0259985	1	0.388804	1	Tbx3;
DNA damage response, signal transduction by p53 class mediator resulting in transcription of p21 class mediator	1	17	0.181159	2.28382	0.36109	1	1	1	Cdkn1a;
negative regulation of peptidyl-threonine phosphorylation	1	14	0.181159	2.77286	0.308511	1	1	1	Ddit4;
aggrephagy	1	4	0.181159	9.68771	0.100015	1	0.755677	1	Wdfy3;
negative regulation of extrinsic apoptotic signaling pathway in absence of ligand	4	36	0.724638	4.28317	0.0137824	1	0.3438	1	Il1b; Hspa1a; Mcl1; Nrg1;
cellular response to thyroid hormone stimulus	1	16	0.181159	2.42647	0.344023	1	1	1	Inhbb;
early endosome to late endosome transport	1	18	0.181159	2.15701	0.377714	1	1	1	Rilp;
maturation of 5.8S rRNA from tricistronic rRNA transcript (SSU-rRNA, 5.8S rRNA, LSU-rRNA)	1	3	0.181159	12.9062	0.0759888	1	0.657916	1	Wdr12;
forebrain neuroblast division	1	2	0.181159	19.3272	0.0513223	1	0.539343	1	Aspm;
negative regulation of asymmetric cell division	1	1	0.181159	38.4631	0.0259985	1	0.388804	1	Aspm;
regulation of meiotic cell cycle	1	2	0.181159	19.3272	0.0513223	1	0.539343	1	Aspm;
spindle localization	1	5	0.181159	7.75404	0.123418	1	0.848967	1	Aspm;
maintenance of centrosome location	1	4	0.181159	9.68771	0.100015	1	0.755677	1	Aspm;
spindle assembly involved in meiosis	1	4	0.181159	9.68771	0.100015	1	0.755677	1	Aspm;
negative regulation of neuroblast proliferation	1	8	0.181159	4.8499	0.190043	1	1	1	Cd24;
regulation of phosphoprotein phosphatase activity	1	10	0.181159	3.88089	0.231628	1	1	1	Ppp1r2;
retinal blood vessel morphogenesis	1	6	0.181159	6.46385	0.146213	1	0.931592	1	Cyp1b1;
glycine metabolic process	1	9	0.181159	4.31162	0.211109	1	1	1	Shmt2;
Cajal body organization	1	3	0.181159	12.9062	0.0759888	1	0.657916	1	Zfp259;
follicular dendritic cell differentiation	1	2	0.181159	19.3272	0.0513223	1	0.539343	1	Bcl3;
germinal center formation	1	7	0.181159	5.54176	0.168416	1	1	1	Bcl3;
NIK/NF-kappaB cascade	1	8	0.181159	4.8499	0.190043	1	1	1	Ripk3;
bone trabecula morphogenesis	1	3	0.181159	12.9062	0.0759888	1	0.657916	1	Sbno2;
cellular response to interleukin-11	1	2	0.181159	19.3272	0.0513223	1	0.539343	1	Sbno2;
multinuclear osteoclast differentiation	1	2	0.181159	19.3272	0.0513223	1	0.539343	1	Sbno2;
osteoclast fusion	1	4	0.181159	9.68771	0.100015	1	0.755677	1	Sbno2;
GO:1990830	2	3	0.362319	25.6847	0.00198923	1	0.0953936	0.502134	Sbno2; Serpine1;
regulation of angiogenesis	3	28	0.543478	4.13331	0.0353713	1	0.496508	1	Tnfrsf12a; Adora2b; Serpine1;
regulation of ERK1 and ERK2 cascade	1	31	0.181159	1.25275	0.558334	1	1	1	Lyn;
epithelial tube branching involved in lung morphogenesis	1	24	0.181159	1.61798	0.468773	1	1	1	Ctsz;
branching involved in salivary gland morphogenesis	1	15	0.181159	2.58812	0.326501	1	1	1	Il6;
negative regulation of collateral sprouting	1	8	0.181159	4.8499	0.190043	1	1	1	Ifrd1;
negative regulation of dendritic spine development	1	6	0.181159	6.46385	0.146213	1	0.931592	1	Ngfr;
regulation of cholesterol homeostasis	1	9	0.181159	4.31162	0.211109	1	1	1	Nr1d1;
mitochondrial respiratory chain complex I assembly	1	19	0.181159	2.04354	0.393907	1	1	1	Ndufaf4;
pointed-end actin filament capping	1	8	0.181159	4.8499	0.190043	1	1	1	Tmod4;
fatty acid elongation, monounsaturated fatty acid	1	4	0.181159	9.68771	0.100015	1	0.755677	1	Elovl6;
embryonic morphogenesis	1	17	0.181159	2.28382	0.36109	1	1	1	Flt1;
positive regulation of DNA binding	3	31	0.543478	3.73344	0.0458592	1	0.539343	1	Myc; Jak2; Plaur;
positive regulation of sodium ion transmembrane transporter activity	1	6	0.181159	6.46385	0.146213	1	0.931592	1	Glrx;
negative regulation of leukocyte migration	1	5	0.181159	7.75404	0.123418	1	0.848967	1	Il33;
negative regulation of mast cell degranulation	1	7	0.181159	5.54176	0.168416	1	1	1	Hmox1;
regulation of Fc receptor mediated stimulatory signaling pathway	1	3	0.181159	12.9062	0.0759888	1	0.657916	1	Plscr1;
mast cell activation	4	12	0.724638	12.8424	0.000189454	1	0.0185491	0.0976392	Fcgr2b; Fcgr2a; Fcer1g; Serpine1;
B cell apoptotic process	1	8	0.181159	4.8499	0.190043	1	1	1	Myc;
positive regulation of B cell receptor signaling pathway	1	7	0.181159	5.54176	0.168416	1	1	1	Lyn;
GO:1901509	1	4	0.181159	9.68771	0.100015	1	0.755677	1	Cxcl10;
negative regulation of calcium ion transport	3	10	0.543478	11.5658	0.00182984	1	0.0953936	0.502134	Icam1; Cav3; Nos3;
regulation of bone resorption	1	7	0.181159	5.54176	0.168416	1	1	1	Pdk4;
response to cobalt ion	2	11	0.362319	7.02187	0.0317683	1	0.452419	1	Hif1a; Alas2;
GO:1902166	1	9	0.181159	4.31162	0.211109	1	1	1	Cd44;
GO:1990001	1	9	0.181159	4.31162	0.211109	1	1	1	Birc3;
adenylate cyclase-inhibiting G-protein coupled receptor signaling pathway	2	44	0.362319	1.75666	0.317743	1	1	1	Adcy8; Adcy2;
epithelial cell differentiation involved in prostate gland development	1	6	0.181159	6.46385	0.146213	1	0.931592	1	Plaur;
blood vessel maturation	1	8	0.181159	4.8499	0.190043	1	1	1	Cd44;
axon cargo transport	2	9	0.362319	8.58056	0.0215187	1	0.388804	1	Nefm; Hspa8;
very long-chain fatty acid metabolic process	1	16	0.181159	2.42647	0.344023	1	1	1	Abcd2;
long-chain fatty acid metabolic process	2	20	0.362319	3.86361	0.0942457	1	0.755677	1	Acsl3; Acsl1;
long-chain fatty acid transport	1	12	0.181159	3.23461	0.271081	1	1	1	Plin2;
very long-chain fatty acid catabolic process	1	7	0.181159	5.54176	0.168416	1	1	1	Abcd2;
long-chain fatty acid import	2	6	0.362319	12.8637	0.0094418	1	0.257382	1	Acsl3; Acsl1;
positive regulation of immature T cell proliferation in thymus	1	4	0.181159	9.68771	0.100015	1	0.755677	1	Il1b;
acute inflammatory response to antigenic stimulus	2	12	0.362319	6.4372	0.0374766	1	0.510803	1	A2m; Icam1;
positive regulation of natural killer cell chemotaxis	3	6	0.543478	19.2635	0.000329675	1	0.0286805	0.150969	Ccl3; Ccl7; Cxcl14;
negative regulation of monocyte differentiation	1	7	0.181159	5.54176	0.168416	1	1	1	Myc;
regulation of mRNA polyadenylation	1	3	0.181159	12.9062	0.0759888	1	0.657916	1	Snrpa;
transition between fast and slow fiber	1	9	0.181159	4.31162	0.211109	1	1	1	Actn3;
GO:0097368	1	4	0.181159	9.68771	0.100015	1	0.755677	1	Icam1;
neuron death	2	14	0.362319	5.51826	0.0499433	1	0.539343	1	Ccr5; Cxcl2;
cardiac muscle hypertrophy	1	11	0.181159	3.5284	0.251614	1	1	1	Npm1;
protein localization in membrane	1	17	0.181159	2.28382	0.36109	1	1	1	Rab32;
membrane lipid catabolic process	1	2	0.181159	19.3272	0.0513223	1	0.539343	1	Cyp1b1;
negative regulation of protein catabolic process	2	35	0.362319	2.20825	0.230663	1	1	1	Rilp; Nrg1;
mitochondrial DNA repair	1	6	0.181159	6.46385	0.146213	1	0.931592	1	Chchd4;
protein kinase C-activating G-protein coupled receptor signaling pathway	2	29	0.362319	2.66497	0.17351	1	1	1	Ednra; Adora2a;
negative regulation of smooth muscle cell migration	3	16	0.543478	7.23135	0.00760366	1	0.229654	1	Igfbp3; Igfbp5; Serpine1;
negative regulation of platelet-derived growth factor receptor-beta signaling pathway	2	3	0.362319	25.6847	0.00198923	1	0.0953936	0.502134	Glrx; Ptpn2;
activation of transmembrane receptor protein tyrosine kinase activity	1	8	0.181159	4.8499	0.190043	1	1	1	Nrg1;
positive regulation of transcription initiation from RNA polymerase II promoter	1	7	0.181159	5.54176	0.168416	1	1	1	Irf8;
adrenal gland development	3	33	0.543478	3.50724	0.0536075	1	0.56085	1	Fdx1; Cyp1b1; Fstl3;
female genitalia development	1	6	0.181159	6.46385	0.146213	1	0.931592	1	Tbx3;
artery morphogenesis	2	25	0.362319	3.0912	0.136931	1	0.926197	1	Gja5; Eng;
lung vasculature development	1	9	0.181159	4.31162	0.211109	1	1	1	Errfi1;
response to light stimulus	4	36	0.724638	4.28317	0.0137824	1	0.3438	1	Dusp1; Jund; Asns; Fos;
regulation of eIF2 alpha phosphorylation by heme	1	3	0.181159	12.9062	0.0759888	1	0.657916	1	Hbb;
response to insecticide	1	16	0.181159	2.42647	0.344023	1	1	1	Inhbb;
very-low-density lipoprotein particle assembly	1	8	0.181159	4.8499	0.190043	1	1	1	Acsl3;
heme metabolic process	1	7	0.181159	5.54176	0.168416	1	1	1	Hmox1;
response to methylmercury	1	15	0.181159	2.58812	0.326501	1	1	1	Arg1;
GO:1902622	1	2	0.181159	19.3272	0.0513223	1	0.539343	1	Myd88;
common myeloid progenitor cell proliferation	1	8	0.181159	4.8499	0.190043	1	1	1	Nr4a3;
GO:1902916	1	7	0.181159	5.54176	0.168416	1	1	1	Birc3;
peptidyl-lysine monomethylation	1	9	0.181159	4.31162	0.211109	1	1	1	Setd6;
negative regulation of tumor necrosis factor biosynthetic process	2	5	0.362319	15.4313	0.00640442	1	0.198632	1	Bcl3; Errfi1;
skin morphogenesis	1	11	0.181159	3.5284	0.251614	1	1	1	Errfi1;
negative regulation of peptidyl-tyrosine phosphorylation	2	16	0.362319	4.82891	0.0636657	1	0.63987	1	Errfi1; Il18;
lung epithelium development	1	8	0.181159	4.8499	0.190043	1	1	1	Errfi1;
GO:0061469	3	6	0.543478	19.2635	0.000329675	1	0.0286805	0.150969	Nr4a3; Errfi1; Nr1d1;
GO:1903243	1	3	0.181159	12.9062	0.0759888	1	0.657916	1	Errfi1;
penetration of zona pellucida	1	7	0.181159	5.54176	0.168416	1	1	1	B4galt1;
sexual reproduction	2	12	0.362319	6.4372	0.0374766	1	0.510803	1	Stat3; Vgf;
astrocyte cell migration	2	7	0.362319	11.0286	0.0129922	1	0.326864	1	Ccl2; Ccl3;
tyrosyl-tRNA aminoacylation	1	1	0.181159	38.4631	0.0259985	1	0.388804	1	Yars;
membrane depolarization involved in regulation of action potential	2	28	0.362319	2.76011	0.164213	1	1	1	Scn3b; Cacna1c;
negative regulation of phosphorylation	3	19	0.543478	6.09016	0.0124198	1	0.326864	1	Birc3; Cdkn2c; Cdkn1a;
inflammatory response to antigenic stimulus	2	20	0.362319	3.86361	0.0942457	1	0.755677	1	Kdm6b; Ccr5;
mesodermal cell differentiation	2	12	0.362319	6.4372	0.0374766	1	0.510803	1	Kdm6b; Inhba;
regulation of neurotransmitter secretion	1	22	0.181159	1.765	0.440003	1	1	1	Ngf;
vesicle docking involved in exocytosis	2	24	0.362319	3.21994	0.12808	1	0.87438	1	Kcnb1; Plek;
GO:1904385	1	10	0.181159	3.88089	0.231628	1	1	1	Myc;
calcium ion import	1	23	0.181159	1.6883	0.454577	1	1	1	Cacna1c;
GO:1900825	2	4	0.362319	19.2795	0.00390989	1	0.154152	0.811428	Cav3; Gja5;
positive regulation of immune response	1	9	0.181159	4.31162	0.211109	1	1	1	Fcer1g;
neutrophil mediated killing of gram-positive bacterium	1	2	0.181159	19.3272	0.0513223	1	0.539343	1	Ncf1;
glycosaminoglycan biosynthetic process	1	14	0.181159	2.77286	0.308511	1	1	1	Ugdh;
myotube cell development	1	6	0.181159	6.46385	0.146213	1	0.931592	1	Nfatc2;
calcineurin-NFAT signaling cascade	1	9	0.181159	4.31162	0.211109	1	1	1	Nfatc2;
GO:1901741	2	18	0.362319	4.29266	0.0784825	1	0.672568	1	Il4r; Nfatc2;
regulation of multivesicular body size	1	2	0.181159	19.3272	0.0513223	1	0.539343	1	Rilp;
endosome transport via multivesicular body sorting pathway	1	2	0.181159	19.3272	0.0513223	1	0.539343	1	Rilp;
intralumenal vesicle formation	1	2	0.181159	19.3272	0.0513223	1	0.539343	1	Rilp;
regulation of triglyceride biosynthetic process	2	3	0.362319	25.6847	0.00198923	1	0.0953936	0.502134	Thrsp; C3;
sequestering of triglyceride	2	4	0.362319	19.2795	0.00390989	1	0.154152	0.811428	Enpp1; Il1b;
cytoplasmic sequestering of protein	1	5	0.181159	7.75404	0.123418	1	0.848967	1	Dzip1;
positive regulation of wound healing	2	15	0.362319	5.15062	0.0566579	1	0.581883	1	Ccl2; Hbegf;
toll-like receptor 2 signaling pathway	3	6	0.543478	19.2635	0.000329675	1	0.0286805	0.150969	Pik3ap1; Tlr2; Tnip2;
pigmentation	1	39	0.181159	0.99584	0.642381	1	1	1	Myc;
semicircular canal morphogenesis	1	7	0.181159	5.54176	0.168416	1	1	1	Nr4a3;
negative regulation of mesenchymal cell apoptotic process	1	6	0.181159	6.46385	0.146213	1	0.931592	1	Hif1a;
response to follicle-stimulating hormone stimulus	3	7	0.543478	16.5155	0.000565785	1	0.0426116	0.2243	Cyp1b1; Egr1; Asns;
positive regulation of toll-like receptor signaling pathway	2	5	0.362319	15.4313	0.00640442	1	0.198632	1	Pik3ap1; Tlr2;
regulation of I-kappaB kinase/NF-kappaB cascade	2	16	0.362319	4.82891	0.0636657	1	0.63987	1	Il1b; Pik3ap1;
positive regulation of cholesterol storage	1	7	0.181159	5.54176	0.168416	1	1	1	Msr1;
sphingosine metabolic process	1	4	0.181159	9.68771	0.100015	1	0.755677	1	Sphk1;
response to UV-C	1	9	0.181159	4.31162	0.211109	1	1	1	Bcl3;
post-embryonic camera-type eye morphogenesis	1	4	0.181159	9.68771	0.100015	1	0.755677	1	Flt1;
negative regulation of fibroblast migration	1	8	0.181159	4.8499	0.190043	1	1	1	Has1;
integrin activation	1	7	0.181159	5.54176	0.168416	1	1	1	Fermt3;
regulation of blood vessel size	2	12	0.362319	6.4372	0.0374766	1	0.510803	1	Nppb; Nos3;
negative regulation of cell migration involved in sprouting angiogenesis	1	12	0.181159	3.23461	0.271081	1	1	1	Rhoa;
regulation of integrin-mediated signaling pathway	1	2	0.181159	19.3272	0.0513223	1	0.539343	1	Timp1;
regulation of adaptive immune response	1	5	0.181159	7.75404	0.123418	1	0.848967	1	Ripk3;
positive regulation of type I interferon production	2	14	0.362319	5.51826	0.0499433	1	0.539343	1	Myd88; Cd14;
positive regulation of interferon-alpha production	1	11	0.181159	3.5284	0.251614	1	1	1	Hspd1;
elastic fiber assembly	1	7	0.181159	5.54176	0.168416	1	1	1	Myh11;
angiogenesis involved in wound healing	1	10	0.181159	3.88089	0.231628	1	1	1	B4galt1;
GO:1903206	1	14	0.181159	2.77286	0.308511	1	1	1	Hspa8;
malate metabolic process	1	8	0.181159	4.8499	0.190043	1	1	1	Me2;
cellular respiration	2	20	0.362319	3.86361	0.0942457	1	0.755677	1	Nr4a3; Coq10b;
protein hexamerization	1	8	0.181159	4.8499	0.190043	1	1	1	Panx1;
regulation of protein export from nucleus	1	8	0.181159	4.8499	0.190043	1	1	1	Chchd4;
cell activation	3	13	0.543478	8.89884	0.00411479	1	0.156963	0.826225	Ccl3; Cd24; Timp1;
positive regulation of keratinocyte proliferation	1	10	0.181159	3.88089	0.231628	1	1	1	Tgm1;
glucose transport	1	25	0.181159	1.55329	0.4826	1	1	1	Ednra;
glutamyl-tRNA aminoacylation	1	2	0.181159	19.3272	0.0513223	1	0.539343	1	Eprs;
negative regulation of growth	3	13	0.543478	8.89884	0.00411479	1	0.156963	0.826225	Mt2A; Hif1a; Igfbp5;
phosphatidylserine biosynthetic process	1	5	0.181159	7.75404	0.123418	1	0.848967	1	Plscr1;
luteinization	1	15	0.181159	2.58812	0.326501	1	1	1	A2m;
collagen catabolic process	1	20	0.181159	1.94142	0.409678	1	1	1	Mmp16;
cellular response to vitamin D	3	20	0.543478	5.7858	0.0143342	1	0.353808	1	Tnc; Ptn; Adamts1;
response to indole-3-methanol	1	2	0.181159	19.3272	0.0513223	1	0.539343	1	Cyp1b1;
synaptic vesicle endocytosis	1	18	0.181159	2.15701	0.377714	1	1	1	Cd24;
response to interferon-alpha	1	9	0.181159	4.31162	0.211109	1	1	1	Plscr1;
enteric nervous system development	2	12	0.362319	6.4372	0.0374766	1	0.510803	1	Ret; Ednra;
copper ion transport	2	10	0.362319	7.72336	0.0264409	1	0.388804	1	Fkbp4; Heph;
negative regulation of interleukin-8 biosynthetic process	1	4	0.181159	9.68771	0.100015	1	0.755677	1	Bcl3;
neutrophil mediated killing of fungus	1	2	0.181159	19.3272	0.0513223	1	0.539343	1	Ncf1;
response to manganese ion	3	14	0.543478	8.26366	0.00513676	1	0.181782	0.956869	Arg1; Sod2; Tfrc;
regulation of cellular respiration	1	7	0.181159	5.54176	0.168416	1	1	1	Noa1;
GO:1903753	1	4	0.181159	9.68771	0.100015	1	0.755677	1	Hsph1;
endonucleolytic cleavage of tricistronic rRNA transcript (SSU-rRNA, 5.8S rRNA, LSU-rRNA)	1	2	0.181159	19.3272	0.0513223	1	0.539343	1	Tsr1;
positive regulation of interleukin-10 biosynthetic process	1	2	0.181159	19.3272	0.0513223	1	0.539343	1	Bcl3;
positive regulation of interleukin-2 biosynthetic process	1	10	0.181159	3.88089	0.231628	1	1	1	Il1b;
positive regulation of vascular endothelial growth factor receptor signaling pathway	2	11	0.362319	7.02187	0.0317683	1	0.452419	1	Hif1a; Flt1;
positive regulation of DNA biosynthetic process	2	18	0.362319	4.29266	0.0784825	1	0.672568	1	Myc; Cyp1b1;
platelet activation	3	36	0.543478	3.21505	0.0663171	1	0.657916	1	Actn1; Entpd1; Treml1;
cardiac muscle cell fate commitment	1	5	0.181159	7.75404	0.123418	1	0.848967	1	Tbx3;
positive regulation of cardiac muscle cell differentiation	1	10	0.181159	3.88089	0.231628	1	1	1	Nrg1;
response to denervation involved in regulation of muscle adaptation	2	14	0.362319	5.51826	0.0499433	1	0.539343	1	Actn3; Runx1;
GO:1903232	1	5	0.181159	7.75404	0.123418	1	0.848967	1	Rab32;
lactate metabolic process	2	6	0.362319	12.8637	0.0094418	1	0.257382	1	Hif1a; Ldha;
GO:1901857	2	5	0.362319	15.4313	0.00640442	1	0.198632	1	Myc; Chchd4;
generation of precursor metabolites and energy	2	14	0.362319	5.51826	0.0499433	1	0.539343	1	Enpp1; Vgf;
negative regulation of potassium ion transport	1	14	0.181159	2.77286	0.308511	1	1	1	Nos3;
positive regulation of potassium ion transport	2	13	0.362319	5.94241	0.0435424	1	0.539343	1	Cxcl1; Fhl1;
GO:1901017	1	6	0.181159	6.46385	0.146213	1	0.931592	1	Cav3;
iron ion import	1	4	0.181159	9.68771	0.100015	1	0.755677	1	Tfrc;
embryonic cleavage	1	8	0.181159	4.8499	0.190043	1	1	1	Aatf;
positive regulation of guanylate cyclase activity	2	10	0.362319	7.72336	0.0264409	1	0.388804	1	Adora2b; Nos3;
synaptic transmission, cholinergic	1	32	0.181159	1.21361	0.569833	1	1	1	Adora2a;
response to corticosterone stimulus	5	37	0.905797	5.2067	0.00255662	1	0.117795	0.62005	Fosl1; Ntrk3; Nos3; Fos; Cdkn1a;
fibroblast growth factor receptor signaling pathway	1	43	0.181159	0.903225	0.678212	1	1	1	Fat4;
anterior/posterior axis specification, embryo	1	6	0.181159	6.46385	0.146213	1	0.931592	1	Tbx3;
regulation of mitotic cell cycle spindle assembly checkpoint	1	5	0.181159	7.75404	0.123418	1	0.848967	1	Dusp1;
prostaglandin biosynthetic process	2	15	0.362319	5.15062	0.0566579	1	0.581883	1	Ptges; Ptgis;
negative regulation of toll-like receptor 4 signaling pathway	2	7	0.362319	11.0286	0.0129922	1	0.326864	1	Nr1d1; Lyn;
response to interleukin-12	1	3	0.181159	12.9062	0.0759888	1	0.657916	1	Jak2;
platelet degranulation	2	3	0.362319	25.6847	0.00198923	1	0.0953936	0.502134	Plek; Lyn;
positive regulation of platelet activation	2	5	0.362319	15.4313	0.00640442	1	0.198632	1	Plek; Pdpn;
negative regulation of inositol phosphate biosynthetic process	1	2	0.181159	19.3272	0.0513223	1	0.539343	1	Plek;
positive regulation of inositol-polyphosphate 5-phosphatase activity	1	1	0.181159	38.4631	0.0259985	1	0.388804	1	Plek;
phospholipase C-inhibiting G-protein coupled receptor signaling pathway	1	1	0.181159	38.4631	0.0259985	1	0.388804	1	Plek;
negative regulation of G-protein coupled receptor protein signaling pathway	2	15	0.362319	5.15062	0.0566579	1	0.581883	1	Plek; Cry1;
regulation of cell diameter	1	1	0.181159	38.4631	0.0259985	1	0.388804	1	Plek;
thrombin receptor signaling pathway	1	8	0.181159	4.8499	0.190043	1	1	1	Plek;
protein kinase C signaling cascade	1	15	0.181159	2.58812	0.326501	1	1	1	Plek;
protein secretion by platelet	1	2	0.181159	19.3272	0.0513223	1	0.539343	1	Plek;
retinal metabolic process	1	14	0.181159	2.77286	0.308511	1	1	1	Cyp1b1;
insulin secretion	3	35	0.543478	3.30688	0.0619392	1	0.629519	1	Il1rn; Cacna1c; Vgf;
positive regulation of mitochondrial membrane potential	1	7	0.181159	5.54176	0.168416	1	1	1	Myc;
regulation of intracellular protein transport	1	5	0.181159	7.75404	0.123418	1	0.848967	1	Ptpn1;
actin crosslink formation	1	10	0.181159	3.88089	0.231628	1	1	1	Actn1;
ovulation cycle	1	16	0.181159	2.42647	0.344023	1	1	1	Gdf10;
negative regulation of cysteine-type endopeptidase activity involved in apoptotic signaling pathway	1	5	0.181159	7.75404	0.123418	1	0.848967	1	Plaur;
pyrimidine nucleoside salvage	1	4	0.181159	9.68771	0.100015	1	0.755677	1	Uck2;
CTP salvage	1	3	0.181159	12.9062	0.0759888	1	0.657916	1	Uck2;
positive regulation of interleukin-13 production	2	8	0.362319	9.65179	0.017027	1	0.388804	1	Il1rap; Il33;
positive regulation of interleukin-5 production	3	7	0.543478	16.5155	0.000565785	1	0.0426116	0.2243	Il1rl1; Il1rap; Il33;
positive regulation of T-helper 2 cell differentiation	3	7	0.543478	16.5155	0.000565785	1	0.0426116	0.2243	Il18; Il4r; Il6;
positive regulation of T-helper 2 cell cytokine production	1	6	0.181159	6.46385	0.146213	1	0.931592	1	Il6;
regulation of cell-matrix adhesion	1	11	0.181159	3.5284	0.251614	1	1	1	Bst1;
positive regulation of skeletal muscle fiber development	1	7	0.181159	5.54176	0.168416	1	1	1	Actn3;
positive chemotaxis	2	28	0.362319	2.76011	0.164213	1	1	1	Coro1a; Ccl3;
necroptosis	2	13	0.362319	5.94241	0.0435424	1	0.539343	1	Ripk3; Birc3;
positive regulation of extrinsic apoptotic signaling pathway	1	31	0.181159	1.25275	0.558334	1	1	1	Tnfrsf12a;
response to type I interferon	1	7	0.181159	5.54176	0.168416	1	1	1	Shmt2;
response to interferon-beta	2	9	0.362319	8.58056	0.0215187	1	0.388804	1	Entpd1; Plscr1;
complement activation	2	15	0.362319	5.15062	0.0566579	1	0.581883	1	C3; Cfb;
negative regulation by host of viral transcription	2	12	0.362319	6.4372	0.0374766	1	0.510803	1	Ccl3; Jun;
cellular response to glucocorticoid stimulus	3	36	0.543478	3.21505	0.0663171	1	0.657916	1	Serpina3n; Ephx1; Ucn2;
response to oxygen radical	1	3	0.181159	12.9062	0.0759888	1	0.657916	1	Txnrd1;
lipoprotein transport	1	13	0.181159	2.98599	0.290042	1	1	1	Msr1;
regulation of neuronal synaptic plasticity	1	28	0.181159	1.38692	0.521961	1	1	1	Vgf;
nitric oxide biosynthetic process	2	10	0.362319	7.72336	0.0264409	1	0.388804	1	Cyp1b1; Nos3;
negative regulation of interleukin-6 biosynthetic process	1	7	0.181159	5.54176	0.168416	1	1	1	Prg4;
epithelial to mesenchymal transition	2	32	0.362319	2.41521	0.201851	1	1	1	Hif1a; Snai1;
positive regulation of chondrocyte differentiation	1	20	0.181159	1.94142	0.409678	1	1	1	Sox5;
astrocyte differentiation	1	12	0.181159	3.23461	0.271081	1	1	1	Stat3;
eating behavior	2	38	0.362319	2.03396	0.259712	1	1	1	Stat3; Adora2a;
neuromuscular process controlling posture	1	14	0.181159	2.77286	0.308511	1	1	1	Gch1;
ribosomal large subunit export from nucleus	2	7	0.362319	11.0286	0.0129922	1	0.326864	1	Npm1; Rrs1;
GO:1904751	1	5	0.181159	7.75404	0.123418	1	0.848967	1	Npm1;
positive regulation of feeding behavior	1	5	0.181159	7.75404	0.123418	1	0.848967	1	Nr4a3;
axon transport of mitochondrion	1	6	0.181159	6.46385	0.146213	1	0.931592	1	Hif1a;
GO:1990481	1	4	0.181159	9.68771	0.100015	1	0.755677	1	Pus1;
folic acid transport	1	5	0.181159	7.75404	0.123418	1	0.848967	1	Pdpn;
protein deglycosylation	1	8	0.181159	4.8499	0.190043	1	1	1	Engase;
pattern recognition receptor signaling pathway	1	4	0.181159	9.68771	0.100015	1	0.755677	1	Pglyrp1;
negative regulation of natural killer cell differentiation involved in immune response	1	4	0.181159	9.68771	0.100015	1	0.755677	1	Pglyrp1;
growth of symbiont in host	1	4	0.181159	9.68771	0.100015	1	0.755677	1	Pglyrp1;
ovulation from ovarian follicle	2	13	0.362319	5.94241	0.0435424	1	0.539343	1	Nos3; Adamts1;
positive regulation of heart rate	4	22	0.724638	7.00759	0.00227758	1	0.106611	0.561179	Scn3b; Adm; Hrc; Gch1;
regulation of endodeoxyribonuclease activity	1	2	0.181159	19.3272	0.0513223	1	0.539343	1	Npm1;
regulation of protein import into nucleus, translocation	1	4	0.181159	9.68771	0.100015	1	0.755677	1	Cdkn1a;
response to leptin stimulus	3	13	0.543478	8.89884	0.00411479	1	0.156963	0.826225	Fdx1; Stat3; Nr1d1;
positive regulation of gluconeogenesis	2	13	0.362319	5.94241	0.0435424	1	0.539343	1	Hif1a; Ptpn2;
GO:1902176	1	11	0.181159	3.5284	0.251614	1	1	1	Sod2;
GO:1903427	2	7	0.362319	11.0286	0.0129922	1	0.326864	1	Hspd1; Rhoa;
GO:1904373	1	3	0.181159	12.9062	0.0759888	1	0.657916	1	Ptn;
positive regulation of cellular senescence	1	7	0.181159	5.54176	0.168416	1	1	1	Eef1e1;
positive regulation of adenylate cyclase activity involved in G-protein coupled receptor signaling pathway	1	9	0.181159	4.31162	0.211109	1	1	1	Adora2a;
calcium-mediated signaling	5	50	0.905797	3.85323	0.00943689	1	0.257382	1	Ccl3; Ccr5; Vsnl1; Sphk1; Treml1;
glycine biosynthetic process	1	5	0.181159	7.75404	0.123418	1	0.848967	1	Shmt2;
L-serine metabolic process	1	6	0.181159	6.46385	0.146213	1	0.931592	1	Shmt2;
L-serine biosynthetic process	1	4	0.181159	9.68771	0.100015	1	0.755677	1	Shmt2;
glycine biosynthetic process from serine	1	2	0.181159	19.3272	0.0513223	1	0.539343	1	Shmt2;
interleukin-18-mediated signaling pathway	1	4	0.181159	9.68771	0.100015	1	0.755677	1	Il18;
positive regulation of NF-kappaB import into nucleus	4	18	0.724638	8.56396	0.00103452	1	0.062977	0.331499	Il1b; Tlr2; Il18; Sphk1;
negative regulation of cell division	1	7	0.181159	5.54176	0.168416	1	1	1	Myc;
response to water deprivation	1	14	0.181159	2.77286	0.308511	1	1	1	Slc4a1;
response to immobilization stress	5	41	0.905797	4.69886	0.00403733	1	0.156963	0.826225	Gal; Sod2; Il1b; Ucn2; Fos;
positive regulation of G-protein coupled receptor protein signaling pathway	1	12	0.181159	3.23461	0.271081	1	1	1	C3;
tRNA catabolic process	1	1	0.181159	38.4631	0.0259985	1	0.388804	1	Pop1;
cardiac ventricle development	1	8	0.181159	4.8499	0.190043	1	1	1	Kcnk2;
positive regulation of protein localization to nucleus	1	23	0.181159	1.6883	0.454577	1	1	1	Ngfr;
pre-B cell differentiation	1	4	0.181159	9.68771	0.100015	1	0.755677	1	Cd24;
monocyte activation	1	6	0.181159	6.46385	0.146213	1	0.931592	1	Npy;
response to herbicide	2	16	0.362319	4.82891	0.0636657	1	0.63987	1	Gucy1a3; Arg1;
dibenzo-p-dioxin metabolic process	1	12	0.181159	3.23461	0.271081	1	1	1	Cyp1b1;
response to vitamin E	1	23	0.181159	1.6883	0.454577	1	1	1	Arg1;
response to L-ascorbic acid	3	14	0.543478	8.26366	0.00513676	1	0.181782	0.956869	Sod2; Il1b; Hp;
response to cadmium ion	2	41	0.362319	1.88517	0.288797	1	1	1	Arg1; Sod2;
response to fatty acid	2	39	0.362319	1.98182	0.269412	1	1	1	Tlr2; Alas2;
cellular response to gonadotropin stimulus	1	16	0.181159	2.42647	0.344023	1	1	1	Egr1;
cellular response to follicle-stimulating hormone stimulus	3	25	0.543478	4.6291	0.0262878	1	0.388804	1	Egr1; Serpine1; Inhba;
cellular response to luteinizing hormone stimulus	1	7	0.181159	5.54176	0.168416	1	1	1	Cyp1b1;
detection of mechanical stimulus involved in sensory perception of sound	1	18	0.181159	2.15701	0.377714	1	1	1	Myc;
positive regulation of vascular permeability	2	14	0.362319	5.51826	0.0499433	1	0.539343	1	Il18; Ptp4a3;
regulation of vascular endothelial growth factor signaling pathway	1	4	0.181159	9.68771	0.100015	1	0.755677	1	Ptp4a3;
positive regulation of blood coagulation	2	14	0.362319	5.51826	0.0499433	1	0.539343	1	S100a9; Serpine1;
lens fiber cell differentiation	1	13	0.181159	2.98599	0.290042	1	1	1	Ntrk3;
response to inorganic substance	2	34	0.362319	2.27318	0.221022	1	1	1	Pgam2; Tfrc;
tetrahydrofolate biosynthetic process	1	5	0.181159	7.75404	0.123418	1	0.848967	1	Gch1;
negative regulation of bone resorption	1	16	0.181159	2.42647	0.344023	1	1	1	Il6;
positive regulation of alpha-beta T cell proliferation	1	11	0.181159	3.5284	0.251614	1	1	1	Cd24;
negative regulation of thymocyte apoptotic process	1	10	0.181159	3.88089	0.231628	1	1	1	Hif1a;
artery smooth muscle contraction	1	11	0.181159	3.5284	0.251614	1	1	1	Ednra;
vasodilation	3	26	0.543478	4.45113	0.0291574	1	0.424498	1	Sod2; Adora2a; Gch1;
positive regulation of cell-cell adhesion mediated by integrin	3	5	0.543478	23.1086	0.00016809	1	0.0170249	0.0896157	Cd24; Cxcl13; Piezo1;
neural crest cell development	1	16	0.181159	2.42647	0.344023	1	1	1	Ednra;
regulation of phagocytosis	2	10	0.362319	7.72336	0.0264409	1	0.388804	1	Hck; Fgr;
response to osmotic stress	1	26	0.181159	1.49357	0.496067	1	1	1	Nolc1;
positive regulation of synaptic transmission, cholinergic	1	7	0.181159	5.54176	0.168416	1	1	1	Ngfr;
gluconeogenesis	3	31	0.543478	3.73344	0.0458592	1	0.539343	1	Pfkfb1; Pgam2; Cry1;
AV node cell to bundle of His cell communication by electrical coupling	1	3	0.181159	12.9062	0.0759888	1	0.657916	1	Gja5;
protein-chromophore linkage	1	10	0.181159	3.88089	0.231628	1	1	1	Cry1;
cellular response to light stimulus	1	11	0.181159	3.5284	0.251614	1	1	1	Hif1a;
CTP biosynthetic process	1	11	0.181159	3.5284	0.251614	1	1	1	Ctps1;
negative regulation of adiponectin secretion	1	4	0.181159	9.68771	0.100015	1	0.755677	1	Il1b;
positive regulation of calcineurin-NFAT signaling cascade	1	10	0.181159	3.88089	0.231628	1	1	1	Nrg1;
hormone biosynthetic process	2	11	0.362319	7.02187	0.0317683	1	0.452419	1	Fdx1; Dio3;
negative regulation of immunoglobulin production	1	3	0.181159	12.9062	0.0759888	1	0.657916	1	Fcgr2b;
germ cell programmed cell death	1	8	0.181159	4.8499	0.190043	1	1	1	Il1b;
regulation of smooth muscle cell proliferation	1	10	0.181159	3.88089	0.231628	1	1	1	Nr4a3;
positive regulation of cartilage development	1	14	0.181159	2.77286	0.308511	1	1	1	Sox5;
positive regulation of mesenchymal stem cell differentiation	1	4	0.181159	9.68771	0.100015	1	0.755677	1	Sox5;
positive regulation of NK T cell proliferation	1	4	0.181159	9.68771	0.100015	1	0.755677	1	Il18;
GO:0044849	5	32	0.905797	6.02	0.00131389	1	0.076044	0.400281	Cyp1b1; Egr1; Ptn; Has1; Hspa8;
GO:1904017	1	4	0.181159	9.68771	0.100015	1	0.755677	1	Inhbb;
cellular process	2	15	0.362319	5.15062	0.0566579	1	0.581883	1	Jun; Fmnl1;
peripheral nervous system development	2	23	0.362319	3.35988	0.119371	1	0.848967	1	Ngf; Nrg1;
retinal rod cell differentiation	1	3	0.181159	12.9062	0.0759888	1	0.657916	1	Ptn;
positive regulation of kidney development	1	5	0.181159	7.75404	0.123418	1	0.848967	1	Ednra;
tyrosine phosphorylation of Stat5 protein	1	4	0.181159	9.68771	0.100015	1	0.755677	1	Jak2;
[truncated: 973 more rows]
