# Supplementary material for: Analysis of temporal expression profiles after sciatic nerve injury by bioinformatic method
Source: Sci Rep. 2017 Aug 29;7:9818. doi: 10.1038/s41598-017-10127-1 (PMC5575162; doi:10.1038/s41598-017-10127-1)
Supplement: Supplementary file 13 — Table S22 [file 41598_2017_10127_MOESM13_ESM.xls]

## Sheet: Sheet1
Table S22 Enriched Pathways for TEPGs
Category	ID	Title (or Source)		Profile 8_logP	Profile 24_logP	Profile 39_logP	Profile 8_GeneSet	Profile 24_GeneSet	Profile 39_GeneSet
Pathway				pValues			Gene List
Pathway	199378	Ribosome biogenesis in eukaryotes				10			GTPBP4 HEATR1 MDN1 NHP2 NOP56 NOP58 POP1PWP2 RCL1 TBL3
Pathway	83051	Cytokine-cytokine receptor interaction				5.9684			CCL2 CCL3 CCL7 CCR5 CLCF1 CSF1 CXCL14 CXCL3IL1R2 IL1RAP IL4R INHBB LTB TNFRSF12A TNFRSF1ATNFRSF1B
Pathway	812256	TNF signaling pathway				5.4606			BCL3 BIRC3 CCL2 CSF1 CXCL3 ICAM1 MAP2K3 RIPK3TNFRSF1A TNFRSF1B
Pathway	137945	amb2 Integrin signaling				5.3381			FGR HCK HP ICAM1 ITGB2 LYN PLAUR
Pathway	138017	Signaling events mediated by PTP1B				5.0993			CSF1 FCGR2A FGR HCK JAK2 LYN STAT3
Pathway	99051	Chemokine signaling pathway				4.814			CCL2 CCL3 CCL7 CCR5 CXCL14 CXCL3 FGR HCK JAK2LYN NCF1 STAT3
Pathway	138010	Glypican 1 network				4.5533			FGR HCK LYN NRG1 PLA2G2A
Pathway	137932	IL6-mediated signaling events				4.5319			HCK JAK2 LMO4 MCL1 STAT3 TIMP1
Pathway	M5883	Genes encoding secreted soluble factors				4.5269			ANGPTL4 CCL2 CCL3 CCL7 CLCF1 CSF1 CXCL14CXCL3 FSTL3 HBEGF IL1RN INHBB LTB NGF NRG1S100A8
Pathway	138045	HIF-1-alpha transcription factor network				4.45			ENG HIF1A ITGB2 LDHA MCL1 NPM1 PLIN2
Pathway	142304	UDP-N-acetyl-D-glucosamine biosynthesis II			4.2317			GFPT2 UAP1
Pathway	161017	Synthesis of UDP-N-acetyl-glucosamine			4.2317			GFPT2 UAP1
