# Supplementary material for: Analysis of temporal expression profiles after sciatic nerve injury by bioinformatic method
Source: Sci Rep. 2017 Aug 29;7:9818. doi: 10.1038/s41598-017-10127-1 (PMC5575162; doi:10.1038/s41598-017-10127-1)
Supplement: Supplementary file 14 — Table S23–S25 [file 41598_2017_10127_MOESM14_ESM.xls]

## Sheet:  Table of Contents         
			Table of Contents
			Table S23 Enriched biological process for profile 39
			Table S24 Enriched biological process for profile 24
			Table S25 Enriched biological process for profile 8

## Sheet: Table S23  Profile 39
Table S23 Enriched biological process for profile 39
Analysis: Biological process
Dataset name: Profile 39
Number of genes in the dataset: 215
Number of genes in the dataset (which are available in Biological process database) :203
Number of genes in background: 21232
Is analysis quantitative: No
						Corrected p-values
Biological process	No. of genes in the dataset	No.of genes in the background dataset	Percentage of genes	Fold enrichment	P-value (Hypergeometric test)	Bonferroni method	BH method	Q-value (Storey-Tibshirani method)
response to lipopolysaccharide	23	271	10.6977	8.38424	6.1286e-15	7.20049e-11	7.20049e-11	4.30789e-10	Ccl2; Icam1; Hp; Cfb; Nos3; Serpina3n; Entpd1; Cd14; Ccr5; Tnfrsf1a; Tlr2; S100a8; Ngf; Slpi; Ptges; Cxcl3; Tnfrsf1b; Jak2; Sod2; Il1rn; Cyp27b1; Nppb; Hspd1;
inflammatory response	22	291	10.2326	7.46869	2.61722e-13	3.07497e-09	1.53749e-09	9.19841e-09	Ccl2; Ccl7; Il4r; Serpina3n; Cd14; Hck; Tlr6; Ccr5; Sdc1; Map2k3; Tnfrsf1a; Tlr2; S100a8; Ngf; Pdpn; Cxcl3; Csf1; Tnfrsf1b; Cd44; Ccl3; Ncf1; Nppb;
cellular response to lipopolysaccharide	14	161	6.51163	8.59246	1.06122e-09	1.24683e-05	4.1561e-06	2.48649e-05	Ccl2; Icam1; Sbno2; Entpd1; Cd14; Ccr5; Map2k3; Hif1a; Bysl; Fcgr2b; Cxcl3; Tnfrsf1b; Jak2; Ncl;
positive regulation of inflammatory response	9	60	4.18605	14.8263	8.94811e-09	0.000105131	2.62828e-05	0.000157244	Ccl2; Ccl7; Ccr5; Tnfrsf1a; Tlr2; S100a8; Jak2; Ccl3; Hspd1;
response to organic cyclic compound	16	266	7.44186	5.94327	1.42819e-08	0.000167798	3.35595e-05	0.000200779	Icam1; Ldha; Hp; Nos3; Stat3; Lyn; Inhbb; Ngf; Ptges; Cd44; Fosl1; Plin2; Il1rn; Cyp1b1; Nppb; Hspd1;
positive regulation of tumor necrosis factor production	8	55	3.72093	14.3788	7.85186e-08	0.000922515	0.000102502	0.000613243	Ccl2; Cd14; Ccr5; Tnfrsf1a; Tlr2; Jak2; Ncl; Ccl3;
negative regulation of apoptotic process	21	511	9.76744	4.06003	6.17705e-08	0.000725742	0.000102502	0.000613243	Asns; Birc3; Mcl1; Stat3; Angptl4; Hck; Plac8; Prdx5; Tnfrsf1a; Hif1a; Ndufaf4; Ngf; Jak2; Timp1; Cd44; Sod2; Il1rn; Plaur; Npm1; Ncl; Hspd1;
response to drug	21	516	9.76744	4.02069	7.27962e-08	0.000855283	0.000102502	0.000613243	Eng; Ccl2; Icam1; Ldha; Hp; Nos3; Adora2a; Stat3; Lyn; Hif1a; Ngf; Txnrd1; Fosl1; Sod2; Plin2; Il1rn; Cyp27b1; Hspa8; Ccl3; Nppb; Hspd1;
regulation of cell shape	11	125	5.11628	8.69711	6.0063e-08	0.00070568	0.000102502	0.000613243	Ccl2; Icam1; Ccl7; Shroom3; Hck; Fmnl1; Coro1a; Fgr; Fes; Pdpn; Ccl3;
response to hypoxia	15	267	6.97674	5.55118	1.00423e-07	0.00117987	0.000117987	0.000705888	Eng; Ccl2; Icam1; Ldha; Hp; Nos3; Angptl4; Ptgis; Tnfrsf1a; Tlr2; Hif1a; Sod2; Dio3; Nppb; Hspd1;
neutrophil chemotaxis	8	58	3.72093	13.6352	1.20434e-07	0.00141498	0.000128635	0.000769592	Ccl2; Ccl7; Trem1; Itgb2; S100a8; Fcgr2a; Cxcl3; Ccl3;
negative regulation of cell proliferation	17	364	7.90698	4.61449	1.98992e-07	0.00233796	0.00019483	0.00116562	Pla2g2a; Nos3; Adora2a; Stat3; Lyn; B4galt1; Tlr2; Ptges; Gtpbp4; Jak2; Fosl1; Ptpn2; Runx1; Sod2; Cyp27b1; Npm1; Cyp1b1;
immune response	14	254	6.51163	5.44653	3.41561e-07	0.00401301	0.000308693	0.00184684	Il4r; Pglyrp1; Ltb; Lst1; Sectm1b; Tlr6; Ccr5; Tnfrsf1a; Tlr2; Slpi; Fcgr2b; Cxcl14; Cxcl3; Tnfrsf1b;
cell proliferation	13	224	6.04651	5.73512	5.0512e-07	0.00593466	0.000423904	0.00253612	Stat3; Zfp259; Tspan5; Bysl; Dph1; Pdpn; Csf1; Pak1ip1; Txnrd1; Nrg1; Bop1; Ucn2; Ncf1;
cellular response to interleukin-1	9	100	4.18605	8.89639	8.11628e-07	0.00953582	0.000635722	0.00380337	Ccl2; Icam1; Ccl7; Serpina3n; Ptgis; Inhbb; Hif1a; Bysl; Ccl3;
cell adhesion	14	300	6.51163	4.61142	2.47092e-06	0.0290308	0.00170769	0.0102167	Icam1; Sdc4; Emb; Itgb2; B4galt1; Sdc1; Vcan; Tspan5; Fes; Pdpn; Cd44; Tnfrsf12a; Cyp1b1; Tnc;
negative regulation of inflammatory response	8	85	3.72093	9.30454	2.39282e-06	0.0281132	0.00170769	0.0102167	Adora2a; Pglyrp1; Ptgis; Tnfrsf1a; Slpi; Tnfrsf1b; Cd44; Ptpn2;
positive regulation of cell proliferation	18	492	8.37209	3.6147	2.94979e-06	0.0346571	0.00192539	0.0115192	Hbegf; Stat3; Bst1; Lyn; Hck; Plac8; Shmt2; Hif1a; Nolc1; Ndufaf4; Ngf; Csf1; Jak2; Timp1; Clcf1; Npm1; Nrg1; Tnc;
cellular response to diacyl bacterial lipopeptide	3	4	1.39535	74.1233	4.06551e-06	0.0477657	0.00251399	0.0150406	Cd14; Tlr6; Tlr2;
positive regulation of nitric oxide biosynthetic process	6	43	2.7907	13.7987	4.48393e-06	0.0526817	0.00258054	0.0154387	Icam1; Itgb2; Tlr2; Jak2; Sod2; Ptx3;
cell migration	11	193	5.11628	5.633	4.61241e-06	0.0541912	0.00258054	0.0154387	Eng; Hbegf; PVR; Sdc4; Trem1; Lyn; Coro1a; Sdc1; Fgr; Cd44; Nrg1;
negative regulation of neuron apoptotic process	10	159	4.65116	6.21644	5.28037e-06	0.062039	0.00281996	0.0168711	Ccl2; Adora2a; Coro1a; Hif1a; Ngf; Jak2; Sod2; Clcf1; Npm1; Hspd1;
positive regulation of gene expression	15	369	6.97674	4.01675	5.8178e-06	0.0683534	0.00297189	0.0177801	Eng; Stat3; Ccr5; Zfp259; Tnfrsf1a; Tlr2; Hif1a; Ngf; Csf1; Cd44; Plaur; Hspa8; Ccl3; Nrg1; Tnc;
response to cytokine stimulus	8	97	3.72093	8.15358	6.47699e-06	0.0760982	0.00317076	0.0189699	Mcl1; Nos3; Stat3; Serpina3n; Coro1a; Ptges; Timp1; Fosl1;
cellular response to interleukin-6	5	28	2.32558	17.6627	8.26147e-06	0.097064	0.00373323	0.022335	Ccl2; Icam1; Sbno2; Serpina3n; Ptgis;
response to mechanical stimulus	8	100	3.72093	7.909	8.12634e-06	0.0954764	0.00373323	0.022335	Ccl2; Asns; Nos3; Inhbb; Hif1a; Ngf; Fosl1; Tnc;
lipopolysaccharide-mediated signaling pathway	5	30	2.32558	16.4856	1.17834e-05	0.138443	0.00512751	0.0306767	Ccl2; Nos3; Cd14; Lyn; Ccl3;
innate immune response	12	263	5.5814	4.50924	1.63863e-05	0.192523	0.00687582	0.0411364	Cd14; Pglyrp1; Lyn; Hck; Tlr6; Fgr; Tlr2; S100a8; Fes; Slpi; Csf1; Ptx3;
positive regulation of natural killer cell chemotaxis	3	6	1.39535	49.4566	2.00244e-05	0.235267	0.00811265	0.0485361	Ccl7; Cxcl14; Ccl3;
integrin-mediated signaling pathway	7	84	3.25581	8.23985	2.31674e-05	0.272194	0.00907313	0.0542824	Plek; Itgb2; Fermt3; Tyrobp; Fgr; Adamts9; Itgb7;
positive regulation of angiogenesis	8	116	3.72093	6.8182	2.41608e-05	0.283865	0.00915695	0.0547839	Eng; Nos3; Itgb2; Ptgis; Tnfrsf1a; Hif1a; Runx1; Cyp1b1;
response to amino acid stimulus	6	58	2.7907	10.2307	2.62366e-05	0.308254	0.00963294	0.0576316	Ccl2; Icam1; Asns; Nos3; Lyn; Tnfrsf1a;
cellular response to organic cyclic compound	8	120	3.72093	6.59094	3.08709e-05	0.362702	0.010991	0.0657565	Ccl2; Nos3; Stat3; Inhbb; Hif1a; Bysl; Cyp1b1; Ccl3;
positive regulation of nitric-oxide synthase biosynthetic process	4	19	1.86047	20.8303	3.51731e-05	0.413249	0.0121544	0.0727169	Ccl2; Map2k3; Tlr2; Jak2;
wound healing	8	123	3.72093	6.4302	3.68701e-05	0.433186	0.0123768	0.0740472	Eng; Sdc4; B4galt1; Sdc1; S100a8; Timp1; Nrg1; Tnc;
positive regulation of cell migration	10	204	4.65116	4.84524	4.59123e-05	0.539424	0.0141954	0.0849275	Hbegf; Ccl7; Lyn; Fermt3; Coro1a; Fgr; Pdpn; Csf1; Jak2; Ccl3;
response to activity	7	93	3.25581	7.44253	4.48729e-05	0.527211	0.0141954	0.0849275	Ccl2; Nos3; Hif1a; Sod2; Il1rn; Hspa8; Hspd1;
response to peptide hormone stimulus	8	126	3.72093	6.27711	4.38135e-05	0.514765	0.0141954	0.0849275	Nos3; Stat3; Serpina3n; Lyn; Ngf; Timp1; Cyp27b1; Nppb;
peptidyl-tyrosine autophosphorylation	5	40	2.32558	12.3652	5.01108e-05	0.588752	0.0150962	0.090317	Lyn; Hck; Fgr; Fes; Jak2;
cytokine-mediated signaling pathway	8	132	3.72093	5.99181	6.09994e-05	0.716682	0.017917	0.107193	Ccl2; Il4r; Tnfrsf1a; Il1rap; Jak2; Cd44; Il1r2; Il1rn;
acute inflammatory response	4	22	1.86047	17.9911	6.48172e-05	0.761537	0.0185741	0.111124	Hp; B4galt1; S100a8; Ptges;
cellular response to tumor necrosis factor	8	134	3.72093	5.90239	6.78442e-05	0.797101	0.0189786	0.113545	Ccl2; Icam1; Ccl7; Birc3; Nos3; Entpd1; Cyp1b1; Ccl3;
aging	12	313	5.5814	3.78894	8.8695e-05	1	0.0242344	0.144989	Ccl2; Hp; Nos3; Stat3; Itgb2; Ccr5; Ngf; Tnfrsf1b; Timp1; Sod2; Cyp27b1; Hspa8;
response to bacterial lipoprotein	2	2	0.930233	98.7489	0.000102068	1	0.0255149	0.15265	Tlr6; Tlr2;
detection of diacyl bacterial lipopeptide	2	2	0.930233	98.7489	0.000102068	1	0.0255149	0.15265	Tlr6; Tlr2;
benzene-containing compound metabolic process	2	2	0.930233	98.7489	0.000102068	1	0.0255149	0.15265	Txnrd1; Cyp1b1;
GO:1902728	2	2	0.930233	98.7489	0.000102068	1	0.0255149	0.15265	Stat3; Jak2;
response to axon injury	5	47	2.32558	10.524	0.000110291	1	0.0269959	0.16151	Nos3; Lyn; Uck2; Txnrd1; Sod2;
regulation of cell proliferation	10	229	4.65116	4.3163	0.000120182	1	0.0288167	0.172403	Pla2g2a; Il4r; Hck; B4galt1; Fgr; Tnfrsf1a; Fes; Hif1a; Cxcl3; Tnfrsf1b;
response to ethanol	9	190	4.18605	4.68253	0.000142971	1	0.0329366	0.197052	Ccl2; Icam1; Nos3; Stat3; Cd14; Tnfrsf1a; S100a8; Hspa8; Tnc;
response to hydrogen peroxide	6	78	2.7907	7.60776	0.000140749	1	0.0329366	0.197052	Ldha; Hp; Sdc1; Fosl1; Sod2; Hspd1;
negative regulation of cardiac muscle cell apoptotic process	4	27	1.86047	14.6606	0.000149459	1	0.0331319	0.198221	Jak2; Npm1; Hspa8; Nrg1;
response to organic substance	8	150	3.72093	5.27284	0.000149135	1	0.0331319	0.198221	Hp; Stat3; Sdc1; Ngf; Timp1; Cyp1b1; Aqp9; Hspd1;
maturation of LSU-rRNA from tricistronic rRNA transcript (SSU-rRNA, 5.8S rRNA, LSU-rRNA)	3	11	1.39535	26.9968	0.000159121	1	0.0339911	0.203361	Rpf2; Gtpbp4; Bop1;
regulation of cytokine secretion	3	11	1.39535	26.9968	0.000159121	1	0.0339911	0.203361	Lyn; Tlr6; Tlr2;
response to cold	5	51	2.32558	9.69873	0.000163446	1	0.0342915	0.205158	Plac8; Rbm3; Sod2; Vgf; Hspd1;
chaperone mediated protein folding requiring cofactor	3	12	1.39535	24.7489	0.000210578	1	0.043405	0.259682	Hspa8; Hsph1; Hspd1;
nitric oxide metabolic process	2	3	0.930233	65.942	0.000304157	1	0.052552	0.314406	Tlr6; Tlr2;
chemokine-mediated signaling pathway	5	57	2.32558	8.67799	0.000277358	1	0.052552	0.314406	Ccl2; Ccl7; Ccr5; Cxcl3; Ccl3;
rRNA modification	2	3	0.930233	65.942	0.000304157	1	0.052552	0.314406	Nop56; Nop58;
negative regulation of growth	3	13	1.39535	22.8466	0.00027171	1	0.052552	0.314406	Mt2; Mt2A; Hif1a;
platelet degranulation	2	3	0.930233	65.942	0.000304157	1	0.052552	0.314406	Plek; Lyn;
cellular response to triacyl bacterial lipopeptide	2	3	0.930233	65.942	0.000304157	1	0.052552	0.314406	Cd14; Tlr2;
prostaglandin metabolic process	3	13	1.39535	22.8466	0.00027171	1	0.052552	0.314406	Tnfrsf1a; Pdpn; Ptges;
chronic inflammatory response	3	13	1.39535	22.8466	0.00027171	1	0.052552	0.314406	Ccl2; S100a8; Ptges;
cleavage in ITS2 between 5.8S rRNA and LSU-rRNA of tricistronic rRNA transcript (SSU-rRNA, 5.8S rRNA, LSU-rRNA)	2	3	0.930233	65.942	0.000304157	1	0.052552	0.314406	Npm1; Bop1;
negative regulation of interleukin-1-mediated signaling pathway	2	3	0.930233	65.942	0.000304157	1	0.052552	0.314406	Il1r2; Il1rn;
cellular protein complex disassembly	2	3	0.930233	65.942	0.000304157	1	0.052552	0.314406	Hspa8; Nrg1;
positive regulation of protein kinase activity	5	59	2.32558	8.38387	0.000326242	1	0.0555509	0.332348	Sdc4; Map2k3; Csf1; Npm1; Nrg1;
leukocyte migration involved in inflammatory response	3	14	1.39535	21.2159	0.000343235	1	0.0567981	0.33981	Ccl2; Itgb2; S100a8;
response to alkaloid	3	14	1.39535	21.2159	0.000343235	1	0.0567981	0.33981	Adora2a; Tnfrsf1a; Hif1a;
response to progesterone stimulus	5	60	2.32558	8.24416	0.000352999	1	0.0576026	0.344623	Ccl2; Tlr2; Fosl1; Hspa8; Nrg1;
response to glucocorticoid stimulus	7	130	3.25581	5.32444	0.000365148	1	0.0587688	0.3516	Ccl2; Hp; Sdc1; Hif1a; Ngf; Il1rn; Hspd1;
defense response to bacterium	7	131	3.25581	5.2838	0.000382498	1	0.0607294	0.36333	Hp; Pglyrp1; Tlr6; Ccr5; Plac8; Tnfrsf1a; Ncf1;
cellular response to interferon-gamma	5	62	2.32558	7.97826	0.000411458	1	0.0644563	0.385627	Ccl2; Icam1; Ccl7; Serpina3n; Ccl3;
leukocyte migration	4	35	1.86047	11.3106	0.000418533	1	0.064702	0.387097	Icam1; Ccr5; B4galt1; Itgb7;
regulation of release of sequestered calcium ion into cytosol	3	15	1.39535	19.8024	0.000425847	1	0.0649776	0.388745	Lyn; Coro1a; Ngf;
MyD88-dependent toll-like receptor signaling pathway	3	16	1.39535	18.5655	0.000520216	1	0.0754569	0.451441	Tlr6; Tlr2; Hspd1;
positive regulation of monocyte chemotaxis	3	16	1.39535	18.5655	0.000520216	1	0.0754569	0.451441	Ccl2; Ccr5; Pla2g7;
induction of apoptosis by oxidative stress	3	16	1.39535	18.5655	0.000520216	1	0.0754569	0.451441	Jak2; Sod2; Cyp1b1;
acute-phase response	4	37	1.86047	10.6994	0.00051964	1	0.0754569	0.451441	Hp; Stat3; Hif1a; Il1rn;
positive regulation of apoptotic process	11	328	5.11628	3.31461	0.000543182	1	0.0778275	0.465623	Ldha; Phlda1; Nos3; B4galt1; Hif1a; Ngf; Jak2; Fosl1; Tnfrsf12a; Cyp1b1; Hspd1;
ribosome biogenesis	4	38	1.86047	10.4179	0.000576203	1	0.0805929	0.482169	Noa1; Bysl; Rcl1; Gtpbp4;
positive regulation of peptidyl-tyrosine phosphorylation	6	101	2.7907	5.87547	0.000572865	1	0.0805929	0.482169	Hbegf; Icam1; Lyn; Jak2; Cd44; Nrg1;
protein import into mitochondrial intermembrane space	2	4	0.930233	49.4976	0.000604248	1	0.0816013	0.488201	Chchd4; Hspd1;
cytokine secretion involved in immune response	2	4	0.930233	49.4976	0.000604248	1	0.0816013	0.488201	Trem1; Tlr2;
GO:1903553	2	4	0.930233	49.4976	0.000604248	1	0.0816013	0.488201	Sdc4; Sdc1;
positive regulation of T cell activation	3	17	1.39535	17.4741	0.000626988	1	0.08371	0.500817	Ccl2; Coro1a; Hspd1;
maturation of SSU-rRNA from tricistronic rRNA transcript (SSU-rRNA, 5.8S rRNA, LSU-rRNA)	4	39	1.86047	10.1508	0.000637002	1	0.0840914	0.503099	Tbl3; Pwp2; Bysl; Tsr1;
response to insulin stimulus	6	105	2.7907	5.65166	0.000703561	1	0.091846	0.549493	Icam1; Lyn; Tlr2; Cyp27b1; Cry1; Vgf;
response to bacterium	4	41	1.86047	9.65577	0.000772008	1	0.0996738	0.596325	Cd14; Tlr2; Fcgr2b; Ncf1;
positive regulation of interleukin-6 secretion	3	19	1.39535	15.6357	0.000880216	1	0.111201	0.665287	Il1rap; Ncl; Hspd1;
axon regeneration	3	19	1.39535	15.6357	0.000880216	1	0.111201	0.665287	Vcan; Jak2; Nefm;
cellular response to cAMP	5	74	2.32558	6.68467	0.000928635	1	0.113651	0.67995	Nos3; Serpina3n; Inhbb; Cyp1b1; Aqp9;
positive regulation of phagocytosis	4	43	1.86047	9.20677	0.000926055	1	0.113651	0.67995	Fcgr2b; Fcgr2a; Ptx3; Hspa8;
response to hyperoxia	4	43	1.86047	9.20677	0.000926055	1	0.113651	0.67995	Nos3; Pdpn; Txnrd1; Sod2;
UMP salvage	2	5	0.930233	39.6178	0.00100036	1	0.117532	0.703165	Upp1; Uck2;
oxygen homeostasis	2	5	0.930233	39.6178	0.00100036	1	0.117532	0.703165	Hif1a; Sod2;
positive regulation of platelet activation	2	5	0.930233	39.6178	0.00100036	1	0.117532	0.703165	Plek; Pdpn;
negative regulation of follicle-stimulating hormone secretion	2	5	0.930233	39.6178	0.00100036	1	0.117532	0.703165	Inhbb; Ucn2;
positive regulation of NF-kappaB transcription factor activity	6	113	2.7907	5.25158	0.00103324	1	0.117859	0.705123	Icam1; Ripk3; Itgb2; Tlr2; Il1rap; Npm1;
cell-cell signaling	6	113	2.7907	5.25158	0.00103324	1	0.117859	0.705123	Sdc4; Ccr5; Sdc1; Ngf; Cxcl14; Ccl3;
cellular response to extracellular stimulus	3	20	1.39535	14.8543	0.00102785	1	0.117859	0.705123	Ldha; Lyn; Fosl1;
response to heat	5	76	2.32558	6.50878	0.0010478	1	0.118372	0.70819	Ccl2; Hp; Cd14; Hspa8; Hspd1;
response to cAMP	5	77	2.32558	6.42426	0.00111147	1	0.124368	0.744065	Ldha; Sdc1; Fosl1; Cyp27b1; Vgf;
maturation of LSU-rRNA	3	21	1.39535	14.1473	0.00119025	1	0.126582	0.757309	Nhp2; Nop2; Rrp15;
response to gamma radiation	4	46	1.86047	8.60646	0.0011959	1	0.126582	0.757309	Ccl2; Ccl7; Entpd1; Sod2;
response to wounding	5	78	2.32558	6.34191	0.00117796	1	0.126582	0.757309	Ccl2; B4galt1; Vcan; Tnfrsf1a; Tnc;
osteoblast differentiation	6	116	2.7907	5.11578	0.00118347	1	0.126582	0.757309	Vcan; Mybbp1a; Ddx21; Gtpbp4; Ccl3; Tnc;
positive regulation of Ras protein signal transduction	3	21	1.39535	14.1473	0.00119025	1	0.126582	0.757309	Ngf; Csf1; Nrg1;
positive regulation of cell-cell adhesion	3	21	1.39535	14.1473	0.00119025	1	0.126582	0.757309	Ccl2; Ccr5; Fstl3;
transmembrane receptor protein tyrosine kinase signaling pathway	5	79	2.32558	6.26164	0.00124734	1	0.130849	0.782836	Lyn; Hck; Fgr; Csf1; Nrg1;
response to toxin	6	118	2.7907	5.02908	0.00129256	1	0.134392	0.804034	Asns; Lyn; Sdc1; Tlr2; Cyp1b1; Ccl3;
lymphocyte chemotaxis	3	22	1.39535	13.5045	0.00136795	1	0.140983	0.843467	Ccl2; Ccl7; Ccl3;
glucose homeostasis	6	121	2.7907	4.9044	0.0014704	1	0.144728	0.865875	Stat3; Hif1a; Ptpn2; Gcgr; Cry1; Vgf;
lactate metabolic process	2	6	0.930233	33.0259	0.00149052	1	0.144728	0.865875	Ldha; Hif1a;
signaling	2	6	0.930233	33.0259	0.00149052	1	0.144728	0.865875	Ccr5; Ccl3;
positive regulation of cellular extravasation	2	6	0.930233	33.0259	0.00149052	1	0.144728	0.865875	Ccl2; Icam1;
negative regulation of oxidoreductase activity	2	6	0.930233	33.0259	0.00149052	1	0.144728	0.865875	Hp; Prdx5;
cellular response to interleukin-3	2	6	0.930233	33.0259	0.00149052	1	0.144728	0.865875	Mt2A; Jak2;
astrocyte activation	2	6	0.930233	33.0259	0.00149052	1	0.144728	0.865875	Mt2A; Adora2a;
JAK-STAT cascade	3	23	1.39535	12.9176	0.00156147	1	0.150374	0.899654	Stat3; Jak2; Clcf1;
response to electrical stimulus	4	51	1.86047	7.76286	0.00176068	1	0.16783	1	Hp; Cd14; Ngf; Sod2;
apoptotic mitochondrial changes	3	24	1.39535	12.3796	0.00177129	1	0.16783	1	Mcl1; Sod2; Hspd1;
defense response to Gram-positive bacterium	5	86	2.32558	5.75203	0.0018207	1	0.171131	1	Pglyrp1; Hck; Fgr; Tlr2; Ncf1;
DNA damage response, signal transduction resulting in induction of apoptosis	4	52	1.86047	7.6136	0.00189245	1	0.176464	1	Mcl1; Tnfrsf1a; Tnfrsf1b; Sod2;
response to starvation	4	53	1.86047	7.46997	0.00203091	1	0.181743	1	Hp; Il1rn; Hspa8; Gcgr;
leukocyte cell-cell adhesion	3	25	1.39535	11.8846	0.00199791	1	0.181743	1	Icam1; Itgb2; Fermt3;
regulation of mast cell degranulation	2	7	0.930233	28.3146	0.00207282	1	0.181743	1	Lyn; Fes;
astrocyte cell migration	2	7	0.930233	28.3146	0.00207282	1	0.181743	1	Ccl2; Ccl3;
response to follicle-stimulating hormone stimulus	2	7	0.930233	28.3146	0.00207282	1	0.181743	1	Asns; Cyp1b1;
release of sequestered calcium ion into cytosol by sarcoplasmic reticulum	2	7	0.930233	28.3146	0.00207282	1	0.181743	1	Ccr5; Ccl3;
NADPH oxidation	2	7	0.930233	28.3146	0.00207282	1	0.181743	1	Prdx5; Txnrd1;
JAK-STAT cascade involved in growth hormone signaling pathway	2	7	0.930233	28.3146	0.00207282	1	0.181743	1	Stat3; Jak2;
endothelial cell migration	3	26	1.39535	11.4277	0.00224177	1	0.1951	1	Nos3; Itgb2; Cyp1b1;
protein autophosphorylation	7	179	3.25581	3.86699	0.00236829	1	0.204596	1	Ripk3; Lyn; Hck; Fgr; Fes; Jak2; Hspa8;
negative regulation of reactive oxygen species metabolic process	3	27	1.39535	11.0046	0.0025033	1	0.214681	1	Vdac1; Birc3; Hif1a;
positive regulation of ERK1 and ERK2 cascade	7	182	3.25581	3.80325	0.00259916	1	0.221286	1	Ccl2; Icam1; Ccl7; Pla2g2a; Tlr2; Cd44; Ccl3;
macrophage activation involved in immune response	2	8	0.930233	24.7797	0.00274534	1	0.22556	1	Sbno2; Tyrobp;
GO:0044829	2	8	0.930233	24.7797	0.00274534	1	0.22556	1	Stom; Hspa8;
growth hormone receptor signaling pathway	2	8	0.930233	24.7797	0.00274534	1	0.22556	1	Stat3; Jak2;
leukotriene metabolic process	2	8	0.930233	24.7797	0.00274534	1	0.22556	1	Tlr2; Ncf1;
GO:1990834	2	8	0.930233	24.7797	0.00274534	1	0.22556	1	Il4r; Hspa8;
positive regulation of collagen biosynthetic process	3	28	1.39535	10.6117	0.00278294	1	0.227061	1	Eng; Ccl2; Prdx5;
MAPK cascade	5	97	2.32558	5.09981	0.0030812	1	0.249662	1	Ccl2; Ccr5; Map2k3; Ccl3; Nrg1;
cell surface receptor signaling pathway	7	188	3.25581	3.68188	0.00311249	1	0.25047	1	Tspan5; Tnfrsf1a; Fcgr2b; Fcgr2a; Tnfrsf1b; Clcf1; Gcgr;
rRNA processing	4	61	1.86047	6.49046	0.00339899	1	0.265772	1	Mrto4; Ddx21; Rrp9; Bop1;
regulation of inflammatory response	4	61	1.86047	6.49046	0.00339899	1	0.265772	1	Sbno2; Bst1; Lyn; Jak2;
cardiac ventricle morphogenesis	2	9	0.930233	22.0295	0.00350623	1	0.265772	1	Eng; Hif1a;
GO:0061564	2	9	0.930233	22.0295	0.00350623	1	0.265772	1	Zfp259; Nefm;
retina vasculature development in camera-type eye	2	9	0.930233	22.0295	0.00350623	1	0.265772	1	Hif1a; Cyp1b1;
GO:0038180	2	9	0.930233	22.0295	0.00350623	1	0.265772	1	Coro1a; Ngf;
axon cargo transport	2	9	0.930233	22.0295	0.00350623	1	0.265772	1	Hspa8; Nefm;
cellular response to lipoteichoic acid	2	9	0.930233	22.0295	0.00350623	1	0.265772	1	Cd14; Tlr2;
hydrogen peroxide biosynthetic process	2	9	0.930233	22.0295	0.00350623	1	0.265772	1	Sod2; Ncf1;
chemotaxis	4	63	1.86047	6.28445	0.00381938	1	0.287653	1	Lyn; Ccr5; Fes; Ccl3;
negative regulation of cell migration	5	103	2.32558	4.80276	0.00398669	1	0.298342	1	Eng; Ccr5; Gtpbp4; Il1rn; Cyp1b1;
monocyte chemotaxis	3	32	1.39535	9.28567	0.00409023	1	0.30224	1	Ccl2; Ccl7; Ccl3;
ribosomal large subunit assembly	3	32	1.39535	9.28567	0.00409023	1	0.30224	1	Mrto4; Rpf2; Ppan;
positive regulation of immunoglobulin production	2	10	0.930233	19.8287	0.00435364	1	0.302668	1	Il4r; Clcf1;
response to estrogen stimulus	5	104	2.32558	4.75658	0.00415425	1	0.302668	1	Ldha; Il4r; Hif1a; Cyp27b1; Hspd1;
cellular response to mechanical stimulus	5	104	2.32558	4.75658	0.00415425	1	0.302668	1	Eng; Nos3; Tnfrsf1a; Hif1a; Nppb;
negative regulation of calcium ion transport	2	10	0.930233	19.8287	0.00435364	1	0.302668	1	Icam1; Nos3;
nitric oxide biosynthetic process	2	10	0.930233	19.8287	0.00435364	1	0.302668	1	Nos3; Cyp1b1;
regulation of phagocytosis	2	10	0.930233	19.8287	0.00435364	1	0.302668	1	Hck; Fgr;
eosinophil chemotaxis	2	10	0.930233	19.8287	0.00435364	1	0.302668	1	Ccl7; Ccl3;
protein refolding	2	10	0.930233	19.8287	0.00435364	1	0.302668	1	Hspa8; Hspd1;
plasma membrane lactate transport	2	10	0.930233	19.8287	0.00435364	1	0.302668	1	Slc16a3; Emb;
cellular response to leptin stimulus	2	10	0.930233	19.8287	0.00435364	1	0.302668	1	Stat3; Inhbb;
cellular response to glucose starvation	3	33	1.39535	9.00437	0.00446602	1	0.308655	1	Asns; Upp1; Mybbp1a;
positive regulation of cytokine secretion	3	34	1.39535	8.73962	0.00486206	1	0.33406	1	Cd14; Fgr; Tlr2;
GO:0098869	4	69	1.86047	5.73806	0.00528879	1	0.351062	1	Hp; Prdx5; S100a8; Txnrd1;
response to tumor necrosis factor	3	35	1.39535	8.48998	0.00527864	1	0.351062	1	Ccl2; Cd14; Jak2;
superoxide anion generation	2	11	0.930233	18.0277	0.00528576	1	0.351062	1	Sod2; Ncf1;
adaptive immune response	4	69	1.86047	5.73806	0.00528879	1	0.351062	1	Lilrb3a; Lilrb3b; Lyn; Jak2;
positive regulation of cellular component movement	2	11	0.930233	18.0277	0.00528576	1	0.351062	1	Lyn; Pdpn;
negative regulation of neuron migration	2	11	0.930233	18.0277	0.00528576	1	0.351062	1	Stat3; Nrg1;
positive regulation of catalytic activity	4	73	1.86047	5.42369	0.0064538	1	0.368337	1	Ncf4; Npm1; Hspa8; Ncf1;
oxidation-reduction process	14	656	6.51163	2.10892	0.00718262	1	0.368337	1	Ldha; Nos3; Phyhd1; Chchd4; Prdx5; Ptgis; Ethe1; Akr1b8; Txnrd1; Ugdh; Cyp27b1; Cyp1b1; Dio3; Ncf1;
rRNA transcription	2	13	0.930233	15.2564	0.00739699	1	0.368337	1	Cd3eap; Npm1;
cytoskeleton organization	5	125	2.32558	3.95754	0.00894171	1	0.368337	1	Ccl2; Ccl7; Tubb6; Hck; Ccl3;
epithelial cell development	2	14	0.930233	14.1674	0.00857262	1	0.368337	1	Shroom3; B4galt1;
toll-like receptor 6 signaling pathway	1	1	0.465116	98.7489	0.0101262	1	0.368337	1	Tlr6;
platelet aggregation	3	39	1.39535	7.61944	0.00715586	1	0.368337	1	Actn1; Plek; Fermt3;
positive regulation of protein import into nucleus, translocation	2	14	0.930233	14.1674	0.00857262	1	0.368337	1	Tnfrsf1a; Jak2;
positive regulation of apoptotic signaling pathway	3	39	1.39535	7.61944	0.00715586	1	0.368337	1	Adora2a; Inhbb; Jak2;
positive regulation of Notch signaling pathway	3	36	1.39535	8.25422	0.00571605	1	0.368337	1	Stat3; Tspan5; Nepro;
regulation of cell differentiation	3	42	1.39535	7.07532	0.00879196	1	0.368337	1	Fes; Runx1; Nrg1;
RNA secondary structure unwinding	3	42	1.39535	7.07532	0.00879196	1	0.368337	1	Ddx39a; Ddx21; Eif4a1;
cellular response to heat	3	43	1.39535	6.91082	0.0093819	1	0.368337	1	Nos3; Lyn; Hspa8;
cell morphogenesis	4	80	1.86047	4.94917	0.00887961	1	0.368337	1	Shroom3; Lst1; Pdpn; Nrg1;
peptidyl-tyrosine phosphorylation	5	113	2.32558	4.37777	0.00589551	1	0.368337	1	Lyn; Hck; Fgr; Fes; Jak2;
tumor necrosis factor-mediated signaling pathway	3	40	1.39535	7.429	0.00767913	1	0.368337	1	Tnfrsf1a; Tnfrsf1b; Jak2;
positive regulation of macrophage chemotaxis	2	14	0.930233	14.1674	0.00857262	1	0.368337	1	Ccl2; Csf1;
macrophage chemotaxis	2	12	0.930233	16.5267	0.0063008	1	0.368337	1	Ccl2; Ccl3;
exocytosis	4	82	1.86047	4.82848	0.00966814	1	0.368337	1	Hck; Tnfaip2; Gcgr; Ccl3;
extrinsic apoptotic signaling pathway	3	40	1.39535	7.429	0.00767913	1	0.368337	1	Tnfrsf1b; Jak2; Tnfrsf12a;
GO:1901585	1	1	0.465116	98.7489	0.0101262	1	0.368337	1	Stom;
positive regulation of axon extension	3	41	1.39535	7.24785	0.00822443	1	0.368337	1	Ngf; Tnfrsf12a; Nrg1;
positive regulation of macrophage activation	2	15	0.930233	13.2235	0.00982597	1	0.368337	1	Il4r; Hspd1;
glial cell migration	2	12	0.930233	16.5267	0.0063008	1	0.368337	1	Ccl2; Vcan;
uridine catabolic process	1	1	0.465116	98.7489	0.0101262	1	0.368337	1	Upp1;
uridine metabolic process	1	1	0.465116	98.7489	0.0101262	1	0.368337	1	Upp1;
positive regulation of kinase activity	2	12	0.930233	16.5267	0.0063008	1	0.368337	1	Lmo4; Cd44;
regulation of cell fate specification	1	1	0.465116	98.7489	0.0101262	1	0.368337	1	Lmo4;
regulation of cell activation	1	1	0.465116	98.7489	0.0101262	1	0.368337	1	Lmo4;
immunoglobulin mediated immune response	2	14	0.930233	14.1674	0.00857262	1	0.368337	1	Il4r; Fcgr2b;
positive regulation of urine volume	2	15	0.930233	13.2235	0.00982597	1	0.368337	1	Adora2a; Nppb;
cellular response to zinc ion	2	13	0.930233	15.2564	0.00739699	1	0.368337	1	Mt2; Mt2A;
mast cell activation	2	12	0.930233	16.5267	0.0063008	1	0.368337	1	Fcgr2b; Fcgr2a;
sexual reproduction	2	12	0.930233	16.5267	0.0063008	1	0.368337	1	Stat3; Vgf;
tyrosyl-tRNA aminoacylation	1	1	0.465116	98.7489	0.0101262	1	0.368337	1	Yars;
positive regulation of wound healing	2	15	0.930233	13.2235	0.00982597	1	0.368337	1	Hbegf; Ccl2;
regulation of blood vessel size	2	12	0.930233	16.5267	0.0063008	1	0.368337	1	Nos3; Nppb;
cell activation	2	13	0.930233	15.2564	0.00739699	1	0.368337	1	Timp1; Ccl3;
prostaglandin biosynthetic process	2	15	0.930233	13.2235	0.00982597	1	0.368337	1	Ptgis; Ptges;
positive regulation of inositol-polyphosphate 5-phosphatase activity	1	1	0.465116	98.7489	0.0101262	1	0.368337	1	Plek;
phospholipase C-inhibiting G-protein coupled receptor signaling pathway	1	1	0.465116	98.7489	0.0101262	1	0.368337	1	Plek;
negative regulation of G-protein coupled receptor protein signaling pathway	2	15	0.930233	13.2235	0.00982597	1	0.368337	1	Plek; Cry1;
regulation of cell diameter	1	1	0.465116	98.7489	0.0101262	1	0.368337	1	Plek;
necroptosis	2	13	0.930233	15.2564	0.00739699	1	0.368337	1	Birc3; Ripk3;
positive regulation of gluconeogenesis	2	13	0.930233	15.2564	0.00739699	1	0.368337	1	Hif1a; Ptpn2;
tRNA catabolic process	1	1	0.465116	98.7489	0.0101262	1	0.368337	1	Pop1;
response to L-ascorbic acid	2	14	0.930233	14.1674	0.00857262	1	0.368337	1	Hp; Sod2;
positive regulation of tumor necrosis factor biosynthetic process	2	13	0.930233	15.2564	0.00739699	1	0.368337	1	Tlr2; Fcgr2a;
lipid oxidation	1	1	0.465116	98.7489	0.0101262	1	0.368337	1	Pla2g7;
plasma lipoprotein particle oxidation	1	1	0.465116	98.7489	0.0101262	1	0.368337	1	Pla2g7;
platelet activating factor metabolic process	1	1	0.465116	98.7489	0.0101262	1	0.368337	1	Pla2g7;
response to cholesterol	2	13	0.930233	15.2564	0.00739699	1	0.368337	1	Ccr5; Ccl3;
leukocyte chemotaxis	2	15	0.930233	13.2235	0.00982597	1	0.368337	1	Coro1a; Ccl3;
regulation of sodium ion transmembrane transporter activity	2	15	0.930233	13.2235	0.00982597	1	0.368337	1	Fxyd5; Scn3b;
cellular response to nutrient levels	2	12	0.930233	16.5267	0.0063008	1	0.368337	1	Icam1; Ucn2;
DNA endoreduplication	1	1	0.465116	98.7489	0.0101262	1	0.368337	1	Zfp259;
positive regulation of transcription involved in G1/S phase of mitotic cell cycle	1	1	0.465116	98.7489	0.0101262	1	0.368337	1	Zfp259;
GO:1990261	1	1	0.465116	98.7489	0.0101262	1	0.368337	1	Zfp259;
removal of superoxide radicals	2	13	0.930233	15.2564	0.00739699	1	0.368337	1	Nos3; Sod2;
GO:1905222	1	1	0.465116	98.7489	0.0101262	1	0.368337	1	Eng;
GO:1905310	1	1	0.465116	98.7489	0.0101262	1	0.368337	1	Eng;
regulation of cell proliferation involved in heart morphogenesis	1	1	0.465116	98.7489	0.0101262	1	0.368337	1	Eng;
nerve growth factor processing	1	1	0.465116	98.7489	0.0101262	1	0.368337	1	Ngf;
positive regulation of renal sodium excretion	2	13	0.930233	15.2564	0.00739699	1	0.368337	1	Adora2a; Nppb;
positive regulation of circadian sleep/wake cycle, sleep	1	1	0.465116	98.7489	0.0101262	1	0.368337	1	Adora2a;
negative regulation of alpha-beta T cell activation	1	1	0.465116	98.7489	0.0101262	1	0.368337	1	Adora2a;
positive regulation of mast cell degranulation	2	15	0.930233	13.2235	0.00982597	1	0.368337	1	Il4r; Fgr;
L-asparagine biosynthetic process	1	1	0.465116	98.7489	0.0101262	1	0.368337	1	Asns;
regulation of hair follicle cell proliferation	1	1	0.465116	98.7489	0.0101262	1	0.368337	1	Runx1;
GO:1903431	1	1	0.465116	98.7489	0.0101262	1	0.368337	1	Runx1;
macrophage fusion	1	1	0.465116	98.7489	0.0101262	1	0.368337	1	Cd44;
negative regulation of elastin biosynthetic process	1	1	0.465116	98.7489	0.0101262	1	0.368337	1	Hbegf;
cytoplasmic translational termination	1	1	0.465116	98.7489	0.0101262	1	0.368337	1	Gspt1;
negative regulation of hepatocyte growth factor biosynthetic process	1	1	0.465116	98.7489	0.0101262	1	0.368337	1	Inhbb;
host programmed cell death induced by symbiont	1	1	0.465116	98.7489	0.0101262	1	0.368337	1	Jak2;
histone H3-Y41 phosphorylation	1	1	0.465116	98.7489	0.0101262	1	0.368337	1	Jak2;
glucose catabolic process to lactate via pyruvate	1	1	0.465116	98.7489	0.0101262	1	0.368337	1	Ldha;
post-embryonic organ development	1	1	0.465116	98.7489	0.0101262	1	0.368337	1	Ldha;
regulation of rRNA processing	1	1	0.465116	98.7489	0.0101262	1	0.368337	1	Ncl;
smooth muscle hyperplasia	1	1	0.465116	98.7489	0.0101262	1	0.368337	1	Nos3;
GO:1901556	1	1	0.465116	98.7489	0.0101262	1	0.368337	1	Nos3;
GO:1901654	1	1	0.465116	98.7489	0.0101262	1	0.368337	1	Nos3;
regulation of endoribonuclease activity	1	1	0.465116	98.7489	0.0101262	1	0.368337	1	Npm1;
regulation of eIF2 alpha phosphorylation by dsRNA	1	1	0.465116	98.7489	0.0101262	1	0.368337	1	Npm1;
GO:1902751	1	1	0.465116	98.7489	0.0101262	1	0.368337	1	Npm1;
GO:1903816	1	1	0.465116	98.7489	0.0101262	1	0.368337	1	Nppb;
positive regulation of leukocyte mediated cytotoxicity	1	1	0.465116	98.7489	0.0101262	1	0.368337	1	Ccl2;
helper T cell extravasation	1	1	0.465116	98.7489	0.0101262	1	0.368337	1	Ccl2;
GO:1904829	1	1	0.465116	98.7489	0.0101262	1	0.368337	1	Sdc4;
basic amino acid transport	1	1	0.465116	98.7489	0.0101262	1	0.368337	1	Slc7a1;
age-dependent response to reactive oxygen species	1	1	0.465116	98.7489	0.0101262	1	0.368337	1	Sod2;
vasodilation by acetylcholine involved in regulation of systemic arterial blood pressure	1	1	0.465116	98.7489	0.0101262	1	0.368337	1	Sod2;
erythrophore differentiation	1	1	0.465116	98.7489	0.0101262	1	0.368337	1	Sod2;
GO:1904685	1	1	0.465116	98.7489	0.0101262	1	0.368337	1	Stat3;
FasL biosynthetic process	1	1	0.465116	98.7489	0.0101262	1	0.368337	1	Phlda1;
elastin metabolic process	1	1	0.465116	98.7489	0.0101262	1	0.368337	1	Hif1a;
GO:1903928	1	1	0.465116	98.7489	0.0101262	1	0.368337	1	Hif1a;
halogen metabolic process	1	1	0.465116	98.7489	0.0101262	1	0.368337	1	Txnrd1;
GO:0061502	1	1	0.465116	98.7489	0.0101262	1	0.368337	1	Coro1a;
regulation of lymphocyte proliferation	1	1	0.465116	98.7489	0.0101262	1	0.368337	1	Lst1;
snRNP protein import into nucleus	1	1	0.465116	98.7489	0.0101262	1	0.368337	1	Nop58;
GO:0038195	1	1	0.465116	98.7489	0.0101262	1	0.368337	1	Plaur;
negative regulation of tyrosine phosphorylation of Stat6 protein	1	1	0.465116	98.7489	0.0101262	1	0.368337	1	Ptpn2;
GO:1902206	1	1	0.465116	98.7489	0.0101262	1	0.368337	1	Ptpn2;
GO:1902212	1	1	0.465116	98.7489	0.0101262	1	0.368337	1	Ptpn2;
GO:1902215	1	1	0.465116	98.7489	0.0101262	1	0.368337	1	Ptpn2;
GO:1902233	1	1	0.465116	98.7489	0.0101262	1	0.368337	1	Ptpn2;
CMP salvage	1	1	0.465116	98.7489	0.0101262	1	0.368337	1	Uck2;
negative regulation of collagen binding	1	1	0.465116	98.7489	0.0101262	1	0.368337	1	Gtpbp4;
Fc receptor mediated inhibitory signaling pathway	1	1	0.465116	98.7489	0.0101262	1	0.368337	1	Lyn;
positive regulation of stress-activated protein kinase signaling cascade	1	1	0.465116	98.7489	0.0101262	1	0.368337	1	Lyn;
negative regulation of mast cell proliferation	1	1	0.465116	98.7489	0.0101262	1	0.368337	1	Lyn;
regulation of monocyte chemotaxis	1	1	0.465116	98.7489	0.0101262	1	0.368337	1	Lyn;
mesenchymal-epithelial cell signaling involved in prostate gland development	1	1	0.465116	98.7489	0.0101262	1	0.368337	1	Tnc;
mammary gland fat development	1	1	0.465116	98.7489	0.0101262	1	0.368337	1	Csf1;
GO:1902228	1	1	0.465116	98.7489	0.0101262	1	0.368337	1	Csf1;
GO:1904141	1	1	0.465116	98.7489	0.0101262	1	0.368337	1	Csf1;
tetrapyrrole metabolic process	1	1	0.465116	98.7489	0.0101262	1	0.368337	1	Tnfrsf1a;
detection of misfolded protein	1	1	0.465116	98.7489	0.0101262	1	0.368337	1	Hspd1;
B cell cytokine production	1	1	0.465116	98.7489	0.0101262	1	0.368337	1	Hspd1;
isotype switching to IgG isotypes	1	1	0.465116	98.7489	0.0101262	1	0.368337	1	Hspd1;
negative regulation of corticosterone secretion	1	1	0.465116	98.7489	0.0101262	1	0.368337	1	Nrg1;
GO:0044743	1	1	0.465116	98.7489	0.0101262	1	0.368337	1	Hspa8;
GO:0044788	1	1	0.465116	98.7489	0.0101262	1	0.368337	1	Hspa8;
GO:1902904	1	1	0.465116	98.7489	0.0101262	1	0.368337	1	Hspa8;
GO:1904592	1	1	0.465116	98.7489	0.0101262	1	0.368337	1	Hspa8;
GO:1904764	1	1	0.465116	98.7489	0.0101262	1	0.368337	1	Hspa8;
GO:1990832	1	1	0.465116	98.7489	0.0101262	1	0.368337	1	Hspa8;
negative regulation of transmembrane receptor protein serine/threonine kinase signaling pathway	1	1	0.465116	98.7489	0.0101262	1	0.368337	1	Fstl3;
glucosylceramide biosynthetic process	1	1	0.465116	98.7489	0.0101262	1	0.368337	1	Ugcg;
UDP-glucuronate biosynthetic process	1	1	0.465116	98.7489	0.0101262	1	0.368337	1	Ugdh;
regulation of activation-induced cell death of T cells	1	1	0.465116	98.7489	0.0101262	1	0.368337	1	Ripk3;
regulation of CD8-positive, alpha-beta cytotoxic T cell extravasation	1	1	0.465116	98.7489	0.0101262	1	0.368337	1	Ripk3;
negative regulation of type I hypersensitivity	1	1	0.465116	98.7489	0.0101262	1	0.368337	1	Fcgr2b;
immune complex clearance	1	1	0.465116	98.7489	0.0101262	1	0.368337	1	Fcgr2b;
brown fat cell proliferation	1	1	0.465116	98.7489	0.0101262	1	0.368337	1	Dio3;
purine base transport	1	1	0.465116	98.7489	0.0101262	1	0.368337	1	Aqp9;
polyol transport	1	1	0.465116	98.7489	0.0101262	1	0.368337	1	Aqp9;
amine transport	1	1	0.465116	98.7489	0.0101262	1	0.368337	1	Aqp9;
response to proline	1	1	0.465116	98.7489	0.0101262	1	0.368337	1	Entpd1;
carbohydrate homeostasis	1	1	0.465116	98.7489	0.0101262	1	0.368337	1	Vgf;
regulation of apoptosis involved in tissue homeostasis	1	1	0.465116	98.7489	0.0101262	1	0.368337	1	Prdx5;
reactive nitrogen species metabolic process	1	1	0.465116	98.7489	0.0101262	1	0.368337	1	Prdx5;
chloramphenicol transport	1	1	0.465116	98.7489	0.0101262	1	0.368337	1	Tlr2;
induction by symbiont of defense-related host nitric oxide production	1	1	0.465116	98.7489	0.0101262	1	0.368337	1	Tlr2;
NADH dehydrogenase complex assembly	1	1	0.465116	98.7489	0.0101262	1	0.368337	1	Ndufaf4;
erythrocyte differentiation	3	45	1.39535	6.60374	0.0106297	1	0.384272	1	Lyn; Jak2; Ptpn2;
defense response	3	45	1.39535	6.60374	0.0106297	1	0.384272	1	Ccr5; Tnfrsf1a; Fcgr2b;
angiogenesis	6	183	2.7907	3.24289	0.0109977	1	0.392408	1	Eng; Nos3; Angptl4; Hif1a; Ncl; Cyp1b1;
microglial cell activation	2	16	0.930233	12.3976	0.0111554	1	0.392408	1	Tlr6; Tlr2;
response to calcium ion	4	85	1.86047	4.65808	0.010934	1	0.392408	1	Sdc1; Ptges; Cyp27b1; Nppb;
GO:1903543	2	16	0.930233	12.3976	0.0111554	1	0.392408	1	Sdc4; Sdc1;
response to auditory stimulus	2	16	0.930233	12.3976	0.0111554	1	0.392408	1	Entpd1; Hif1a;
superoxide metabolic process	2	16	0.930233	12.3976	0.0111554	1	0.392408	1	Sod2; Ncf1;
negative regulation of bone mineralization	2	16	0.930233	12.3976	0.0111554	1	0.392408	1	Hif1a; Ccl3;
response to yeast	2	16	0.930233	12.3976	0.0111554	1	0.392408	1	Ptx3; Ncf1;
nitric oxide mediated signal transduction	2	16	0.930233	12.3976	0.0111554	1	0.392408	1	Mt2A; Nos3;
cellular response to hypoxia	5	133	2.32558	3.71951	0.0114898	1	0.402966	1	Icam1; Ptgis; Hif1a; Npm1; Ucn2;
positive regulation of actin cytoskeleton reorganization	2	17	0.930233	11.6687	0.0125591	1	0.43272	1	Hck; Fes;
ventricular trabecula myocardium morphogenesis	2	17	0.930233	11.6687	0.0125591	1	0.43272	1	Eng; Nrg1;
respiratory electron transport chain	2	17	0.930233	11.6687	0.0125591	1	0.43272	1	Mybbp1a; Sod2;
ovulation	2	17	0.930233	11.6687	0.0125591	1	0.43272	1	Il4r; Runx1;
water transport	2	17	0.930233	11.6687	0.0125591	1	0.43272	1	Pdpn; Aqp9;
negative regulation of cell-cell adhesion	2	17	0.930233	11.6687	0.0125591	1	0.43272	1	Gtpbp4; Jak2;
ureteric bud development	3	48	1.39535	6.19109	0.0126734	1	0.435381	1	Sdc4; Sdc1; Vcan;
calcium ion transport	4	90	1.86047	4.39933	0.0132725	1	0.454632	1	Coro1a; Ccr5; Cyp27b1; Ccl3;
protein homooligomerization	6	191	2.7907	3.10707	0.0133587	1	0.455056	1	Stom; Angptl4; Ripk3; Entpd1; Sod2; Npm1;
positive regulation of interleukin-6 production	3	49	1.39535	6.06477	0.0134011	1	0.455056	1	Ccr5; Tlr2; Hspd1;
cellular response to estradiol stimulus	3	49	1.39535	6.06477	0.0134011	1	0.455056	1	Ccl2; Tnfrsf1a; Nefm;
toll-like receptor signaling pathway	2	18	0.930233	11.0208	0.0140357	1	0.468481	1	Tlr6; Tlr2;
negative regulation of B cell proliferation	2	18	0.930233	11.0208	0.0140357	1	0.468481	1	Lyn; Fcgr2b;
cellular zinc ion homeostasis	2	18	0.930233	11.0208	0.0140357	1	0.468481	1	Mt2A; Slc39a14;
response to gonadotropin stimulus	2	18	0.930233	11.0208	0.0140357	1	0.468481	1	Icam1; Inhbb;
hydrogen peroxide catabolic process	2	18	0.930233	11.0208	0.0140357	1	0.468481	1	Prdx5; Txnrd1;
response to selenium ion	2	18	0.930233	11.0208	0.0140357	1	0.468481	1	Txnrd1; Sod2;
positive regulation of transcription from RNA polymerase II promoter	18	1008	8.37209	1.76434	0.0143288	1	0.47691	1	Eng; Lmo4; Stat3; Sbno2; Plac8; Tnfrsf1a; Tlr2; Pus1; Hif1a; Pprc1; Jak2; Fosl1; Runx1; Ncl; Hsph1; Ccl3; Fstl3; Nrg1;
positive regulation of interferon-gamma production	3	51	1.39535	5.82698	0.0149265	1	0.495401	1	Cd14; Runx1; Hspd1;
negative regulation of endopeptidase activity	5	145	2.32558	3.41171	0.0161746	1	0.509133	1	Serpina3n; Slpil2; Ngf; Slpi; Timp1;
adenylate cyclase-activating G-protein coupled receptor signaling pathway	3	54	1.39535	5.50332	0.0173915	1	0.509133	1	Adora2a; Gcgr; Ucn2;
negative regulation of osteoclast differentiation	2	21	0.930233	9.44719	0.018886	1	0.509133	1	Ccl3; Fstl3;
regulation of osteoclast development	1	2	0.465116	49.6201	0.0201504	1	0.509133	1	Tyrobp;
negative regulation of viral entry into host cell	2	20	0.930233	9.91931	0.0172007	1	0.509133	1	Ifitm1; Ptx3;
glutamine metabolic process	2	21	0.930233	9.44719	0.018886	1	0.509133	1	Asns; Ctps1;
protein import into nucleus	3	57	1.39535	5.21372	0.0200698	1	0.509133	1	Stat3; Rasl2-9; Hspa8;
response to estradiol stimulus	6	198	2.7907	2.99723	0.0156978	1	0.509133	1	Nos3; Stat3; Hif1a; Fcgr2b; Cyp1b1; Hspa8;
tRNA 5'-leader removal	1	2	0.465116	49.6201	0.0201504	1	0.509133	1	Pop1;
response to magnesium ion	2	21	0.930233	9.44719	0.018886	1	0.509133	1	Hp; Cd14;
apoptotic signaling pathway	3	52	1.39535	5.71495	0.0157245	1	0.509133	1	Ptgis; Ngf; Tnfrsf1b;
positive regulation of interleukin-1 beta secretion	2	21	0.930233	9.44719	0.018886	1	0.509133	1	Ccr5; Ccl3;
regulation of peptidyl-tyrosine phosphorylation	2	19	0.930233	10.4411	0.0155834	1	0.509133	1	Bst1; Itgb2;
chemokine metabolic process	1	2	0.465116	49.6201	0.0201504	1	0.509133	1	Trem1;
nucleotide catabolic process	1	2	0.465116	49.6201	0.0201504	1	0.509133	1	Upp1;
heterotypic cell-cell adhesion	2	20	0.930233	9.91931	0.0172007	1	0.509133	1	Itgb2; Itgb7;
ventral spinal cord interneuron differentiation	1	2	0.465116	49.6201	0.0201504	1	0.509133	1	Lmo4;
response to magnetism	1	2	0.465116	49.6201	0.0201504	1	0.509133	1	Sod2;
asparagine biosynthetic process	1	2	0.465116	49.6201	0.0201504	1	0.509133	1	Asns;
cellular response to interleukin-11	1	2	0.465116	49.6201	0.0201504	1	0.509133	1	Sbno2;
multinuclear osteoclast differentiation	1	2	0.465116	49.6201	0.0201504	1	0.509133	1	Sbno2;
membrane lipid catabolic process	1	2	0.465116	49.6201	0.0201504	1	0.509133	1	Cyp1b1;
neutrophil mediated killing of gram-positive bacterium	1	2	0.465116	49.6201	0.0201504	1	0.509133	1	Ncf1;
regulation of integrin-mediated signaling pathway	1	2	0.465116	49.6201	0.0201504	1	0.509133	1	Timp1;
response to indole-3-methanol	1	2	0.465116	49.6201	0.0201504	1	0.509133	1	Cyp1b1;
neutrophil mediated killing of fungus	1	2	0.465116	49.6201	0.0201504	1	0.509133	1	Ncf1;
endonucleolytic cleavage of tricistronic rRNA transcript (SSU-rRNA, 5.8S rRNA, LSU-rRNA)	1	2	0.465116	49.6201	0.0201504	1	0.509133	1	Tsr1;
negative regulation of inositol phosphate biosynthetic process	1	2	0.465116	49.6201	0.0201504	1	0.509133	1	Plek;
protein secretion by platelet	1	2	0.465116	49.6201	0.0201504	1	0.509133	1	Plek;
regulation of endodeoxyribonuclease activity	1	2	0.465116	49.6201	0.0201504	1	0.509133	1	Npm1;
glycine biosynthetic process from serine	1	2	0.465116	49.6201	0.0201504	1	0.509133	1	Shmt2;
detection of triacyl bacterial lipopeptide	1	2	0.465116	49.6201	0.0201504	1	0.509133	1	Tlr2;
columnar/cuboidal epithelial cell development	1	2	0.465116	49.6201	0.0201504	1	0.509133	1	Shroom3;
negative regulation of actin nucleation	1	2	0.465116	49.6201	0.0201504	1	0.509133	1	Coro1a;
hydrogen sulfide metabolic process	1	2	0.465116	49.6201	0.0201504	1	0.509133	1	Ethe1;
'de novo' CTP biosynthetic process	1	2	0.465116	49.6201	0.0201504	1	0.509133	1	Ctps1;
GO:0036344	1	2	0.465116	49.6201	0.0201504	1	0.509133	1	Actn1;
substrate-dependent cell migration, cell attachment to substrate	1	2	0.465116	49.6201	0.0201504	1	0.509133	1	Tnfrsf12a;
positive regulation of Fc receptor mediated stimulatory signaling pathway	1	2	0.465116	49.6201	0.0201504	1	0.509133	1	Lyn;
GO:1902227	1	2	0.465116	49.6201	0.0201504	1	0.509133	1	Ptpn2;
myoblast development	1	2	0.465116	49.6201	0.0201504	1	0.509133	1	Sdc1;
trophectodermal cell proliferation	1	2	0.465116	49.6201	0.0201504	1	0.509133	1	Zfp259;
chemorepulsion involved in interneuron migration from the subpallium to the cortex	1	2	0.465116	49.6201	0.0201504	1	0.509133	1	Nrg1;
positive regulation of vitamin D receptor signaling pathway	1	2	0.465116	49.6201	0.0201504	1	0.509133	1	Cyp27b1;
RNA polymerase I transcriptional preinitiation complex assembly at the promoter for the nuclear large rRNA transcript	1	2	0.465116	49.6201	0.0201504	1	0.509133	1	Polr1e;
cellular response to lipoprotein particle stimulus	1	2	0.465116	49.6201	0.0201504	1	0.509133	1	Ccl2;
respiratory burst involved in defense response	1	2	0.465116	49.6201	0.0201504	1	0.509133	1	Ncf1;
chronological cell aging	1	2	0.465116	49.6201	0.0201504	1	0.509133	1	Eng;
detection of hypoxia	1	2	0.465116	49.6201	0.0201504	1	0.509133	1	Eng;
GO:1905065	1	2	0.465116	49.6201	0.0201504	1	0.509133	1	Eng;
regulation of cardiac muscle cell apoptotic process	1	2	0.465116	49.6201	0.0201504	1	0.509133	1	Eng;
GO:1905072	1	2	0.465116	49.6201	0.0201504	1	0.509133	1	Eng;
cell-matrix adhesion involved in ameboidal cell migration	1	2	0.465116	49.6201	0.0201504	1	0.509133	1	Itgb7;
GO:0044869	1	2	0.465116	49.6201	0.0201504	1	0.509133	1	Ptx3;
GO:0044871	1	2	0.465116	49.6201	0.0201504	1	0.509133	1	Ptx3;
GO:1903016	1	2	0.465116	49.6201	0.0201504	1	0.509133	1	Ptx3;
GO:1903019	1	2	0.465116	49.6201	0.0201504	1	0.509133	1	Ptx3;
positive regulation of nerve growth factor receptor signaling pathway	1	2	0.465116	49.6201	0.0201504	1	0.509133	1	Ngf;
development of secondary sexual characteristics	1	2	0.465116	49.6201	0.0201504	1	0.509133	1	B4galt1;
regulation of the force of heart contraction by chemical signal	1	2	0.465116	49.6201	0.0201504	1	0.509133	1	Nos3;
positive regulation of progesterone secretion	1	2	0.465116	49.6201	0.0201504	1	0.509133	1	Runx1;
positive regulation of T cell mediated immune response to tumor cell	1	2	0.465116	49.6201	0.0201504	1	0.509133	1	Hspd1;
wound healing involved in inflammatory response	1	2	0.465116	49.6201	0.0201504	1	0.509133	1	Cd44;
macrophage colony-stimulating factor signaling pathway	1	2	0.465116	49.6201	0.0201504	1	0.509133	1	Csf1;
DNA modification	1	2	0.465116	49.6201	0.0201504	1	0.509133	1	Cyp1b1;
cellular response to cortisol stimulus	1	2	0.465116	49.6201	0.0201504	1	0.509133	1	Cyp1b1;
cellular response to carbon monoxide	1	2	0.465116	49.6201	0.0201504	1	0.509133	1	Hif1a;
GO:0061614	1	2	0.465116	49.6201	0.0201504	1	0.509133	1	Fosl1;
GO:1904996	1	2	0.465116	49.6201	0.0201504	1	0.509133	1	Icam1;
Fc receptor mediated stimulatory signaling pathway	1	2	0.465116	49.6201	0.0201504	1	0.509133	1	Lyn;
positive regulation of Schwann cell proliferation	1	2	0.465116	49.6201	0.0201504	1	0.509133	1	Nrg1;
activation of JAK2 kinase activity	1	2	0.465116	49.6201	0.0201504	1	0.509133	1	Jak2;
negative regulation of hydrogen peroxide catabolic process	1	2	0.465116	49.6201	0.0201504	1	0.509133	1	Hp;
GO:0038172	1	2	0.465116	49.6201	0.0201504	1	0.509133	1	Il1rap;
interleukin-2 biosynthetic process	1	2	0.465116	49.6201	0.0201504	1	0.509133	1	Il1rap;
negative regulation of interleukin-6-mediated signaling pathway	1	2	0.465116	49.6201	0.0201504	1	0.509133	1	Ptpn2;
GO:1990636	1	2	0.465116	49.6201	0.0201504	1	0.509133	1	Inhbb;
positive regulation of cell activation	1	2	0.465116	49.6201	0.0201504	1	0.509133	1	Jak2;
lactose biosynthetic process	1	2	0.465116	49.6201	0.0201504	1	0.509133	1	B4galt1;
phosphatidic acid metabolic process	1	2	0.465116	49.6201	0.0201504	1	0.509133	1	Pla2g2a;
uropod organization	1	2	0.465116	49.6201	0.0201504	1	0.509133	1	Coro1a;
intermediate filament polymerization or depolymerization	1	2	0.465116	49.6201	0.0201504	1	0.509133	1	Nefm;
negative regulation of natural killer cell chemotaxis	1	2	0.465116	49.6201	0.0201504	1	0.509133	1	Ccl2;
negative regulation of muscle hyperplasia	1	2	0.465116	49.6201	0.0201504	1	0.509133	1	Nos3;
response to lipoprotein stimulus	1	2	0.465116	49.6201	0.0201504	1	0.509133	1	Nos3;
chemokinesis	1	2	0.465116	49.6201	0.0201504	1	0.509133	1	Ccl2;
cellular response to high density lipoprotein particle stimulus	1	2	0.465116	49.6201	0.0201504	1	0.509133	1	Ccl2;
positive regulation of immune complex clearance by monocytes and macrophages	1	2	0.465116	49.6201	0.0201504	1	0.509133	1	Ccl2;
GO:1905237	1	2	0.465116	49.6201	0.0201504	1	0.509133	1	Ccl2;
striated muscle cell development	1	2	0.465116	49.6201	0.0201504	1	0.509133	1	Sdc1;
negative regulation of chemotaxis	1	2	0.465116	49.6201	0.0201504	1	0.509133	1	Ptpn2;
detection of oxygen	1	2	0.465116	49.6201	0.0201504	1	0.509133	1	Sod2;
response to vitamin B6	1	2	0.465116	49.6201	0.0201504	1	0.509133	1	Serpina3n;
leukocyte mediated cytotoxicity	1	2	0.465116	49.6201	0.0201504	1	0.509133	1	Ncf1;
GO:1905049	1	2	0.465116	49.6201	0.0201504	1	0.509133	1	Timp1;
cellular response to nitrite	1	2	0.465116	49.6201	0.0201504	1	0.509133	1	Hif1a;
GO:1902202	1	2	0.465116	49.6201	0.0201504	1	0.509133	1	Ptpn2;
regulation of B cell apoptotic process	1	2	0.465116	49.6201	0.0201504	1	0.509133	1	Lyn;
cellular response to aluminum ion	1	2	0.465116	49.6201	0.0201504	1	0.509133	1	Entpd1;
neutrophil aggregation	1	2	0.465116	49.6201	0.0201504	1	0.509133	1	S100a8;
positive regulation of astrocyte chemotaxis	1	2	0.465116	49.6201	0.0201504	1	0.509133	1	Ccr5;
negative regulation of glucocorticoid secretion	1	2	0.465116	49.6201	0.0201504	1	0.509133	1	Cry1;
GO:1902532	1	2	0.465116	49.6201	0.0201504	1	0.509133	1	Lyn;
negative regulation of interleukin-1 alpha secretion	1	2	0.465116	49.6201	0.0201504	1	0.509133	1	Il1r2;
positive regulation of lysosomal membrane permeability	1	2	0.465116	49.6201	0.0201504	1	0.509133	1	Hspa8;
glial cell fate commitment	1	2	0.465116	49.6201	0.0201504	1	0.509133	1	Nrg1;
box H/ACA snoRNA metabolic process	1	2	0.465116	49.6201	0.0201504	1	0.509133	1	Nolc1;
regulation of T cell mediated cytotoxicity	1	2	0.465116	49.6201	0.0201504	1	0.509133	1	Ripk3;
protein galactosylation at cell surface	1	2	0.465116	49.6201	0.0201504	1	0.509133	1	A3galt2;
thyroid hormone catabolic process	1	2	0.465116	49.6201	0.0201504	1	0.509133	1	Dio3;
purine ribonucleoside diphosphate catabolic process	1	2	0.465116	49.6201	0.0201504	1	0.509133	1	Entpd1;
response to caffeine	2	22	0.930233	9.01796	0.0206378	1	0.515901	1	Adora2a; Entpd1;
positive regulation of osteoclast differentiation	2	22	0.930233	9.01796	0.0206378	1	0.515901	1	Csf1; Ccl3;
embryonic hemopoiesis	2	22	0.930233	9.01796	0.0206378	1	0.515901	1	Hif1a; Runx1;
positive regulation of leukocyte migration	2	22	0.930233	9.01796	0.0206378	1	0.515901	1	Ccl2; Tlr2;
GO:1902895	2	22	0.930233	9.01796	0.0206378	1	0.515901	1	Stat3; Hif1a;
cell chemotaxis	3	58	1.39535	5.12385	0.0210102	1	0.524096	1	Eng; Hbegf; Cxcl14;
cell-cell adhesion	4	104	1.86047	3.80717	0.0214306	1	0.532322	1	Icam1; PVR; Itgb2; Pdpn;
positive regulation of sequence-specific DNA binding transcription factor activity	4	104	1.86047	3.80717	0.0214306	1	0.532322	1	Ngf; Pprc1; Jak2; Fosl1;
cellular response to dexamethasone stimulus	3	59	1.39535	5.03702	0.0219745	1	0.544679	1	Ccl2; Icam1; Jak2;
tRNA methylation	2	23	0.930233	8.62605	0.0224546	1	0.551922	1	Trmt6; Trmt61a;
response to ATP	2	23	0.930233	8.62605	0.0224546	1	0.551922	1	Entpd1; Hspd1;
membrane depolarization	2	23	0.930233	8.62605	0.0224546	1	0.551922	1	Adora2a; Scn3b;
peripheral nervous system development	2	23	0.930233	8.62605	0.0224546	1	0.551922	1	Ngf; Nrg1;
positive regulation of protein ubiquitination	3	60	1.39535	4.95308	0.0229625	1	0.563229	1	Birc3; Ngf; Npm1;
cellular response to ethanol	2	24	0.930233	8.26678	0.0243349	1	0.593175	1	Ccl7; Sod2;
positive regulation of interleukin-10 production	2	24	0.930233	8.26678	0.0243349	1	0.593175	1	Tlr2; Hspd1;
B cell proliferation	2	24	0.930233	8.26678	0.0243349	1	0.593175	1	Ctps1; Hspd1;
apoptotic process	8	357	3.72093	2.21557	0.0294817	1	0.601931	1	Vdac1; Birc3; Phlda1; Parm1; Prdx5; S100a8; Dio3; Ncf1;
heart development	7	283	3.25581	2.44596	0.0255889	1	0.601931	1	Eng; Ifitm1; Vcan; Map2k3; Sod2; Nrg1; Nppb;
cell differentiation	8	356	3.72093	2.22179	0.0290639	1	0.601931	1	Mcl1; Angptl4; Hck; Fgr; Bzw2; Fes; Hif1a; Jak2;
positive regulation of phosphatidylinositol 3-kinase cascade	3	65	1.39535	4.57213	0.0282601	1	0.601931	1	Fgr; Jak2; Nrg1;
production of molecular mediator involved in inflammatory response	1	3	0.465116	33.135	0.0300735	1	0.601931	1	Il4r;
GO:0061741	1	3	0.465116	33.135	0.0300735	1	0.601931	1	Hspa8;
neutrophil activation involved in immune response	1	3	0.465116	33.135	0.0300735	1	0.601931	1	Tyrobp;
valyl-tRNA aminoacylation	1	3	0.465116	33.135	0.0300735	1	0.601931	1	Yars;
positive regulation of isotype switching to IgE isotypes	1	3	0.465116	33.135	0.0300735	1	0.601931	1	Clcf1;
positive regulation of translation	3	62	1.39535	4.79333	0.0250102	1	0.601931	1	Rbm3; Npm1; Cyp1b1;
positive regulation of ligase activity	1	3	0.465116	33.135	0.0300735	1	0.601931	1	Ripk3;
RNA destabilization	1	3	0.465116	33.135	0.0300735	1	0.601931	1	Tnfrsf1b;
regulation of reactive oxygen species metabolic process	2	26	0.930233	7.63112	0.0282802	1	0.601931	1	Ripk3; Cyp1b1;
regulation of apoptotic process	5	164	2.32558	3.01648	0.0259309	1	0.601931	1	Birc3; Ptgis; Inhbb; Tnfrsf1a; Tnfrsf1b;
central nervous system myelin formation	1	3	0.465116	33.135	0.0300735	1	0.601931	1	Tlr2;
positive regulation vascular endothelial growth factor production	2	25	0.930233	7.93624	0.0262772	1	0.601931	1	Hif1a; Cyp1b1;
positive regulation of tyrosine phosphorylation of STAT protein	1	3	0.465116	33.135	0.0300735	1	0.601931	1	Lyn;
T cell activation via T cell receptor contact with antigen bound to MHC molecule on antigen presenting cell	1	3	0.465116	33.135	0.0300735	1	0.601931	1	Icam1;
neutrophil mediated killing of gram-negative bacterium	1	3	0.465116	33.135	0.0300735	1	0.601931	1	Trem1;
neutrophil extravasation	1	3	0.465116	33.135	0.0300735	1	0.601931	1	Trem1;
receptor clustering	2	26	0.930233	7.63112	0.0282802	1	0.601931	1	Itgb2; Itgb7;
GO:1904037	1	3	0.465116	33.135	0.0300735	1	0.601931	1	Jak2;
GO:1903751	1	3	0.465116	33.135	0.0300735	1	0.601931	1	Hsph1;
GO:0061738	1	3	0.465116	33.135	0.0300735	1	0.601931	1	Hspa8;
neural fold elevation formation	1	3	0.465116	33.135	0.0300735	1	0.601931	1	Hif1a;
cortical actin cytoskeleton organization	2	25	0.930233	7.93624	0.0262772	1	0.601931	1	Plek; Fmnl1;
eye photoreceptor cell differentiation	1	3	0.465116	33.135	0.0300735	1	0.601931	1	Stat3;
positive regulation of interleukin-12 production	2	25	0.930233	7.93624	0.0262772	1	0.601931	1	Tlr2; Hspd1;
negative regulation of toll-like receptor 2 signaling pathway	1	3	0.465116	33.135	0.0300735	1	0.601931	1	Lyn;
negative regulation of interferon-gamma-mediated signaling pathway	1	3	0.465116	33.135	0.0300735	1	0.601931	1	Ptpn2;
GO:1903874	1	3	0.465116	33.135	0.0300735	1	0.601931	1	Slc39a14;
regulation of wound healing	1	3	0.465116	33.135	0.0300735	1	0.601931	1	Tnfrsf12a;
Cajal body organization	1	3	0.465116	33.135	0.0300735	1	0.601931	1	Zfp259;
bone trabecula morphogenesis	1	3	0.465116	33.135	0.0300735	1	0.601931	1	Sbno2;
GO:1990830	1	3	0.465116	33.135	0.0300735	1	0.601931	1	Sbno2;
regulation of mRNA polyadenylation	1	3	0.465116	33.135	0.0300735	1	0.601931	1	Snrpa;
negative regulation of platelet-derived growth factor receptor-beta signaling pathway	1	3	0.465116	33.135	0.0300735	1	0.601931	1	Ptpn2;
response to interleukin-12	1	3	0.465116	33.135	0.0300735	1	0.601931	1	Jak2;
CTP salvage	1	3	0.465116	33.135	0.0300735	1	0.601931	1	Uck2;
response to oxygen radical	1	3	0.465116	33.135	0.0300735	1	0.601931	1	Txnrd1;
vasodilation	2	26	0.930233	7.63112	0.0282802	1	0.601931	1	Adora2a; Sod2;
negative regulation of immunoglobulin production	1	3	0.465116	33.135	0.0300735	1	0.601931	1	Fcgr2b;
cleavage involved in rRNA processing	1	3	0.465116	33.135	0.0300735	1	0.601931	1	Nhp2;
rRNA pseudouridine synthesis	1	3	0.465116	33.135	0.0300735	1	0.601931	1	Nhp2;
snRNA pseudouridine synthesis	1	3	0.465116	33.135	0.0300735	1	0.601931	1	Nhp2;
cytokine metabolic process	1	3	0.465116	33.135	0.0300735	1	0.601931	1	Trem1;
susceptibility to T cell mediated cytotoxicity	1	3	0.465116	33.135	0.0300735	1	0.601931	1	PVR;
clathrin coat disassembly	1	3	0.465116	33.135	0.0300735	1	0.601931	1	Hspa8;
antibody-dependent cellular cytotoxicity	1	3	0.465116	33.135	0.0300735	1	0.601931	1	Fcgr2a;
positive regulation of necroptosis	1	3	0.465116	33.135	0.0300735	1	0.601931	1	Ripk3;
regulation of cellular component movement	1	3	0.465116	33.135	0.0300735	1	0.601931	1	B4galt1;
vascular endothelial growth factor production	1	3	0.465116	33.135	0.0300735	1	0.601931	1	Hif1a;
GO:1903748	1	3	0.465116	33.135	0.0300735	1	0.601931	1	Hsph1;
negative regulation of transcription from RNA polymerase III promoter	1	3	0.465116	33.135	0.0300735	1	0.601931	1	Prdx5;
GO:0036378	1	3	0.465116	33.135	0.0300735	1	0.601931	1	Cyp27b1;
age-dependent response to oxidative stress	1	3	0.465116	33.135	0.0300735	1	0.601931	1	Sod2;
extracellular matrix constituent secretion	1	3	0.465116	33.135	0.0300735	1	0.601931	1	Eng;
negative regulation of vesicle fusion	1	3	0.465116	33.135	0.0300735	1	0.601931	1	Coro1a;
tolerance induction to self antigen	1	3	0.465116	33.135	0.0300735	1	0.601931	1	Lyn;
regulation of T cell anergy	1	3	0.465116	33.135	0.0300735	1	0.601931	1	Runx1;
positive regulation of growth hormone receptor signaling pathway	1	3	0.465116	33.135	0.0300735	1	0.601931	1	Jak2;
regulation of activated T cell proliferation	1	3	0.465116	33.135	0.0300735	1	0.601931	1	Ripk3;
tyrosine phosphorylation of Stat1 protein	1	3	0.465116	33.135	0.0300735	1	0.601931	1	Jak2;
regulation of DNA damage response, signal transduction by p53 class mediator	1	3	0.465116	33.135	0.0300735	1	0.601931	1	Npm1;
regulation of B cell receptor signaling pathway	1	3	0.465116	33.135	0.0300735	1	0.601931	1	Lyn;
GO:0090500	1	3	0.465116	33.135	0.0300735	1	0.601931	1	Eng;
cellular response to bacterial lipopeptide	1	3	0.465116	33.135	0.0300735	1	0.601931	1	Tlr2;
positive regulation of acetylcholine secretion	1	3	0.465116	33.135	0.0300735	1	0.601931	1	Adora2a;
positive regulation of neutrophil apoptotic process	1	3	0.465116	33.135	0.0300735	1	0.601931	1	Cd44;
activation of cysteine-type endopeptidase activity involved in apoptotic signaling pathway	1	3	0.465116	33.135	0.0300735	1	0.601931	1	Jak2;
response to anesthetic	1	3	0.465116	33.135	0.0300735	1	0.601931	1	Hif1a;
centrosome cycle	1	3	0.465116	33.135	0.0300735	1	0.601931	1	Npm1;
monocyte aggregation	1	3	0.465116	33.135	0.0300735	1	0.601931	1	Cd44;
positive regulation of monocyte aggregation	1	3	0.465116	33.135	0.0300735	1	0.601931	1	Cd44;
GO:1903378	1	3	0.465116	33.135	0.0300735	1	0.601931	1	Mcl1;
negative regulation of hydrogen peroxide biosynthetic process	1	3	0.465116	33.135	0.0300735	1	0.601931	1	Stat3;
trabecular meshwork development	1	3	0.465116	33.135	0.0300735	1	0.601931	1	Cyp1b1;
endothelial cell-cell adhesion	1	3	0.465116	33.135	0.0300735	1	0.601931	1	Cyp1b1;
vitamin D catabolic process	1	3	0.465116	33.135	0.0300735	1	0.601931	1	Cyp27b1;
response to sulfur dioxide	1	3	0.465116	33.135	0.0300735	1	0.601931	1	Icam1;
tyrosine phosphorylation of STAT protein	1	3	0.465116	33.135	0.0300735	1	0.601931	1	Jak2;
serotonin secretion	1	3	0.465116	33.135	0.0300735	1	0.601931	1	Fcgr2a;
GO:1903576	1	3	0.465116	33.135	0.0300735	1	0.601931	1	Entpd1;
negative regulation of calcidiol 1-monooxygenase activity	1	3	0.465116	33.135	0.0300735	1	0.601931	1	Cyp27b1;
negative regulation of T-helper 1 cell differentiation	1	3	0.465116	33.135	0.0300735	1	0.601931	1	Il4r;
mineralocorticoid receptor signaling pathway	1	3	0.465116	33.135	0.0300735	1	0.601931	1	Jak2;
interleukin-12-mediated signaling pathway	1	3	0.465116	33.135	0.0300735	1	0.601931	1	Jak2;
neurofilament bundle assembly	1	3	0.465116	33.135	0.0300735	1	0.601931	1	Nefm;
positive regulation of odontogenesis of dentin-containing tooth	1	3	0.465116	33.135	0.0300735	1	0.601931	1	Csf1;
rRNA export from nucleus	1	3	0.465116	33.135	0.0300735	1	0.601931	1	Npm1;
positive regulation of cellular biosynthetic process	1	3	0.465116	33.135	0.0300735	1	0.601931	1	Npm1;
osteoclast proliferation	1	3	0.465116	33.135	0.0300735	1	0.601931	1	Csf1;
response to vitamin B3	1	3	0.465116	33.135	0.0300735	1	0.601931	1	Ccl2;
positive regulation of interleukin-18 production	1	3	0.465116	33.135	0.0300735	1	0.601931	1	Tlr2;
positive regulation of vitamin D 24-hydroxylase activity	1	3	0.465116	33.135	0.0300735	1	0.601931	1	Cyp27b1;
cardiac muscle cell myoblast differentiation	1	3	0.465116	33.135	0.0300735	1	0.601931	1	Nrg1;
oligopeptide transmembrane transport	1	3	0.465116	33.135	0.0300735	1	0.601931	1	Slc15a3;
negative regulation of myeloid leukocyte differentiation	1	3	0.465116	33.135	0.0300735	1	0.601931	1	Lyn;
positive regulation of apoptotic process by virus	1	3	0.465116	33.135	0.0300735	1	0.601931	1	Ccr5;
regulation of mast cell activation	1	3	0.465116	33.135	0.0300735	1	0.601931	1	Lyn;
negative regulation of humoral immune response mediated by circulating immunoglobulin	1	3	0.465116	33.135	0.0300735	1	0.601931	1	Fcgr2b;
response to sterol depletion	1	3	0.465116	33.135	0.0300735	1	0.601931	1	Lyn;
pyrimidine base transport	1	3	0.465116	33.135	0.0300735	1	0.601931	1	Aqp9;
pyrimidine-containing compound transmembrane transport	1	3	0.465116	33.135	0.0300735	1	0.601931	1	Aqp9;
GO:1904823	1	3	0.465116	33.135	0.0300735	1	0.601931	1	Aqp9;
lipid storage	2	27	0.930233	7.34859	0.0303423	1	0.60525	1	Plin2; Cry1;
negative regulation of intrinsic apoptotic signaling pathway	2	27	0.930233	7.34859	0.0303423	1	0.60525	1	Mcl1; Plaur;
regulation of cell cycle	4	117	1.86047	3.38418	0.0312605	1	0.622508	1	Stat3; Npm1; Hspa8; Bop1;
cartilage development	3	68	1.39535	4.37045	0.0317233	1	0.630656	1	Hif1a; Timp1; Cd44;
positive regulation of protein targeting to membrane	2	28	0.930233	7.08623	0.0324623	1	0.639932	1	Ccl2; Stom;
positive regulation of phosphatidylinositol 3-kinase activity	2	28	0.930233	7.08623	0.0324623	1	0.639932	1	Lyn; Fgr;
response to copper ion	2	28	0.930233	7.08623	0.0324623	1	0.639932	1	Icam1; Cyp27b1;
nucleocytoplasmic transport	2	28	0.930233	7.08623	0.0324623	1	0.639932	1	Mybbp1a; Npm1;
positive chemotaxis	2	28	0.930233	7.08623	0.0324623	1	0.639932	1	Coro1a; Ccl3;
negative regulation of cysteine-type endopeptidase activity involved in apoptotic process	3	70	1.39535	4.2456	0.0341499	1	0.672073	1	Adora2a; Prdx5; Cd44;
cellular response to retinoic acid	3	73	1.39535	4.07115	0.0379651	1	0.672518	1	Ccl2; Lyn; Tnc;
positive regulation of intrinsic apoptotic signaling pathway	2	31	0.930233	6.40069	0.0391554	1	0.672518	1	Ripk3; S100a8;
regulation of mitochondrial membrane potential	2	30	0.930233	6.61397	0.0368701	1	0.672518	1	Adora2a; Sod2;
hormone-mediated signaling pathway	2	30	0.930233	6.61397	0.0368701	1	0.672518	1	Jak2; Gcgr;
positive regulation of tyrosine phosphorylation of Stat3 protein	2	31	0.930233	6.40069	0.0391554	1	0.672518	1	Jak2; Clcf1;
regulation of neutrophil chemotaxis	1	4	0.465116	24.8719	0.0398966	1	0.672518	1	Bst1;
regulation of cellular response to hypoxia	1	4	0.465116	24.8719	0.0398966	1	0.672518	1	Hif1a;
immune response-regulating cell surface receptor signaling pathway	1	4	0.465116	24.8719	0.0398966	1	0.672518	1	Lyn;
GO:1903899	1	4	0.465116	24.8719	0.0398966	1	0.672518	1	Ptpn2;
rRNA base methylation	1	4	0.465116	24.8719	0.0398966	1	0.672518	1	Nop2;
activation of cysteine-type endopeptidase activity involved in apoptotic process	3	71	1.39535	4.18581	0.0353984	1	0.672518	1	S100a8; Jak2; Hspd1;
response to X-ray	2	31	0.930233	6.40069	0.0391554	1	0.672518	1	Hp; Hif1a;
one-carbon metabolic process	2	30	0.930233	6.61397	0.0368701	1	0.672518	1	Ca4; Shmt2;
regulation of glycogen metabolic process	1	4	0.465116	24.8719	0.0398966	1	0.672518	1	Gcgr;
T cell homeostasis	2	31	0.930233	6.40069	0.0391554	1	0.672518	1	Ripk3; Coro1a;
myeloid cell differentiation	2	29	0.930233	6.84196	0.0346387	1	0.672518	1	Jak2; Runx1;
interleukin-10 production	1	4	0.465116	24.8719	0.0398966	1	0.672518	1	Tlr2;
regulation of interferon-gamma production	1	4	0.465116	24.8719	0.0398966	1	0.672518	1	Ripk3;
epithelial cell differentiation involved in mammary gland alveolus development	1	4	0.465116	24.8719	0.0398966	1	0.672518	1	Hif1a;
endonucleolytic cleavage in 5'-ETS of tricistronic rRNA transcript (SSU-rRNA, 5.8S rRNA, LSU-rRNA)	1	4	0.465116	24.8719	0.0398966	1	0.672518	1	Rcl1;
GO:1901164	1	4	0.465116	24.8719	0.0398966	1	0.672518	1	Timp1;
cellular extravasation	1	4	0.465116	24.8719	0.0398966	1	0.672518	1	Itgb2;
G1 to G0 transition	1	4	0.465116	24.8719	0.0398966	1	0.672518	1	Cyp27b1;
neuron fate commitment	2	31	0.930233	6.40069	0.0391554	1	0.672518	1	Runx1; Nrg1;
positive regulation of protein tyrosine kinase activity	2	30	0.930233	6.61397	0.0368701	1	0.672518	1	Hsph1; Nrg1;
induction of apoptosis via death domain receptors	2	31	0.930233	6.40069	0.0391554	1	0.672518	1	Tnfrsf1a; Ngf;
osteoclast differentiation	2	29	0.930233	6.84196	0.0346387	1	0.672518	1	Sbno2; Csf1;
regulation of protein ADP-ribosylation	1	4	0.465116	24.8719	0.0398966	1	0.672518	1	Pum3;
negative regulation of endothelial cell apoptotic process	2	29	0.930233	6.84196	0.0346387	1	0.672518	1	Icam1; Angptl4;
decidualization	2	29	0.930233	6.84196	0.0346387	1	0.672518	1	Ptgis; Cyp27b1;
bud outgrowth involved in lung branching	1	4	0.465116	24.8719	0.0398966	1	0.672518	1	Tnc;
granulocyte chemotaxis	1	4	0.465116	24.8719	0.0398966	1	0.672518	1	Ccl3;
positive regulation of dendritic cell apoptotic process	1	4	0.465116	24.8719	0.0398966	1	0.672518	1	Lyn;
cellular response to sorbitol	1	4	0.465116	24.8719	0.0398966	1	0.672518	1	Map2k3;
GO:0097461	1	4	0.465116	24.8719	0.0398966	1	0.672518	1	Steap1;
osteoclast fusion	1	4	0.465116	24.8719	0.0398966	1	0.672518	1	Sbno2;
positive regulation of DNA binding	2	31	0.930233	6.40069	0.0391554	1	0.672518	1	Jak2; Plaur;
GO:0097368	1	4	0.465116	24.8719	0.0398966	1	0.672518	1	Icam1;
GO:1903753	1	4	0.465116	24.8719	0.0398966	1	0.672518	1	Hsph1;
pyrimidine nucleoside salvage	1	4	0.465116	24.8719	0.0398966	1	0.672518	1	Uck2;
GO:1990481	1	4	0.465116	24.8719	0.0398966	1	0.672518	1	Pus1;
pattern recognition receptor signaling pathway	1	4	0.465116	24.8719	0.0398966	1	0.672518	1	Pglyrp1;
negative regulation of natural killer cell differentiation involved in immune response	1	4	0.465116	24.8719	0.0398966	1	0.672518	1	Pglyrp1;
growth of symbiont in host	1	4	0.465116	24.8719	0.0398966	1	0.672518	1	Pglyrp1;
L-serine biosynthetic process	1	4	0.465116	24.8719	0.0398966	1	0.672518	1	Shmt2;
GO:1904017	1	4	0.465116	24.8719	0.0398966	1	0.672518	1	Inhbb;
tyrosine phosphorylation of Stat5 protein	1	4	0.465116	24.8719	0.0398966	1	0.672518	1	Jak2;
snoRNA guided rRNA pseudouridine synthesis	1	4	0.465116	24.8719	0.0398966	1	0.672518	1	Nhp2;
cell migration involved in endocardial cushion formation	1	4	0.465116	24.8719	0.0398966	1	0.672518	1	Eng;
positive regulation of type III hypersensitivity	1	4	0.465116	24.8719	0.0398966	1	0.672518	1	Fcgr2a;
antigen processing and presentation of exogenous peptide antigen via MHC class I	1	4	0.465116	24.8719	0.0398966	1	0.672518	1	Fcgr2a;
regulation of cell-cell adhesion mediated by integrin	1	4	0.465116	24.8719	0.0398966	1	0.672518	1	Fermt3;
negative regulation of centrosome duplication	1	4	0.465116	24.8719	0.0398966	1	0.672518	1	Npm1;
vitellogenesis	1	4	0.465116	24.8719	0.0398966	1	0.672518	1	Fosl1;
central nervous system vasculogenesis	1	4	0.465116	24.8719	0.0398966	1	0.672518	1	Eng;
GO:1903401	1	4	0.465116	24.8719	0.0398966	1	0.672518	1	Slc7a1;
GO:1903826	1	4	0.465116	24.8719	0.0398966	1	0.672518	1	Slc7a1;
GO:1990822	1	4	0.465116	24.8719	0.0398966	1	0.672518	1	Slc7a1;
interferon-gamma-mediated signaling pathway	1	4	0.465116	24.8719	0.0398966	1	0.672518	1	Jak2;
cell surface pattern recognition receptor signaling pathway	1	4	0.465116	24.8719	0.0398966	1	0.672518	1	Tlr2;
GO:1903377	1	4	0.465116	24.8719	0.0398966	1	0.672518	1	Hif1a;
negative regulation of ATP biosynthetic process	1	4	0.465116	24.8719	0.0398966	1	0.672518	1	Entpd1;
GO:1902742	1	4	0.465116	24.8719	0.0398966	1	0.672518	1	Zfp259;
T cell antigen processing and presentation	1	4	0.465116	24.8719	0.0398966	1	0.672518	1	Icam1;
cellular response to progesterone stimulus	1	4	0.465116	24.8719	0.0398966	1	0.672518	1	Cyp1b1;
glycosphingolipid biosynthetic process	1	4	0.465116	24.8719	0.0398966	1	0.672518	1	A3galt2;
positive regulation of centrosome duplication	1	4	0.465116	24.8719	0.0398966	1	0.672518	1	Npm1;
GO:1903352	1	4	0.465116	24.8719	0.0398966	1	0.672518	1	Slc7a1;
B-1 B cell homeostasis	1	4	0.465116	24.8719	0.0398966	1	0.672518	1	Hif1a;
cellular response to oxygen levels	1	4	0.465116	24.8719	0.0398966	1	0.672518	1	Uck2;
negative regulation of CD4-positive, alpha-beta T cell proliferation	1	4	0.465116	24.8719	0.0398966	1	0.672518	1	Cd44;
detoxification of copper ion	1	4	0.465116	24.8719	0.0398966	1	0.672518	1	Mt2A;
GO:0097411	1	4	0.465116	24.8719	0.0398966	1	0.672518	1	Hif1a;
opsonization	1	4	0.465116	24.8719	0.0398966	1	0.672518	1	Ptx3;
negative regulation of locomotion	1	4	0.465116	24.8719	0.0398966	1	0.672518	1	Adora2a;
neurotransmitter receptor metabolic process	1	4	0.465116	24.8719	0.0398966	1	0.672518	1	Nrg1;
cellular response to norepinephrine stimulus	1	4	0.465116	24.8719	0.0398966	1	0.672518	1	Il1rn;
negative regulation of tyrosine phosphorylation of Stat5 protein	1	4	0.465116	24.8719	0.0398966	1	0.672518	1	Ptpn2;
negative regulation of regulatory T cell differentiation	1	4	0.465116	24.8719	0.0398966	1	0.672518	1	Cd44;
negative regulation of apoptotic process in bone marrow	1	4	0.465116	24.8719	0.0398966	1	0.672518	1	Hspd1;
regulation of toll-like receptor signaling pathway	1	4	0.465116	24.8719	0.0398966	1	0.672518	1	Birc3;
connective tissue replacement involved in inflammatory response wound healing	1	4	0.465116	24.8719	0.0398966	1	0.672518	1	Hif1a;
negative regulation of neutrophil apoptotic process	1	4	0.465116	24.8719	0.0398966	1	0.672518	1	Fcgr2b;
positive regulation of mast cell proliferation	1	4	0.465116	24.8719	0.0398966	1	0.672518	1	Lyn;
negative regulation of membrane potential	1	4	0.465116	24.8719	0.0398966	1	0.672518	1	Il1rn;
positive regulation of ovulation	1	4	0.465116	24.8719	0.0398966	1	0.672518	1	Inhbb;
negative regulation of tyrosine phosphorylation of Stat1 protein	1	4	0.465116	24.8719	0.0398966	1	0.672518	1	Ptpn2;
regulation of transforming growth factor beta2 production	1	4	0.465116	24.8719	0.0398966	1	0.672518	1	Hif1a;
GO:1903937	1	4	0.465116	24.8719	0.0398966	1	0.672518	1	Nefm;
positive regulation of oligodendrocyte progenitor proliferation	1	4	0.465116	24.8719	0.0398966	1	0.672518	1	Lyn;
phagolysosome assembly	1	4	0.465116	24.8719	0.0398966	1	0.672518	1	Coro1a;
ERBB signaling pathway	1	4	0.465116	24.8719	0.0398966	1	0.672518	1	Nrg1;
eosinophil degranulation	1	4	0.465116	24.8719	0.0398966	1	0.672518	1	Ccl3;
positive regulation of mononuclear cell proliferation	1	4	0.465116	24.8719	0.0398966	1	0.672518	1	Csf1;
regulation of dendritic cell cytokine production	1	4	0.465116	24.8719	0.0398966	1	0.672518	1	Tlr2;
regulation of thymocyte apoptotic process	1	4	0.465116	24.8719	0.0398966	1	0.672518	1	Hif1a;
intestinal epithelial cell maturation	1	4	0.465116	24.8719	0.0398966	1	0.672518	1	Hif1a;
regulation of necroptosis	1	4	0.465116	24.8719	0.0398966	1	0.672518	1	Birc3;
response to nickel cation	1	4	0.465116	24.8719	0.0398966	1	0.672518	1	Hspa8;
response to molecule of fungal origin	1	4	0.465116	24.8719	0.0398966	1	0.672518	1	Tlr2;
ribosomal large subunit biogenesis	2	32	0.930233	6.20073	0.041493	1	0.694447	1	Npm1; Bop1;
GO:0098779	4	128	1.86047	3.09338	0.041344	1	0.694447	1	Stom; Trem1; Zfp593; Nefm;
positive regulation of reactive oxygen species metabolic process	2	32	0.930233	6.20073	0.041493	1	0.694447	1	Ripk3; Cyp1b1;
cell aging	2	32	0.930233	6.20073	0.041493	1	0.694447	1	Icam1; Npm1;
GO:0044849	2	32	0.930233	6.20073	0.041493	1	0.694447	1	Cyp1b1; Hspa8;
actin filament organization	3	76	1.39535	3.91046	0.0419885	1	0.70174	1	Actn1; Coro1a; Tpm3;
adrenal gland development	2	33	0.930233	6.01289	0.0438819	1	0.732341	1	Cyp1b1; Fstl3;
positive regulation of protein deacetylation	1	5	0.465116	19.9075	0.0496206	1	0.752249	1	Ripk3;
hemopoiesis	3	79	1.39535	3.76198	0.0462173	1	0.752249	1	Lyn; Runx1; Sod2;
positive regulation of NLRP3 inflammasome complex assembly	1	5	0.465116	19.9075	0.0496206	1	0.752249	1	Tlr6;
GO:0061684	1	5	0.465116	19.9075	0.0496206	1	0.752249	1	Hspa8;
regulation of podosome assembly	1	5	0.465116	19.9075	0.0496206	1	0.752249	1	Hck;
cellular response to erythropoietin	1	5	0.465116	19.9075	0.0496206	1	0.752249	1	Mt2A;
sensory perception of pain	3	79	1.39535	3.76198	0.0462173	1	0.752249	1	Ngf; Il1rn; Scn3b;
peptidyl-diphthamide biosynthetic process from peptidyl-histidine	1	5	0.465116	19.9075	0.0496206	1	0.752249	1	Dph1;
'de novo' posttranslational protein folding	1	5	0.465116	19.9075	0.0496206	1	0.752249	1	Chchd4;
nucleolus organization	1	5	0.465116	19.9075	0.0496206	1	0.752249	1	Nolc1;
cellular response to growth factor stimulus	3	81	1.39535	3.66911	0.0491491	1	0.752249	1	Nos3; Bysl; Tnfrsf1b;
negative regulation of motor neuron apoptotic process	1	5	0.465116	19.9075	0.0496206	1	0.752249	1	Zfp259;
GO:1904469	1	5	0.465116	19.9075	0.0496206	1	0.752249	1	Hspd1;
bone mineralization	2	35	0.930233	5.66939	0.048808	1	0.752249	1	Sbno2; Cyp27b1;
ribosomal subunit export from nucleus	1	5	0.465116	19.9075	0.0496206	1	0.752249	1	Rasl2-9;
endocardial cell differentiation	1	5	0.465116	19.9075	0.0496206	1	0.752249	1	Nrg1;
snoRNA localization	1	5	0.465116	19.9075	0.0496206	1	0.752249	1	Nop58;
extrinsic apoptotic signaling pathway in absence of ligand	2	35	0.930233	5.66939	0.048808	1	0.752249	1	Mcl1; Ngf;
response to silicon dioxide	1	5	0.465116	19.9075	0.0496206	1	0.752249	1	Sod2;
negative regulation of coagulation	1	5	0.465116	19.9075	0.0496206	1	0.752249	1	Procr;
cellular response to peptidoglycan	1	5	0.465116	19.9075	0.0496206	1	0.752249	1	Tlr2;
negative regulation of macrophage apoptotic process	1	5	0.465116	19.9075	0.0496206	1	0.752249	1	Ccr5;
regulation of cytokine biosynthetic process	1	5	0.465116	19.9075	0.0496206	1	0.752249	1	Map2k3;
blood vessel morphogenesis	2	34	0.930233	5.83609	0.0463206	1	0.752249	1	Hif1a; Cyp1b1;
positive regulation of melanocyte differentiation	1	5	0.465116	19.9075	0.0496206	1	0.752249	1	Adamts9;
positive regulation of toll-like receptor signaling pathway	1	5	0.465116	19.9075	0.0496206	1	0.752249	1	Tlr2;
regulation of adaptive immune response	1	5	0.465116	19.9075	0.0496206	1	0.752249	1	Ripk3;
GO:1901857	1	5	0.465116	19.9075	0.0496206	1	0.752249	1	Chchd4;
positive regulation of integrin activation	1	5	0.465116	19.9075	0.0496206	1	0.752249	1	Plek;
insulin secretion	2	35	0.930233	5.66939	0.048808	1	0.752249	1	Il1rn; Vgf;
negative regulation of cysteine-type endopeptidase activity involved in apoptotic signaling pathway	1	5	0.465116	19.9075	0.0496206	1	0.752249	1	Plaur;
GO:1904751	1	5	0.465116	19.9075	0.0496206	1	0.752249	1	Npm1;
folic acid transport	1	5	0.465116	19.9075	0.0496206	1	0.752249	1	Pdpn;
glycine biosynthetic process	1	5	0.465116	19.9075	0.0496206	1	0.752249	1	Shmt2;
negative regulation of type I interferon-mediated signaling pathway	1	5	0.465116	19.9075	0.0496206	1	0.752249	1	Ptpn2;
GO:0061548	1	5	0.465116	19.9075	0.0496206	1	0.752249	1	Cyp1b1;
susceptibility to natural killer cell mediated cytotoxicity	1	5	0.465116	19.9075	0.0496206	1	0.752249	1	PVR;
positive regulation of type IIa hypersensitivity	1	5	0.465116	19.9075	0.0496206	1	0.752249	1	Fcgr2a;
positive regulation of follicle-stimulating hormone secretion	1	5	0.465116	19.9075	0.0496206	1	0.752249	1	Inhbb;
protein maturation by protein folding	1	5	0.465116	19.9075	0.0496206	1	0.752249	1	Chchd4;
arginine transport	1	5	0.465116	19.9075	0.0496206	1	0.752249	1	Slc7a1;
positive regulation of type I hypersensitivity	1	5	0.465116	19.9075	0.0496206	1	0.752249	1	Fcgr2a;
negative regulation of cellular component movement	1	5	0.465116	19.9075	0.0496206	1	0.752249	1	Actn1;
histamine secretion by mast cell	1	5	0.465116	19.9075	0.0496206	1	0.752249	1	Lyn;
selenocysteine metabolic process	1	5	0.465116	19.9075	0.0496206	1	0.752249	1	Txnrd1;
positive regulation of apoptotic process involved in mammary gland involution	1	5	0.465116	19.9075	0.0496206	1	0.752249	1	B4galt1;
positive regulation of hormone biosynthetic process	1	5	0.465116	19.9075	0.0496206	1	0.752249	1	Hif1a;
radial glial cell differentiation	1	5	0.465116	19.9075	0.0496206	1	0.752249	1	Stat3;
negative regulation of lipoprotein lipase activity	1	5	0.465116	19.9075	0.0496206	1	0.752249	1	Angptl4;
positive regulation of apoptotic cell clearance	1	5	0.465116	19.9075	0.0496206	1	0.752249	1	Ccl2;
positive regulation of transcription from RNA polymerase II promoter in response to hypoxia	1	5	0.465116	19.9075	0.0496206	1	0.752249	1	Hif1a;
GO:1905007	1	5	0.465116	19.9075	0.0496206	1	0.752249	1	Eng;
negative regulation of mature B cell apoptotic process	1	5	0.465116	19.9075	0.0496206	1	0.752249	1	Cd44;
negative regulation of acute inflammatory response to antigenic stimulus	1	5	0.465116	19.9075	0.0496206	1	0.752249	1	Fcgr2b;
positive regulation of peptide secretion	1	5	0.465116	19.9075	0.0496206	1	0.752249	1	S100a8;
regulation of vascular endothelial growth factor production	1	5	0.465116	19.9075	0.0496206	1	0.752249	1	Ccl2;
urea transmembrane transport	1	5	0.465116	19.9075	0.0496206	1	0.752249	1	Aqp9;
response to methotrexate	1	5	0.465116	19.9075	0.0496206	1	0.752249	1	Asns;
penile erection	1	5	0.465116	19.9075	0.0496206	1	0.752249	1	Vgf;
positive regulation of phosphatase activity	1	5	0.465116	19.9075	0.0496206	1	0.752249	1	Ripk3;
peptidyl-cysteine S-nitrosylation	1	5	0.465116	19.9075	0.0496206	1	0.752249	1	S100a8;
cardiac conduction system development	1	5	0.465116	19.9075	0.0496206	1	0.752249	1	Nrg1;
regulation of systemic arterial blood pressure by endothelin	1	5	0.465116	19.9075	0.0496206	1	0.752249	1	Nos3;
STAT protein import into nucleus	1	5	0.465116	19.9075	0.0496206	1	0.752249	1	Jak2;
negative regulation of secretion	1	5	0.465116	19.9075	0.0496206	1	0.752249	1	Nrg1;
virion attachment, binding of host cell surface receptor	1	5	0.465116	19.9075	0.0496206	1	0.752249	1	Icam1;
membrane to membrane docking	1	5	0.465116	19.9075	0.0496206	1	0.752249	1	Icam1;
chronic inflammatory response to antigenic stimulus	1	5	0.465116	19.9075	0.0496206	1	0.752249	1	Il1rn;
regulation of platelet aggregation	1	5	0.465116	19.9075	0.0496206	1	0.752249	1	Lyn;
negative regulation of luteinizing hormone secretion	1	5	0.465116	19.9075	0.0496206	1	0.752249	1	Ucn2;
protein import into mitochondrial inner membrane	1	5	0.465116	19.9075	0.0496206	1	0.752249	1	Timm10;
homeostasis of number of cells within a tissue	2	36	0.930233	5.51195	0.0513428	1	0.773368	1	Coro1a; Csf1;
odontogenesis	2	36	0.930233	5.51195	0.0513428	1	0.773368	1	Sdc1; Csf1;
negative regulation of extrinsic apoptotic signaling pathway in absence of ligand	2	36	0.930233	5.51195	0.0513428	1	0.773368	1	Mcl1; Nrg1;
platelet activation	2	36	0.930233	5.51195	0.0513428	1	0.773368	1	Actn1; Entpd1;
cellular response to glucocorticoid stimulus	2	36	0.930233	5.51195	0.0513428	1	0.773368	1	Serpina3n; Ucn2;
positive regulation of neuron projection development	4	138	1.86047	2.86924	0.051931	1	0.781226	1	Lyn; Fes; Ngf; Nrg1;
microtubule cytoskeleton organization	3	83	1.39535	3.5807	0.0521697	1	0.783814	1	Map6; Zfp259; Nefm;
positive regulation of cell growth	3	84	1.39535	3.53808	0.053713	1	0.805021	1	Hbegf; Ngf; Nrg1;
phagocytosis, engulfment	2	37	0.930233	5.36302	0.0539239	1	0.805021	1	Fcgr2b; Fcgr2a;
response to lead ion	2	37	0.930233	5.36302	0.0539239	1	0.805021	1	Hp; Nos3;
protein kinase B signaling cascade	2	37	0.930233	5.36302	0.0539239	1	0.805021	1	Ccl2; Ccl3;
response to corticosterone stimulus	2	37	0.930233	5.36302	0.0539239	1	0.805021	1	Nos3; Fosl1;
chaperone-mediated protein transport	1	6	0.465116	16.5951	0.0592467	1	0.82086	1	Timm10;
positive regulation of protein kinase B signaling cascade	3	85	1.39535	3.49646	0.0552781	1	0.82086	1	Hbegf; Ccl3; Nrg1;
response to oxidative stress	4	142	1.86047	2.78842	0.0565428	1	0.82086	1	Prdx5; Jak2; Txnrd1; Sod2;
arginine catabolic process	1	6	0.465116	16.5951	0.0592467	1	0.82086	1	Nos3;
regulation of cell adhesion	2	38	0.930233	5.22193	0.05655	1	0.82086	1	Icam1; Fes;
positive regulation of JUN kinase activity	2	39	0.930233	5.08806	0.0592199	1	0.82086	1	Tlr6; Il1rn;
liver development	4	142	1.86047	2.78842	0.0565428	1	0.82086	1	Asns; Hp; Runx1; Sod2;
cellular response to glucose stimulus	3	86	1.39535	3.45581	0.0568648	1	0.82086	1	Ccl2; Icam1; Hif1a;
GO:1990000	1	6	0.465116	16.5951	0.0592467	1	0.82086	1	Ripk3;
peptidoglycan catabolic process	1	6	0.465116	16.5951	0.0592467	1	0.82086	1	Pglyrp1;
negative regulation of cell adhesion mediated by integrin	1	6	0.465116	16.5951	0.0592467	1	0.82086	1	Cyp1b1;
pseudouridine synthesis	1	6	0.465116	16.5951	0.0592467	1	0.82086	1	Pus7;
neuron projection development	4	141	1.86047	2.80819	0.0553698	1	0.82086	1	Lyn; Ngf; Cd44; Tnc;
natural killer cell degranulation	1	6	0.465116	16.5951	0.0592467	1	0.82086	1	Coro1a;
positive regulation of cell cycle	2	38	0.930233	5.22193	0.05655	1	0.82086	1	Tgm1; Fosl1;
regulation of centriole replication	1	6	0.465116	16.5951	0.0592467	1	0.82086	1	Npm1;
negative regulation of macrophage differentiation	1	6	0.465116	16.5951	0.0592467	1	0.82086	1	Ptpn2;
regulation of transcription from RNA polymerase II promoter in response to oxidative stress	1	6	0.465116	16.5951	0.0592467	1	0.82086	1	Hif1a;
maternal process involved in female pregnancy	2	39	0.930233	5.08806	0.0592199	1	0.82086	1	Ccl2; Hif1a;
GO:1903599	1	6	0.465116	16.5951	0.0592467	1	0.82086	1	Hif1a;
N-terminal peptidyl-methionine acetylation	1	6	0.465116	16.5951	0.0592467	1	0.82086	1	Naa25;
negative regulation of tyrosine phosphorylation of Stat3 protein	1	6	0.465116	16.5951	0.0592467	1	0.82086	1	Ptpn2;
cellular response to macrophage colony-stimulating factor stimulus	1	6	0.465116	16.5951	0.0592467	1	0.82086	1	Ccl2;
tyrosine phosphorylation of Stat3 protein	1	6	0.465116	16.5951	0.0592467	1	0.82086	1	Jak2;
intermediate filament bundle assembly	1	6	0.465116	16.5951	0.0592467	1	0.82086	1	Nefm;
post-embryonic hemopoiesis	1	6	0.465116	16.5951	0.0592467	1	0.82086	1	Jak2;
retinal blood vessel morphogenesis	1	6	0.465116	16.5951	0.0592467	1	0.82086	1	Cyp1b1;
epithelial cell differentiation involved in prostate gland development	1	6	0.465116	16.5951	0.0592467	1	0.82086	1	Plaur;
mitochondrial DNA repair	1	6	0.465116	16.5951	0.0592467	1	0.82086	1	Chchd4;
toll-like receptor 2 signaling pathway	1	6	0.465116	16.5951	0.0592467	1	0.82086	1	Tlr2;
negative regulation of mesenchymal cell apoptotic process	1	6	0.465116	16.5951	0.0592467	1	0.82086	1	Hif1a;
eating behavior	2	38	0.930233	5.22193	0.05655	1	0.82086	1	Adora2a; Stat3;
axon transport of mitochondrion	1	6	0.465116	16.5951	0.0592467	1	0.82086	1	Hif1a;
L-serine metabolic process	1	6	0.465116	16.5951	0.0592467	1	0.82086	1	Shmt2;
substrate-dependent cell migration	1	6	0.465116	16.5951	0.0592467	1	0.82086	1	Fmnl1;
response to purine-containing compound	1	6	0.465116	16.5951	0.0592467	1	0.82086	1	Hif1a;
GO:1903715	1	6	0.465116	16.5951	0.0592467	1	0.82086	1	Hif1a;
interleukin-4 secretion	1	6	0.465116	16.5951	0.0592467	1	0.82086	1	Il1rap;
ribosomal small subunit export from nucleus	1	6	0.465116	16.5951	0.0592467	1	0.82086	1	Npm1;
response to superoxide	1	6	0.465116	16.5951	0.0592467	1	0.82086	1	Sod2;
positive regulation of necrotic cell death	1	6	0.465116	16.5951	0.0592467	1	0.82086	1	Ripk3;
vitamin D metabolic process	1	6	0.465116	16.5951	0.0592467	1	0.82086	1	Cyp27b1;
regulation of axon diameter	1	6	0.465116	16.5951	0.0592467	1	0.82086	1	Nefm;
cellular response to cobalt ion	1	6	0.465116	16.5951	0.0592467	1	0.82086	1	Hif1a;
regulation of ventricular cardiomyocyte membrane depolarization	1	6	0.465116	16.5951	0.0592467	1	0.82086	1	Scn3b;
positive regulation of ATP biosynthetic process	1	6	0.465116	16.5951	0.0592467	1	0.82086	1	Stat3;
positive regulation of epithelial cell proliferation involved in wound healing	1	6	0.465116	16.5951	0.0592467	1	0.82086	1	B4galt1;
T cell chemotaxis	1	6	0.465116	16.5951	0.0592467	1	0.82086	1	Ccl3;
cellular response to molecule of bacterial origin	1	6	0.465116	16.5951	0.0592467	1	0.82086	1	Fcgr2b;
positive regulation of myeloid cell differentiation	1	6	0.465116	16.5951	0.0592467	1	0.82086	1	Fes;
axon ensheathment	1	6	0.465116	16.5951	0.0592467	1	0.82086	1	Nrg1;
vascular smooth muscle cell development	1	6	0.465116	16.5951	0.0592467	1	0.82086	1	Eng;
hemoglobin biosynthetic process	1	6	0.465116	16.5951	0.0592467	1	0.82086	1	Hif1a;
positive regulation of neuron maturation	1	6	0.465116	16.5951	0.0592467	1	0.82086	1	Ngf;
developmental process involved in reproduction	1	6	0.465116	16.5951	0.0592467	1	0.82086	1	Csf1;
canalicular bile acid transport	1	6	0.465116	16.5951	0.0592467	1	0.82086	1	Aqp9;
complement activation, alternative pathway	1	6	0.465116	16.5951	0.0592467	1	0.82086	1	Cfb;
negative regulation of dopamine secretion	1	6	0.465116	16.5951	0.0592467	1	0.82086	1	Entpd1;
regulation of SA node cardiac muscle cell action potential	1	6	0.465116	16.5951	0.0592467	1	0.82086	1	Scn3b;
fever generation	1	6	0.465116	16.5951	0.0592467	1	0.82086	1	Il1rn;
negative regulation of glucocorticoid receptor signaling pathway	1	6	0.465116	16.5951	0.0592467	1	0.82086	1	Cry1;
negative regulation of smooth muscle cell proliferation	2	40	0.930233	4.96089	0.0619326	1	0.850054	1	Nos3; Nppb;
cellular response to epidermal growth factor stimulus	2	40	0.930233	4.96089	0.0619326	1	0.850054	1	Zfp259; Ncl;
ossification	3	89	1.39535	3.33934	0.0617534	1	0.850054	1	Csf1; Runx1; Fstl3;
positive regulation of B cell proliferation	2	40	0.930233	4.96089	0.0619326	1	0.850054	1	Bst1; Clcf1;
negative regulation of T cell proliferation	2	40	0.930233	4.96089	0.0619326	1	0.850054	1	Pla2g2a; Sdc4;
substrate adhesion-dependent cell spreading	2	40	0.930233	4.96089	0.0619326	1	0.850054	1	Fermt3; Itgb7;
positive regulation of multicellular organism growth	2	40	0.930233	4.96089	0.0619326	1	0.850054	1	Csf1; Dio3;
T cell differentiation	2	40	0.930233	4.96089	0.0619326	1	0.850054	1	Coro1a; Ptpn2;
negative regulation of gene expression	5	211	2.32558	2.34459	0.0638962	1	0.875982	1	Eng; Tnfrsf1a; Npm1; Ccl3; Ucn2;
positive regulation of anoikis	1	7	0.465116	14.2277	0.0687756	1	0.879265	1	Mybbp1a;
positive regulation of growth	1	7	0.465116	14.2277	0.0687756	1	0.879265	1	Zfp259;
hyaluronan catabolic process	1	7	0.465116	14.2277	0.0687756	1	0.879265	1	Cd44;
cellular response to fibroblast growth factor stimulus	2	42	0.930233	4.72472	0.0674816	1	0.879265	1	Ccl2; Cd44;
GO:0061635	1	7	0.465116	14.2277	0.0687756	1	0.879265	1	Hspa8;
memory	3	91	1.39535	3.26595	0.0651177	1	0.879265	1	Ngf; Il1rn; Nrg1;
epidermal growth factor receptor signaling pathway	2	42	0.930233	4.72472	0.0674816	1	0.879265	1	Hbegf; Fes;
branching involved in prostate gland morphogenesis	1	7	0.465116	14.2277	0.0687756	1	0.879265	1	Cd44;
zinc ion import	1	7	0.465116	14.2277	0.0687756	1	0.879265	1	Slc39a14;
positive regulation of peroxisome proliferator activated receptor signaling pathway	1	7	0.465116	14.2277	0.0687756	1	0.879265	1	Ptgis;
cytokine secretion	1	7	0.465116	14.2277	0.0687756	1	0.879265	1	Lyn;
iris morphogenesis	1	7	0.465116	14.2277	0.0687756	1	0.879265	1	Hif1a;
negative regulation of protein ubiquitination	2	42	0.930233	4.72472	0.0674816	1	0.879265	1	Gtpbp4; Cry1;
cardiac atrium morphogenesis	1	7	0.465116	14.2277	0.0687756	1	0.879265	1	Eng;
positive regulation of striated muscle cell differentiation	1	7	0.465116	14.2277	0.0687756	1	0.879265	1	Nrg1;
endonucleolytic cleavage in ITS1 to separate SSU-rRNA from 5.8S rRNA and LSU-rRNA from tricistronic rRNA transcript (SSU-rRNA, 5.8S rRNA, LSU-rRNA)	1	7	0.465116	14.2277	0.0687756	1	0.879265	1	Rcl1;
pyrimidine nucleotide metabolic process	1	7	0.465116	14.2277	0.0687756	1	0.879265	1	Upp1;
establishment of protein localization in mitochondrion	1	7	0.465116	14.2277	0.0687756	1	0.879265	1	Chchd4;
glycoprotein biosynthetic process	1	7	0.465116	14.2277	0.0687756	1	0.879265	1	B4galt1;
T cell migration	1	7	0.465116	14.2277	0.0687756	1	0.879265	1	Itgb7;
DNA damage induced protein phosphorylation	1	7	0.465116	14.2277	0.0687756	1	0.879265	1	Cry1;
GO:1904417	1	7	0.465116	14.2277	0.0687756	1	0.879265	1	Tlr2;
GO:1901838	1	7	0.465116	14.2277	0.0687756	1	0.879265	1	Ncl;
negative regulation of cytokine production involved in inflammatory response	1	7	0.465116	14.2277	0.0687756	1	0.879265	1	Il1r2;
NAD metabolic process	1	7	0.465116	14.2277	0.0687756	1	0.879265	1	Ldha;
regulation of developmental pigmentation	1	7	0.465116	14.2277	0.0687756	1	0.879265	1	Adamts9;
negative regulation of circadian rhythm	1	7	0.465116	14.2277	0.0687756	1	0.879265	1	Cry1;
copper ion import	1	7	0.465116	14.2277	0.0687756	1	0.879265	1	Steap1;
positive regulation of B cell receptor signaling pathway	1	7	0.465116	14.2277	0.0687756	1	0.879265	1	Lyn;
GO:1902916	1	7	0.465116	14.2277	0.0687756	1	0.879265	1	Birc3;
penetration of zona pellucida	1	7	0.465116	14.2277	0.0687756	1	0.879265	1	B4galt1;
integrin activation	1	7	0.465116	14.2277	0.0687756	1	0.879265	1	Fermt3;
regulation of cellular respiration	1	7	0.465116	14.2277	0.0687756	1	0.879265	1	Noa1;
negative regulation of toll-like receptor 4 signaling pathway	1	7	0.465116	14.2277	0.0687756	1	0.879265	1	Lyn;
positive regulation of interleukin-5 production	1	7	0.465116	14.2277	0.0687756	1	0.879265	1	Il1rap;
positive regulation of T-helper 2 cell differentiation	1	7	0.465116	14.2277	0.0687756	1	0.879265	1	Il4r;
response to type I interferon	1	7	0.465116	14.2277	0.0687756	1	0.879265	1	Shmt2;
ribosomal large subunit export from nucleus	1	7	0.465116	14.2277	0.0687756	1	0.879265	1	Npm1;
GO:1903427	1	7	0.465116	14.2277	0.0687756	1	0.879265	1	Hspd1;
response to immobilization stress	2	41	0.930233	4.83993	0.0646868	1	0.879265	1	Sod2; Ucn2;
cellular response to luteinizing hormone stimulus	1	7	0.465116	14.2277	0.0687756	1	0.879265	1	Cyp1b1;
negative regulation of membrane protein ectodomain proteolysis	1	7	0.465116	14.2277	0.0687756	1	0.879265	1	Timp1;
positive regulation of transcription initiation, DNA-dependent	1	7	0.465116	14.2277	0.0687756	1	0.879265	1	Fosl1;
positive regulation of receptor biosynthetic process	1	7	0.465116	14.2277	0.0687756	1	0.879265	1	Hif1a;
positive regulation of monocyte differentiation	1	7	0.465116	14.2277	0.0687756	1	0.879265	1	Csf1;
negative regulation of glial cell apoptotic process	1	7	0.465116	14.2277	0.0687756	1	0.879265	1	Ccl2;
regulation of protein import into nucleus	1	7	0.465116	14.2277	0.0687756	1	0.879265	1	Nolc1;
cellular response to prostaglandin D stimulus	1	7	0.465116	14.2277	0.0687756	1	0.879265	1	Tnc;
regulation of norepinephrine secretion	1	7	0.465116	14.2277	0.0687756	1	0.879265	1	Adora2a;
response to interleukin-4	1	7	0.465116	14.2277	0.0687756	1	0.879265	1	Il1rn;
regulation of erythrocyte differentiation	1	7	0.465116	14.2277	0.0687756	1	0.879265	1	Lyn;
negative regulation of type B pancreatic cell apoptotic process	1	7	0.465116	14.2277	0.0687756	1	0.879265	1	Ngf;
negative regulation of lymphocyte proliferation	1	7	0.465116	14.2277	0.0687756	1	0.879265	1	Lst1;
ventricular cardiac muscle cell differentiation	1	7	0.465116	14.2277	0.0687756	1	0.879265	1	Nrg1;
mammary duct terminal end bud growth	1	7	0.465116	14.2277	0.0687756	1	0.879265	1	Csf1;
regulation of atrial cardiac muscle cell action potential	1	7	0.465116	14.2277	0.0687756	1	0.879265	1	Scn3b;
positive regulation of DNA metabolic process	1	7	0.465116	14.2277	0.0687756	1	0.879265	1	Npm1;
negative regulation of hydrolase activity	1	7	0.465116	14.2277	0.0687756	1	0.879265	1	Nos3;
membrane depolarization involved in regulation of cardiac muscle cell action potential	1	7	0.465116	14.2277	0.0687756	1	0.879265	1	Scn3b;
cellular aromatic compound metabolic process	1	7	0.465116	14.2277	0.0687756	1	0.879265	1	Cyp1b1;
response to cobalamin	1	7	0.465116	14.2277	0.0687756	1	0.879265	1	Hp;
GO:1903140	1	7	0.465116	14.2277	0.0687756	1	0.879265	1	Tnfrsf1a;
phagocytosis	2	43	0.930233	4.61487	0.0703157	1	0.897003	1	Hck; Coro1a;
establishment of protein localization in plasma membrane	2	43	0.930233	4.61487	0.0703157	1	0.897003	1	Tspan5; Tnfrsf1a;
elevation of cytosolic calcium ion concentration	4	154	1.86047	2.57115	0.0716483	1	0.913011	1	Ccr5; Cxcl3; Jak2; Ccl3;
response to amphetamine	2	44	0.930233	4.51001	0.0731882	1	0.931623	1	Icam1; Adora2a;
cellular response to drug	3	97	1.39535	3.06396	0.0757016	1	0.942433	1	Ccl2; Mt2A; Hif1a;
positive regulation of interleukin-6 biosynthetic process	1	8	0.465116	12.4515	0.0782085	1	0.942433	1	Tlr6;
interleukin-1 beta secretion	1	8	0.465116	12.4515	0.0782085	1	0.942433	1	Tlr6;
actin filament severing	1	8	0.465116	12.4515	0.0782085	1	0.942433	1	Fmnl1;
neural tube closure	3	97	1.39535	3.06396	0.0757016	1	0.942433	1	Shroom3; Lmo4; Sdc4;
myeloid progenitor cell differentiation	1	8	0.465116	12.4515	0.0782085	1	0.942433	1	Runx1;
venous blood vessel morphogenesis	1	8	0.465116	12.4515	0.0782085	1	0.942433	1	Eng;
regulation of DNA damage checkpoint	1	8	0.465116	12.4515	0.0782085	1	0.942433	1	Cry1;
protein tetramerization	2	45	0.930233	4.40981	0.0760979	1	0.942433	1	Shmt2; Txnrd1;
positive regulation of granulocyte differentiation	1	8	0.465116	12.4515	0.0782085	1	0.942433	1	Runx1;
tRNA pseudouridine synthesis	1	8	0.465116	12.4515	0.0782085	1	0.942433	1	Pus1;
regulation of cell motility	1	8	0.465116	12.4515	0.0782085	1	0.942433	1	Fes;
positive regulation of viral reproduction	1	8	0.465116	12.4515	0.0782085	1	0.942433	1	Stom;
positive regulation of macrophage cytokine production	1	8	0.465116	12.4515	0.0782085	1	0.942433	1	Tlr2;
regulation of glycolysis	1	8	0.465116	12.4515	0.0782085	1	0.942433	1	Hif1a;
galactose metabolic process	1	8	0.465116	12.4515	0.0782085	1	0.942433	1	B4galt1;
pyrimidine base metabolic process	1	8	0.465116	12.4515	0.0782085	1	0.942433	1	Uck2;
GO:1902237	1	8	0.465116	12.4515	0.0782085	1	0.942433	1	Ptpn2;
response to peptidoglycan	1	8	0.465116	12.4515	0.0782085	1	0.942433	1	Tlr2;
positive regulation of oxidoreductase activity	1	8	0.465116	12.4515	0.0782085	1	0.942433	1	Ripk3;
regulation of ruffle assembly	1	8	0.465116	12.4515	0.0782085	1	0.942433	1	Icam1;
hydrogen peroxide metabolic process	1	8	0.465116	12.4515	0.0782085	1	0.942433	1	Sod2;
actin filament network formation	1	8	0.465116	12.4515	0.0782085	1	0.942433	1	Actn1;
response to hydroperoxide	1	8	0.465116	12.4515	0.0782085	1	0.942433	1	Jak2;
negative regulation of cytokine-mediated signaling pathway	1	8	0.465116	12.4515	0.0782085	1	0.942433	1	Il1rn;
positive regulation of DNA-directed DNA polymerase activity	1	8	0.465116	12.4515	0.0782085	1	0.942433	1	Npm1;
atrial cardiac muscle tissue morphogenesis	1	8	0.465116	12.4515	0.0782085	1	0.942433	1	Eng;
NIK/NF-kappaB cascade	1	8	0.465116	12.4515	0.0782085	1	0.942433	1	Ripk3;
blood vessel maturation	1	8	0.465116	12.4515	0.0782085	1	0.942433	1	Cd44;
activation of transmembrane receptor protein tyrosine kinase activity	1	8	0.465116	12.4515	0.0782085	1	0.942433	1	Nrg1;
regulation of protein export from nucleus	1	8	0.465116	12.4515	0.0782085	1	0.942433	1	Chchd4;
thrombin receptor signaling pathway	1	8	0.465116	12.4515	0.0782085	1	0.942433	1	Plek;
positive regulation of interleukin-13 production	1	8	0.465116	12.4515	0.0782085	1	0.942433	1	Il1rap;
positive regulation of axon regeneration	1	8	0.465116	12.4515	0.0782085	1	0.942433	1	Nrg1;
adhesion to host	1	8	0.465116	12.4515	0.0782085	1	0.942433	1	Icam1;
dorsal aorta morphogenesis	1	8	0.465116	12.4515	0.0782085	1	0.942433	1	Eng;
negative regulation of smooth muscle contraction	1	8	0.465116	12.4515	0.0782085	1	0.942433	1	Ncf1;
negative regulation of protein kinase activity by regulation of protein phosphorylation	1	8	0.465116	12.4515	0.0782085	1	0.942433	1	Npm1;
negative regulation of lipid storage	1	8	0.465116	12.4515	0.0782085	1	0.942433	1	Ptpn2;
positive regulation of cell migration involved in sprouting angiogenesis	1	8	0.465116	12.4515	0.0782085	1	0.942433	1	Ccr5;
cellular response to magnesium ion	1	8	0.465116	12.4515	0.0782085	1	0.942433	1	Nos3;
receptor guanylyl cyclase signaling pathway	1	8	0.465116	12.4515	0.0782085	1	0.942433	1	Nppb;
carboxylic acid metabolic process	1	8	0.465116	12.4515	0.0782085	1	0.942433	1	Il1rn;
positive regulation of keratinocyte migration	1	8	0.465116	12.4515	0.0782085	1	0.942433	1	Hbegf;
negative regulation of activin receptor signaling pathway	1	8	0.465116	12.4515	0.0782085	1	0.942433	1	Fstl3;
enzyme linked receptor protein signaling pathway	1	8	0.465116	12.4515	0.0782085	1	0.942433	1	Jak2;
respiratory burst	1	8	0.465116	12.4515	0.0782085	1	0.942433	1	Ncf1;
negative regulation of heterotypic cell-cell adhesion	1	8	0.465116	12.4515	0.0782085	1	0.942433	1	Il1rn;
positive regulation of fever generation	1	8	0.465116	12.4515	0.0782085	1	0.942433	1	Ccr5;
tube morphogenesis	1	8	0.465116	12.4515	0.0782085	1	0.942433	1	Pdpn;
regulation of atrial cardiomyocyte membrane depolarization	1	8	0.465116	12.4515	0.0782085	1	0.942433	1	Scn3b;
cellular response to metal ion	1	8	0.465116	12.4515	0.0782085	1	0.942433	1	Fstl3;
response to antibiotic	2	46	0.930233	4.31396	0.0790438	1	0.951522	1	Ccl2; Jak2;
protein heterooligomerization	3	99	1.39535	3.00206	0.0793883	1	0.954691	1	Birc3; Ripk3; Tnfrsf1a;
nervous system development	5	226	2.32558	2.18898	0.0803403	1	0.965151	1	Hbegf; Bzw2; Pdpn; Nrg1; Scn3b;
positive regulation of pathway-restricted SMAD protein phosphorylation	2	47	0.930233	4.22219	0.0820249	1	0.983378	1	Eng; Inhbb;
response to ischemia	2	47	0.930233	4.22219	0.0820249	1	0.983378	1	Map2k3; Hspd1;
locomotory behavior	3	101	1.39535	2.94262	0.083152	1	0.995875	1	Adora2a; Sod2; Nrg1;
G-protein coupled receptor signaling pathway	10	1812	4.65116	0.545514	0.990224	1	1	1	Ccl2; Ccl7; Cfb; Adora2a; Entpd1; Ccr5; Cxcl3; Jak2; Gcgr; Ccl3;
transcription, DNA-dependent	8	752	3.72093	1.05182	0.494172	1	1	1	Taf1d; Hif1a; Mybbp1a; Polr1e; Runx1; Hspa8; Cry1; Fstl3;
mRNA processing	1	126	0.465116	0.791496	0.723686	1	1	1	Hspa8;
mRNA export from nucleus	1	37	0.465116	2.69485	0.314016	1	1	1	Ddx39a;
signal transduction	7	604	3.25581	1.14606	0.412693	1	1	1	Sdc4; Nos3; Sectm1b; Hif1a; Pdpn; Jak2; Cry1;
RNA splicing	1	90	0.465116	1.10806	0.60066	1	1	1	Hspa8;
proteolysis	3	462	1.39535	0.64335	0.849863	1	1	1	Hp; Cfb; Adamts9;
Notch signaling pathway	1	103	0.465116	0.968221	0.650362	1	1	1	Hp;
peptide cross-linking	1	33	0.465116	3.0214	0.285465	1	1	1	Tgm1;
keratinocyte differentiation	1	60	0.465116	1.662	0.457477	1	1	1	Tgm1;
regulation of translation	2	56	0.930233	3.54375	0.110277	1	1	1	Rbm3; Pum3;
protein stabilization	3	130	1.39535	2.28624	0.145373	1	1	1	Gtpbp4; Npm1; Hspd1;
neuron apoptotic process	1	45	0.465116	2.21587	0.367756	1	1	1	Ngf;
regulation of transcription, DNA-dependent	7	996	3.25581	0.695003	0.882327	1	1	1	Eng; Adora2a; Stat3; Sbno2; Taf1d; Hif1a; Runx1;
synaptic transmission	1	186	0.465116	0.536189	0.850643	1	1	1	Vdac1;
synapse assembly	1	66	0.465116	1.51093	0.489709	1	1	1	Nrg1;
translation	3	294	1.39535	1.01097	0.574315	1	1	1	Rps26; Nhp2; Rbm3;
translational initiation	2	51	0.930233	3.89111	0.0942812	1	1	1	Eif4a1; Eif1a;
production of miRNAs involved in gene silencing by miRNA	1	10	0.465116	9.96368	0.0967899	1	1	1	Rbm3;
ion transmembrane transport	2	96	0.930233	2.06734	0.253897	1	1	1	Fxyd5; Aqp9;
GO:1903959	1	16	0.465116	6.22963	0.150327	1	1	1	Vdac1;
centrosome organization	1	34	0.465116	2.93256	0.292712	1	1	1	Fes;
protein ubiquitination	1	336	0.465116	0.296826	0.968164	1	1	1	Birc3;
ribosomal small subunit assembly	1	40	0.465116	2.49279	0.334682	1	1	1	Pwp2;
negative regulation of transcription from RNA polymerase II promoter	4	724	1.86047	0.546931	0.938056	1	1	1	Eng; Hif1a; Ptpn2; Cry1;
transcription from RNA polymerase II promoter	5	408	2.32558	1.21255	0.397191	1	1	1	Lmo4; Stat3; Hif1a; Ddx21; Runx1;
organ morphogenesis	1	85	0.465116	1.17323	0.579723	1	1	1	Tgm1;
positive regulation of transcription, DNA-dependent	6	561	2.7907	1.05788	0.503893	1	1	1	Stat3; Map2k3; Hif1a; Nolc1; Runx1; Npm1;
positive regulation of protein phosphorylation	4	183	1.86047	2.16372	0.115581	1	1	1	Eng; Map2k3; Ngf; Plaur;
fat cell differentiation	2	79	0.930233	2.51216	0.190685	1	1	1	Ccr5; Inhbb;
positive regulation of endocytosis	1	24	0.465116	4.15395	0.216827	1	1	1	Cd14;
cytoplasmic translation	1	59	0.465116	1.69016	0.451912	1	1	1	Mrto4;
glutathione metabolic process	2	49	0.930233	4.0499	0.0880886	1	1	1	Ethe1; Sod2;
multicellular organismal development	3	242	1.39535	1.22819	0.44469	1	1	1	Mcl1; Ripk3; Tnfrsf1b;
negative regulation of BMP signaling pathway	1	46	0.465116	2.16771	0.374172	1	1	1	Fstl3;
biological_process	22	1858	10.2326	1.16978	0.25133	1	1	1	Rps26; Shroom3; Stom; Ctps1; Lst1; Bst1; Fermt3; Coro1a; Hgh1; Fgr; Taf1d; Pla2g7; Eif4a1; Rcl1; Nop56; Polr1e; Cd3eap; Pop1; Nop58; Eif1a; Pno1; Bop1;
cellular response to starvation	1	61	0.465116	1.63476	0.462986	1	1	1	Inhbb;
iron ion transport	1	29	0.465116	3.438	0.255731	1	1	1	Slc39a14;
small GTPase mediated signal transduction	3	226	1.39535	1.31514	0.401702	1	1	1	Ngf; Dnmbp; Rasl2-9;
protein N-linked glycosylation	1	28	0.465116	3.56074	0.248107	1	1	1	B4galt1;
Wnt receptor signaling pathway	1	122	0.465116	0.817445	0.712136	1	1	1	Cd44;
positive regulation of Wnt receptor signaling pathway	1	35	0.465116	2.8488	0.299886	1	1	1	Tlr2;
regulation of transcription from RNA polymerase II promoter	4	430	1.86047	0.92087	0.636188	1	1	1	Stat3; Runx1; Sod2; Fstl3;
regulation of feeding behavior	1	13	0.465116	7.66614	0.123965	1	1	1	Stat3;
microtubule bundle formation	1	26	0.465116	3.83454	0.232626	1	1	1	Fes;
regulation of translational initiation	1	22	0.465116	4.53141	0.200704	1	1	1	Eif4a1;
GO:0098609	3	205	1.39535	1.44985	0.344039	1	1	1	Ldha; Bzw2; Nop56;
protein catabolic process	1	36	0.465116	2.76969	0.306987	1	1	1	Slc15a3;
negative regulation of NF-kappaB transcription factor activity	2	65	0.930233	3.05315	0.140631	1	1	1	Ptgis; Cyp1b1;
negative regulation of transcription, DNA-dependent	6	517	2.7907	1.14791	0.425935	1	1	1	Sbno2; Mybbp1a; Runx1; Hspa8; Cry1; Nrg1;
peptidyl-tyrosine dephosphorylation	1	97	0.465116	1.0281	0.628238	1	1	1	Ptpn2;
nucleosome assembly	1	74	0.465116	1.34761	0.529738	1	1	1	Npm1;
phosphorylation	2	137	0.930233	1.44869	0.40488	1	1	1	Stat3; Uck2;
sensory perception of smell	1	240	0.465116	0.415551	0.914275	1	1	1	Hspa8;
protein glycosylation	1	88	0.465116	1.13324	0.592413	1	1	1	B4galt1;
response to radiation	2	49	0.930233	4.0499	0.0880886	1	1	1	Ngf; Sod2;
response to virus	2	82	0.930233	2.42026	0.201713	1	1	1	Ifitm1; Ddx21;
spermatogenesis	6	358	2.7907	1.65772	0.156744	1	1	1	Hp; Birc3; Inhbb; Plaur; Ncl; Fstl3;
cerebral cortex development	2	82	0.930233	2.42026	0.201713	1	1	1	Hif1a; Nefm;
neurogenesis	1	68	0.465116	1.4665	0.500023	1	1	1	Nrg1;
visual learning	1	62	0.465116	1.60839	0.46844	1	1	1	Hif1a;
male gonad development	3	144	1.39535	2.06398	0.179576	1	1	1	Inhbb; Cyp1b1; Fstl3;
regulation of acrosome reaction	1	13	0.465116	7.66614	0.123965	1	1	1	B4galt1;
seminiferous tubule development	1	20	0.465116	4.98433	0.184251	1	1	1	Inhbb;
nuclear mRNA splicing, via spliceosome	2	95	0.930233	2.0891	0.250147	1	1	1	Snrpa; Ddx39a;
autophagy	1	79	0.465116	1.26233	0.553152	1	1	1	S100a8;
protein phosphorylation	3	496	1.39535	0.599251	0.881449	1	1	1	Ripk3; Lyn; Ccl3;
digestion	1	28	0.465116	3.56074	0.248107	1	1	1	Ucn2;
feeding behavior	1	35	0.465116	2.8488	0.299886	1	1	1	Uck2;
negative regulation of blood pressure	1	38	0.465116	2.62395	0.320975	1	1	1	Nos3;
response to nutrient levels	2	105	0.930233	1.89016	0.287659	1	1	1	Asns; Sod2;
response to fungicide	1	20	0.465116	4.98433	0.184251	1	1	1	Hif1a;
adenylate cyclase-modulating G-protein coupled receptor signaling pathway	1	31	0.465116	3.21627	0.270749	1	1	1	Gcgr;
extracellular matrix organization	1	95	0.465116	1.04975	0.620558	1	1	1	B4galt1;
G1/S transition of mitotic cell cycle	1	57	0.465116	1.74946	0.440609	1	1	1	Hspa8;
regulation of gene expression	3	221	1.39535	1.34489	0.38807	1	1	1	Hif1a; Ddx39a; Eif4a1;
ventricular septum development	1	38	0.465116	2.62395	0.320975	1	1	1	Lmo4;
actin cytoskeleton organization	3	124	1.39535	2.39686	0.131446	1	1	1	Shroom3; Fmnl1; Coro1a;
positive regulation of GTPase activity	6	398	2.7907	1.49112	0.217358	1	1	1	Ccl2; Icam1; Ccl7; Smap2; Dnmbp; Ccl3;
negative regulation of cell growth	2	119	0.930233	1.6678	0.33976	1	1	1	Cyp27b1; Nppb;
positive regulation of natural killer cell mediated cytotoxicity	1	26	0.465116	3.83454	0.232626	1	1	1	PVR;
transport	1	150	0.465116	0.664865	0.783916	1	1	1	Map6;
dendrite development	1	35	0.465116	2.8488	0.299886	1	1	1	Lst1;
toll-like receptor 4 signaling pathway	1	11	0.465116	9.05871	0.10594	1	1	1	Cd14;
positive regulation of cell differentiation	1	47	0.465116	2.1216	0.380523	1	1	1	Jak2;
somitogenesis	1	55	0.465116	1.81306	0.429075	1	1	1	Ifitm1;
in utero embryonic development	4	278	1.86047	1.42435	0.310918	1	1	1	Nos3; Bysl; Fosl1; Runx1;
protein folding	1	95	0.465116	1.04975	0.620558	1	1	1	Hspa8;
sodium ion transport	1	89	0.465116	1.12051	0.596557	1	1	1	Scn3b;
anion transport	1	19	0.465116	5.24652	0.175898	1	1	1	Vdac1;
retina development in camera-type eye	1	93	0.465116	1.07232	0.61272	1	1	1	Nos3;
GO:0098656	1	22	0.465116	4.53141	0.200704	1	1	1	Vdac1;
regulation of immune response	1	27	0.465116	3.69257	0.240406	1	1	1	Fcgr2a;
regulation of catalytic activity	2	72	0.930233	2.75636	0.165318	1	1	1	Hif1a; Sod2;
DNA replication	1	80	0.465116	1.24655	0.557694	1	1	1	Rbms1;
response to DNA damage stimulus	2	226	0.930233	0.878215	0.669607	1	1	1	Lyn; Ddx39a;
cellular response to organic substance	1	41	0.465116	2.432	0.341432	1	1	1	Icam1;
protein transport	2	247	0.930233	0.803552	0.716303	1	1	1	Tomm70; Slc15a3;
carbohydrate metabolic process	3	120	1.39535	2.47675	0.12244	1	1	1	Ldha; A3galt2; Ugdh;
negative regulation of catalytic activity	2	68	0.930233	2.91847	0.151113	1	1	1	Angptl4; Timp1;
T-helper 1 type immune response	1	10	0.465116	9.96368	0.0967899	1	1	1	Tlr6;
positive regulation of I-kappaB kinase/NF-kappaB cascade	3	147	1.39535	2.02186	0.187174	1	1	1	Sectm1b; Tlr6; Tnfrsf1a;
microtubule-based process	1	40	0.465116	2.49279	0.334682	1	1	1	Tubb6;
protein localization	1	79	0.465116	1.26233	0.553152	1	1	1	Npm1;
lysosome localization	1	16	0.465116	6.22963	0.150327	1	1	1	Map6;
dendrite morphogenesis	1	45	0.465116	2.21587	0.367756	1	1	1	Map6;
positive regulation of dendrite development	1	20	0.465116	4.98433	0.184251	1	1	1	Il1rap;
heart looping	2	56	0.930233	3.54375	0.110277	1	1	1	Eng; Hif1a;
central nervous system development	2	101	0.930233	1.96501	0.272659	1	1	1	Vcan; Runx1;
spinal cord development	2	51	0.930233	3.89111	0.0942812	1	1	1	Zfp259; Nefm;
retinal cone cell development	1	10	0.465116	9.96368	0.0967899	1	1	1	Dio3;
actin filament bundle assembly	1	34	0.465116	2.93256	0.292712	1	1	1	Actn1;
protein deubiquitination	1	71	0.465116	1.40454	0.515107	1	1	1	Uck2;
immune system process	1	25	0.465116	3.98786	0.224766	1	1	1	Hp;
positive regulation of chemokine secretion	1	10	0.465116	9.96368	0.0967899	1	1	1	Il4r;
response to reactive oxygen species	1	20	0.465116	4.98433	0.184251	1	1	1	Sod2;
positive regulation of epithelial cell migration	1	35	0.465116	2.8488	0.299886	1	1	1	Hif1a;
cellular response to platelet-derived growth factor stimulus	1	29	0.465116	3.438	0.255731	1	1	1	Ccl2;
positive regulation of cell adhesion	2	58	0.930233	3.42157	0.116863	1	1	1	Ccl2; Nrg1;
neuron development	2	66	0.930233	3.0069	0.144107	1	1	1	Runx1; Sod2;
regulation of sensory perception of pain	1	43	0.465116	2.31891	0.354728	1	1	1	Ccl3;
muscle organ development	1	46	0.465116	2.16771	0.374172	1	1	1	Nrg1;
positive regulation of autophagy	1	41	0.465116	2.432	0.341432	1	1	1	Hif1a;
cell growth	1	48	0.465116	2.07741	0.38681	1	1	1	Npm1;
regulation of protein stability	2	68	0.930233	2.91847	0.151113	1	1	1	Npm1; Hspa8;
protein destabilization	1	36	0.465116	2.76969	0.306987	1	1	1	Npm1;
cellular response to insulin stimulus	3	122	1.39535	2.43615	0.126914	1	1	1	Ccl2; Inhbb; Hif1a;
cellular response to oxidative stress	2	75	0.930233	2.64612	0.176119	1	1	1	Chchd4; Nefm;
vascular endothelial growth factor receptor signaling pathway	1	21	0.465116	4.74709	0.192519	1	1	1	Ccl2;
cellular response to interleukin-4	1	27	0.465116	3.69257	0.240406	1	1	1	Coro1a;
GO:1902236	1	20	0.465116	4.98433	0.184251	1	1	1	Ngf;
placenta development	1	49	0.465116	2.03502	0.393034	1	1	1	Txnrd1;
response to unfolded protein	1	25	0.465116	3.98786	0.224766	1	1	1	Hspd1;
response to salt stress	1	19	0.465116	5.24652	0.175898	1	1	1	Hif1a;
positive regulation of protein binding	1	68	0.465116	1.4665	0.500023	1	1	1	Ngf;
positive regulation of phosphoprotein phosphatase activity	1	14	0.465116	7.11895	0.132842	1	1	1	Jak2;
response to cocaine	1	56	0.465116	1.78069	0.434872	1	1	1	Hspd1;
positive regulation of cell size	1	17	0.465116	5.8634	0.158937	1	1	1	Hif1a;
positive regulation of protein localization at cell surface	1	14	0.465116	7.11895	0.132842	1	1	1	Nrg1;
intracellular signal transduction	6	394	2.7907	1.50626	0.210957	1	1	1	Ripk3; Plek; Lyn; Tyrobp; Jak2; Nrg1;
positive regulation of synapse assembly	1	66	0.465116	1.51093	0.489709	1	1	1	Il1rap;
cellular iron ion homeostasis	1	38	0.465116	2.62395	0.320975	1	1	1	Hif1a;
oligodendrocyte development	1	29	0.465116	3.438	0.255731	1	1	1	Lyn;
tissue regeneration	1	34	0.465116	2.93256	0.292712	1	1	1	Ucn2;
cellular response to cadmium ion	1	18	0.465116	5.53784	0.167461	1	1	1	Hspa8;
extracellular matrix disassembly	1	14	0.465116	7.11895	0.132842	1	1	1	Eng;
tRNA processing	1	24	0.465116	4.15395	0.216827	1	1	1	Pop1;
GO:0090502	1	44	0.465116	2.26622	0.361275	1	1	1	Pop1;
DNA repair	1	162	0.465116	0.615619	0.808932	1	1	1	Npm1;
B cell differentiation	2	55	0.930233	3.60817	0.107023	1	1	1	Ptpn2; Clcf1;
T cell differentiation in thymus	1	37	0.465116	2.69485	0.314016	1	1	1	Ripk3;
mRNA transcription from RNA polymerase II promoter	1	17	0.465116	5.8634	0.158937	1	1	1	Stat3;
thymus development	2	57	0.930233	3.48159	0.113558	1	1	1	Lmo4; Ripk3;
transforming growth factor beta receptor signaling pathway	2	68	0.930233	2.91847	0.151113	1	1	1	Eng; Ccl2;
maturation of SSU-rRNA	1	14	0.465116	7.11895	0.132842	1	1	1	Nop14;
blood coagulation	1	66	0.465116	1.51093	0.489709	1	1	1	Procr;
response to organic nitrogen	1	68	0.465116	1.4665	0.500023	1	1	1	Il1rn;
bone development	2	63	0.930233	3.15006	0.133735	1	1	1	Eng; Nos3;
RNA processing	1	45	0.465116	2.21587	0.367756	1	1	1	Rcl1;
phospholipid metabolic process	1	39	0.465116	2.55669	0.327863	1	1	1	Pla2g2a;
cell-matrix adhesion	2	76	0.930233	2.61131	0.179744	1	1	1	Itgb2; Itgb7;
cell adhesion mediated by integrin	1	13	0.465116	7.66614	0.123965	1	1	1	Icam1;
cell redox homeostasis	2	64	0.930233	3.10085	0.137174	1	1	1	Prdx5; Txnrd1;
GO:1903955	2	83	0.930233	2.3911	0.205405	1	1	1	Ugcg; Nrg1;
positive regulation of cell-substrate adhesion	1	45	0.465116	2.21587	0.367756	1	1	1	Jak2;
positive regulation of defense response to virus by host	2	109	0.930233	1.8208	0.302626	1	1	1	Stom; Trem1;
positive regulation of T cell proliferation	1	64	0.465116	1.55814	0.479182	1	1	1	Coro1a;
regulation of calcium-mediated signaling	1	13	0.465116	7.66614	0.123965	1	1	1	Bst1;
intracellular receptor mediated signaling pathway	1	33	0.465116	3.0214	0.285465	1	1	1	Stat3;
regulation of Rho protein signal transduction	1	81	0.465116	1.23116	0.56219	1	1	1	Dnmbp;
response to zinc ion	2	49	0.930233	4.0499	0.0880886	1	1	1	S100a8; Sod2;
embryonic placenta development	1	27	0.465116	3.69257	0.240406	1	1	1	Hif1a;
placenta blood vessel development	1	12	0.465116	8.30445	0.114998	1	1	1	Fosl1;
negative regulation of neural precursor cell proliferation	1	14	0.465116	7.11895	0.132842	1	1	1	Ccr5;
cellular response to hydrogen peroxide	2	79	0.930233	2.51216	0.190685	1	1	1	Hif1a; Cyp1b1;
positive regulation of DNA replication	1	44	0.465116	2.26622	0.361275	1	1	1	Npm1;
cardiac muscle cell differentiation	1	33	0.465116	3.0214	0.285465	1	1	1	Nrg1;
response to growth hormone stimulus	1	22	0.465116	4.53141	0.200704	1	1	1	Hp;
negative regulation of cell death	2	84	0.930233	2.36264	0.209105	1	1	1	Stat3; Jak2;
cellular response to calcium ion	1	54	0.465116	1.84663	0.42322	1	1	1	Inhbb;
regulation of lipid metabolic process	1	34	0.465116	2.93256	0.292712	1	1	1	Angptl4;
leptin-mediated signaling pathway	1	10	0.465116	9.96368	0.0967899	1	1	1	Stat3;
positive regulation of JAK-STAT cascade	1	24	0.465116	4.15395	0.216827	1	1	1	Cyp1b1;
steroid biosynthetic process	1	29	0.465116	3.438	0.255731	1	1	1	Timp1;
estrogen metabolic process	1	12	0.465116	8.30445	0.114998	1	1	1	Cyp1b1;
regulation of cytokine production	1	13	0.465116	7.66614	0.123965	1	1	1	Lyn;
learning	2	65	0.930233	3.05315	0.140631	1	1	1	Vdac1; Fosl1;
regulation of synaptic plasticity	1	47	0.465116	2.1216	0.380523	1	1	1	Adora2a;
positive regulation of astrocyte differentiation	1	12	0.465116	8.30445	0.114998	1	1	1	Clcf1;
regulation of sequence-specific DNA binding transcription factor activity	1	12	0.465116	8.30445	0.114998	1	1	1	Hck;
positive regulation of protein secretion	1	40	0.465116	2.49279	0.334682	1	1	1	Adora2a;
chaperone-mediated protein folding	1	45	0.465116	2.21587	0.367756	1	1	1	Hspa8;
protein maturation	1	17	0.465116	5.8634	0.158937	1	1	1	Tspan5;
stem cell maintenance	1	65	0.465116	1.53417	0.484472	1	1	1	Stat3;
response to retinoic acid	2	74	0.930233	2.68187	0.172506	1	1	1	Ptges; Runx1;
somatic stem cell maintenance	1	43	0.465116	2.31891	0.354728	1	1	1	Pla2g2a;
positive regulation of mitotic cell cycle	1	31	0.465116	3.21627	0.270749	1	1	1	Asns;
negative regulation of interleukin-6 production	1	30	0.465116	3.32344	0.263278	1	1	1	Tnfrsf1a;
defense response to Gram-negative bacterium	1	54	0.465116	1.84663	0.42322	1	1	1	Lypd8;
hair follicle morphogenesis	1	31	0.465116	3.21627	0.270749	1	1	1	Runx1;
keratinization	1	15	0.465116	6.64467	0.141628	1	1	1	Tgm1;
trophectodermal cell differentiation	1	21	0.465116	4.74709	0.192519	1	1	1	Bysl;
actin cytoskeleton reorganization	1	53	0.465116	1.88146	0.417305	1	1	1	Plek;
cell motility	1	17	0.465116	5.8634	0.158937	1	1	1	Eng;
temperature homeostasis	1	23	0.465116	4.33448	0.208806	1	1	1	Stat3;
response to gravity	1	16	0.465116	6.22963	0.150327	1	1	1	Fosl1;
oligosaccharide biosynthetic process	1	9	0.465116	11.0695	0.0875463	1	1	1	B4galt1;
posttranscriptional regulation of gene expression	1	18	0.465116	5.53784	0.167461	1	1	1	Npm1;
positive regulation of heterotypic cell-cell adhesion	1	10	0.465116	9.96368	0.0967899	1	1	1	Cd44;
kidney development	2	146	0.930233	1.3594	0.436297	1	1	1	Hspa8; Fstl3;
brain development	3	296	1.39535	1.00414	0.57892	1	1	1	Tpm3; Bysl; Nrg1;
skeletal muscle tissue development	1	68	0.465116	1.4665	0.500023	1	1	1	Hspa8;
ruffle organization	1	14	0.465116	7.11895	0.132842	1	1	1	Plek;
sensory perception of sound	2	131	0.930233	1.51504	0.383479	1	1	1	Icam1; Sod2;
lipid metabolic process	1	83	0.465116	1.2015	0.571046	1	1	1	Il1rn;
methylation	1	60	0.465116	1.662	0.457477	1	1	1	Shmt2;
protein localization in plasma membrane	1	66	0.465116	1.51093	0.489709	1	1	1	Scn3b;
ATP metabolic process	1	45	0.465116	2.21587	0.367756	1	1	1	Hspa8;
platelet formation	1	20	0.465116	4.98433	0.184251	1	1	1	Actn1;
negative regulation of protein phosphorylation	1	76	0.465116	1.31215	0.539247	1	1	1	Lyn;
response to ionizing radiation	2	65	0.930233	3.05315	0.140631	1	1	1	Icam1; Ccr5;
response to vitamin A	1	40	0.465116	2.49279	0.334682	1	1	1	Cd44;
positive regulation of neuron differentiation	2	102	0.930233	1.94574	0.276411	1	1	1	Ccr5; Ngf;
cellular response to hyperoxia	1	10	0.465116	9.96368	0.0967899	1	1	1	Txnrd1;
patterning of blood vessels	1	36	0.465116	2.76969	0.306987	1	1	1	Eng;
mammary gland development	1	39	0.465116	2.55669	0.327863	1	1	1	B4galt1;
positive regulation of insulin secretion involved in cellular response to glucose stimulus	1	34	0.465116	2.93256	0.292712	1	1	1	Hif1a;
protein homotetramerization	2	74	0.930233	2.68187	0.172506	1	1	1	Shmt2; Sod2;
positive regulation of MAPK cascade	1	112	0.465116	0.890424	0.681115	1	1	1	Tnfrsf1b;
organ development	1	18	0.465116	5.53784	0.167461	1	1	1	Nrg1;
response to metal ion	1	29	0.465116	3.438	0.255731	1	1	1	Nos3;
I-kappaB kinase/NF-kappaB cascade	1	32	0.465116	3.11579	0.278144	1	1	1	Ripk3;
positive regulation of neuron apoptotic process	2	72	0.930233	2.75636	0.165318	1	1	1	Tnfrsf1a; Ccl3;
GO:1904707	1	15	0.465116	6.64467	0.141628	1	1	1	Jak2;
negative regulation of systemic arterial blood pressure	1	13	0.465116	7.66614	0.123965	1	1	1	Nppb;
regulation of cell death	1	14	0.465116	7.11895	0.132842	1	1	1	Noa1;
negative regulation of glycolysis	1	12	0.465116	8.30445	0.114998	1	1	1	Stat3;
regulation of response to DNA damage stimulus	1	9	0.465116	11.0695	0.0875463	1	1	1	Mcl1;
inner ear receptor stereocilium organization	1	25	0.465116	3.98786	0.224766	1	1	1	Sdc4;
positive regulation of telomerase activity	1	30	0.465116	3.32344	0.263278	1	1	1	Parm1;
positive regulation of cell death	2	53	0.930233	3.7443	0.100595	1	1	1	Hp; Txnrd1;
neuron differentiation	2	160	0.930233	1.24046	0.483324	1	1	1	Runx1; Vgf;
cell projection organization	1	27	0.465116	3.69257	0.240406	1	1	1	Plek;
sarcomere organization	1	31	0.465116	3.21627	0.270749	1	1	1	Actn1;
branching involved in ureteric bud morphogenesis	1	48	0.465116	2.07741	0.38681	1	1	1	Cd44;
odontogenesis of dentin-containing tooth	1	64	0.465116	1.55814	0.479182	1	1	1	Tnc;
collagen metabolic process	1	10	0.465116	9.96368	0.0967899	1	1	1	Hif1a;
mitochondrion organization	1	69	0.465116	1.44525	0.505102	1	1	1	Sod2;
skeletal muscle tissue regeneration	1	25	0.465116	3.98786	0.224766	1	1	1	Plaur;
lung alveolus development	2	51	0.930233	3.89111	0.0942812	1	1	1	Slfn4; Pdpn;
skeletal muscle fiber development	1	27	0.465116	3.69257	0.240406	1	1	1	Actn1;
calcium ion homeostasis	1	28	0.465116	3.56074	0.248107	1	1	1	Cyp27b1;
blood vessel development	1	69	0.465116	1.44525	0.505102	1	1	1	Hif1a;
protein dephosphorylation	1	111	0.465116	0.898445	0.677835	1	1	1	Ptpn2;
negative regulation of TOR signaling cascade	1	30	0.465116	3.32344	0.263278	1	1	1	Hif1a;
muscle cell homeostasis	1	19	0.465116	5.24652	0.175898	1	1	1	Hif1a;
negative regulation of translation involved in gene silencing by miRNA	1	12	0.465116	8.30445	0.114998	1	1	1	Stat3;
positive regulation of natural killer cell mediated cytotoxicity directed against tumor cell target	1	9	0.465116	11.0695	0.0875463	1	1	1	PVR;
activated T cell proliferation	1	11	0.465116	9.05871	0.10594	1	1	1	Itgb2;
organ regeneration	2	89	0.930233	2.22992	0.227697	1	1	1	Ccl2; Hp;
positive regulation of epidermal growth factor receptor signaling pathway	1	16	0.465116	6.22963	0.150327	1	1	1	Plaur;
digestive tract morphogenesis	1	19	0.465116	5.24652	0.175898	1	1	1	Hif1a;
Ras protein signal transduction	1	57	0.465116	1.74946	0.440609	1	1	1	Ngf;
GO:0098792	2	90	0.930233	2.20515	0.23143	1	1	1	Stom; Trem1;
nuclear-transcribed mRNA catabolic process	1	16	0.465116	6.22963	0.150327	1	1	1	Mrto4;
GO:1901224	1	17	0.465116	5.8634	0.158937	1	1	1	Tlr2;
activation of MAPKK activity	2	51	0.930233	3.89111	0.0942812	1	1	1	Ngf; Jak2;
response to nutrient	2	132	0.930233	1.50356	0.387069	1	1	1	Ldha; Cyp1b1;
negative regulation of protein kinase activity	1	100	0.465116	0.997265	0.639469	1	1	1	Adora2a;
regulation of proteolysis	1	22	0.465116	4.53141	0.200704	1	1	1	Plaur;
negative regulation of angiogenesis	1	64	0.465116	1.55814	0.479182	1	1	1	Ccl2;
DNA biosynthetic process	1	26	0.465116	3.83454	0.232626	1	1	1	Mybbp1a;
cellular calcium ion homeostasis	2	95	0.930233	2.0891	0.250147	1	1	1	Ccl2; Ccl3;
positive regulation of calcium ion transport	1	31	0.465116	3.21627	0.270749	1	1	1	Ccl3;
endocytosis	1	127	0.465116	0.785264	0.726501	1	1	1	Ncl;
negative regulation of cell cycle	1	40	0.465116	2.49279	0.334682	1	1	1	Ngf;
signal transduction by p53 class mediator resulting in induction of apoptosis	1	28	0.465116	3.56074	0.248107	1	1	1	Mybbp1a;
gastrulation with mouth forming second	1	27	0.465116	3.69257	0.240406	1	1	1	Ugdh;
positive regulation of myelination	1	13	0.465116	7.66614	0.123965	1	1	1	Nrg1;
positive regulation of oligodendrocyte differentiation	1	20	0.465116	4.98433	0.184251	1	1	1	Tlr2;
lipid catabolic process	2	71	0.930233	2.79517	0.161744	1	1	1	Pla2g2a; Pla2g7;
arachidonic acid secretion	1	27	0.465116	3.69257	0.240406	1	1	1	Pla2g2a;
zinc ion transmembrane transport	1	18	0.465116	5.53784	0.167461	1	1	1	Slc39a14;
regulation of ion transmembrane transport	1	100	0.465116	0.997265	0.639469	1	1	1	Stom;
phosphatidylinositol metabolic process	1	20	0.465116	4.98433	0.184251	1	1	1	Plek;
epithelial cell differentiation	1	76	0.465116	1.31215	0.539247	1	1	1	Vdac1;
regulation of MAPK cascade	1	58	0.465116	1.7193	0.446289	1	1	1	Inhbb;
cell development	1	56	0.465116	1.78069	0.434872	1	1	1	Inhbb;
SMAD protein signal transduction	1	63	0.465116	1.58287	0.473838	1	1	1	Inhbb;
regulation of centrosome duplication	1	17	0.465116	5.8634	0.158937	1	1	1	Npm1;
positive regulation of cell-matrix adhesion	1	25	0.465116	3.98786	0.224766	1	1	1	Csf1;
positive regulation of stress fiber assembly	1	46	0.465116	2.16771	0.374172	1	1	1	Sdc4;
regulation of sodium ion transport	1	24	0.465116	4.15395	0.216827	1	1	1	Nos3;
cardiac conduction	1	9	0.465116	11.0695	0.0875463	1	1	1	Scn3b;
cellular response to electrical stimulus	1	17	0.465116	5.8634	0.158937	1	1	1	Hif1a;
spindle assembly involved in mitosis	1	37	0.465116	2.69485	0.314016	1	1	1	Birc3;
positive regulation of neutrophil chemotaxis	1	25	0.465116	3.98786	0.224766	1	1	1	Cxcl3;
activation of MAPK activity	2	78	0.930233	2.54436	0.187028	1	1	1	Map2k3; Nrg1;
positive regulation of release of cytochrome c from mitochondria	1	31	0.465116	3.21627	0.270749	1	1	1	Plaur;
regulation of cyclin-dependent protein kinase activity	1	17	0.465116	5.8634	0.158937	1	1	1	Gtpbp4;
release of cytochrome c from mitochondria	1	24	0.465116	4.15395	0.216827	1	1	1	Sod2;
Sertoli cell development	1	19	0.465116	5.24652	0.175898	1	1	1	Sdc1;
cAMP biosynthetic process	1	17	0.465116	5.8634	0.158937	1	1	1	Ucn2;
receptor-mediated endocytosis	2	99	0.930233	2.0047	0.265154	1	1	1	Cd14; Fcgr2b;
anterior/posterior pattern specification	1	112	0.465116	0.890424	0.681115	1	1	1	Ifitm1;
forebrain development	2	93	0.930233	2.13402	0.242652	1	1	1	Ccr5; Hspa8;
negative regulation of fat cell differentiation	1	47	0.465116	2.1216	0.380523	1	1	1	Sod2;
negative regulation of epithelial cell proliferation	2	70	0.930233	2.8351	0.158185	1	1	1	Pla2g2a; Npm1;
palate development	1	81	0.465116	1.23116	0.56219	1	1	1	Pak1ip1;
canonical Wnt receptor signaling pathway	1	88	0.465116	1.13324	0.592413	1	1	1	Sdc1;
branching involved in mammary gland duct morphogenesis	1	14	0.465116	7.11895	0.132842	1	1	1	Csf1;
cellular response to cholesterol	1	16	0.465116	6.22963	0.150327	1	1	1	Inhbb;
dopaminergic neuron differentiation	1	24	0.465116	4.15395	0.216827	1	1	1	Hif1a;
endocytic recycling	1	24	0.465116	4.15395	0.216827	1	1	1	Fcgr2b;
response to hormone stimulus	1	96	0.465116	1.03881	0.624417	1	1	1	Lyn;
regulation of actin filament polymerization	1	18	0.465116	5.53784	0.167461	1	1	1	Coro1a;
positive regulation of peptidyl-serine phosphorylation	1	74	0.465116	1.34761	0.529738	1	1	1	Cd44;
positive regulation of macrophage differentiation	1	15	0.465116	6.64467	0.141628	1	1	1	Csf1;
cellular response to cytokine stimulus	1	43	0.465116	2.31891	0.354728	1	1	1	Stat3;
regulation of cell migration	1	75	0.465116	1.32964	0.534516	1	1	1	Lmo4;
inner cell mass cell proliferation	1	16	0.465116	6.22963	0.150327	1	1	1	Zfp259;
'de novo' protein folding	1	14	0.465116	7.11895	0.132842	1	1	1	Hspd1;
binding of sperm to zona pellucida	1	35	0.465116	2.8488	0.299886	1	1	1	B4galt1;
GO:1904874	1	15	0.465116	6.64467	0.141628	1	1	1	Nhp2;
sodium ion transmembrane transport	1	70	0.465116	1.4246	0.51013	1	1	1	Scn3b;
regulation of actin cytoskeleton organization	2	50	0.930233	3.96891	0.0911693	1	1	1	Bst1; Coro1a;
regulation of cell growth	1	62	0.465116	1.60839	0.46844	1	1	1	Cd44;
cerebellum development	1	70	0.465116	1.4246	0.51013	1	1	1	Hspa8;
hippocampus development	1	94	0.465116	1.06091	0.616659	1	1	1	Nefm;
negative regulation of neuron differentiation	1	73	0.465116	1.36607	0.52491	1	1	1	Nepro;
negative regulation of phosphatase activity	1	50	0.465116	1.99433	0.399194	1	1	1	Nifk;
cellular amino acid metabolic process	1	18	0.465116	5.53784	0.167461	1	1	1	Asns;
response to glucose stimulus	2	104	0.930233	1.90833	0.283912	1	1	1	Ldha; Hif1a;
post-embryonic development	1	106	0.465116	0.940821	0.660928	1	1	1	Sod2;
positive regulation of macroautophagy	1	23	0.465116	4.33448	0.208806	1	1	1	Hif1a;
cellular response to reactive oxygen species	1	24	0.465116	4.15395	0.216827	1	1	1	Prdx5;
negative regulation of phagocytosis	1	14	0.465116	7.11895	0.132842	1	1	1	Fcgr2b;
defense response to virus	1	122	0.465116	0.817445	0.712136	1	1	1	Ifitm1;
GO:1903146	1	27	0.465116	3.69257	0.240406	1	1	1	Vdac1;
energy homeostasis	1	17	0.465116	5.8634	0.158937	1	1	1	Stat3;
triglyceride homeostasis	1	26	0.465116	3.83454	0.232626	1	1	1	Angptl4;
B cell homeostasis	1	23	0.465116	4.33448	0.208806	1	1	1	Lyn;
T cell proliferation	1	23	0.465116	4.33448	0.208806	1	1	1	Ctps1;
lymph node development	1	18	0.465116	5.53784	0.167461	1	1	1	Ripk3;
spleen development	1	45	0.465116	2.21587	0.367756	1	1	1	Ripk3;
insulin receptor signaling pathway	1	55	0.465116	1.81306	0.429075	1	1	1	Ptpn2;
forebrain neuron differentiation	1	12	0.465116	8.30445	0.114998	1	1	1	Phlda1;
protein oligomerization	2	68	0.930233	2.91847	0.151113	1	1	1	Angptl4; Npm1;
negative regulation of apoptotic signaling pathway	1	27	0.465116	3.69257	0.240406	1	1	1	Hsph1;
positive regulation of membrane protein ectodomain proteolysis	1	15	0.465116	6.64467	0.141628	1	1	1	Tnfrsf1b;
negative regulation of cell adhesion	1	42	0.465116	2.37411	0.348114	1	1	1	Tnc;
negative regulation of interleukin-12 production	1	15	0.465116	6.64467	0.141628	1	1	1	Tlr2;
T cell activation	1	31	0.465116	3.21627	0.270749	1	1	1	Hspd1;
defense response to protozoan	1	26	0.465116	3.83454	0.232626	1	1	1	Il4r;
synaptic transmission, glutamatergic	1	29	0.465116	3.438	0.255731	1	1	1	Adora2a;
response to muscle activity	1	20	0.465116	4.98433	0.184251	1	1	1	Hif1a;
exocyst localization	1	9	0.465116	11.0695	0.0875463	1	1	1	Tnfaip2;
circadian rhythm	2	120	0.930233	1.65391	0.343443	1	1	1	Ngf; Cry1;
protein K63-linked deubiquitination	1	21	0.465116	4.74709	0.192519	1	1	1	Shmt2;
regulation of cell adhesion mediated by integrin	1	10	0.465116	9.96368	0.0967899	1	1	1	Lyn;
GO:1903506	1	26	0.465116	3.83454	0.232626	1	1	1	Actn1;
chondrocyte differentiation	1	46	0.465116	2.16771	0.374172	1	1	1	Runx1;
negative regulation of nuclear mRNA splicing, via spliceosome	1	27	0.465116	3.69257	0.240406	1	1	1	Npm1;
antibacterial humoral response	1	27	0.465116	3.69257	0.240406	1	1	1	Slpi;
hemopoietic progenitor cell differentiation	2	88	0.930233	2.25526	0.223967	1	1	1	Plek; Fstl3;
outflow tract morphogenesis	1	51	0.465116	1.95523	0.405292	1	1	1	Hif1a;
epithelial to mesenchymal transition involved in endocardial cushion formation	1	13	0.465116	7.66614	0.123965	1	1	1	Eng;
endocardial cushion morphogenesis	1	17	0.465116	5.8634	0.158937	1	1	1	Eng;
GO:0097421	2	58	0.930233	3.42157	0.116863	1	1	1	Npm1; Ncl;
regulation of G1/S transition of mitotic cell cycle	1	17	0.465116	5.8634	0.158937	1	1	1	Pdpn;
positive regulation of proteolysis	1	22	0.465116	4.53141	0.200704	1	1	1	Hspa8;
prepulse inhibition	1	15	0.465116	6.64467	0.141628	1	1	1	Adora2a;
positive regulation of tyrosine phosphorylation of Stat1 protein	1	11	0.465116	9.05871	0.10594	1	1	1	Tnfrsf1a;
oocyte development	1	13	0.465116	7.66614	0.123965	1	1	1	Inhbb;
outflow tract septum morphogenesis	1	23	0.465116	4.33448	0.208806	1	1	1	Eng;
negative regulation of ossification	1	22	0.465116	4.53141	0.200704	1	1	1	Hif1a;
cell-substrate adhesion	1	19	0.465116	5.24652	0.175898	1	1	1	Coro1a;
negative regulation of pathway-restricted SMAD protein phosphorylation	1	11	0.465116	9.05871	0.10594	1	1	1	Eng;
startle response	1	21	0.465116	4.74709	0.192519	1	1	1	Nrg1;
negative regulation of myoblast differentiation	1	26	0.465116	3.83454	0.232626	1	1	1	Cxcl14;
negative regulation of viral genome replication	1	30	0.465116	3.32344	0.263278	1	1	1	Slpi;
positive regulation of phosphorylation	1	32	0.465116	3.11579	0.278144	1	1	1	Lyn;
regulation of multicellular organism growth	1	32	0.465116	3.11579	0.278144	1	1	1	Stat3;
transmembrane receptor protein serine/threonine kinase signaling pathway	1	16	0.465116	6.22963	0.150327	1	1	1	Eng;
negative regulation of fibroblast proliferation	1	35	0.465116	2.8488	0.299886	1	1	1	Sod2;
positive regulation of cell cycle arrest	1	24	0.465116	4.15395	0.216827	1	1	1	Mybbp1a;
skeletal system development	2	102	0.930233	1.94574	0.276411	1	1	1	Vcan; Runx1;
camera-type eye morphogenesis	1	22	0.465116	4.53141	0.200704	1	1	1	Hif1a;
neural crest cell migration	1	49	0.465116	2.03502	0.393034	1	1	1	Hif1a;
xenobiotic metabolic process	1	29	0.465116	3.438	0.255731	1	1	1	Cyp1b1;
negative regulation of protein binding	1	64	0.465116	1.55814	0.479182	1	1	1	Slpi;
response to nicotine	1	64	0.465116	1.55814	0.479182	1	1	1	Ngf;
positive regulation of stem cell proliferation	1	14	0.465116	7.11895	0.132842	1	1	1	Ngf;
lactation	2	59	0.930233	3.36359	0.120192	1	1	1	Hif1a; Cyp27b1;
regulation of calcium ion transport	1	37	0.465116	2.69485	0.314016	1	1	1	Adora2a;
negative regulation of interferon-gamma production	1	29	0.465116	3.438	0.255731	1	1	1	Pglyrp1;
positive regulation of chemokine production	1	20	0.465116	4.98433	0.184251	1	1	1	Tlr2;
protein methylation	1	27	0.465116	3.69257	0.240406	1	1	1	Gspt1;
zinc ion transport	1	15	0.465116	6.64467	0.141628	1	1	1	Slc39a14;
neuromuscular junction development	1	36	0.465116	2.76969	0.306987	1	1	1	Tnc;
positive regulation of interferon-beta production	1	25	0.465116	3.98786	0.224766	1	1	1	Tlr2;
regulation of innate immune response	1	9	0.465116	11.0695	0.0875463	1	1	1	Fgr;
nerve development	1	17	0.465116	5.8634	0.158937	1	1	1	Fcgr2a;
astrocyte development	1	17	0.465116	5.8634	0.158937	1	1	1	S100a8;
positive regulation of synaptic transmission, glutamatergic	1	25	0.465116	3.98786	0.224766	1	1	1	Adora2a;
positive regulation of nuclear mRNA splicing, via spliceosome	1	19	0.465116	5.24652	0.175898	1	1	1	Hspa8;
positive regulation of smooth muscle cell migration	1	41	0.465116	2.432	0.341432	1	1	1	Cyp1b1;
cellular response to transforming growth factor beta stimulus	2	79	0.930233	2.51216	0.190685	1	1	1	Nos3; Runx1;
positive regulation of glial cell proliferation	1	16	0.465116	6.22963	0.150327	1	1	1	Lyn;
vasculogenesis	1	68	0.465116	1.4665	0.500023	1	1	1	Eng;
branching morphogenesis of a tube	1	36	0.465116	2.76969	0.306987	1	1	1	B4galt1;
positive regulation of dendritic spine development	1	31	0.465116	3.21627	0.270749	1	1	1	Nrg1;
positive regulation of smooth muscle cell proliferation	2	82	0.930233	2.42026	0.201713	1	1	1	Hbegf; Hif1a;
embryo implantation	1	52	0.465116	1.91764	0.411329	1	1	1	Ptgis;
iron ion homeostasis	1	32	0.465116	3.11579	0.278144	1	1	1	Sod2;
negative regulation of epidermal growth factor receptor signaling pathway	1	16	0.465116	6.22963	0.150327	1	1	1	Ptpn2;
negative regulation of MAP kinase activity	1	43	0.465116	2.31891	0.354728	1	1	1	Lyn;
negative regulation of ERK1 and ERK2 cascade	2	63	0.930233	3.15006	0.133735	1	1	1	Lyn; Ptpn2;
mitochondrial calcium ion transport	1	11	0.465116	9.05871	0.10594	1	1	1	Vdac1;
arachidonic acid metabolic process	1	32	0.465116	3.11579	0.278144	1	1	1	Cyp1b1;
blood vessel remodeling	1	44	0.465116	2.26622	0.361275	1	1	1	Nos3;
negative regulation of protein processing	1	11	0.465116	9.05871	0.10594	1	1	1	Il1r2;
response to morphine	1	42	0.465116	2.37411	0.348114	1	1	1	Entpd1;
negative regulation of DNA damage response, signal transduction by p53 class mediator	1	13	0.465116	7.66614	0.123965	1	1	1	Cd44;
response to steroid hormone stimulus	1	59	0.465116	1.69016	0.451912	1	1	1	Cyp1b1;
cellular response to alkaloid	1	12	0.465116	8.30445	0.114998	1	1	1	Icam1;
negative regulation of DNA binding	1	32	0.465116	3.11579	0.278144	1	1	1	Jak2;
substantia nigra development	1	47	0.465116	2.1216	0.380523	1	1	1	Ldha;
activation of protein kinase activity	1	45	0.465116	2.21587	0.367756	1	1	1	Ripk3;
gastrulation	1	31	0.465116	3.21627	0.270749	1	1	1	Txnrd1;
maturation of 5.8S rRNA	1	14	0.465116	7.11895	0.132842	1	1	1	Rrp15;
sprouting angiogenesis	1	27	0.465116	3.69257	0.240406	1	1	1	Eng;
lung development	3	130	1.39535	2.28624	0.145373	1	1	1	Nos3; Pdpn; Fstl3;
cellular response to interferon-alpha	1	12	0.465116	8.30445	0.114998	1	1	1	Entpd1;
cellular response to fatty acid	1	32	0.465116	3.11579	0.278144	1	1	1	Ccl2;
protein targeting to membrane	1	20	0.465116	4.98433	0.184251	1	1	1	Ncf1;
circadian regulation of gene expression	2	61	0.930233	3.25333	0.12692	1	1	1	Mybbp1a; Cry1;
positive regulation of execution phase of apoptosis	1	10	0.465116	9.96368	0.0967899	1	1	1	Ptgis;
macrophage differentiation	1	12	0.465116	8.30445	0.114998	1	1	1	Csf1;
defense response to fungus	1	19	0.465116	5.24652	0.175898	1	1	1	Ncf1;
negative regulation of insulin secretion	1	40	0.465116	2.49279	0.334682	1	1	1	Inhbb;
negative regulation of necroptosis	1	12	0.465116	8.30445	0.114998	1	1	1	Birc3;
vasculature development	1	26	0.465116	3.83454	0.232626	1	1	1	Hif1a;
adult locomotory behavior	1	64	0.465116	1.55814	0.479182	1	1	1	Ngf;
viral entry into host cell	1	27	0.465116	3.69257	0.240406	1	1	1	PVR;
positive regulation of protein autophosphorylation	1	18	0.465116	5.53784	0.167461	1	1	1	Ngf;
GO:1901222	1	10	0.465116	9.96368	0.0967899	1	1	1	Birc3;
regulation of TOR signaling cascade	1	15	0.465116	6.64467	0.141628	1	1	1	Slc7a1;
entrainment of circadian clock by photoperiod	1	20	0.465116	4.98433	0.184251	1	1	1	Cry1;
glial cell differentiation	1	22	0.465116	4.53141	0.200704	1	1	1	Nrg1;
regulation of actin polymerization or depolymerization	1	9	0.465116	11.0695	0.0875463	1	1	1	Coro1a;
positive regulation of actin filament bundle assembly	1	12	0.465116	8.30445	0.114998	1	1	1	Plek;
natural killer cell activation	1	9	0.465116	11.0695	0.0875463	1	1	1	Itgb2;
receptor internalization	1	42	0.465116	2.37411	0.348114	1	1	1	Itgb2;
endodermal cell differentiation	1	28	0.465116	3.56074	0.248107	1	1	1	Itgb2;
cellular response to low-density lipoprotein particle stimulus	1	13	0.465116	7.66614	0.123965	1	1	1	Itgb2;
regulation of ossification	1	21	0.465116	4.74709	0.192519	1	1	1	Csf1;
retinol metabolic process	1	32	0.465116	3.11579	0.278144	1	1	1	Cyp1b1;
B cell activation	1	21	0.465116	4.74709	0.192519	1	1	1	Hspd1;
muscle contraction	1	49	0.465116	2.03502	0.393034	1	1	1	Tpm3;
mitochondrial translation	1	26	0.465116	3.83454	0.232626	1	1	1	Noa1;
collagen fibril organization	1	39	0.465116	2.55669	0.327863	1	1	1	Cyp1b1;
regulation of circadian rhythm	1	48	0.465116	2.07741	0.38681	1	1	1	Cry1;
spinal cord motor neuron differentiation	1	21	0.465116	4.74709	0.192519	1	1	1	Lmo4;
spinal cord association neuron differentiation	1	14	0.465116	7.11895	0.132842	1	1	1	Lmo4;
negative regulation of protein complex assembly	1	20	0.465116	4.98433	0.184251	1	1	1	Lmo4;
pattern specification process	1	56	0.465116	1.78069	0.434872	1	1	1	Shroom3;
positive regulation of cardiac muscle cell proliferation	1	24	0.465116	4.15395	0.216827	1	1	1	Nrg1;
oligodendrocyte differentiation	1	42	0.465116	2.37411	0.348114	1	1	1	Nrg1;
focal adhesion assembly	1	23	0.465116	4.33448	0.208806	1	1	1	Actn1;
GO:1901652	1	19	0.465116	5.24652	0.175898	1	1	1	Nos3;
regulation of neuron apoptotic process	1	34	0.465116	2.93256	0.292712	1	1	1	Npm1;
cellular response to toxin	1	9	0.465116	11.0695	0.0875463	1	1	1	Hif1a;
positive regulation of RNA splicing	1	14	0.465116	7.11895	0.132842	1	1	1	Zfp259;
cardiac muscle hypertrophy in response to stress	1	17	0.465116	5.8634	0.158937	1	1	1	Nppb;
negative regulation of insulin receptor signaling pathway	1	36	0.465116	2.76969	0.306987	1	1	1	Ptpn2;
positive regulation of actin filament depolymerization	1	9	0.465116	11.0695	0.0875463	1	1	1	Plek;
intermediate filament cytoskeleton organization	1	16	0.465116	6.22963	0.150327	1	1	1	Nefm;
regulation of heart rate by cardiac conduction	1	32	0.465116	3.11579	0.278144	1	1	1	Scn3b;
response to interferon-gamma	1	29	0.465116	3.438	0.255731	1	1	1	Cyp27b1;
negative regulation of DNA replication	1	19	0.465116	5.24652	0.175898	1	1	1	Gtpbp4;
leukocyte tethering or rolling	1	15	0.465116	6.64467	0.141628	1	1	1	Itgb7;
positive regulation of actin filament polymerization	1	47	0.465116	2.1216	0.380523	1	1	1	Icam1;
positive regulation of synaptic transmission	1	26	0.465116	3.83454	0.232626	1	1	1	Ccl2;
behavioral fear response	1	41	0.465116	2.432	0.341432	1	1	1	Vdac1;
positive regulation of vasodilation	1	40	0.465116	2.49279	0.334682	1	1	1	Nos3;
negative regulation of endothelial cell proliferation	1	31	0.465116	3.21627	0.270749	1	1	1	Eng;
regulation of heart contraction	1	26	0.465116	3.83454	0.232626	1	1	1	Hbegf;
cardiac muscle contraction	2	49	0.930233	4.0499	0.0880886	1	1	1	Map2k3; Scn3b;
immunological synapse formation	1	11	0.465116	9.05871	0.10594	1	1	1	Coro1a;
growth	1	28	0.465116	3.56074	0.248107	1	1	1	Inhbb;
cardiac muscle tissue development	1	25	0.465116	3.98786	0.224766	1	1	1	Nrg1;
negative regulation of tumor necrosis factor-mediated signaling pathway	1	11	0.465116	9.05871	0.10594	1	1	1	Ptpn2;
mesoderm formation	1	34	0.465116	2.93256	0.292712	1	1	1	Txnrd1;
regulation of signal transduction	1	30	0.465116	3.32344	0.263278	1	1	1	Runx1;
maternal process involved in parturition	1	12	0.465116	8.30445	0.114998	1	1	1	Ccl2;
neuron projection morphogenesis	2	67	0.930233	2.96203	0.147602	1	1	1	Adora2a; Ngf;
platelet-derived growth factor receptor signaling pathway	1	31	0.465116	3.21627	0.270749	1	1	1	Jak2;
amino acid transmembrane transport	1	24	0.465116	4.15395	0.216827	1	1	1	Slc7a1;
negative regulation of stem cell differentiation	1	13	0.465116	7.66614	0.123965	1	1	1	Stat3;
cellular response to ATP	1	11	0.465116	9.05871	0.10594	1	1	1	Ccl2;
GO:1902042	1	22	0.465116	4.53141	0.200704	1	1	1	Icam1;
positive regulation of glutamate secretion	1	12	0.465116	8.30445	0.114998	1	1	1	Adora2a;
inner ear development	1	67	0.465116	1.48838	0.494892	1	1	1	Cxcl14;
B cell receptor signaling pathway	1	48	0.465116	2.07741	0.38681	1	1	1	Lyn;
negative regulation of axon extension	1	20	0.465116	4.98433	0.184251	1	1	1	Ccr5;
positive regulation of keratinocyte differentiation	1	12	0.465116	8.30445	0.114998	1	1	1	Cyp27b1;
female gonad development	1	32	0.465116	3.11579	0.278144	1	1	1	Inhbb;
smooth muscle tissue development	1	17	0.465116	5.8634	0.158937	1	1	1	Eng;
positive regulation of collateral sprouting	1	9	0.465116	11.0695	0.0875463	1	1	1	Ngf;
cellular response to hormone stimulus	2	60	0.930233	3.30754	0.123545	1	1	1	Asns; Stat3;
regulation of fibroblast migration	1	10	0.465116	9.96368	0.0967899	1	1	1	Sdc4;
interleukin-6-mediated signaling pathway	1	9	0.465116	11.0695	0.0875463	1	1	1	Stat3;
GO:1901215	1	56	0.465116	1.78069	0.434872	1	1	1	Stat3;
blastocyst formation	1	14	0.465116	7.11895	0.132842	1	1	1	Bysl;
negative regulation of vascular permeability	1	13	0.465116	7.66614	0.123965	1	1	1	Adora2a;
GO:0090557	1	14	0.465116	7.11895	0.132842	1	1	1	Icam1;
response to exogenous dsRNA	1	28	0.465116	3.56074	0.248107	1	1	1	Ddx21;
positive regulation of focal adhesion assembly	1	22	0.465116	4.53141	0.200704	1	1	1	Sdc4;
ovarian follicle development	2	61	0.930233	3.25333	0.12692	1	1	1	Icam1; Vgf;
negative regulation of inflammatory response to antigenic stimulus	1	10	0.465116	9.96368	0.0967899	1	1	1	Fcgr2b;
detection of bacterium	1	11	0.465116	9.05871	0.10594	1	1	1	Pglyrp1;
positive regulation of interleukin-1 beta production	1	9	0.465116	11.0695	0.0875463	1	1	1	Jak2;
positive regulation of interleukin-8 production	1	29	0.465116	3.438	0.255731	1	1	1	Tlr2;
negative regulation of growth of symbiont in host	1	20	0.465116	4.98433	0.184251	1	1	1	Tlr2;
negative regulation of interleukin-10 production	1	13	0.465116	7.66614	0.123965	1	1	1	Fcgr2b;
positive regulation of gene silencing by miRNA	1	11	0.465116	9.05871	0.10594	1	1	1	Stat3;
establishment of endothelial barrier	1	16	0.465116	6.22963	0.150327	1	1	1	Icam1;
positive regulation of BMP signaling pathway	1	36	0.465116	2.76969	0.306987	1	1	1	Eng;
activation of phospholipase C activity	1	28	0.465116	3.56074	0.248107	1	1	1	Ngf;
regulation of excitatory postsynaptic membrane potential	1	36	0.465116	2.76969	0.306987	1	1	1	Adora2a;
positive regulation of microtubule polymerization	1	20	0.465116	4.98433	0.184251	1	1	1	Fes;
negative regulation of signal transduction	1	30	0.465116	3.32344	0.263278	1	1	1	Il1rn;
steroid metabolic process	1	34	0.465116	2.93256	0.292712	1	1	1	Cyp1b1;
regulation of cardiac muscle cell action potential involved in contraction	1	14	0.465116	7.11895	0.132842	1	1	1	Scn3b;
regulation of ventricular cardiac muscle cell action potential	1	15	0.465116	6.64467	0.141628	1	1	1	Scn3b;
response to glucagon stimulus	1	15	0.465116	6.64467	0.141628	1	1	1	Cry1;
negative regulation of multicellular organism growth	1	15	0.465116	6.64467	0.141628	1	1	1	Plac8;
I-kappaB phosphorylation	1	12	0.465116	8.30445	0.114998	1	1	1	Tlr2;
wound healing, spreading of epidermal cells	1	12	0.465116	8.30445	0.114998	1	1	1	Hbegf;
positive regulation of sodium ion transport	1	26	0.465116	3.83454	0.232626	1	1	1	Scn3b;
activation of protein kinase B activity	1	23	0.465116	4.33448	0.208806	1	1	1	Nrg1;
positive regulation of neuroblast proliferation	1	25	0.465116	3.98786	0.224766	1	1	1	Hif1a;
regulation of neuron differentiation	1	36	0.465116	2.76969	0.306987	1	1	1	Ngf;
ribosomal small subunit biogenesis	1	16	0.465116	6.22963	0.150327	1	1	1	Npm1;
brown fat cell differentiation	1	33	0.465116	3.0214	0.285465	1	1	1	Plac8;
regulation of epithelial cell proliferation	1	19	0.465116	5.24652	0.175898	1	1	1	Pla2g2a;
positive regulation of insulin secretion	1	49	0.465116	2.03502	0.393034	1	1	1	Jak2;
positive regulation of erythrocyte differentiation	1	22	0.465116	4.53141	0.200704	1	1	1	Hif1a;
definitive hemopoiesis	1	18	0.465116	5.53784	0.167461	1	1	1	Runx1;
positive regulation of protein import into nucleus	1	19	0.465116	5.24652	0.175898	1	1	1	Zfp259;
negative regulation of nitric oxide biosynthetic process	1	16	0.465116	6.22963	0.150327	1	1	1	Ptgis;
negative regulation of anoikis	1	15	0.465116	6.64467	0.141628	1	1	1	Mcl1;
negative regulation of granulocyte differentiation	1	9	0.465116	11.0695	0.0875463	1	1	1	Runx1;
positive regulation of synaptic transmission, GABAergic	1	16	0.465116	6.22963	0.150327	1	1	1	Adora2a;
antigen processing and presentation of exogenous peptide antigen via MHC class II	1	13	0.465116	7.66614	0.123965	1	1	1	Fcgr2b;
positive regulation of interleukin-2 production	1	14	0.465116	7.11895	0.132842	1	1	1	Runx1;
response to interleukin-1	1	43	0.465116	2.31891	0.354728	1	1	1	Il1rn;
regulation of protein kinase activity	1	35	0.465116	2.8488	0.299886	1	1	1	Fgr;
regulation of blood pressure	1	58	0.465116	1.7193	0.446289	1	1	1	Sod2;
cellular defense response	1	10	0.465116	9.96368	0.0967899	1	1	1	Ncf1;
tetrahydrofolate interconversion	1	11	0.465116	9.05871	0.10594	1	1	1	Shmt2;
tetrahydrofolate metabolic process	1	11	0.465116	9.05871	0.10594	1	1	1	Shmt2;
positive regulation of endothelial cell proliferation	1	69	0.465116	1.44525	0.505102	1	1	1	Ccl2;
lymphangiogenesis	1	12	0.465116	8.30445	0.114998	1	1	1	Pdpn;
response to arsenic-containing substance	1	21	0.465116	4.74709	0.192519	1	1	1	Cyp1b1;
regulation of transforming growth factor beta receptor signaling pathway	1	19	0.465116	5.24652	0.175898	1	1	1	Eng;
negative regulation of T cell receptor signaling pathway	1	19	0.465116	5.24652	0.175898	1	1	1	Ptpn2;
cell growth involved in cardiac muscle cell development	1	12	0.465116	8.30445	0.114998	1	1	1	Nppb;
neurofilament cytoskeleton organization	1	10	0.465116	9.96368	0.0967899	1	1	1	Nefm;
cellular response to thyroid hormone stimulus	1	16	0.465116	6.22963	0.150327	1	1	1	Inhbb;
glycine metabolic process	1	9	0.465116	11.0695	0.0875463	1	1	1	Shmt2;
regulation of angiogenesis	1	28	0.465116	3.56074	0.248107	1	1	1	Tnfrsf12a;
regulation of ERK1 and ERK2 cascade	1	31	0.465116	3.21627	0.270749	1	1	1	Lyn;
mitochondrial respiratory chain complex I assembly	1	19	0.465116	5.24652	0.175898	1	1	1	Ndufaf4;
response to cobalt ion	1	11	0.465116	9.05871	0.10594	1	1	1	Hif1a;
GO:1902166	1	9	0.465116	11.0695	0.0875463	1	1	1	Cd44;
GO:1990001	1	9	0.465116	11.0695	0.0875463	1	1	1	Birc3;
long-chain fatty acid transport	1	12	0.465116	8.30445	0.114998	1	1	1	Plin2;
acute inflammatory response to antigenic stimulus	1	12	0.465116	8.30445	0.114998	1	1	1	Icam1;
neuron death	1	14	0.465116	7.11895	0.132842	1	1	1	Ccr5;
cardiac muscle hypertrophy	1	11	0.465116	9.05871	0.10594	1	1	1	Npm1;
negative regulation of protein catabolic process	1	35	0.465116	2.8488	0.299886	1	1	1	Nrg1;
protein kinase C-activating G-protein coupled receptor signaling pathway	1	29	0.465116	3.438	0.255731	1	1	1	Adora2a;
artery morphogenesis	1	25	0.465116	3.98786	0.224766	1	1	1	Eng;
response to light stimulus	1	36	0.465116	2.76969	0.306987	1	1	1	Asns;
response to insecticide	1	16	0.465116	6.22963	0.150327	1	1	1	Inhbb;
negative regulation of protein autophosphorylation	1	11	0.465116	9.05871	0.10594	1	1	1	Eng;
membrane depolarization involved in regulation of action potential	1	28	0.465116	3.56074	0.248107	1	1	1	Scn3b;
negative regulation of phosphorylation	1	19	0.465116	5.24652	0.175898	1	1	1	Birc3;
inflammatory response to antigenic stimulus	1	20	0.465116	4.98433	0.184251	1	1	1	Ccr5;
regulation of neurotransmitter secretion	1	22	0.465116	4.53141	0.200704	1	1	1	Ngf;
vesicle docking involved in exocytosis	1	24	0.465116	4.15395	0.216827	1	1	1	Plek;
glycosaminoglycan biosynthetic process	1	14	0.465116	7.11895	0.132842	1	1	1	Ugdh;
GO:1901741	1	18	0.465116	5.53784	0.167461	1	1	1	Il4r;
female pregnancy	3	112	1.39535	2.65364	0.105158	1	1	1	Nos3; Fosl1; Il1rn;
positive regulation of type I interferon production	1	14	0.465116	7.11895	0.132842	1	1	1	Cd14;
positive regulation of interferon-alpha production	1	11	0.465116	9.05871	0.10594	1	1	1	Hspd1;
angiogenesis involved in wound healing	1	10	0.465116	9.96368	0.0967899	1	1	1	B4galt1;
GO:1903206	1	14	0.465116	7.11895	0.132842	1	1	1	Hspa8;
positive regulation of keratinocyte proliferation	1	10	0.465116	9.96368	0.0967899	1	1	1	Tgm1;
cellular response to vitamin D	1	20	0.465116	4.98433	0.184251	1	1	1	Tnc;
response to manganese ion	1	14	0.465116	7.11895	0.132842	1	1	1	Sod2;
positive regulation of vascular endothelial growth factor receptor signaling pathway	1	11	0.465116	9.05871	0.10594	1	1	1	Hif1a;
positive regulation of DNA biosynthetic process	1	18	0.465116	5.53784	0.167461	1	1	1	Cyp1b1;
positive regulation of cardiac muscle cell differentiation	1	10	0.465116	9.96368	0.0967899	1	1	1	Nrg1;
response to denervation involved in regulation of muscle adaptation	1	14	0.465116	7.11895	0.132842	1	1	1	Runx1;
generation of precursor metabolites and energy	1	14	0.465116	7.11895	0.132842	1	1	1	Vgf;
negative regulation of potassium ion transport	1	14	0.465116	7.11895	0.132842	1	1	1	Nos3;
positive regulation of guanylate cyclase activity	1	10	0.465116	9.96368	0.0967899	1	1	1	Nos3;
synaptic transmission, cholinergic	1	32	0.465116	3.11579	0.278144	1	1	1	Adora2a;
protein kinase C signaling cascade	1	15	0.465116	6.64467	0.141628	1	1	1	Plek;
retinal metabolic process	1	14	0.465116	7.11895	0.132842	1	1	1	Cyp1b1;
actin crosslink formation	1	10	0.465116	9.96368	0.0967899	1	1	1	Actn1;
regulation of cell-matrix adhesion	1	11	0.465116	9.05871	0.10594	1	1	1	Bst1;
positive regulation of extrinsic apoptotic signaling pathway	1	31	0.465116	3.21627	0.270749	1	1	1	Tnfrsf12a;
response to interferon-beta	1	9	0.465116	11.0695	0.0875463	1	1	1	Entpd1;
complement activation	1	15	0.465116	6.64467	0.141628	1	1	1	Cfb;
negative regulation by host of viral transcription	1	12	0.465116	8.30445	0.114998	1	1	1	Ccl3;
regulation of neuronal synaptic plasticity	1	28	0.465116	3.56074	0.248107	1	1	1	Vgf;
epithelial to mesenchymal transition	1	32	0.465116	3.11579	0.278144	1	1	1	Hif1a;
astrocyte differentiation	1	12	0.465116	8.30445	0.114998	1	1	1	Stat3;
ovulation from ovarian follicle	1	13	0.465116	7.66614	0.123965	1	1	1	Nos3;
positive regulation of heart rate	1	22	0.465116	4.53141	0.200704	1	1	1	Scn3b;
response to leptin stimulus	1	13	0.465116	7.66614	0.123965	1	1	1	Stat3;
GO:1902176	1	11	0.465116	9.05871	0.10594	1	1	1	Sod2;
positive regulation of adenylate cyclase activity involved in G-protein coupled receptor signaling pathway	1	9	0.465116	11.0695	0.0875463	1	1	1	Adora2a;
calcium-mediated signaling	2	50	0.930233	3.96891	0.0911693	1	1	1	Ccr5; Ccl3;
positive regulation of NF-kappaB import into nucleus	1	18	0.465116	5.53784	0.167461	1	1	1	Tlr2;
dibenzo-p-dioxin metabolic process	1	12	0.465116	8.30445	0.114998	1	1	1	Cyp1b1;
response to cadmium ion	1	41	0.465116	2.432	0.341432	1	1	1	Sod2;
response to fatty acid	1	39	0.465116	2.55669	0.327863	1	1	1	Tlr2;
negative regulation of thymocyte apoptotic process	1	10	0.465116	9.96368	0.0967899	1	1	1	Hif1a;
response to osmotic stress	1	26	0.465116	3.83454	0.232626	1	1	1	Nolc1;
gluconeogenesis	1	31	0.465116	3.21627	0.270749	1	1	1	Cry1;
protein-chromophore linkage	1	10	0.465116	9.96368	0.0967899	1	1	1	Cry1;
cellular response to light stimulus	1	11	0.465116	9.05871	0.10594	1	1	1	Hif1a;
CTP biosynthetic process	1	11	0.465116	9.05871	0.10594	1	1	1	Ctps1;
positive regulation of calcineurin-NFAT signaling cascade	1	10	0.465116	9.96368	0.0967899	1	1	1	Nrg1;
hormone biosynthetic process	1	11	0.465116	9.05871	0.10594	1	1	1	Dio3;
cellular process	1	15	0.465116	6.64467	0.141628	1	1	1	Fmnl1;
negative regulation of protein tyrosine kinase activity	1	11	0.465116	9.05871	0.10594	1	1	1	Ptpn2;
response to molecule of bacterial origin	1	11	0.465116	9.05871	0.10594	1	1	1	Cd14;
response to dexamethasone stimulus	1	30	0.465116	3.32344	0.263278	1	1	1	Cyp1b1;
amino acid transport	1	10	0.465116	9.96368	0.0967899	1	1	1	Pdpn;
positive regulation of calcium-mediated signaling	1	23	0.465116	4.33448	0.208806	1	1	1	Ccl3;
pituitary gland development	1	34	0.465116	2.93256	0.292712	1	1	1	Inhbb;
thyroid hormone metabolic process	1	13	0.465116	7.66614	0.123965	1	1	1	Dio3;
regulation of myelination	1	18	0.465116	5.53784	0.167461	1	1	1	Zfp259;
positive regulation of cAMP biosynthetic process	1	49	0.465116	2.03502	0.393034	1	1	1	Adora2a;
lipid glycosylation	1	10	0.465116	9.96368	0.0967899	1	1	1	A3galt2;
low-density lipoprotein particle remodeling	1	9	0.465116	11.0695	0.0875463	1	1	1	Pla2g7;
response to fluid shear stress	1	11	0.465116	9.05871	0.10594	1	1	1	Nos3;
GO:1902074	1	9	0.465116	11.0695	0.0875463	1	1	1	Nos3;
dendritic cell differentiation	1	12	0.465116	8.30445	0.114998	1	1	1	Lyn;
phagocytosis, recognition	1	29	0.465116	3.438	0.255731	1	1	1	Fcgr2a;
negative regulation of nitric-oxide synthase activity	1	10	0.465116	9.96368	0.0967899	1	1	1	Eng;
activin receptor signaling pathway	1	16	0.465116	6.22963	0.150327	1	1	1	Inhbb;
response to prostaglandin E stimulus	1	12	0.465116	8.30445	0.114998	1	1	1	Cyp27b1;
nerve growth factor receptor signaling pathway	1	21	0.465116	4.74709	0.192519	1	1	1	Ngf;
response to dietary excess	1	13	0.465116	7.66614	0.123965	1	1	1	Vgf;
cellular response to lipid	1	9	0.465116	11.0695	0.0875463	1	1	1	Hif1a;
negative regulation of interleukin-17 production	1	12	0.465116	8.30445	0.114998	1	1	1	Tlr2;
mammary gland epithelium development	1	11	0.465116	9.05871	0.10594	1	1	1	Jak2;
behavioral response to pain	1	21	0.465116	4.74709	0.192519	1	1	1	Runx1;
cell volume homeostasis	1	10	0.465116	9.96368	0.0967899	1	1	1	Npm1;
positive regulation of vasoconstriction	1	44	0.465116	2.26622	0.361275	1	1	1	Icam1;
negative regulation of immune response	1	11	0.465116	9.05871	0.10594	1	1	1	Fcgr2b;
response to vitamin D	1	30	0.465116	3.32344	0.263278	1	1	1	Cyp27b1;
regulation of mitochondrial membrane permeability	1	12	0.465116	8.30445	0.114998	1	1	1	Stat3;
regulation of bone mineralization	1	16	0.465116	6.22963	0.150327	1	1	1	Cyp27b1;
response to fibroblast growth factor stimulus	1	9	0.465116	11.0695	0.0875463	1	1	1	Tnc;
complement activation, lectin pathway	1	9	0.465116	11.0695	0.0875463	1	1	1	Fcn2;
response to carbohydrate stimulus	1	18	0.465116	5.53784	0.167461	1	1	1	Lyn;
mesenchymal cell differentiation	1	11	0.465116	9.05871	0.10594	1	1	1	Plaur;
response to transforming growth factor beta stimulus	1	13	0.465116	7.66614	0.123965	1	1	1	Eng;
positive regulation of systemic arterial blood pressure	1	10	0.465116	9.96368	0.0967899	1	1	1	Eng;
positive regulation of macrophage derived foam cell differentiation	1	11	0.465116	9.05871	0.10594	1	1	1	Csf1;
positive regulation of calcium ion import	1	18	0.465116	5.53784	0.167461	1	1	1	Ccl2;
prostate gland epithelium morphogenesis	1	12	0.465116	8.30445	0.114998	1	1	1	Tnc;
response to corticosteroid stimulus	1	11	0.465116	9.05871	0.10594	1	1	1	Eng;
synaptic transmission, dopaminergic	1	15	0.465116	6.64467	0.141628	1	1	1	Adora2a;
positive regulation of tyrosine phosphorylation of Stat5 protein	1	16	0.465116	6.22963	0.150327	1	1	1	Jak2;
negative regulation of glutamate secretion	1	9	0.465116	11.0695	0.0875463	1	1	1	Il1rn;
negative regulation of heart contraction	1	11	0.465116	9.05871	0.10594	1	1	1	Jak2;
response to thyroid hormone stimulus	1	16	0.465116	6.22963	0.150327	1	1	1	Cfb;
positive regulation of cellular protein metabolic process	1	14	0.465116	7.11895	0.132842	1	1	1	Csf1;
positive regulation of T cell mediated cytotoxicity	1	18	0.465116	5.53784	0.167461	1	1	1	Hspa8;
response to ozone	1	11	0.465116	9.05871	0.10594	1	1	1	Ngf;
cellular response to testosterone stimulus	1	12	0.465116	8.30445	0.114998	1	1	1	Npm1;
activation of adenylate cyclase activity	1	22	0.465116	4.53141	0.200704	1	1	1	Adora2a;
regulation of circadian sleep/wake cycle, sleep	1	9	0.465116	11.0695	0.0875463	1	1	1	Pglyrp1;
negative regulation of vasoconstriction	1	10	0.465116	9.96368	0.0967899	1	1	1	Hif1a;
adenosine receptor signaling pathway	1	9	0.465116	11.0695	0.0875463	1	1	1	Adora2a;
regulation of inhibitory postsynaptic membrane potential	1	13	0.465116	7.66614	0.123965	1	1	1	Adora2a;
response to mercury ion	1	13	0.465116	7.66614	0.123965	1	1	1	Aqp9;
response to fructose stimulus	1	12	0.465116	8.30445	0.114998	1	1	1	Nos3;
peripheral nervous system axon regeneration	1	12	0.465116	8.30445	0.114998	1	1	1	Tnc;
cGMP biosynthetic process	1	18	0.465116	5.53784	0.167461	1	1	1	Nppb;
cellular water homeostasis	1	13	0.465116	7.66614	0.123965	1	1	1	Aqp9;
glycerol transport	1	11	0.465116	9.05871	0.10594	1	1	1	Aqp9;
cellular response to copper ion	1	13	0.465116	7.66614	0.123965	1	1	1	Txnrd1;
cellular response to glucagon stimulus	1	11	0.465116	9.05871	0.10594	1	1	1	Gcgr;
regulation of protein heterodimerization activity	1	9	0.465116	11.0695	0.0875463	1	1	1	Nrg1;
neuron-neuron synaptic transmission	1	10	0.465116	9.96368	0.0967899	1	1	1	Vdac1;
toxin metabolic process	1	9	0.465116	11.0695	0.0875463	1	1	1	Cyp1b1;
response to isolation stress	1	10	0.465116	9.96368	0.0967899	1	1	1	Sod2;

## Sheet: Table S24  Profile 24
Table S24 Enriched biological process for profile 24
Analysis: Biological process
Dataset name: Profile 24
Number of genes in the dataset: 37
Number of genes in the dataset (which are available in Biological process database) :35
Number of genes in background: 21232
Is analysis quantitative: No
						Corrected p-values
Biological process	No. of genes in the dataset	No.of genes in the background dataset	Percentage of genes	Fold enrichment	P-value (Hypergeometric test)	Bonferroni method	BH method	Q-value (Storey-Tibshirani method)
female pregnancy	5	112	13.5135	25.6598	1.4223e-06	0.0167106	0.0167106	0.111484	Adm; Sphk1; Flt1; Arg1; Nampt;
UDP-N-acetylglucosamine metabolic process	2	5	5.40541	230.16	2.94517e-05	0.346028	0.173014	1	Uap1; Gfpt2;
UDP-N-acetylglucosamine biosynthetic process	2	8	5.40541	143.958	8.21932e-05	0.965688	0.321896	1	Uap1; Gfpt2;
positive regulation of cell proliferation	5	492	13.5135	5.84165	0.00154738	1	0.553363	1	Adm; Sphk1; Flt1; Adora2b; Tbx3;
positive regulation of angiogenesis	3	116	8.10811	14.8848	0.00107828	1	0.553363	1	Adm; Sphk1; Flt1;
negative regulation of cell proliferation	5	364	13.5135	7.89581	0.000400013	1	0.553363	1	Adm; Cdkn1a; Inhba; Il1rl1; Adora2b;
response to lipopolysaccharide	4	271	10.8108	8.4885	0.00123084	1	0.553363	1	Adm; Myd88; Gch1; Arg1;
blood vessel development	3	69	8.10811	25.0223	0.000235798	1	0.553363	1	Plpp3; Sphk1; Tbx3;
positive regulation of fibroblast proliferation	3	68	8.10811	25.3902	0.000225816	1	0.553363	1	Cdkn1a; Sphk1; Flt1;
cellular senescence	2	20	5.40541	57.6263	0.000550437	1	0.553363	1	Cdkn1a; Tbx3;
membrane fusion	2	34	5.40541	33.9048	0.00160047	1	0.553363	1	Stx11; Stx7;
hemopoietic progenitor cell differentiation	3	88	8.10811	19.6203	0.00048275	1	0.553363	1	Inhba; Rrs1; Gpatch4;
response to ATP	2	23	5.40541	50.1131	0.000730541	1	0.553363	1	Sphk1; Panx1;
positive regulation of macrophage activation	2	15	5.40541	76.8223	0.000305863	1	0.553363	1	Tnip2; Il1rl1;
positive regulation of smooth muscle cell proliferation	3	82	8.10811	21.0558	0.000392402	1	0.553363	1	Flt1; Myd88; Nampt;
response to amine stimulus	2	22	5.40541	52.39	0.000667748	1	0.553363	1	Sphk1; Arg1;
GO:0090646	1	1	2.7027	573.683	0.00174265	1	0.553363	1	Trmt10c;
limbic system development	1	1	2.7027	573.683	0.00174265	1	0.553363	1	Tbx3;
cellular response to extracellular stimulus	2	20	5.40541	57.6263	0.000550437	1	0.553363	1	Cdkn1a; Adora2b;
positive regulation of heart rate	2	22	5.40541	52.39	0.000667748	1	0.553363	1	Adm; Gch1;
positive regulation of chronic inflammatory response to non-antigenic stimulus	1	1	2.7027	573.683	0.00174265	1	0.553363	1	Adora2b;
GO:0036323	1	1	2.7027	573.683	0.00174265	1	0.553363	1	Flt1;
GO:1990264	1	1	2.7027	573.683	0.00174265	1	0.553363	1	Ptpn1;
organelle localization	1	1	2.7027	573.683	0.00174265	1	0.553363	1	Stx7;
organelle assembly	1	1	2.7027	573.683	0.00174265	1	0.553363	1	Stx7;
GO:1902685	1	1	2.7027	573.683	0.00174265	1	0.553363	1	Stx7;
7,8-dihydroneopterin 3'-triphosphate biosynthetic process	1	1	2.7027	573.683	0.00174265	1	0.553363	1	Gch1;
pteridine-containing compound biosynthetic process	1	1	2.7027	573.683	0.00174265	1	0.553363	1	Gch1;
dihydrobiopterin metabolic process	1	1	2.7027	573.683	0.00174265	1	0.553363	1	Gch1;
canonical Wnt receptor signaling pathway involved in positive regulation of endothelial cell migration	1	1	2.7027	573.683	0.00174265	1	0.553363	1	Plpp3;
canonical Wnt receptor signaling pathway involved in positive regulation of cell-cell adhesion	1	1	2.7027	573.683	0.00174265	1	0.553363	1	Plpp3;
GO:1902068	1	1	2.7027	573.683	0.00174265	1	0.553363	1	Plpp3;
regulation of follicle-stimulating hormone secretion	1	1	2.7027	573.683	0.00174265	1	0.553363	1	Inhba;
induced systemic resistance	1	1	2.7027	573.683	0.00174265	1	0.553363	1	Myd88;
regulation of chemokine (C-X-C motif) ligand 1 production	1	1	2.7027	573.683	0.00174265	1	0.553363	1	Myd88;
regulation of chemokine (C-X-C motif) ligand 2 production	1	1	2.7027	573.683	0.00174265	1	0.553363	1	Myd88;
atrioventricular bundle cell differentiation	1	1	2.7027	573.683	0.00174265	1	0.553363	1	Tbx3;
cAMP-mediated signaling	2	36	5.40541	32.0217	0.00179338	1	0.554486	1	Adm; Crem;
positive regulation of vasodilation	2	40	5.40541	28.8204	0.00221067	1	0.665978	1	Adm; Adora2b;
positive regulation of interleukin-6 production	2	49	5.40541	23.5279	0.00330033	1	0.670724	1	Myd88; Adora2b;
cytotoxic T cell degranulation	1	2	2.7027	288.269	0.00348235	1	0.670724	1	Stx11;
CD40 signaling pathway	1	2	2.7027	288.269	0.00348235	1	0.670724	1	Tnip2;
mesoderm morphogenesis	1	2	2.7027	288.269	0.00348235	1	0.670724	1	Tbx3;
mitochondrial RNA 5'-end processing	1	2	2.7027	288.269	0.00348235	1	0.670724	1	Trmt10c;
response to interleukin-1	2	43	5.40541	26.8101	0.00255088	1	0.670724	1	Sphk1; Myd88;
GO:1902622	1	2	2.7027	288.269	0.00348235	1	0.670724	1	Myd88;
positive regulation of cAMP biosynthetic process	2	49	5.40541	23.5279	0.00330033	1	0.670724	1	Adm; Adora2b;
GO:1904031	1	2	2.7027	288.269	0.00348235	1	0.670724	1	Cdkn1a;
GO:1904046	1	2	2.7027	288.269	0.00348235	1	0.670724	1	Flt1;
GO:0036498	1	2	2.7027	288.269	0.00348235	1	0.670724	1	Ptpn1;
GO:1901534	1	2	2.7027	288.269	0.00348235	1	0.670724	1	Flt1;
regulation of L-arginine import	1	2	2.7027	288.269	0.00348235	1	0.670724	1	Arg1;
arginine catabolic process to ornithine	1	2	2.7027	288.269	0.00348235	1	0.670724	1	Arg1;
GABAergic neuron differentiation	1	2	2.7027	288.269	0.00348235	1	0.670724	1	Inhba;
GO:0038172	1	2	2.7027	288.269	0.00348235	1	0.670724	1	Il1rl1;
canonical Wnt receptor signaling pathway involved in positive regulation of wound healing	1	2	2.7027	288.269	0.00348235	1	0.670724	1	Plpp3;
GO:1902202	1	2	2.7027	288.269	0.00348235	1	0.670724	1	Ptpn1;
positive regulation of receptor catabolic process	1	2	2.7027	288.269	0.00348235	1	0.670724	1	Ptpn1;
regulation of lung blood pressure	1	2	2.7027	288.269	0.00348235	1	0.670724	1	Gch1;
follicle-stimulating hormone secretion	1	2	2.7027	288.269	0.00348235	1	0.670724	1	Tbx3;
progesterone secretion	1	2	2.7027	288.269	0.00348235	1	0.670724	1	Inhba;
activation of MAPKK activity	2	51	5.40541	22.6054	0.00357034	1	0.676579	1	Map3k6; Flt1;
insulin receptor signaling pathway	2	55	5.40541	20.9617	0.00414024	1	0.772121	1	Ptpn1; Nampt;
G1/S transition of mitotic cell cycle	2	57	5.40541	20.2263	0.00443999	1	0.796353	1	Cdkn1a; Inhba;
fatty acid metabolic process	2	61	5.40541	18.9002	0.00506875	1	0.796353	1	Acot1; Crem;
negative regulation of T-helper 1 type immune response	1	3	2.7027	192.498	0.0052191	1	0.796353	1	Il1rl1;
circadian regulation of gene expression	2	61	5.40541	18.9002	0.00506875	1	0.796353	1	Crem; Nampt;
GO:1903898	1	3	2.7027	192.498	0.0052191	1	0.796353	1	Ptpn1;
striatal medium spiny neuron differentiation	1	3	2.7027	192.498	0.0052191	1	0.796353	1	Inhba;
sinoatrial node cell development	1	3	2.7027	192.498	0.0052191	1	0.796353	1	Tbx3;
specification of organ position	1	3	2.7027	192.498	0.0052191	1	0.796353	1	Tbx3;
GO:1903671	1	3	2.7027	192.498	0.0052191	1	0.796353	1	Flt1;
regulation of interleukin-1 beta production	1	3	2.7027	192.498	0.0052191	1	0.796353	1	Sphk1;
positive regulation of steroid biosynthetic process	1	3	2.7027	192.498	0.0052191	1	0.796353	1	Adora2b;
positive regulation of interleukin-1 alpha secretion	1	3	2.7027	192.498	0.0052191	1	0.796353	1	Panx1;
negative regulation of hair follicle development	1	3	2.7027	192.498	0.0052191	1	0.796353	1	Inhba;
cyclooxygenase pathway	1	3	2.7027	192.498	0.0052191	1	0.796353	1	Sphk1;
arginine metabolic process	1	4	2.7027	144.494	0.0069529	1	0.928291	1	Arg1;
mammary placode formation	1	4	2.7027	144.494	0.0069529	1	0.928291	1	Tbx3;
sphingosine metabolic process	1	4	2.7027	144.494	0.0069529	1	0.928291	1	Sphk1;
post-embryonic camera-type eye morphogenesis	1	4	2.7027	144.494	0.0069529	1	0.928291	1	Flt1;
regulation of protein import into nucleus, translocation	1	4	2.7027	144.494	0.0069529	1	0.928291	1	Cdkn1a;
striated muscle tissue development	1	4	2.7027	144.494	0.0069529	1	0.928291	1	Ifrd1;
platelet-derived growth factor receptor-beta signaling pathway	1	4	2.7027	144.494	0.0069529	1	0.928291	1	Ptpn1;
positive regulation of ovulation	1	4	2.7027	144.494	0.0069529	1	0.928291	1	Inhba;
intestinal epithelial cell maturation	1	4	2.7027	144.494	0.0069529	1	0.928291	1	Cdkn1a;
luteinizing hormone secretion	1	4	2.7027	144.494	0.0069529	1	0.928291	1	Tbx3;
response to molecule of fungal origin	1	4	2.7027	144.494	0.0069529	1	0.928291	1	Myd88;
cell cycle arrest	2	73	5.40541	15.7938	0.00718427	1	0.948404	1	Cdkn1a; Inhba;
transcription, DNA-dependent	2	752	5.40541	1.53336	0.378935	1	1	1	Crem; Tbx3;
glucose metabolic process	1	64	2.7027	9.05202	0.105771	1	1	1	Crem;
protein stabilization	2	130	5.40541	8.86934	0.0215437	1	1	1	Plpp3; Tnip2;
oxidation-reduction process	1	656	2.7027	0.883249	0.687207	1	1	1	Fmo3;
regulation of transcription, DNA-dependent	2	996	5.40541	1.15772	0.523352	1	1	1	Crem; Tbx3;
cell adhesion	1	300	2.7027	1.93134	0.409611	1	1	1	Plpp3;
negative regulation of transcription from RNA polymerase II promoter	1	724	2.7027	0.800293	0.723295	1	1	1	Tbx3;
heart development	1	283	2.7027	2.04735	0.391593	1	1	1	Adm;
organ morphogenesis	1	85	2.7027	6.8159	0.138042	1	1	1	Tbx3;
positive regulation of transcription, DNA-dependent	2	561	5.40541	2.05541	0.255862	1	1	1	Inhba; Tbx3;
positive regulation of transcription from RNA polymerase II promoter	5	1008	13.5135	2.85131	0.0295267	1	1	1	Inhba; Tnip2; Crem; Ifrd1; Nampt;
positive regulation of protein phosphorylation	1	183	2.7027	3.16606	0.274258	1	1	1	Sphk1;
positive regulation of apoptotic process	1	328	2.7027	1.76647	0.438163	1	1	1	Adm;
ribosomal large subunit biogenesis	1	32	2.7027	18.1012	0.0543231	1	1	1	Rrs1;
biological_process	7	1858	18.9189	2.16442	0.0390069	1	1	1	Emp1; Cldn14; Rrs1; Gfpt2; Twistnb; Mphosph10; Fkbp5;
cellular response to starvation	1	61	2.7027	9.49713	0.101066	1	1	1	Sphk1;
transmembrane receptor protein tyrosine kinase signaling pathway	1	79	2.7027	7.3335	0.128939	1	1	1	Flt1;
regulation of transcription from RNA polymerase II promoter	1	430	2.7027	1.34746	0.531248	1	1	1	Inhba;
inflammatory response	2	291	5.40541	3.96242	0.0911824	1	1	1	Sphk1; Myd88;
GO:0098609	1	205	2.7027	2.8263	0.301825	1	1	1	Ptpn1;
rRNA processing	1	61	2.7027	9.49713	0.101066	1	1	1	Nol8;
negative regulation of transcription, DNA-dependent	2	517	5.40541	2.23033	0.227356	1	1	1	Crem; Tbx3;
peptidyl-tyrosine dephosphorylation	1	97	2.7027	5.97279	0.155971	1	1	1	Ptpn1;
phosphorylation	2	137	5.40541	8.4162	0.0237547	1	1	1	Cdkn1a; Sphk1;
response to virus	1	82	2.7027	7.06523	0.133502	1	1	1	Myd88;
intracellular protein transport	2	203	5.40541	5.68003	0.0486833	1	1	1	Stx11; Stx7;
elevation of cytosolic calcium ion concentration	1	154	2.7027	3.76222	0.236297	1	1	1	Adm;
spermatogenesis	1	358	2.7027	1.61845	0.467263	1	1	1	Crem;
NAD biosynthetic process	1	11	2.7027	52.6267	0.0190075	1	1	1	Nampt;
response to hypoxia	2	267	5.40541	4.31858	0.0787279	1	1	1	Adm; Flt1;
regulation of cell cycle	1	117	2.7027	4.95188	0.18505	1	1	1	Cdkn1a;
male gonad development	1	144	2.7027	4.02347	0.222764	1	1	1	Inhba;
response to toxin	1	118	2.7027	4.90992	0.186478	1	1	1	Cdkn1a;
dephosphorylation	1	82	2.7027	7.06523	0.133502	1	1	1	Plpp3;
positive regulation of protein ubiquitination	1	60	2.7027	9.65539	0.0994919	1	1	1	Sphk1;
angiogenesis	1	183	2.7027	3.16606	0.274258	1	1	1	Flt1;
protein phosphorylation	2	496	5.40541	2.32476	0.213846	1	1	1	Map3k6; Flt1;
adenylate cyclase-activating G-protein coupled receptor signaling pathway	1	54	2.7027	10.728	0.0899932	1	1	1	Adora2b;
positive regulation of gene expression	1	369	2.7027	1.5702	0.477561	1	1	1	Inhba;
negative regulation of blood pressure	1	38	2.7027	15.2439	0.064184	1	1	1	Gch1;
response to ethanol	1	190	2.7027	3.04942	0.283142	1	1	1	Flt1;
regulation of gene expression	1	221	2.7027	2.62169	0.321231	1	1	1	Myd88;
cytokine-mediated signaling pathway	2	132	5.40541	8.73497	0.0221662	1	1	1	Myd88; Il1rl1;
cell-cell adhesion	1	104	2.7027	5.57081	0.166262	1	1	1	Plpp3;
positive regulation of phosphatidylinositol 3-kinase cascade	1	65	2.7027	8.91278	0.107334	1	1	1	Flt1;
negative regulation of cell growth	2	119	5.40541	9.68913	0.0182559	1	1	1	Cdkn1a; Inhba;
cell surface receptor signaling pathway	1	188	2.7027	3.08186	0.280615	1	1	1	Myd88;
lipopolysaccharide-mediated signaling pathway	1	30	2.7027	19.3076	0.0510138	1	1	1	Myd88;
positive regulation of tumor necrosis factor production	1	55	2.7027	10.533	0.091583	1	1	1	Myd88;
cellular response to lipopolysaccharide	2	161	5.40541	7.16169	0.0320002	1	1	1	Tnip2; Arg1;
negative regulation of apoptotic process	4	511	10.8108	4.50181	0.011687	1	1	1	Cdkn1a; Sphk1; Myd88; Tbx3;
in utero embryonic development	1	278	2.7027	2.08417	0.386192	1	1	1	Tbx3;
cellular response to UV-B	1	10	2.7027	57.8841	0.0172941	1	1	1	Cdkn1a;
calcium ion transport	1	90	2.7027	6.43728	0.145557	1	1	1	Panx1;
positive regulation of inflammatory response	1	60	2.7027	9.65539	0.0994919	1	1	1	Il1rl1;
DNA replication	1	80	2.7027	7.24184	0.130463	1	1	1	Nol8;
response to DNA damage stimulus	1	226	2.7027	2.56369	0.327187	1	1	1	Cdkn1a;
response to drug	3	516	8.10811	3.34642	0.0603217	1	1	1	Cdkn1a; Inhba; Arg1;
cellular response to amino acid starvation	1	29	2.7027	19.9731	0.0493549	1	1	1	Cdkn1a;
transmembrane transport	1	214	2.7027	2.70744	0.312807	1	1	1	Panx1;
carbohydrate metabolic process	1	120	2.7027	4.8281	0.189327	1	1	1	Gfpt2;
MyD88-dependent toll-like receptor signaling pathway	1	16	2.7027	36.1911	0.0275306	1	1	1	Myd88;
positive regulation of I-kappaB kinase/NF-kappaB cascade	2	147	5.40541	7.8437	0.027068	1	1	1	Myd88; Tnip2;
vesicle-mediated transport	2	118	5.40541	9.77123	0.0179685	1	1	1	Stx11; Stx7;
heart looping	1	56	2.7027	10.3449	0.0931702	1	1	1	Tbx3;
positive regulation of neuron projection development	1	138	2.7027	4.19839	0.214533	1	1	1	Sphk1;
response to UV	1	49	2.7027	11.8225	0.0820031	1	1	1	Cdkn1a;
cell migration	1	193	2.7027	3.00202	0.286917	1	1	1	Flt1;
positive regulation of chemokine secretion	1	10	2.7027	57.8841	0.0172941	1	1	1	Il1rl1;
positive regulation of cell growth	2	84	5.40541	13.7258	0.00941614	1	1	1	Sphk1; Nol8;
liver development	1	142	2.7027	4.08013	0.22003	1	1	1	Arg1;
cell growth	1	48	2.7027	12.0687	0.080397	1	1	1	Emp1;
positive regulation of cell migration	2	204	5.40541	5.65219	0.0491124	1	1	1	Sphk1; Flt1;
endoplasmic reticulum unfolded protein response	1	45	2.7027	12.8731	0.075562	1	1	1	Ptpn1;
response to endoplasmic reticulum stress	1	80	2.7027	7.24184	0.130463	1	1	1	Ptpn1;
cellular response to vascular endothelial growth factor stimulus	1	23	2.7027	25.1812	0.039342	1	1	1	Flt1;
vascular endothelial growth factor receptor signaling pathway	1	21	2.7027	27.5783	0.0359816	1	1	1	Flt1;
adipose tissue development	1	35	2.7027	16.5501	0.0592662	1	1	1	Nampt;
cellular response to interleukin-4	1	27	2.7027	21.4521	0.0460286	1	1	1	Arg1;
GO:1902236	1	20	2.7027	28.9565	0.0342971	1	1	1	Ptpn1;
response to organic substance	2	150	5.40541	7.68684	0.0280965	1	1	1	Adm; Cdkn1a;
aging	3	313	8.10811	5.51671	0.0170336	1	1	1	Adm; Flt1; Arg1;
protein homooligomerization	1	191	2.7027	3.03345	0.284403	1	1	1	Gch1;
fructose 6-phosphate metabolic process	1	8	2.7027	72.3371	0.0138588	1	1	1	Gfpt2;
glutamine metabolic process	1	21	2.7027	27.5783	0.0359816	1	1	1	Gfpt2;
maturation of SSU-rRNA	1	14	2.7027	41.3576	0.02413	1	1	1	Mphosph10;
response to organic nitrogen	1	68	2.7027	8.51963	0.112007	1	1	1	Cdkn1a;
response to organic cyclic compound	3	266	8.10811	6.49143	0.0110351	1	1	1	Cdkn1a; Sphk1; Nampt;
drug metabolic process	1	30	2.7027	19.3076	0.0510138	1	1	1	Fmo3;
positive regulation of cGMP biosynthetic process	1	11	2.7027	52.6267	0.0190075	1	1	1	Adora2b;
phospholipid metabolic process	1	39	2.7027	14.8531	0.0658178	1	1	1	Plpp3;
phospholipid dephosphorylation	1	11	2.7027	52.6267	0.0190075	1	1	1	Plpp3;
intracellular receptor mediated signaling pathway	1	33	2.7027	17.5529	0.0559736	1	1	1	Flt1;
response to zinc ion	1	49	2.7027	11.8225	0.0820031	1	1	1	Arg1;
neural tube closure	1	97	2.7027	5.97279	0.155971	1	1	1	Adm;
branching involved in labyrinthine layer morphogenesis	1	10	2.7027	57.8841	0.0172941	1	1	1	Adm;
cellular response to hydrogen peroxide	2	79	5.40541	14.5944	0.00836768	1	1	1	Sphk1; Arg1;
cardiac muscle cell differentiation	1	33	2.7027	17.5529	0.0559736	1	1	1	Tbx3;
response to tumor necrosis factor	1	35	2.7027	16.5501	0.0592662	1	1	1	Gch1;
regulation of endocytosis	1	30	2.7027	19.3076	0.0510138	1	1	1	Ptpn1;
androgen metabolic process	1	17	2.7027	34.0635	0.0292265	1	1	1	Adm;
positive regulation of B cell proliferation	1	40	2.7027	14.4819	0.0674487	1	1	1	Cdkn1a;
regulation of inflammatory response	1	61	2.7027	9.49713	0.101066	1	1	1	Myd88;
protein peptidyl-prolyl isomerization	1	40	2.7027	14.4819	0.0674487	1	1	1	Fkbp5;
protein complex assembly	1	62	2.7027	9.34397	0.102637	1	1	1	Gch1;
chaperone-mediated protein folding	1	45	2.7027	12.8731	0.075562	1	1	1	Fkbp5;
stem cell maintenance	1	65	2.7027	8.91278	0.107334	1	1	1	Tbx3;
positive regulation of mitotic cell cycle	1	31	2.7027	18.6849	0.0526699	1	1	1	Sphk1;
defense response to Gram-negative bacterium	1	54	2.7027	10.728	0.0899932	1	1	1	Adm;
hair follicle development	1	48	2.7027	12.0687	0.080397	1	1	1	Inhba;
regulation of cell proliferation	2	229	5.40541	5.03516	0.0602797	1	1	1	Myd88; Tbx3;
actin cytoskeleton reorganization	1	53	2.7027	10.9304	0.0884006	1	1	1	Ptpn1;
glycosphingolipid metabolic process	1	10	2.7027	57.8841	0.0172941	1	1	1	Crem;
monocyte chemotaxis	1	32	2.7027	18.1012	0.0543231	1	1	1	Flt1;
brain development	1	296	2.7027	1.95743	0.405419	1	1	1	Sphk1;
response to wounding	2	78	5.40541	14.7815	0.00816475	1	1	1	Adm; Arg1;
retinoic acid receptor signaling pathway	1	19	2.7027	30.4797	0.0326098	1	1	1	Crem;
lipid metabolic process	1	83	2.7027	6.98012	0.135018	1	1	1	Acot1;
methylation	1	60	2.7027	9.65539	0.0994919	1	1	1	Trmt10c;
negative regulation of I-kappaB kinase/NF-kappaB cascade	1	41	2.7027	14.1287	0.0690769	1	1	1	Il1rl1;
developmental growth	1	35	2.7027	16.5501	0.0592662	1	1	1	Adm;
negative regulation of protein phosphorylation	1	76	2.7027	7.62294	0.124353	1	1	1	Plpp3;
response to activity	1	93	2.7027	6.22965	0.150036	1	1	1	Flt1;
response to estradiol stimulus	1	198	2.7027	2.92622	0.293166	1	1	1	Flt1;
response to vitamin A	1	40	2.7027	14.4819	0.0674487	1	1	1	Arg1;
cellular response to dexamethasone stimulus	1	59	2.7027	9.81901	0.0979155	1	1	1	Arg1;
patterning of blood vessels	1	36	2.7027	16.0905	0.0609082	1	1	1	Flt1;
mammary gland development	1	39	2.7027	14.8531	0.0658178	1	1	1	Tbx3;
response to cold	1	51	2.7027	11.3589	0.0852073	1	1	1	Adm;
cellular response to heat	1	43	2.7027	13.4717	0.072325	1	1	1	Cdkn1a;
response to pain	1	22	2.7027	26.3253	0.0376632	1	1	1	Gch1;
calcium ion transmembrane transport	1	111	2.7027	5.21953	0.17643	1	1	1	Panx1;
positive regulation of MAPK cascade	1	112	2.7027	5.17293	0.177873	1	1	1	Flt1;
I-kappaB kinase/NF-kappaB cascade	1	32	2.7027	18.1012	0.0543231	1	1	1	Tnip2;
positive regulation of reactive oxygen species metabolic process	1	32	2.7027	18.1012	0.0543231	1	1	1	Cdkn1a;
G2/M transition of mitotic cell cycle	1	37	2.7027	15.6558	0.0625475	1	1	1	Cdkn1a;
positive regulation of cell death	1	53	2.7027	10.9304	0.0884006	1	1	1	Cdkn1a;
cellular response to hypoxia	1	133	2.7027	4.35621	0.207609	1	1	1	Flt1;
odontogenesis of dentin-containing tooth	1	64	2.7027	9.05202	0.105771	1	1	1	Adm;
skeletal muscle tissue regeneration	1	25	2.7027	23.1675	0.042691	1	1	1	Ifrd1;
calcium ion homeostasis	1	28	2.7027	20.6862	0.0476931	1	1	1	Adm;
signal transduction by phosphorylation	1	54	2.7027	10.728	0.0899932	1	1	1	Flt1;
protein autophosphorylation	1	179	2.7027	3.2368	0.269133	1	1	1	Flt1;
positive regulation of sequence-specific DNA binding transcription factor activity	2	104	5.40541	11.0865	0.0141555	1	1	1	Plpp3; Ifrd1;
positive regulation of NF-kappaB transcription factor activity	2	113	5.40541	10.2035	0.0165616	1	1	1	Sphk1; Myd88;
protein dephosphorylation	1	111	2.7027	5.21953	0.17643	1	1	1	Ptpn1;
endosome to lysosome transport	1	40	2.7027	14.4819	0.0674487	1	1	1	Stx7;
vesicle fusion	1	51	2.7027	11.3589	0.0852073	1	1	1	Stx7;
positive regulation of cytokine secretion	1	34	2.7027	17.0368	0.0576213	1	1	1	Panx1;
T cell mediated cytotoxicity	1	13	2.7027	44.5365	0.0224254	1	1	1	Stx11;
organ regeneration	2	89	5.40541	12.9548	0.0105201	1	1	1	Adm; Cdkn1a;
positive regulation of phosphatidylinositol 3-kinase activity	1	28	2.7027	20.6862	0.0476931	1	1	1	Flt1;
Ras protein signal transduction	1	57	2.7027	10.1635	0.0947547	1	1	1	Cdkn1a;
peptidyl-tyrosine phosphorylation	1	113	2.7027	5.12716	0.179313	1	1	1	Flt1;
MAPK cascade	1	97	2.7027	5.97279	0.155971	1	1	1	Map3k6;
sphingosine biosynthetic process	1	8	2.7027	72.3371	0.0138588	1	1	1	Sphk1;
Toll signaling pathway	1	6	2.7027	96.4093	0.0104117	1	1	1	Myd88;
regulation of apoptotic process	1	164	2.7027	3.53283	0.2496	1	1	1	Inhba;
response to X-ray	1	31	2.7027	18.6849	0.0526699	1	1	1	Cdkn1a;
negative regulation of cell cycle	1	40	2.7027	14.4819	0.0674487	1	1	1	Inhba;
gastrulation with mouth forming second	1	27	2.7027	21.4521	0.0460286	1	1	1	Plpp3;
positive regulation of peptidyl-tyrosine phosphorylation	1	101	2.7027	5.73626	0.161867	1	1	1	Plpp3;
positive regulation of pathway-restricted SMAD protein phosphorylation	1	47	2.7027	12.3255	0.078788	1	1	1	Inhba;
regulation of MAPK cascade	1	58	2.7027	9.98828	0.0963365	1	1	1	Inhba;
cell development	1	56	2.7027	10.3449	0.0931702	1	1	1	Inhba;
SMAD protein signal transduction	1	63	2.7027	9.19568	0.104205	1	1	1	Inhba;
heart morphogenesis	1	56	2.7027	10.3449	0.0931702	1	1	1	Tbx3;
positive regulation vascular endothelial growth factor production	1	25	2.7027	23.1675	0.042691	1	1	1	Adora2b;
regulation of cyclin-dependent protein kinase activity	1	17	2.7027	34.0635	0.0292265	1	1	1	Cdkn1a;
natural killer cell mediated cytotoxicity	1	13	2.7027	44.5365	0.0224254	1	1	1	Stx11;
neutrophil degranulation	1	9	2.7027	64.3085	0.0155779	1	1	1	Stx11;
natural killer cell degranulation	1	6	2.7027	96.4093	0.0104117	1	1	1	Stx11;
cAMP biosynthetic process	1	17	2.7027	34.0635	0.0292265	1	1	1	Adm;
limb morphogenesis	1	28	2.7027	20.6862	0.0476931	1	1	1	Tbx3;
embryonic forelimb morphogenesis	1	35	2.7027	16.5501	0.0592662	1	1	1	Tbx3;
embryonic hindlimb morphogenesis	1	33	2.7027	17.5529	0.0559736	1	1	1	Tbx3;
embryonic digit morphogenesis	1	65	2.7027	8.91278	0.107334	1	1	1	Tbx3;
response to peptide hormone stimulus	1	126	2.7027	4.59821	0.197815	1	1	1	Arg1;
positive regulation of cell cycle	1	38	2.7027	15.2439	0.064184	1	1	1	Tbx3;
palate development	2	81	5.40541	14.2341	0.00878034	1	1	1	Inhba; Tbx3;
canonical Wnt receptor signaling pathway	1	88	2.7027	6.58357	0.142559	1	1	1	Plpp3;
branching involved in mammary gland duct morphogenesis	1	14	2.7027	41.3576	0.02413	1	1	1	Tbx3;
cellular response to cholesterol	1	16	2.7027	36.1911	0.0275306	1	1	1	Inhba;
cell-cell signaling	1	113	2.7027	5.12716	0.179313	1	1	1	Panx1;
positive regulation of extrinsic apoptotic signaling pathway in absence of ligand	1	16	2.7027	36.1911	0.0275306	1	1	1	Inhba;
cation transport	1	39	2.7027	14.8531	0.0658178	1	1	1	Panx1;
bleb assembly	1	11	2.7027	52.6267	0.0190075	1	1	1	Emp1;
sphingosine-1-phosphate signaling pathway	1	12	2.7027	48.2448	0.0207179	1	1	1	Sphk1;
negative regulation of phosphatase activity	1	50	2.7027	11.5861	0.0836066	1	1	1	Mphosph10;
response to starvation	1	53	2.7027	10.9304	0.0884006	1	1	1	Adm;
mitotic metaphase plate congression	1	35	2.7027	16.5501	0.0592662	1	1	1	Rrs1;
response to amino acid stimulus	1	58	2.7027	9.98828	0.0963365	1	1	1	Arg1;
negative regulation of G1/S transition of mitotic cell cycle	1	27	2.7027	21.4521	0.0460286	1	1	1	Cdkn1a;
defense response	1	45	2.7027	12.8731	0.075562	1	1	1	Ifi47;
cellular response to interferon-beta	1	33	2.7027	17.5529	0.0559736	1	1	1	Ifi47;
protein heterooligomerization	1	99	2.7027	5.85214	0.158924	1	1	1	Gch1;
chemotaxis	1	63	2.7027	9.19568	0.104205	1	1	1	Flt1;
negative regulation of gene expression	1	211	2.7027	2.74594	0.309165	1	1	1	Cdkn1a;
regulation of tumor necrosis factor-mediated signaling pathway	1	7	2.7027	82.6562	0.0121367	1	1	1	Sphk1;
DNA damage response, signal transduction by p53 class mediator resulting in induction of apoptosis	1	33	2.7027	17.5529	0.0559736	1	1	1	Cdkn1a;
extrinsic apoptotic signaling pathway	1	40	2.7027	14.4819	0.0674487	1	1	1	Inhba;
circadian rhythm	2	120	5.40541	9.60839	0.0185451	1	1	1	Crem; Nampt;
antibacterial humoral response	1	27	2.7027	21.4521	0.0460286	1	1	1	Adm;
defense response to Gram-positive bacterium	2	86	5.40541	13.4066	0.00985112	1	1	1	Adm; Myd88;
lipid phosphorylation	1	10	2.7027	57.8841	0.0172941	1	1	1	Sphk1;
outflow tract morphogenesis	1	51	2.7027	11.3589	0.0852073	1	1	1	Tbx3;
ventricular septum morphogenesis	1	30	2.7027	19.3076	0.0510138	1	1	1	Tbx3;
GO:0097421	1	58	2.7027	9.98828	0.0963365	1	1	1	Flt1;
cellular response to ionizing radiation	1	34	2.7027	17.0368	0.0576213	1	1	1	Cdkn1a;
cellular response to growth factor stimulus	1	81	2.7027	7.15245	0.131984	1	1	1	Sphk1;
3'-UTR-mediated mRNA stabilization	1	14	2.7027	41.3576	0.02413	1	1	1	Myd88;
regulation of interleukin-6 production	1	6	2.7027	96.4093	0.0104117	1	1	1	Myd88;
regulation of tumor necrosis factor production	1	9	2.7027	64.3085	0.0155779	1	1	1	Myd88;
muscle cell differentiation	1	18	2.7027	32.1721	0.0309196	1	1	1	Ifrd1;
negative regulation of myoblast differentiation	1	26	2.7027	22.2768	0.0443612	1	1	1	Tbx3;
cell death	1	36	2.7027	16.0905	0.0609082	1	1	1	Emp1;
skeletal system development	1	102	2.7027	5.68003	0.163334	1	1	1	Tbx3;
positive regulation of stem cell proliferation	1	14	2.7027	41.3576	0.02413	1	1	1	Tbx3;
negative regulation of interferon-gamma production	1	29	2.7027	19.9731	0.0493549	1	1	1	Il1rl1;
positive regulation of chemokine production	1	20	2.7027	28.9565	0.0342971	1	1	1	Adora2b;
toll-like receptor 3 signaling pathway	1	9	2.7027	64.3085	0.0155779	1	1	1	Tnip2;
toll-like receptor 9 signaling pathway	1	6	2.7027	96.4093	0.0104117	1	1	1	Tnip2;
maternal process involved in female pregnancy	1	39	2.7027	14.8531	0.0658178	1	1	1	Arg1;
positive regulation of peptidyl-threonine phosphorylation	1	26	2.7027	22.2768	0.0443612	1	1	1	Sphk1;
JNK cascade	1	32	2.7027	18.1012	0.0543231	1	1	1	Myd88;
male genitalia development	1	22	2.7027	26.3253	0.0376632	1	1	1	Tbx3;
cellular response to transforming growth factor beta stimulus	1	79	2.7027	7.3335	0.128939	1	1	1	Arg1;
positive regulation of glial cell proliferation	1	16	2.7027	36.1911	0.0275306	1	1	1	Flt1;
vasculogenesis	1	68	2.7027	8.51963	0.112007	1	1	1	Adm;
endonucleolytic cleavage in ITS1 to separate SSU-rRNA from 5.8S rRNA and LSU-rRNA from tricistronic rRNA transcript (SSU-rRNA, 5.8S rRNA, LSU-rRNA)	1	7	2.7027	82.6562	0.0121367	1	1	1	Rrs1;
negative regulation of MAP kinase activity	1	43	2.7027	13.4717	0.072325	1	1	1	Ptpn1;
negative regulation of ERK1 and ERK2 cascade	1	63	2.7027	9.19568	0.104205	1	1	1	Ptpn1;
DNA damage response, signal transduction by p53 class mediator resulting in cell cycle arrest	1	10	2.7027	57.8841	0.0172941	1	1	1	Cdkn1a;
response to magnesium ion	1	21	2.7027	27.5783	0.0359816	1	1	1	Sphk1;
response to steroid hormone stimulus	1	59	2.7027	9.81901	0.0979155	1	1	1	Arg1;
response to axon injury	1	47	2.7027	12.3255	0.078788	1	1	1	Arg1;
mitotic cell cycle arrest	1	13	2.7027	44.5365	0.0224254	1	1	1	Cdkn1a;
embryonic heart tube development	1	22	2.7027	26.3253	0.0376632	1	1	1	Tbx3;
response to insulin stimulus	1	105	2.7027	5.51776	0.167722	1	1	1	Adm;
sprouting angiogenesis	1	27	2.7027	21.4521	0.0460286	1	1	1	Flt1;
lung development	1	130	2.7027	4.45673	0.203426	1	1	1	Arg1;
type I interferon biosynthetic process	1	5	2.7027	115.653	0.00868376	1	1	1	Myd88;
positive regulation of interleukin-1 beta secretion	1	21	2.7027	27.5783	0.0359816	1	1	1	Panx1;
antifungal humoral response	1	10	2.7027	57.8841	0.0172941	1	1	1	Adm;
neuroblast proliferation	1	20	2.7027	28.9565	0.0342971	1	1	1	Ifrd1;
positive regulation of JNK cascade	1	68	2.7027	8.51963	0.112007	1	1	1	Myd88;
cellular response to mechanical stimulus	1	104	2.7027	5.57081	0.166262	1	1	1	Myd88;
positive regulation of MAP kinase activity	1	55	2.7027	10.533	0.091583	1	1	1	Flt1;
receptor internalization	1	42	2.7027	13.7924	0.0707023	1	1	1	Adm;
endodermal cell differentiation	1	28	2.7027	20.6862	0.0476931	1	1	1	Inhba;
negative regulation of cyclin-dependent protein kinase activity	1	22	2.7027	26.3253	0.0376632	1	1	1	Cdkn1a;
transcription from RNA polymerase I promoter	1	14	2.7027	41.3576	0.02413	1	1	1	Twistnb;
regulation of circadian rhythm	1	48	2.7027	12.0687	0.080397	1	1	1	Crem;
forelimb morphogenesis	1	14	2.7027	41.3576	0.02413	1	1	1	Tbx3;
positive regulation of protein tyrosine kinase activity	1	30	2.7027	19.3076	0.0510138	1	1	1	Ptpn1;
positive regulation of catecholamine secretion	1	5	2.7027	115.653	0.00868376	1	1	1	Adora2b;
response to interferon-gamma	1	29	2.7027	19.9731	0.0493549	1	1	1	Gch1;
cellular response to gamma radiation	1	26	2.7027	22.2768	0.0443612	1	1	1	Cdkn1a;
replicative senescence	1	10	2.7027	57.8841	0.0172941	1	1	1	Cdkn1a;
odontogenesis	1	36	2.7027	16.0905	0.0609082	1	1	1	Inhba;
eyelid development in camera-type eye	1	15	2.7027	38.6023	0.0258317	1	1	1	Inhba;
immunoglobulin mediated immune response	1	14	2.7027	41.3576	0.02413	1	1	1	Myd88;
response to cAMP	1	77	2.7027	7.52396	0.125884	1	1	1	Crem;
negative regulation of endothelial cell apoptotic process	1	29	2.7027	19.9731	0.0493549	1	1	1	Tnip2;
growth	1	28	2.7027	20.6862	0.0476931	1	1	1	Inhba;
mesoderm formation	1	34	2.7027	17.0368	0.0576213	1	1	1	Inhba;
regulation of signal transduction	1	30	2.7027	19.3076	0.0510138	1	1	1	Ptpn1;
spongiotrophoblast layer development	1	8	2.7027	72.3371	0.0138588	1	1	1	Adm;
negative regulation of epithelial cell differentiation	1	11	2.7027	52.6267	0.0190075	1	1	1	Tbx3;
activation of JUN kinase activity	1	33	2.7027	17.5529	0.0559736	1	1	1	Ptpn1;
negative regulation of axon extension	1	20	2.7027	28.9565	0.0342971	1	1	1	Ifrd1;
regulation of mitotic cell cycle	1	38	2.7027	15.2439	0.064184	1	1	1	Cdkn1a;
protein homotrimerization	1	31	2.7027	18.6849	0.0526699	1	1	1	Arg1;
negative regulation of vascular permeability	1	13	2.7027	44.5365	0.0224254	1	1	1	Adm;
GO:0090557	1	14	2.7027	41.3576	0.02413	1	1	1	Myd88;
positive regulation of mitochondrial translation	1	9	2.7027	64.3085	0.0155779	1	1	1	Trmt10c;
ovarian follicle development	1	61	2.7027	9.49713	0.101066	1	1	1	Inhba;
response to peptidoglycan	1	8	2.7027	72.3371	0.0138588	1	1	1	Myd88;
positive regulation of interleukin-17 production	1	12	2.7027	48.2448	0.0207179	1	1	1	Myd88;
negative regulation of growth of symbiont in host	1	20	2.7027	28.9565	0.0342971	1	1	1	Myd88;
positive regulation of B cell activation	1	24	2.7027	24.1324	0.0410179	1	1	1	Tnip2;
positive regulation of nitric-oxide synthase biosynthetic process	1	19	2.7027	30.4797	0.0326098	1	1	1	Nampt;
response to glucocorticoid stimulus	2	130	5.40541	8.86934	0.0215437	1	1	1	Adm; Cdkn1a;
positive regulation of vasculogenesis	1	9	2.7027	64.3085	0.0155779	1	1	1	Adm;
cell aging	1	32	2.7027	18.1012	0.0543231	1	1	1	Tbx3;
positive regulation of interleukin-23 production	1	5	2.7027	115.653	0.00868376	1	1	1	Myd88;
response to ischemia	1	47	2.7027	12.3255	0.078788	1	1	1	Panx1;
GO:1901653	1	19	2.7027	30.4797	0.0326098	1	1	1	Il1rl1;
blood vessel morphogenesis	1	34	2.7027	17.0368	0.0576213	1	1	1	Flt1;
regulation of Wnt receptor signaling pathway	1	19	2.7027	30.4797	0.0326098	1	1	1	Plpp3;
positive regulation of erythrocyte differentiation	1	22	2.7027	26.3253	0.0376632	1	1	1	Inhba;
acyl-CoA metabolic process	1	28	2.7027	20.6862	0.0476931	1	1	1	Acot1;
interleukin-1-mediated signaling pathway	1	14	2.7027	41.3576	0.02413	1	1	1	Tnip2;
regulation of blood pressure	1	58	2.7027	9.98828	0.0963365	1	1	1	Gch1;
positive regulation of endothelial cell proliferation	1	69	2.7027	8.39617	0.113559	1	1	1	Arg1;
regulation of insulin receptor signaling pathway	1	12	2.7027	48.2448	0.0207179	1	1	1	Ptpn1;
response to arsenic-containing substance	1	21	2.7027	27.5783	0.0359816	1	1	1	Cdkn1a;
hormone secretion	1	5	2.7027	115.653	0.00868376	1	1	1	Adm;
DNA damage response, signal transduction by p53 class mediator resulting in transcription of p21 class mediator	1	17	2.7027	34.0635	0.0292265	1	1	1	Cdkn1a;
regulation of angiogenesis	1	28	2.7027	20.6862	0.0476931	1	1	1	Adora2b;
negative regulation of collateral sprouting	1	8	2.7027	72.3371	0.0138588	1	1	1	Ifrd1;
embryonic morphogenesis	1	17	2.7027	34.0635	0.0292265	1	1	1	Flt1;
female genitalia development	1	6	2.7027	96.4093	0.0104117	1	1	1	Tbx3;
response to methylmercury	1	15	2.7027	38.6023	0.0258317	1	1	1	Arg1;
negative regulation of collagen biosynthetic process	1	10	2.7027	57.8841	0.0172941	1	1	1	Adora2b;
negative regulation of phosphorylation	1	19	2.7027	30.4797	0.0326098	1	1	1	Cdkn1a;
mesodermal cell differentiation	1	12	2.7027	48.2448	0.0207179	1	1	1	Inhba;
toll-like receptor 2 signaling pathway	1	6	2.7027	96.4093	0.0104117	1	1	1	Tnip2;
positive regulation of type I interferon production	1	14	2.7027	41.3576	0.02413	1	1	1	Myd88;
protein hexamerization	1	8	2.7027	72.3371	0.0138588	1	1	1	Panx1;
response to progesterone stimulus	1	60	2.7027	9.65539	0.0994919	1	1	1	Sphk1;
response to yeast	1	16	2.7027	36.1911	0.0275306	1	1	1	Adm;
response to manganese ion	1	14	2.7027	41.3576	0.02413	1	1	1	Arg1;
positive regulation of vascular endothelial growth factor receptor signaling pathway	1	11	2.7027	52.6267	0.0190075	1	1	1	Flt1;
cardiac muscle cell fate commitment	1	5	2.7027	115.653	0.00868376	1	1	1	Tbx3;
positive regulation of guanylate cyclase activity	1	10	2.7027	57.8841	0.0172941	1	1	1	Adora2b;
response to corticosterone stimulus	1	37	2.7027	15.6558	0.0625475	1	1	1	Cdkn1a;
anterior/posterior axis specification, embryo	1	6	2.7027	96.4093	0.0104117	1	1	1	Tbx3;
regulation of intracellular protein transport	1	5	2.7027	115.653	0.00868376	1	1	1	Ptpn1;
positive regulation of interleukin-5 production	1	7	2.7027	82.6562	0.0121367	1	1	1	Il1rl1;
neuromuscular process controlling posture	1	14	2.7027	41.3576	0.02413	1	1	1	Gch1;
ribosomal large subunit export from nucleus	1	7	2.7027	82.6562	0.0121367	1	1	1	Rrs1;
calcium-mediated signaling	1	50	2.7027	11.5861	0.0836066	1	1	1	Sphk1;
positive regulation of NF-kappaB import into nucleus	1	18	2.7027	32.1721	0.0309196	1	1	1	Sphk1;
response to herbicide	1	16	2.7027	36.1911	0.0275306	1	1	1	Arg1;
response to vitamin E	1	23	2.7027	25.1812	0.039342	1	1	1	Arg1;
response to cadmium ion	1	41	2.7027	14.1287	0.0690769	1	1	1	Arg1;
cellular response to follicle-stimulating hormone stimulus	1	25	2.7027	23.1675	0.042691	1	1	1	Inhba;
tetrahydrofolate biosynthetic process	1	5	2.7027	115.653	0.00868376	1	1	1	Gch1;
vasodilation	1	26	2.7027	22.2768	0.0443612	1	1	1	Gch1;
vesicle docking	1	17	2.7027	34.0635	0.0292265	1	1	1	Stx7;
response to hyperoxia	1	43	2.7027	13.4717	0.072325	1	1	1	Cdkn1a;
glial cell proliferation	1	8	2.7027	72.3371	0.0138588	1	1	1	Ifrd1;
relaxation of vascular smooth muscle	1	8	2.7027	72.3371	0.0138588	1	1	1	Adora2b;
positive regulation of programmed cell death	1	8	2.7027	72.3371	0.0138588	1	1	1	Cdkn1a;
activin receptor signaling pathway	1	16	2.7027	36.1911	0.0275306	1	1	1	Inhba;
G-protein coupled receptor internalization	1	13	2.7027	44.5365	0.0224254	1	1	1	Adm;
mammary gland involution	1	10	2.7027	57.8841	0.0172941	1	1	1	Arg1;
collagen biosynthetic process	1	6	2.7027	96.4093	0.0104117	1	1	1	Arg1;
positive regulation of nitric-oxide synthase activity	1	18	2.7027	32.1721	0.0309196	1	1	1	Gch1;
positive regulation of lymphocyte proliferation	1	9	2.7027	64.3085	0.0155779	1	1	1	Myd88;
negative regulation of vascular endothelial growth factor receptor signaling pathway	1	6	2.7027	96.4093	0.0104117	1	1	1	Ptpn1;
GO:1903076	1	8	2.7027	72.3371	0.0138588	1	1	1	Stx7;
neuron projection regeneration	1	9	2.7027	64.3085	0.0155779	1	1	1	Adm;
positive regulation of smooth muscle contraction	1	22	2.7027	26.3253	0.0376632	1	1	1	Sphk1;
synaptic vesicle exocytosis	1	22	2.7027	26.3253	0.0376632	1	1	1	Stx7;
regulation of DNA biosynthetic process	1	5	2.7027	115.653	0.00868376	1	1	1	Cdkn1a;
tetrahydrobiopterin biosynthetic process	1	8	2.7027	72.3371	0.0138588	1	1	1	Gch1;
regulation of the force of heart contraction	1	23	2.7027	25.1812	0.039342	1	1	1	Adm;
response to selenium ion	1	18	2.7027	32.1721	0.0309196	1	1	1	Arg1;
homotypic cell-cell adhesion	1	8	2.7027	72.3371	0.0138588	1	1	1	Plpp3;
Bergmann glial cell differentiation	1	10	2.7027	57.8841	0.0172941	1	1	1	Plpp3;
urea cycle	1	9	2.7027	64.3085	0.0155779	1	1	1	Arg1;
vascular endothelial growth factor signaling pathway	1	7	2.7027	82.6562	0.0121367	1	1	1	Flt1;
positive regulation of neurotransmitter secretion	1	8	2.7027	72.3371	0.0138588	1	1	1	Sphk1;
positive regulation of chemokine biosynthetic process	1	8	2.7027	72.3371	0.0138588	1	1	1	Myd88;
positive regulation of phospholipase C activity	1	8	2.7027	72.3371	0.0138588	1	1	1	Flt1;
vascular smooth muscle cell development	1	6	2.7027	96.4093	0.0104117	1	1	1	Adm;
hemoglobin biosynthetic process	1	6	2.7027	96.4093	0.0104117	1	1	1	Inhba;
positive regulation of cellular protein metabolic process	1	14	2.7027	41.3576	0.02413	1	1	1	Inhba;
positive regulation of T cell mediated cytotoxicity	1	18	2.7027	32.1721	0.0309196	1	1	1	Stx7;
negative regulation of vasoconstriction	1	10	2.7027	57.8841	0.0172941	1	1	1	Adm;
adenosine receptor signaling pathway	1	9	2.7027	64.3085	0.0155779	1	1	1	Adora2b;
positive regulation of norepinephrine secretion	1	6	2.7027	96.4093	0.0104117	1	1	1	Adora2b;
positive regulation of mast cell degranulation	1	15	2.7027	38.6023	0.0258317	1	1	1	Adora2b;
regulation of smooth muscle contraction	1	9	2.7027	64.3085	0.0155779	1	1	1	Flt1;
dopamine biosynthetic process	1	12	2.7027	48.2448	0.0207179	1	1	1	Gch1;
cellular response to glucagon stimulus	1	11	2.7027	52.6267	0.0190075	1	1	1	Arg1;
regulation of removal of superoxide radicals	1	5	2.7027	115.653	0.00868376	1	1	1	Gch1;

## Sheet: Table S25 Profile 8
Table S25 Enriched biological process for profile 8
Analysis: Biological process
Dataset name: Profile 8
Number of genes in the dataset: 38
Number of genes in the dataset (which are available in Biological process database) :36
Number of genes in background: 21232
Is analysis quantitative: No
						Corrected p-values
Biological process	No. of genes in the dataset	No.of genes in the background dataset	Percentage of genes	Fold enrichment	P-value (Hypergeometric test)	Bonferroni method	BH method	Q-value (Storey-Tibshirani method)
G-protein coupled receptor signaling pathway	2	1812	5.26316	0.619625	0.846993	1	1	1	Adgre1; P2ry14;
transcription, DNA-dependent	2	752	5.26316	1.49302	0.39162	1	1	1	Tcea3; Hes6;
Notch signaling pathway	1	103	2.63158	5.47691	0.168858	1	1	1	Fat4;
glucose metabolic process	2	64	5.26316	17.5405	0.00586351	1	1	1	Pdk4; Igfbp5;
oxidation-reduction process	3	656	7.89474	2.563	0.111972	1	1	1	Heph; Cryl1; Dhrs3;
regulation of transcription, DNA-dependent	1	996	2.63158	0.566436	0.839167	1	1	1	Hes6;
cell adhesion	1	300	2.63158	1.88052	0.417968	1	1	1	Cercam;
homophilic cell adhesion	2	145	5.26316	7.74268	0.0277345	1	1	1	Ret; Fat4;
axonogenesis	1	115	2.63158	4.90545	0.186624	1	1	1	Fmod;
negative regulation of smooth muscle cell proliferation	1	40	2.63158	14.1009	0.0692087	1	1	1	Igfbp5;
Roundabout signaling pathway	1	13	2.63158	43.3648	0.023025	1	1	1	Fmod;
axon extension involved in axon guidance	1	13	2.63158	43.3648	0.023025	1	1	1	Fmod;
regulation of axonogenesis	2	31	5.26316	36.2066	0.00140363	1	1	1	Fmod; Ret;
potassium ion transmembrane transport	1	121	2.63158	4.66223	0.195367	1	1	1	Kcnb1;
erythrocyte differentiation	1	45	2.63158	12.5345	0.0775247	1	1	1	Heph;
negative regulation of transcription from RNA polymerase II promoter	1	724	2.63158	0.779238	0.732747	1	1	1	Hes6;
transcription from RNA polymerase II promoter	1	408	2.63158	1.38275	0.521919	1	1	1	Etv1;
positive regulation of transcription, DNA-dependent	2	561	5.26316	2.00133	0.265722	1	1	1	Ret; Etv1;
positive regulation of transcription from RNA polymerase II promoter	2	1008	5.26316	1.11384	0.54439	1	1	1	Cytl1; Etv1;
digestive tract development	1	54	2.63158	10.4458	0.0923117	1	1	1	Fat4;
fat cell differentiation	1	79	2.63158	7.14056	0.132186	1	1	1	Gdf10;
GO:1901642	1	7	2.63158	80.4816	0.0124629	1	1	1	Slc29a1;
multicellular organismal development	1	242	2.63158	2.33121	0.353375	1	1	1	Igsf10;
biological_process	3	1858	7.89474	0.904923	0.657945	1	1	1	Tcea3; Aspm; Prom1;
cellular response to starvation	1	61	2.63158	9.24727	0.103653	1	1	1	Pdk4;
iron ion transport	1	29	2.63158	19.4476	0.0506556	1	1	1	Heph;
transmembrane receptor protein tyrosine kinase signaling pathway	1	79	2.63158	7.14056	0.132186	1	1	1	Ret;
regulation of transcription from RNA polymerase II promoter	3	430	7.89474	3.91004	0.0412662	1	1	1	Tcea3; Hes6; Etv1;
positive regulation of protein kinase B signaling cascade	1	85	2.63158	6.63658	0.141499	1	1	1	Igfbp5;
microtubule bundle formation	1	26	2.63158	21.6907	0.0455335	1	1	1	Tppp3;
immune response	1	254	2.63158	2.22108	0.367288	1	1	1	P2ry14;
phosphorylation	1	137	2.63158	4.11777	0.218239	1	1	1	Cdkn2c;
cellular response to retinoic acid	1	73	2.63158	7.72738	0.122775	1	1	1	Ret;
translational elongation	1	24	2.63158	23.4975	0.0421038	1	1	1	Tcea3;
G-protein coupled purinergic nucleotide receptor signaling pathway	1	11	2.63158	51.2421	0.0195166	1	1	1	P2ry14;
cellular response to organic cyclic compound	1	120	2.63158	4.70107	0.193916	1	1	1	Igfbp5;
spermatogenesis	1	358	2.63158	1.57587	0.476262	1	1	1	Aspm;
cerebral cortex development	2	82	5.26316	13.6906	0.00946588	1	1	1	Aspm; Fat4;
neurogenesis	1	68	2.63158	8.29549	0.114856	1	1	1	Fat4;
protein polyubiquitination	2	101	5.26316	11.1154	0.0140909	1	1	1	Asb2; Rnf144a;
positive regulation of proteasomal ubiquitin-dependent protein catabolic process	1	63	2.63158	8.95375	0.106868	1	1	1	Rnf144a;
male gonad development	1	144	2.63158	3.91762	0.228045	1	1	1	Aspm;
positive regulation of cell proliferation	2	492	5.26316	2.282	0.219831	1	1	1	Tgfa; Cd248;
angiogenesis	1	183	2.63158	3.08276	0.280524	1	1	1	Tgfa;
protein phosphorylation	1	496	2.63158	1.13743	0.593041	1	1	1	Pdk4;
positive regulation of gene expression	1	369	2.63158	1.52889	0.486657	1	1	1	Ret;
cell differentiation	3	356	7.89474	4.72278	0.0255779	1	1	1	Hes6; Igsf10; Etv1;
extracellular matrix organization	1	95	2.63158	5.93807	0.156805	1	1	1	Kazald1;
G1/S transition of mitotic cell cycle	1	57	2.63158	9.89609	0.0971892	1	1	1	Cdkn2c;
type B pancreatic cell proliferation	1	11	2.63158	51.2421	0.0195166	1	1	1	Igfbp5;
actin cytoskeleton organization	1	124	2.63158	4.54944	0.199705	1	1	1	Coro2b;
fatty acid metabolic process	1	61	2.63158	9.24727	0.103653	1	1	1	Cryl1;
regulation of cell adhesion	1	38	2.63158	14.8428	0.0658618	1	1	1	Ret;
negative regulation of cell proliferation	1	364	2.63158	1.54989	0.481957	1	1	1	Cdkn2c;
negative regulation of cell growth	1	119	2.63158	4.74058	0.192463	1	1	1	Cdkn2c;
cell surface receptor signaling pathway	1	188	2.63158	3.00078	0.286996	1	1	1	Adgre1;
negative regulation of apoptotic process	1	511	2.63158	1.10404	0.604089	1	1	1	Tgfa;
nervous system development	2	226	5.26316	4.96777	0.0617446	1	1	1	Hes6; Ret;
regulation of pH	1	22	2.63158	25.6327	0.0386621	1	1	1	Pdk4;
retina development in camera-type eye	1	93	2.63158	6.06576	0.153765	1	1	1	Ret;
response to drug	2	516	5.26316	2.17586	0.23573	1	1	1	Tgfa; Ret;
transmembrane transport	1	214	2.63158	2.63621	0.319745	1	1	1	Slc22a3;
positive regulation of epithelial cell proliferation	1	77	2.63158	7.32601	0.12906	1	1	1	Tgfa;
axon guidance	1	140	2.63158	4.02954	0.222456	1	1	1	Etv1;
retina layer formation	1	22	2.63158	25.6327	0.0386621	1	1	1	Prom1;
positive regulation of neuron projection development	1	138	2.63158	4.08794	0.219647	1	1	1	Ret;
positive regulation of osteoblast differentiation	1	65	2.63158	8.6783	0.110071	1	1	1	Gdf10;
GO:0098779	2	128	5.26316	8.77093	0.0220055	1	1	1	Asb2; Slc22a3;
cell migration	1	193	2.63158	2.92304	0.293411	1	1	1	Cd248;
negative regulation of osteoclast differentiation	1	21	2.63158	26.8527	0.0369368	1	1	1	Lrrc17;
cartilage development	1	68	2.63158	8.29549	0.114856	1	1	1	Col9a1;
neuron migration	1	120	2.63158	4.70107	0.193916	1	1	1	Aspm;
wound healing	2	123	5.26316	9.12744	0.020427	1	1	1	Fmod; Tgfa;
cellular response to cAMP	1	74	2.63158	7.62297	0.12435	1	1	1	Igfbp5;
muscle organ development	1	46	2.63158	12.262	0.0791792	1	1	1	Etv1;
positive regulation of cell migration	1	204	2.63158	2.76543	0.307326	1	1	1	Ret;
glucose homeostasis	3	121	7.89474	13.8944	0.00131675	1	1	1	Pdk4; Igfbp5; Kcnb1;
cellular response to glucose stimulus	2	86	5.26316	13.0539	0.0103713	1	1	1	Slc29a1; Kcnb1;
positive regulation of endothelial cell apoptotic process	1	17	2.63158	33.1673	0.0300052	1	1	1	Cd248;
positive regulation of cell size	1	17	2.63158	33.1673	0.0300052	1	1	1	Ret;
intracellular signal transduction	2	394	5.26316	2.84959	0.156522	1	1	1	Asb2; Igfbp5;
heterophilic cell-cell adhesion	1	46	2.63158	12.262	0.0791792	1	1	1	Fat4;
cellular iron ion homeostasis	1	38	2.63158	14.8428	0.0658618	1	1	1	Heph;
aging	1	313	2.63158	1.80242	0.431559	1	1	1	Igfbp5;
tissue regeneration	1	34	2.63158	16.5885	0.059133	1	1	1	Igsf10;
potassium ion transport	1	66	2.63158	8.54683	0.111669	1	1	1	Kcnb1;
protein homooligomerization	1	191	2.63158	2.95365	0.290851	1	1	1	Kcnb1;
response to organic cyclic compound	1	266	2.63158	2.12088	0.380908	1	1	1	Acsl3;
ossification	1	89	2.63158	6.33834	0.147654	1	1	1	Igsf10;
negative regulation of osteoblast differentiation	2	42	5.26316	26.7262	0.00256696	1	1	1	Gdf10; Igfbp5;
positive regulation of defense response to virus by host	2	109	5.26316	10.2997	0.0162773	1	1	1	Pdk4; Asb2;
response to growth hormone stimulus	1	22	2.63158	25.6327	0.0386621	1	1	1	Igfbp5;
regulation of glucose metabolic process	2	24	5.26316	46.7624	0.000839727	1	1	1	Pdk4; Igfbp5;
negative regulation of translation	1	63	2.63158	8.95375	0.106868	1	1	1	Igfbp5;
fatty acid biosynthetic process	1	43	2.63158	13.1173	0.074207	1	1	1	Acsl3;
glycolipid biosynthetic process	1	12	2.63158	46.9755	0.0212723	1	1	1	Gal3st4;
neuronal stem cell maintenance	1	23	2.63158	24.5187	0.0403844	1	1	1	Aspm;
hair follicle morphogenesis	1	31	2.63158	18.1934	0.0540554	1	1	1	Igfbp5;
kidney development	1	146	2.63158	3.86395	0.230824	1	1	1	Fat4;
brain development	2	296	5.26316	3.793	0.098184	1	1	1	Aspm; Acsl3;
spindle organization	1	16	2.63158	35.239	0.0282647	1	1	1	Aspm;
plasma membrane organization	1	16	2.63158	35.239	0.0282647	1	1	1	Fat4;
adaptive immune response	1	69	2.63158	8.17528	0.116445	1	1	1	Adgre1;
developmental growth	1	35	2.63158	16.1147	0.0608196	1	1	1	Aspm;
negative regulation of protein phosphorylation	1	76	2.63158	7.42239	0.127493	1	1	1	Ctdspl;
response to pain	1	22	2.63158	25.6327	0.0386621	1	1	1	Ret;
epidermal growth factor receptor signaling pathway	1	42	2.63158	13.4296	0.0725438	1	1	1	Tgfa;
photoreceptor cell maintenance	1	40	2.63158	14.1009	0.0692087	1	1	1	Prom1;
inner ear receptor stereocilium organization	1	25	2.63158	22.558	0.0438201	1	1	1	Fat4;
neuron differentiation	1	160	2.63158	3.52588	0.250011	1	1	1	Ret;
cellular response to hypoxia	1	133	2.63158	4.24161	0.212581	1	1	1	Slc29a1;
branching involved in ureteric bud morphogenesis	1	48	2.63158	11.7512	0.0824796	1	1	1	Fat4;
lung alveolus development	1	51	2.63158	11.0601	0.0874085	1	1	1	Igfbp5;
positive regulation of sequence-specific DNA binding transcription factor activity	1	104	2.63158	5.42425	0.170353	1	1	1	Cytl1;
protein dephosphorylation	1	111	2.63158	5.08221	0.180743	1	1	1	Ctdspl;
positive regulation of protein targeting to membrane	1	28	2.63158	20.1419	0.0489512	1	1	1	Kcnb1;
very long-chain fatty acid biosynthetic process	1	14	2.63158	40.2695	0.0247746	1	1	1	Elovl6;
GO:0098792	2	90	5.26316	12.4738	0.0113136	1	1	1	Pdk4; Asb2;
peptidyl-tyrosine phosphorylation	1	113	2.63158	4.99227	0.183689	1	1	1	Ret;
MAPK cascade	1	97	2.63158	5.81565	0.159834	1	1	1	Ret;
response to nutrient	1	132	2.63158	4.27374	0.21116	1	1	1	Acsl3;
activation of cysteine-type endopeptidase activity involved in apoptotic process	1	71	2.63158	7.94502	0.119615	1	1	1	Ret;
regulation of growth	1	35	2.63158	16.1147	0.0608196	1	1	1	Igfbp5;
regulation of apoptotic process	1	164	2.63158	3.43989	0.255406	1	1	1	Gdf10;
positive regulation of peptidyl-tyrosine phosphorylation	1	101	2.63158	5.58535	0.165861	1	1	1	Tgfa;
regulation of ion transmembrane transport	1	100	2.63158	5.6412	0.164358	1	1	1	Kcnb1;
positive regulation of pathway-restricted SMAD protein phosphorylation	1	47	2.63158	12.0012	0.0808308	1	1	1	Gdf10;
BMP signaling pathway	1	73	2.63158	7.72738	0.122775	1	1	1	Gdf10;
regulation of MAPK cascade	1	58	2.63158	9.7255	0.0988093	1	1	1	Gdf10;
cell development	1	56	2.63158	10.0728	0.0955662	1	1	1	Gdf10;
SMAD protein signal transduction	1	63	2.63158	8.95375	0.106868	1	1	1	Gdf10;
negative regulation of cell migration	1	103	2.63158	5.47691	0.168858	1	1	1	Igfbp5;
protein ubiquitination involved in ubiquitin-dependent protein catabolic process	2	121	5.26316	9.27829	0.0198097	1	1	1	Asb2; Rnf144a;
heart morphogenesis	1	56	2.63158	10.0728	0.0955662	1	1	1	Fat4;
activation of MAPK activity	1	78	2.63158	7.2321	0.130624	1	1	1	Tgfa;
regulation of cyclin-dependent protein kinase activity	1	17	2.63158	33.1673	0.0300052	1	1	1	Cdkn2c;
palate development	1	81	2.63158	6.96428	0.135301	1	1	1	Dhrs3;
retina morphogenesis in camera-type eye	1	15	2.63158	37.5867	0.0265212	1	1	1	Prom1;
bone morphogenesis	1	33	2.63158	17.0911	0.0574434	1	1	1	Dhrs3;
positive regulation of canonical Wnt receptor signaling pathway	1	64	2.63158	8.81387	0.108471	1	1	1	Aspm;
GO:1901998	1	40	2.63158	14.1009	0.0692087	1	1	1	Slc22a3;
regulation of transcription elongation, DNA-dependent	1	11	2.63158	51.2421	0.0195166	1	1	1	Tcea3;
positive regulation of extrinsic apoptotic signaling pathway in absence of ligand	1	16	2.63158	35.239	0.0282647	1	1	1	Ret;
regulation of cell growth	2	62	5.26316	18.1062	0.00551232	1	1	1	Igfbp5; Kazald1;
cerebellum development	1	70	2.63158	8.05851	0.118032	1	1	1	Gdf10;
negative regulation of neuron differentiation	1	73	2.63158	7.72738	0.122775	1	1	1	Aspm;
response to starvation	1	53	2.63158	10.6428	0.0906801	1	1	1	Pdk4;
lymph node development	1	18	2.63158	31.3257	0.0317426	1	1	1	Cd248;
negative regulation of G1/S transition of mitotic cell cycle	1	27	2.63158	20.8877	0.0472438	1	1	1	Ctdspl;
insulin receptor signaling pathway	1	55	2.63158	10.2559	0.0939403	1	1	1	Pdk4;
protein oligomerization	1	68	2.63158	8.29549	0.114856	1	1	1	Kcnb1;
chondrocyte differentiation	2	46	5.26316	24.4027	0.00307185	1	1	1	Col9a1; Cytl1;
cell cycle arrest	1	73	2.63158	7.72738	0.122775	1	1	1	Cdkn2c;
outflow tract morphogenesis	1	51	2.63158	11.0601	0.0874085	1	1	1	Dhrs3;
skeletal muscle cell differentiation	1	54	2.63158	10.4458	0.0923117	1	1	1	Asb2;
microtubule polymerization	1	9	2.63158	62.6166	0.0159959	1	1	1	Tppp3;
oogenesis	1	22	2.63158	25.6327	0.0386621	1	1	1	Aspm;
ureteric bud development	1	48	2.63158	11.7512	0.0824796	1	1	1	Ret;
innervation	1	21	2.63158	26.8527	0.0369368	1	1	1	Ret;
hippo signaling cascade	1	21	2.63158	26.8527	0.0369368	1	1	1	Fat4;
negative regulation of insulin-like growth factor receptor signaling pathway	1	9	2.63158	62.6166	0.0159959	1	1	1	Igfbp5;
osteoblast differentiation	3	116	7.89474	14.4932	0.00116607	1	1	1	Gdf10; Igfbp5; Lrrc17;
neural crest cell migration	1	49	2.63158	11.5114	0.0841254	1	1	1	Ret;
lactation	1	59	2.63158	9.56068	0.100427	1	1	1	Slc29a1;
tissue homeostasis	1	21	2.63158	26.8527	0.0369368	1	1	1	Col9a1;
cardiac septum morphogenesis	1	13	2.63158	43.3648	0.023025	1	1	1	Dhrs3;
positive regulation of cell division	1	37	2.63158	15.2439	0.064184	1	1	1	Tgfa;
regulation of fatty acid biosynthetic process	1	7	2.63158	80.4816	0.0124629	1	1	1	Pdk4;
cellular response to fatty acid	1	32	2.63158	17.625	0.0557509	1	1	1	Pdk4;
hepatocyte proliferation	1	6	2.63158	93.8729	0.0106918	1	1	1	Tgfa;
negative regulation of insulin secretion	1	40	2.63158	14.1009	0.0692087	1	1	1	Kcnb1;
ureter maturation	1	4	2.63158	140.692	0.00714031	1	1	1	Ret;
positive regulation of metanephric glomerulus development	1	3	2.63158	187.434	0.0053599	1	1	1	Ret;
regulation of metanephric nephron tubule epithelial cell differentiation	1	6	2.63158	93.8729	0.0106918	1	1	1	Fat4;
reactive oxygen species metabolic process	1	38	2.63158	14.8428	0.0658618	1	1	1	Pdk4;
retinoid metabolic process	1	12	2.63158	46.9755	0.0212723	1	1	1	Dhrs3;
regulation of ossification	2	21	5.26316	53.4396	0.00064109	1	1	1	Gdf10; Dhrs3;
retinol metabolic process	1	32	2.63158	17.625	0.0557509	1	1	1	Dhrs3;
negative regulation of retinoic acid receptor signaling pathway	1	9	2.63158	62.6166	0.0159959	1	1	1	Dhrs3;
fatty acid elongation, saturated fatty acid	1	7	2.63158	80.4816	0.0124629	1	1	1	Elovl6;
negative regulation of cyclin-dependent protein kinase activity	1	22	2.63158	25.6327	0.0386621	1	1	1	Cdkn2c;
collagen fibril organization	1	39	2.63158	14.4623	0.0675367	1	1	1	Fmod;
neuron maturation	1	12	2.63158	46.9755	0.0212723	1	1	1	Ret;
oligodendrocyte differentiation	1	42	2.63158	13.4296	0.0725438	1	1	1	Cdkn2c;
positive regulation of mitosis	1	31	2.63158	18.1934	0.0540554	1	1	1	Tgfa;
positive regulation of catecholamine secretion	1	5	2.63158	112.61	0.00891762	1	1	1	Kcnb1;
osteoblast proliferation	1	5	2.63158	112.61	0.00891762	1	1	1	Lrrc17;
odontogenesis	1	36	2.63158	15.6672	0.0625033	1	1	1	Fmod;
camera-type eye photoreceptor cell differentiation	1	6	2.63158	93.8729	0.0106918	1	1	1	Prom1;
GO:0098900	1	2	2.63158	280.685	0.00357638	1	1	1	Kcnb1;
inner ear development	1	67	2.63158	8.41928	0.113264	1	1	1	Cytl1;
protein targeting to plasma membrane	1	25	2.63158	22.558	0.0438201	1	1	1	Kcnb1;
fatty acid elongation	1	6	2.63158	93.8729	0.0106918	1	1	1	Elovl6;
myoblast differentiation	1	21	2.63158	26.8527	0.0369368	1	1	1	Asb2;
membrane protein proteolysis	1	10	2.63158	56.3612	0.0177578	1	1	1	Ret;
positive regulation of secretion	1	3	2.63158	187.434	0.0053599	1	1	1	Acsl3;
regulation of excitatory postsynaptic membrane potential	1	36	2.63158	15.6672	0.0625033	1	1	1	Slc29a1;
peripheral nervous system neuron development	1	8	2.63158	70.434	0.014231	1	1	1	Etv1;
regulation of action potential	1	19	2.63158	29.6779	0.033477	1	1	1	Kcnb1;
acetyl-CoA biosynthetic process from pyruvate	1	10	2.63158	56.3612	0.0177578	1	1	1	Pdk4;
striated muscle cell differentiation	1	14	2.63158	40.2695	0.0247746	1	1	1	Igfbp5;
mammary gland alveolus development	1	19	2.63158	29.6779	0.033477	1	1	1	Tgfa;
positive regulation of neuroblast proliferation	1	25	2.63158	22.558	0.0438201	1	1	1	Aspm;
negative regulation of anoikis	1	15	2.63158	37.5867	0.0265212	1	1	1	Pdk4;
positive regulation of epidermal growth factor-activated receptor activity	1	9	2.63158	62.6166	0.0159959	1	1	1	Tgfa;
forebrain neuroblast division	1	2	2.63158	280.685	0.00357638	1	1	1	Aspm;
negative regulation of asymmetric cell division	1	1	2.63158	558.59	0.00178975	1	1	1	Aspm;
regulation of meiotic cell cycle	1	2	2.63158	280.685	0.00357638	1	1	1	Aspm;
spindle localization	1	5	2.63158	112.61	0.00891762	1	1	1	Aspm;
maintenance of centrosome location	1	4	2.63158	140.692	0.00714031	1	1	1	Aspm;
spindle assembly involved in meiosis	1	4	2.63158	140.692	0.00714031	1	1	1	Aspm;
fatty acid elongation, monounsaturated fatty acid	1	4	2.63158	140.692	0.00714031	1	1	1	Elovl6;
regulation of bone resorption	1	7	2.63158	80.4816	0.0124629	1	1	1	Pdk4;
long-chain fatty acid metabolic process	1	20	2.63158	28.1947	0.0352084	1	1	1	Acsl3;
long-chain fatty acid import	1	6	2.63158	93.8729	0.0106918	1	1	1	Acsl3;
negative regulation of smooth muscle cell migration	1	16	2.63158	35.239	0.0282647	1	1	1	Igfbp5;
very-low-density lipoprotein particle assembly	1	8	2.63158	70.434	0.014231	1	1	1	Acsl3;
negative regulation of phosphorylation	1	19	2.63158	29.6779	0.033477	1	1	1	Cdkn2c;
vesicle docking involved in exocytosis	1	24	2.63158	23.4975	0.0421038	1	1	1	Kcnb1;
female pregnancy	1	112	2.63158	5.03684	0.182217	1	1	1	Igfbp5;
negative regulation of growth	1	13	2.63158	43.3648	0.023025	1	1	1	Igfbp5;
enteric nervous system development	1	12	2.63158	46.9755	0.0212723	1	1	1	Ret;
copper ion transport	1	10	2.63158	56.3612	0.0177578	1	1	1	Heph;
fibroblast growth factor receptor signaling pathway	1	43	2.63158	13.1173	0.074207	1	1	1	Fat4;
ovulation cycle	1	16	2.63158	35.239	0.0282647	1	1	1	Gdf10;
bone marrow development	1	7	2.63158	80.4816	0.0124629	1	1	1	Lrrc17;
anatomical structure regression	1	6	2.63158	93.8729	0.0106918	1	1	1	Cd248;
growth plate cartilage development	1	10	2.63158	56.3612	0.0177578	1	1	1	Col9a1;
positive regulation of insulin-like growth factor receptor signaling pathway	1	12	2.63158	46.9755	0.0212723	1	1	1	Igfbp5;
ossification involved in bone maturation	1	7	2.63158	80.4816	0.0124629	1	1	1	Fat4;
nephron development	1	8	2.63158	70.434	0.014231	1	1	1	Fat4;
condensed mesenchymal cell proliferation	1	4	2.63158	140.692	0.00714031	1	1	1	Fat4;
monoamine transport	1	9	2.63158	62.6166	0.0159959	1	1	1	Slc22a3;
mammary gland involution	1	10	2.63158	56.3612	0.0177578	1	1	1	Igfbp5;
organic cation transport	1	11	2.63158	51.2421	0.0195166	1	1	1	Slc22a3;
cellular response to nutrient levels	1	12	2.63158	46.9755	0.0212723	1	1	1	Kcnb1;
chondroitin sulfate proteoglycan biosynthetic process	1	8	2.63158	70.434	0.014231	1	1	1	Cytl1;
positive regulation of cell adhesion mediated by integrin	1	13	2.63158	43.3648	0.023025	1	1	1	Ret;
mechanosensory behavior	1	3	2.63158	187.434	0.0053599	1	1	1	Etv1;
regulation of motor neuron apoptotic process	1	2	2.63158	280.685	0.00357638	1	1	1	Kcnb1;
response to transforming growth factor beta stimulus	1	13	2.63158	43.3648	0.023025	1	1	1	Gdf10;
GO:1990079	1	1	2.63158	558.59	0.00178975	1	1	1	Cytl1;
positive regulation of calcium ion-dependent exocytosis	1	17	2.63158	33.1673	0.0300052	1	1	1	Kcnb1;
long-chain fatty acid biosynthetic process	1	7	2.63158	80.4816	0.0124629	1	1	1	Elovl6;
positive regulation of Golgi to plasma membrane protein transport	1	3	2.63158	187.434	0.0053599	1	1	1	Acsl3;
sleep	1	12	2.63158	46.9755	0.0212723	1	1	1	Slc29a1;
Peyer's patch morphogenesis	1	3	2.63158	187.434	0.0053599	1	1	1	Ret;
regulation of acetyl-CoA biosynthetic process from pyruvate	1	4	2.63158	140.692	0.00714031	1	1	1	Pdk4;
regulation of appetite	1	7	2.63158	80.4816	0.0124629	1	1	1	Slc22a3;
positive regulation of long term synaptic depression	1	5	2.63158	112.61	0.00891762	1	1	1	Kcnb1;
positive regulation of neuron maturation	1	6	2.63158	93.8729	0.0106918	1	1	1	Ret;
positive regulation of norepinephrine secretion	1	6	2.63158	93.8729	0.0106918	1	1	1	Kcnb1;
glomerular visceral epithelial cell differentiation	1	7	2.63158	80.4816	0.0124629	1	1	1	Prom1;
glomerular parietal epithelial cell differentiation	1	2	2.63158	280.685	0.00357638	1	1	1	Prom1;
positive regulation of nephron tubule epithelial cell differentiation	1	3	2.63158	187.434	0.0053599	1	1	1	Prom1;
neuron cell-cell adhesion	1	8	2.63158	70.434	0.014231	1	1	1	Ret;
regulation of fatty acid oxidation	1	4	2.63158	140.692	0.00714031	1	1	1	Pdk4;
dopamine transport	1	7	2.63158	80.4816	0.0124629	1	1	1	Slc22a3;
glutamate receptor signaling pathway	1	7	2.63158	80.4816	0.0124629	1	1	1	Kcnb1;
regulation of insulin-like growth factor receptor signaling pathway	1	8	2.63158	70.434	0.014231	1	1	1	Igfbp5;
GO:1901862	1	2	2.63158	280.685	0.00357638	1	1	1	Igfbp5;
GO:1904205	1	1	2.63158	558.59	0.00178975	1	1	1	Igfbp5;
quaternary ammonium group transport	1	6	2.63158	93.8729	0.0106918	1	1	1	Slc22a3;
embryonic epithelial tube formation	1	3	2.63158	187.434	0.0053599	1	1	1	Ret;
GO:1903263	1	2	2.63158	280.685	0.00357638	1	1	1	Ret;
GO:1903261	1	2	2.63158	280.685	0.00357638	1	1	1	Ret;
histamine transport	1	2	2.63158	280.685	0.00357638	1	1	1	Slc22a3;
histamine uptake	1	1	2.63158	558.59	0.00178975	1	1	1	Slc22a3;
negative regulation of cellular process	1	1	2.63158	558.59	0.00178975	1	1	1	Tgfa;
nucleoside transport	1	3	2.63158	187.434	0.0053599	1	1	1	Slc29a1;
uridine transport	1	2	2.63158	280.685	0.00357638	1	1	1	Slc29a1;
regulation of cellular ketone metabolic process	1	2	2.63158	280.685	0.00357638	1	1	1	Pdk4;
positive regulation of phosphatidylcholine biosynthetic process	1	1	2.63158	558.59	0.00178975	1	1	1	Acsl3;
