# Supplementary material for: Analysis of temporal expression profiles after sciatic nerve injury by bioinformatic method
Source: Sci Rep. 2017 Aug 29;7:9818. doi: 10.1038/s41598-017-10127-1 (PMC5575162; doi:10.1038/s41598-017-10127-1)
Supplement: Supplementary file 15 — Table S26 [file 41598_2017_10127_MOESM15_ESM.xls]

## Sheet: Sheet1
Table S26 Enriched Drugs for CEMs
Category	ID	Title (or Source)	Red_logP	Yellow_logP	Blue_logP	Turquoise_logP	Red_GeneSet	Yellow_GeneSet	Blue_GeneSet	Turquoise_GeneSet
Drug			pValues
Drug	C012655	nimesulide		5.9734	10	10		ACO2 CACYBP DESI1 GAA GGCT GM2A HERPUD1HHEX HPRT1 IVD JUP MASP1 MDM2 MFGE8 MGLLMLEC PA2G4 PTDSS2 RAB34 SP1 SRD5A1 SWI5 TECRTPI1 TXNL1 XPOT	AGT AIMP2 ANGPTL4 ASGR2 AVPR1A BAK1 BLVRBCCT6A CD74 CDKN1A CITED2 CLIP1 COPS5 DNPH1FCGR2A GCH1 GLS2 GLUL GMPR2 GNL3 GUCY1A3HMOX1 HTRA1 ICAM1 IFRD1 IMP3 IMP4 IMPDH2ISYNA1 JAGN1 MAGOH MAP2K3 MRTO4 NAMPTNAP1L1 NDUFAF4 NGF NID1 NIFK NOP56 ODC1 PPANPRSS23 PTGES PTGS1 PUS1 RAB29 RXRG SEZ6 SOD2SORBS2 SREBF1 ST3GAL6 STEAP4 SUOX TCP1 TFRCTXNRD1 UFM1 UGDH URI1	ADRM1 ADSL AES ALCAM ANKH APEX1 APRTARHGDIB ASPG ATIC BANF1 BNIP3L BOLA3 BOP1BYSL C1GALT1C1 CD14 CD68 CD82 CLPP CMBLCNDP2 CRYL1 DECR1 DHFR DPH3 DTD1 EBNA1BP2ECI1 ELOVL6 EMC8 EPHX1 EXT1 FARSB FBL GALMH1F0 HACL1 HARS HES6 HMGB2 HRAS HYAL3HYOU1 ID4 JPT2 LHPP LRAT LTA4H MANF MID1IP1NAA50 NHP2 NPHP1 NSDHL NT5E OXNAD1 PAICSPALMD PAOX PAPD4 PAPSS2 PEMT PEX7 PGRMC1 PIRPNRC1 POMC PON3 PPDPF PPFIBP2 PRDX5 …
Drug	D004054	Diethylstilbestrol			10	10			ABCD2 ADAMTS9 AKIRIN1 AKR1B10 AKTIP ALMS1ARG1 ASGR2 CAPN5 CASC1 CBFA2T3 CD44 CD74CDKN1A CITED2 CXCL14 DNPH1 EMB EMCN FBN2FOSL1 GCH1 GLRX GLUL GNL3 HLTF HMOX1 HTRA1ICAM1 INHBB ISG15 JAK2 LCN2 LDHA LITAF LMO4LSM10 MFAP2 MGMT MYC NAMPT NAP1L1 NDNNEXN NPM1 ODC1 PCSK6 PLAUR PROM1 PRSS23PTGES RAC1 RCL1 RPA3 RUNX1 S100A8 SEC23BSERPINA3 SEZ6 SLC16A3 SLPI SOD2 SREBF1 SSBP2STAT3 TIA1 TIMP1 TOP2A XDH	AEBP1 AHCYL2 ALCAM ALPL APEX1 ARHGDIB ARVCFB4GALT1 BNIP3L CAPG CASP1 CD14 CD36 CD68CD82 CD99L2 CILP CNDP2 CPXM2 CRABP2CSGALNACT1 DDIT4 DHRS3 DIRC2 DKC1 DUT EPDR1EPHX1 EZR FGR FMOD G3BP1 GAL GNRH1 GSPT1HAP1 HCK HMGB2 HSD11B1 IGSF6 KCNK2 LPL LRATLSP1 LYN LYRM1 LYZ MAFB MAOB MSLN MXD4 NINJ1NOV NRG1 NRTN ODF2 OLFM1 PAPSS2 PCCB PDGFAPGLYRP1 PIR PTMS PTTG1 RELN RESP18 RET REV3LSDC1 SELENBP1 SHISA5 SKAP…
Drug	C406224	valdecoxib			10	10			ADAMTS9 AVPR1A BAZ1A BLVRB C1QTNF1 CCT6ACITED2 COPS5 EXO5 FASTKD2 GLRX GLS2 GLULGOT1 GPCPD1 GPX2 ISYNA1 LSS NAP1L1 NIPSNAP1NOCT ODC1 PCK1 PLS3 PNO1 PYROXD2 QPRTRAD23B SBNO2 SEPHS1 SEZ6 SOD2 SREBF1 STAT3SUOX TBL3 TCP1 TXNRD1 UGDH URI1	ACAT2 ACTL6A ADRM1 ATIC CD99L2 CHTF8 CNDP2CRYL1 DDIT4 EBNA1BP2 ECI1 ELOVL6 EPHX1 ETHE1FBL FGGY GALM GRPEL2 HCFC2 HES6 HYAL3 IDI1KDSR LHPP LRAT MAFB MDP1 MSMO1 MVK NHP2OGN PAICS PFKFB1 PIR PRCP PTTG1 RAB40B RANRELL1 RNASE4 SESN1 SQLE SRI SRM STARD3NL STIP1SULT1A1 TIMM10B
Drug	C057693	troglitazone			10	10			ABCD2 ACTN1 ADM AGRN AGT AIFM2 AKR1B10ANGPTL4 ARG1 ARHGEF2 ASNS ASPM AVPR1A BIRC3BUB1 CD83 CDKN1A CENPS CITED2 CSF1 DNASE1L3E2F1 ECHDC2 FAM13A FCMR FOSL1 GCSH GFPT2GFRA1 GLUL GOT1 GPX2 HBEGF HIF1A HMOX1ICAM1 IFRD1 LCN2 LITAF LSS MAP2K3 MORN4 MYCNAMPT NARS NOS3 NPM1 ODC1 PARM1 PCK1 PCSK6PLK1 PRIM1 PROM1 PTGS1 RAB26 RND1 RPA3 RUNX1SCLY SOD2 SREBF1 STEAP4 TIMP1 TINAGL1 TOP2ATPBG TPP2 VDAC1 YARS	A3GALT2 ACAT2 ADGRE1 ALPL ANGPT2 ASPGB4GALNT1 BNIP3L BST1 CAPG CD14 CD36 CLPPCMBL DDIT4 DECR1 DHRS3 ECI1 ELOVL6 ERO1AETHE1 FAH FANCL FERMT3 FRMD6 FXYD5 GCGRGPD2 HACL1 HADH HAGH HIST1H2BK HMGB2 HPHRAS HSD11B1 ID4 IGFBP5 INSIG1 JMJD6 KAZALD1LPCAT3 LPL LRAT LRP2 LYZ MAOB MSLN MVK MXD4NEFM NOTCH3 NR4A3 NRG1 NUDT1 PAICS PAPSS2PDK4 PEMT PFKFB1 PLEC PTTG1 RAD54L RECQL4RGCC RNASE4 SCD SELENBP1 SESN1 SHIS…
Drug	D015058	1-Naphthylisothiocyanate			10	10			ACTN1 AHNAK AKTIP ASNS BIRC3 CD24 CD74 CD83CDKN1A CHRD DCXR EMB ETS1 FDX1 GLS2 HIF1AHMOX1 HOPX ICAM1 IFRD1 ISYNA1 JAK2 LCN2 LSSLTB LTBP1 MAP2K3 MYC NID1 ODC1 PLAUR PLSCR1PPRC1 PTGS1 PVR RAB32 RND1 S100A8 SERPINA3SEZ6 SOD2 SREBF1 STAT3 STEAP4 TIMP1 TNFRSF12ATUBB6 TXNRD1 YARS	A2M AGL AMACR APEX1 ASAH1 ASL ASPN CAPGCASP1 CD36 CD68 CIRBP COLEC12 CPQ DAXXDEPDC7 DHCR7 DHRS3 DRAM1 EBP EZR FGR FHL1FXYD5 GCGR GLIPR1 GLT8D1 GMFG HAGH HCK HRASIARS ID4 IDI1 IGSF6 INSIG1 IQGAP1 ITGB2 LPL LRATLTA4H MAOB MARS MID1IP1 MYADM NRG1 OLFM1PDGFA PLAC8 PSTPIP1 PTAFR RAB40B RBL2 RELL1SCD SDC1 SKAP2 SMOC2 SRI STAU2 TSPO TYROBPWLS WRB YWHAG
Drug	D005472	Fluorouracil			10	10			ADAMTS9 ADM AHNAK AKR1B10 ANGPTL4 BAK1BIRC3 BLVRB BRIX1 BUB1 CD24 CD44 CDKN1ACITED2 CSF1 CTPS1 CYLD DCXR EML2 ETS1 FNBP1GCSH GFRA1 GPX2 HIF1A HMOX1 HTRA1 IKBIP IL1RNIMPDH2 ISG15 LDHA LPXN LSS LY6G6C METAP2MGMT MYC NBL1 NEK1 NPM1 ODC1 OGFRL1 PBX3PDXP PLK1 PLRG1 PLSCR1 PRIM1 PROM1 RAD23BSEPHS1 SERTAD1 SOD2 STAT3 SYNCRIP TAOK3 TAP1TBRG4 TFRC TOP2A TPP2 TSR1 TXNRD1 UCK2 UGDHUPP1 UTP3 VAV3 YARS	ALCAM ANGPT2 APEX1 ASAH1 BBS4 BCKDHA BNIP3LBOP1 CASP1 CRABP2 CRYL1 DDAH2 DDIT4 DEPDC7DES DHFR DIMT1 DRAM1 DUT EBP ENTPD1 EPHX1ETFB F8 FAH FMOD GAL GAMT GAST GSPT1 H1F0HIST1H2BK HRAS IDI1 IGFBP5 INSIG1 ITGB2 KPNA2L1CAM MAD2L2 MAMDC2 MAN1A1 MARS METRNMTUS1 NBN NCL NES NINJ1 NOV NRG1 OLFM1 OPTNPAICS PGLYRP1 PIR PNRC1 PTTG1 PWP2 RECQL4RNASE4 SCCPDH SCD SESN1 SPAG5 SQLE SRI TIAL1TRIM2 TSPO UGT1A1 WBP4…
Drug	D013752	Tetracycline			10	10			AACS ABCD2 AGT ANGPTL4 ASGR2 ASNS BLOC1S6CSF1 CTU2 DIS3 EBI3 EXO5 FDFT1 FDX1 FOPNL GLS2GMPR2 HMOX1 HPS1 ICAM1 ISYNA1 MAG MTHFSMYC ODC1 PCK1 PVR PYROXD2 RXRG S100A8SERPINA3 SORL1 SREBF1 STAT3 TIMP1 TLK2 TOP2ATTC23 TXNRD1	ACAT2 AMACR APEX1 ASL ATP5S AUH BCKDHA CD36CMBL CUEDC2 DFNA5 DPYSL4 ECI1 ELOVL6 EPHX1ETHE1 FARSB FNTB GPD2 HADH LCAT LPL LSP1LYPLAL1 MAL MAOB MDP1 NBN NES NINJ1 NSDHLPDK4 PIR POMC SACM1L SCD SDAD1 SRGN SYNMTSPO VGF
Drug	D015127	9,10-Dimethyl-1,2-benzanthracene			10	10			ACTN1 AKR1B10 AKTIP ANGPTL4 CCT6A CD74CDH13 CDKN1A CHODL CHRD CITED2 COPS5CRACR2B CXCL14 EPHB6 EXO5 FOSL1 FRA10AC1GNL3 GPHN GPX2 HIF1A HMOX1 HOPX HTRA1 ICAM1IDH2 INHBB ISG15 LITAF MEIS2 METAP2 METTL7AMFN1 MGMT MYC NEXN NGLY1 NID1 NSG1 NT5DC2RUNX1 RXRG S100A8 SOD2 SREBF1 SSBP2 STEAP1STRBP SYNCRIP TFRC TIMP1 TLR2 UCK2 XDH	AGL AIF1L ALPL APEX1 APPL2 ARHGDIB ASAH1BANF1 BLCAP CD36 CLYBL CRABP2 DES DPYSL4 ECI1EPHX1 EZR FLNC GALK2 HADH HIGD1B HP HRASINSIG1 LPIN3 LPL LTV1 MPST NSDHL OLFML1OSBPL1A PAOX PDGFA PEMT PGLYRP1 PIR POMCPTMS RAB10 RAB12 RAB2B RAB3GAP2 RAB40BRAB6B RAN RGCC SCD SEC22A SESN1 SLIT2 SORT1STMN1 TENM2 THBS2 TNC TSPO VGF VSNL1 XPAXRCC6 YWHAG
Drug	C014707	nitrosobenzylmethylamine			10	10			AGPS ALDH3A1 ARG1 BIRC3 C1GALT1 CD24 CD44CDKN1A CST6 DNASE1L3 FDFT1 FOSL1 GCH1 GLRXHIF1A HMOX1 IFRD1 IMPDH2 LTBP1 LYPD3 MGMTNBL1 NOLC1 NPM1 OCLN ODC1 PHLDA1 PNO1PRSS23 PTGS1 PVR RUNX1 S100A8 SAR1A SERTAD1SMPD3 TAF9 TAP1 TCP1 TIMP1 TNFRSF12A TOMM70TXNRD1 UGDH VAPA WDR12	A2M ADRM1 ALCAM ARCN1 ATIC DCTPP1 DECR1DHCR7 ECI1 ERO1A GMFG GOLGA7 GPD2 H1F0HADH HCFC2 IFT172 KPNA2 LHPP LPL LRP2 LTA4HMSLN NR4A3 NRG1 RAN RIPK3 SDAD1 SDC1SELENBP1 STIP1 STMN1 TGM1 TSPO VAMP5 VGFYWHAG
Drug	D019324	beta-Naphthoflavone			10	10			ADM ALDH3A1 ARHGEF2 ARNTL ASNS BLVRB CD24CDH13 CDKN1A CITED2 FDFT1 FDX1 FOSL1 GLS2GLUL GPX2 HMOX1 ICA1 INHBB IRGM LSS LTBP1MIOS NOCT PLA2G7 PLSCR1 POU3F1 PROM1 QPRTRXRG S100A8 SERPINA3 SOD2 SREBF1 ST3GAL6STEAP4 TIMP1 TLR2 TNFRSF12A TOP2A TUBB6TXNRD1 XDH	A2M A3GALT2 ACAT2 ADCY8 ADRM1 ALPL APRTBANF1 CASP1 CD36 CLYBL COLEC12 DBP DHCR7EPDR1 EPHX1 EZR FHL1 FLNC GCGR GPD2 GSDMDHAGH HAUS1 HP ID4 IDI1 JAM2 KALRN LPL LRAT LRP2LRRN3 MID1IP1 MSMO1 MTUS1 NPHP1 NQO2 NRG1NRTN NSDHL OLFML1 PDGFA PDK4 PMVK PNRC1POMC PTTG1 SCHIP1 SORT1 SPAG5 SQLE STMN1SULT1A1 TDP2 TENM2 TNC UGT1A1 WISP2
Drug	D002995	Clofibric Acid			10	10			AGT ANGPTL4 AVPR1A BIN3 C1GALT1 DCXR DNPH1ECHDC2 GLS2 GNL3 GPHN HTRA1 IFRD1 IMP4 LSSMAP2K3 METTL7A MGMT MYD88 NAP1L1 NLE1NOLC1 NPM1 NT5DC2 ODC1 POLR1E PUS1 QPRTRRS1 SMN1 SOD2 SORL1 SRSF2 TBL3 TBRG4TNFRSF12A UTP3 VDAC1 WDR12 XDH	A2M ADSL ALPL APEX1 APRT ATIC BANF1 BPHL CD14CLYBL DCTPP1 DHODH DHRS3 DPP4 EBNA1BP2 ECI1ETHE1 EZR FARSB HACL1 HDDC3 HSD11B1 KPNA2LCAT LSM7 LTA4H MCEE MCFD2 ME3 MYBBP1A NCLNOB1 OLA1 OPTN PAICS PAPSS2 PEMT PFKFB1 PFN1PINK1 PRDX5 PTMS RAN SERBP1 SPG20 SRM SUCLA2THOP1 TIMM10B TRIM2 UGT1A1 VKORC1 YWHAG
Drug	D005897	Glafenine			10	10			AIMP2 BCL3 BLOC1S5 BLVRB BRIX1 CARS CDKN1ACSF1 CTPS1 EEPD1 EPS8L2 ERH FDX1 FN3KRP GLS2GLYR1 GMCL1 GPHN GUCY1A3 ICAM1 IL1RN IMP3ISYNA1 JOSD2 LCN2 LPGAT1 LTB MAGOH MAP2K3MBNL2 METTL7A MGMT MRTO4 MTHFS NGLY1NOP2 NOP56 NPM1 NPRL2 ODC1 PAK1IP1 PLS3 PPANPRSS23 PTPN2 PTRH2 QPCTL RCL1 RPA3 RPF2 RXRGS100A8 SAR1A SEC23B SEZ6 SMARCA2 SMN1 SOD2SORD SRSF2 STAT3 STEAP4 SUOX TAF1D TAF9 TARSTFRC TIMP1 TNFRSF12A …	A2M ABHD1 AGMO AMACR APEX1 APRT ASL ATG13B4GALT1 BNIP3L BOLA3 BOP1 BPHL BYSL CMBLCOPZ2 CRBN CRYL1 DEPDC7 DHODH DHRS3 DIRC2DPH1 DPH3 DPH5 DPP4 DRAP1 EBNA1BP2 EGFL7ELOVL6 ENPP3 EPHX1 ETHE1 FARSB FBL FUCA2GALK2 GALM GLT8D1 GMFG GSDMD HACL1 HADHHES6 HRAS HYOU1 ID4 ITPA JAM2 JMJD6 JPT2 KDELC1KPNA2 LHPP LRAT LYPLAL1 MAFB MANF MAOB MDP1MPPE1 MVK MYADM MYBBP1A NADK2 NBN NHP2NINJ1 NOP16 NT5E NUBPL OLA1 PA…
Drug	C500085	muraglitazar			10	10			ACTN1 ADM ANGPTL4 AVPR1A CD44 CITED2 CSF1DNASE1L3 FAM13A FOSL1 GFRA1 HBEGF ICAM1LCN2 LTB LTBP1 MORN4 PARM1 PCK1 PHLDA1PROM1 RAI14 RUNX1 RXRG SREBF1 STEAP4 TIMP1TINAGL1	A3GALT2 ABHD1 ADGRE1 ALCAM ALPL CD36 CMBLDDIT4 DECR1 DHODH DHRS3 ECI1 ELOVL6 FGRFRMD6 FXYD5 GPD2 H1F0 HACL1 HADH KCNK2LPCAT3 LRAT LYZ NEFM PDK4 PXDC1 SLIT2 SPSB2TENM2 TGM1 TIMM10B UGT1A1
Drug	D004128	Dimethylnitrosamine			10	10			ACTN1 AGT AHNAK ASNS BIRC3 BLVRB CD44 CD74CD83 CDKN1A CSF1 DCXR EMB FDFT1 FOSL1 GLRXGLS2 GOT1 HMOX1 HOPX ICAM1 IFRD1 JAK2 LCN2LPXN LSS LTB LTBP1 MGMT MYC NAP1L1 NID1 NOS3NPM1 ODC1 PCK1 PHLDA1 PLSCR1 PROM1 PTGS1RAB32 RAD23B RPH3AL SAR1A SEZ6 SREBF1 TAP1TIMP1 TNFRSF12A TOP2A TUBB6 TXNRD1 VOPP1XDH	A2M ACP2 AGFG1 AGL AMACR APEX1 ARHGDIBASAH1 ASPN CAPG CASP1 CD36 CD68 COLEC12 CPQCRY1 DEPDC7 DFNA5 DHCR7 DKC1 DRAM1 DUT EBPEPHX1 EZR FAH FGR FHL1 FXYD5 GAST GLIPR1 GMFGHCK HMGB2 HP ID4 IGFBP5 IGSF6 IQGAP1 ITGB2 LPLLRAT LTA4H MANF MID1IP1 MYADM NCKAP1L NQO2NRG1 PALMD PDGFA PLAC8 PSTPIP1 PTAFR PTTG1RAB13 RAB40B RBL2 RELL1 RELN RNASE4 SCD SKAP2SMOC2 SQLE SRGN SRI STAU2 STMN1 TIAL1TIMM10B TSPO TYROBP…
Drug	C035207	4-amino-2,6-dinitrotoluene			10	10			ANGPTL4 ATAD3A ATE1 CCT6A CD83 CLCF1 CLIP1DDX18 FNBP1 HEATR1 HMOX1 HOPX ICAM1 IMPDH2IRGM KIFAP3 LPXN LTB NAP1L1 NDUFAF4 NLE1NOLC1 NOP56 NT5DC2 ODC1 PUS1 PVR RAC1 RPF2RPP38 SCLY SLPI SMARCA2 SRFBP1 TBRG4 TCP1 TFRCTPP2 TXNRD1 UGDH VDAC1 WDR12 YARS	ADSL AFG3L2 ASH2L ATIC BANF1 BOP1 BYSL CIRBPCRYL1 DHCR7 DHODH DISP1 DKC1 DPH5 EBNA1BP2EPHX1 FARSB H1F0 HCK HES6 IARS JMJD6 LSP1MTSS1 MYBBP1A PABPC4 PIR PLAC8 PPFIBP2 PTTG1QTRT1 RAB10 RIBC1 RTP4 RUVBL1 SDAD1 SELENBP1SPN SRM STIP1 STYXL1 TGM1 THOP1 YWHAG
Drug	C023035	3,4,5,3',4'-pentachlorobiphenyl			10	10			AACS AHNAK ALDH3A1 ARG1 ARNTL BLVRB C1GALT1CD24 CD74 CDKN1A CITED2 CWC22 CXCL14 DPEP2EEPD1 ETS1 FDX1 GFRA1 GLS2 GUCY1A3 HBEGFHIF1A HMOX1 ICAM1 IDH2 IL1RN KIFC1 LCN2 LDHALMO4 LSS LTBP1 MIOS NAMPT NOS3 OCLN OSR2PCK1 PCSK6 PHLDA1 PLK1 PRELP PRIM1 PRPH PUS1PVR RASL11A RUNX1 SMPD3 SNAI1 SOD2 SPC25SREBF1 TAP1 TSPAN5 TXNRD1 UGDH XDH	A2M ACAT2 ACP2 ALCAM ALPL APRT ASPGB4GALNT1 BANF1 CD14 CD36 CHN2 CMBL CRYL1DES DHCR7 ELOVL6 ENPP3 EPHX1 ERO1A FAH FGGYFMOD GAMT GCGR GLIPR1 GPD2 GSDMD GYPCHACL1 HMGB2 HSD11B1 HTR2B ID4 IDI1 IGFBP5INSIG1 JMJD6 JPT2 LHPP LPL LRP2 LYN LYZ MAOBMCCC1 ME3 MID1IP1 MSMO1 NAAA NPHP1 NPLNRG1 NSDHL NT5E OLFML1 OPTN PDGFA PDK4PHYHD1 PNRC1 PON3 PTMS PTTG1 RESP18 RNASE4RTN1 RUVBL1 SDC1 SNX24 SPARCL1 SQLE SRGN …
Drug	D010126	Ozone			10	10			ADM ANGPTL4 ARG1 ASPM AVPR1A BCL3 BUB1CD24 CD44 CDH13 CDKN1A CKAP2 CXCL14 EVLFDFT1 FDX1 FOSL1 GCH1 GINS4 GLRX GLUL GPX2HMOX1 ICAM1 IFRD1 IL1RN KIFC1 LCN2 LDHA LSSLTB MGMT MYC MYD88 NCAPD2 NGF NOS3 NRXN2NTSR2 ODC1 PCK1 PDPN PHLDA1 PLA2G7 PLAURPLK1 PRIM1 PTGS1 PTX3 RACGAP1 S100A8 SMN1SOD2 SPC25 SREBF1 STAT3 TFRC TIMP1 TLR2TNFRSF12A TOP2A TPP2 TXNRD1	ADCY8 AMACR APEX1 ASL BCKDHA BNIP3L CASP1CD14 CD36 CIRBP CRCP DBP DDIT4 DHCR7 DPP4 EBPEPHX1 FGR FH FXYD5 GCGR GOLGA7 GPD2 GREM2HCK HDDC3 HMGB2 HRAS IDI1 ITGB2 KPNA2 LCATLST1 LYN MAL MSLN MSMO1 NINJ1 NOTCH3 NR4A3NRG1 OGN OSBPL1A PDGFA PDK4 PES1 PFKFB1 PFN1PLEC PMVK PPFIBP2 PTAFR RAD54L RBL2 S1PR2SCN3B SESN1 SPAG5 SQLE SUCLA2 SULT1A1 TGM1TNC VGF WISP2 YWHAG
Drug	D019284	Thapsigargin			10	10			ACTN1 ADAMTS9 ADM AGT AHNAK AKIRIN1 AKTIPARHGEF2 ASNS BAZ1A BIRC3 CPT1C DDR2 E2F1EEPD1 EML2 ESF1 FDFT1 HAX1 HGSNAT HLTF HSCBLCN2 LMO4 LTBP1 MFN1 MITD1 MSRB2 MYC NARSNEMF NGF NIPSNAP1 NOLC1 PDS5B PDXP PLK1 PLS3POP1 PRPH PRSS23 PTX3 RAB32 RAD23B SMN1 SOD2SPC25 SREBF1 SRSF2 STAT3 SYNCRIP TARS TOP2ATPP2 UBE2D4 UFM1 VDAC1 YARS	ACAT2 ALCAM AQR ARCN1 ATG10 ATP5S AUHBANF1 BOLA3 BPHL CLPP COLEC12 CRABP2 CRY1DCTPP1 DHCR7 DHRS3 DPH5 DPYSL4 DSE DUTETHE1 FGGY FH G3BP1 GAL GALK2 GPD2 GRPEL2HES6 HRAS HYOU1 IGFBP5 INSIG1 IQGAP1 LHFPLYPLAL1 LYZ MANF MARS MCEE MLX MSLN MSMO1MST1 MYBBP1A NES PCCB PGRMC1 PINK1 PPFIBP2PRDX5 PRKRIP1 PRPF3 PTTG1 RAB3GAP2 RAB3IPRAD54L RET RNASE4 RNPC3 SARS SIL1 SIRT7 SLIT2SPAG5 SQLE STAU2 STMN1 STT3A THO…
Drug	D002737	Chloroprene			10	10			ADM AFAP1L2 AKAP2 ALDH3A1 ANGPTL4 ARNTLBLVRB CD83 CDKN1A CKLF CLIC4 CLIP1 CLMPCTTNBP2 DDR2 DDX18 EML2 ESF1 ETS1 EVL FAM13AFAT4 FCMR FDX1 GLUL GPX2 GUCY1A3 HIC1 HMOX1IFRD1 IRGM ISG15 LPGAT1 LTB NAMPT NEK1 P2RY6PCDH17 PLAUR PROM1 PTGES PTHLH RAC1 RASL11ARHOBTB1 RND1 S100A8 STAT3 STEAP1 TAF1D TAP1TEAD3 TINAGL1 TNRC6B TRIL TXNRD1 UPP1 VAV3VDAC1 VGLL4 XDH XRN2	AEBP1 AFF4 ARHGDIB B3GNT2 BAIAP2 BCKDHACD93 CIRBP CRY1 DBP EPHX1 ETV1 FGR GCC2 GPD2GREM2 HCK HRAS ID4 IDI1 IGFBP5 JAM2 KAZALD1KDSR LRAT LRP2 LRRN3 LSP1 MAL MLLT3 MSLNMTSS1 MTUS1 MXD4 NCF4 NRCAM OMD PAPSS2PDK4 PFKFB1 PHB2 PIR PLAC8 PNKD PRCP PRPF4BPSTPIP1 RGCC RTP4 S1PR2 SAMD9L SCD SCN3BSELENBP1 SPAG5 SPN STK17B STYXL1 SULT1A1 TNCTOR1AIP1 UBA7 UBN2 WASF2 WASL WBP4 WISP2
Drug	D014640	Vancomycin			5.9011	10			ACTN1 AGRN AHNAK ANGPTL4 AVPR1A BIRC3 CD24CD44 CD74 CDKN1A CKLF DCXR ERH EVL GCSH GLULGUCY1A3 HMOX1 ICAM1 IRGM LCN2 LITAF MYD88NID1 NIPSNAP1 NPM1 PCK1 PCSK6 PDPN PLA2G7PLSCR1 PPRC1 PRSS23 PVR SOD2 SORD STAT3STEAP1 SUOX TIMP1 TNFRSF12A TREX1 TUBB6	A2M ABHD1 AEBP1 ALPL AMACR APEX1 ARHGDIBASL AUH BCKDHA BPHL BST1 CAPG CD14 CRYL1DDAH2 DDIT4 DHRS3 DPP4 ELOVL6 ESYT1 FAHFXYD5 GALM GAMT GCGR GPSM3 HMGB2 ID4IGFBP5 INSIG1 IQGAP1 KPNA2 LHFP LPL LYN LYPLAL1MAD2L2 MCCC1 MYADM OSBPL1A P4HA2 PAPSS2PCCA PDGFA PDK4 PFN1 PINK1 PLAC8 PLEC PTTG1RAB13 RAB3IP RAN SDC1 SELENBP1 SEMA4G SKAP2SPARCL1 SQLE STK17B TGM1 TSPO TYROBP WFDC2
Drug	D001205	Ascorbic Acid			10				AGT AKR1B10 ASNS BAK1 BIRC3 BUB1 CD24 CD44CDH13 CDKN1A CST6 FN3KRP GALT GCH1 GFRA1GLRX GPX2 HEPH HIF1A HMOX1 ICAM1 MAP2K3MGMT NAMPT NARS NOS3 NPM1 OCLN PHLDA1PLK1 PLS3 PPRC1 PTGS1 PTHLH RAC1 SOD2 SREBF1STAT3 TARS TFRC TIMP1 TLR2 TOP2A VDAC1
Drug	6925 DN	ICI 182,780; Down 200; 1uM; MCF7; HT HG-U133A			10				BAZ1A BRIX1 CBFA2T3 CD44 GNL3 HEATR1 JAK2MAP2K3 METAP2 MYC NDUFAF4 NPY1R PRSS23PUS1 PVR TAF1D TSR1
Drug	2136 UP	Dihydroergotoxine mesylate [8067-24-1]; Up 200; 6.4uM; HL60; HT HG-U133A				10				ASAH1 BAIAP2 BBS4 CHN2 CPQ CSGALNACT1DFNA5 ENTPD1 GNRH1 HTR2B LYRM9 MTUS1 MXD4NOTCH3 NR4A3 NT5E OLFM1 RNASE4 VCAN
Drug	D016559	Tacrolimus			10				BCL3 BIRC3 CD44 CD74 CSF1 FOSL1 HMOX1 ICAM1IL1RN IMP4 JAK2 KIFAP3 KIFC1 LCN2 MBNL2 MYC NGFNOS3 PHLDA1 RAC1 SNAI1 SOD2 STAT3 TFRC TIMP1
Drug	D012906	Smoke			10				AGT AKR1B10 ANGPTL4 ARHGEF2 CD24 CD44 CD74CDKN1A CXCL14 ELMO3 EMB FOSL1 GCH1 GPX2HBEGF HMOX1 ICAM1 IL1RN LCN2 LTBP1 METTL7AMGMT MOCOS MRTO4 NOS3 OCLN OSR2 PCSK6PHLDA1 PORCN PRICKLE1 PROM1 PTGS1 RASSF1RUNX1 SCLY SERPINA3 SLPI SOD2 SORL1 ST3GAL6STAT3 STEAP1 STEAP4 TFRC TIMP1 VDAC1 VGLL4
Drug	CID000000961	hydroxyl radicals				10				ACP2 ACYP1 AGA AGL AHCYL2 ALPL APEX1 APRTASAH1 ATIC AUH CA4 CDC14A CHRDL1 CLPP CMBLDDAH2 DECR1 DHODH DUT ECI1 ENOPH1 ENPP3ENTPD1 EPHX1 F8 FAH FH FUCA2 GAMT GAST GPD2HADH HAGH HSD11B1 ITPA KATNA1 LPL LRP2 LTA4HLYPLA2 LYZ MAN1A1 MAOB MARS MCCC1 MPGMSMO1 NCF4 NPL NSDHL NT5E NTHL1 NUDT1 PAOXPCYOX1 PDE6D PES1 PFKFB1 PHLPP1 PON3 PRDX5SCD SQLE TGM1 TREH UBA7 VKORC1 VTN
Drug	3808 UP	Lycorine hydrochloride [2188-68-3]; Up 200; 12.4uM; PC3; HT HG-U133A			10				ADM ANGPTL4 CDKN1A CITED2 ELL ETS1 HBEGFMIOS MYC NGF PPRC1 PTHLH PVR RASSF1 RND1RUNX1
Drug	C061365	flusilazole				10				ACAT2 ATG13 CD99L2 CRABP2 DAXX DDIT4 DHRS3DRAP1 EBP ECI1 EPHX1 IDI1 INSIG1 JMJD6 MAFBMSMO1 MVK NSDHL PMVK PRPF38B SESN1 SKAP2SLIT2 SQLE STT3A TAF10 THBS2 WASF2
Drug	D005395	Fish Oils				10				AES ASAH1 CA4 CD36 DHCR7 ELOVL6 FLNC GPD2IDI1 INSIG1 MSMO1 NCL PNRC1 RAB10 RESP18 SCDSORT1 SQLE
Drug	CID000171204	Lysylproline				10				CASP1 DPP4 ENPP3 FAP HP NCL NPL POMC PTMSTREH
Drug	C093642	SB 203580			10				AGT ARG1 BAK1 CD83 CDKN1A ETS1 GLUL HBEGFHIF1A HMOX1 ICAM1 MYC NGF NOS3 OCLN PCK1PLA2G7 SNAI1 SOD2 STAT3 TIMP1 TLR2 TPP2 XDH
Drug	1745 DN	Dihydroergocristine mesylate [24730-10-7]; Down 200; 5.6uM; HL60; HG-U133A			10				AIMP2 ASNS BRIX1 CTPS1 HOPX MRTO4 MYCNDUFAF4 NOLC1 PAK1IP1 PNO1 PPRC1 PUS1 TBRG4TSR1 URI1 WDR12 YARS
Drug	C022838	nickel chloride			10				ADM AGT AIFM2 ALDH3A1 ANGPTL4 APBB1 ARG1ARRDC4 ASNS BAK1 BCL3 BIRC3 CARS CBX5 CD44CDKN1A CITED2 CLCF1 CSF1 DCXR DDX18 DNASE1L3E2F1 FAM13A FNBP1 FOSL1 GCH1 GLRX HIF1AHMOX1 ICAM1 IDH2 IFRD1 ISG15 ITIH3 JAK2 LCN2LDHA LITAF LSS LTB MAP2K3 MBNL2 MOAP1 MRTO4MYC MYD88 NAMPT NIPSNAP1 NLE1 NOP2 NOS3NT5DC2 OGFRL1 PARM1 PCK1 PLK1 PPAN PTGS1 PVRRACGAP1 RND1 RRS1 SAR1A SCLY SEC61A2 SLC16A3SMPD3 SNAI1 SOD2 SOR…
Drug	D005944	Glucosamine			10				AACS ADAMTS9 AGT ARNTL CDKN1A CKAP2 CSF1GLRX HIF1A HMOX1 ICAM1 ISYNA1 JAK2 LCN2 NGFNOS3 PLK1 PTGES RAB32 RACGAP1 RND1 SMPD3TIMP1 TOP2A XDH
Drug	D003520	Cyclophosphamide			10				ADM ALDH3A1 ARG1 ASNS BIRC3 BLVRB CARS CD74CD83 CDKN1A CITED2 CLIC4 CSF1 GFRA1 HIF1AHMOX1 ICA1 ICAM1 IFRD1 IL1RN ISG15 LCN2 MGMTNAMPT NGF NID1 NOS3 NPRL2 ODC1 PTGS1 RND1SLPI SOD2 SORD STAT3 TAP1 TCP1 TIMP1 TOP2ATXNRD1 XDH
Drug	C412373	AG 1879			10				AGT BIRC3 CDKN1A CSF1 HIF1A HMOX1 ICAM1 MYCNGF NOS3 PXN STAT3 VMP1
Drug	D008627	Mercuric Chloride			10				ADM AGRN AGT ASNS BAZ1A CARS CCT6A CD74CDKN1A CLIC4 FOSL1 GLRX GNL3 GOT1 HBEGF HIF1AHMOX1 ICAM1 IFRD1 IL1RN IMPDH2 ITIH3 JAK2 KIFC1LCN2 LDHA LITAF MAGOH MPHOSPH10 MYC NOS3NPY1R PLS3 PPAN PPRC1 PRPH PTHLH PUS1 PVRRAC1 RCL1 RPP38 RUNX1 RXRG SOD2 STAT3 SUOXSYNCRIP TARS TBXAS1 TFRC TIA1 TIMP1 TLCD1TNFRSF12A TOP2A TXNRD1 UGDH UPP1 VDAC1 YARS
Drug	D004137	Dinitrochlorobenzene			10				ADM ADORA2B AKR1B10 ASNS BUB1 CD83 CDKN1ACLIC4 CXCL14 E2F1 EMB FOSL1 HMOX1 ICAM1 IFRD1LTB MGMT MYC NAMPT PHLDA1 RAB32 SLPI SNAI1SOD2 TIMP1 TNFRSF12A TREX1 TXNRD1
Drug	CID002723631	DMTU			10				GLRX HMOX1 ICAM1 LDHA NOS3 PTGS1 RARS SOD2TBXAS1 XDH
Drug	1344 DN	Adamantamine fumarate [80789-67-9]; Down 200; 9.6uM; HL60; HT HG-U133A				10				AHCYL2 B3GNT2 DIMT1 EZR FH GALK2 IGSF6 IQGAP1NAA50 PGRMC1 PLEC PRPF4B RAD21 RYK SKAP2SOS2 SQLE STIP1 TOR1AIP1
Drug	CID000067235	indophenol blue				10				CASP1 CHRDL1 CRABP2 DAXX DECR1 DHODH ECI1ELOVL6 FH NAA50 NBN NEFM OPN3 PCCA PRCP
Drug	C032910	triadimefon				10				ASPN BAIAP2 CRABP2 DDIT4 DHCR7 DHRS3 DIO3GLIPR1 H1F0 HSD11B1 IDI1 INSIG1 JMJD6 KALRNKPNA2 LPL MAFB MAMDC2 MSMO1 MVK NOV OMDPAPSS2 PRPF38B RAN RGCC RNPS1 SDC1 SKAP2SQLE THBS2 UGT1A1
Drug	D008770	Methylnitrosourea			10				AKR1B10 ANGPTL4 ASNS BUB1 CDKN1A CPT1CGMCL1 GPX2 HMOX1 IFRD1 LCN2 LTB MGMT MYCOGFRL1 RXRG SOD2 TIMP1 TINAGL1 TNFRSF12ATNIP2 TOP2A UPP1
Drug	D010894	Piroxicam			10				ADM ARHGEF2 ASNS ASPM BAZ1A BUB1 CD44CDKN1A CTNNAL1 DCXR FDFT1 GCSH GTF2IRD1IL1RN ISG15 MAGOH MEIS2 MYC NAB1 NAP1L1 NLE1NOLC1 PLAUR PTGS1 PTX3 RACGAP1 SAR1A SEPHS1SOD2 SRSF2 STAT3 SYNCRIP TLR2 TRAF3IP2
Drug	1916 UP	Niclosamide [50-65-7]; Up 200; 12.2uM; PC3; HG-U133A			10				ARHGEF2 ASNS BIRC3 CARS CDKN1A CHIC2 CLIC4CYLD HMOX1 ICAM1 IFRD1 MBNL2 PLAUR PTX3 PVRSEC24A UPP1
Drug	3481 UP	Iopromide [73334-07-3]; Up 200; 5uM; MCF7; HT HG-U133A			10				AGRN ALMS1 ARHGEF2 CNPY4 DIS3 GINS4 HMOX1IDH2 JAK2 METTL7A NOCT PTPN2 PVR PXN RASSF1RND1 SMAD5 TBC1D5
Drug	C016601	afimoxifene			10				AHNAK ASNS BCL3 BLVRB CD24 CDKN1A CLIP1 IFRD1JAK2 LYPD3 MAP2K3 MYC NARS NOLC1 NOP56 NPM1NPR2 NPY1R PNO1 PTGES PTHLH RACGAP1 RCL1RHOBTB1 RND1 RRS1 TAF9 TARS TFRC TLR2 TP53RKTPBG TXNRD1
Drug	CID000000317	CoA group				10				ACAT2 ACCS ACTL6A AMACR AUH BCKDHA CD36CLPP CRYL1 DECR1 DHCR7 ECI1 ELOVL6 ENPP3 GASTHACL1 HADH HMGB2 INSIG1 LCAT LPL MARS MCATMCCC1 MCEE MVK NAA50 NSDHL P4HA2 PAICSPANK2 PCCB PMVK PPCDC SCD SQLE SUCLA2
Drug	1607 DN	Methylergometrine maleate [113-42-8]; Down 200; 8.8uM; HL60; HG-U133A			10				AIMP2 CD3EAP CTPS1 DDX18 ESF1 GNL3 MAK16MRTO4 MYC NDUFAF4 NOLC1 NOP2 PNO1 PPRC1PUS1 TBRG4 TSR1 UCK2 WDR12
Drug	6978 DN	17-AAG; Down 200; 1uM; MCF7; HT HG-U133A			10				ARHGEF9 CD3EAP DLGAP4 EPS8L2 EVL FNBP1 MYCNAP1L1 NPY1R PLAUR POP1 PUS1 RAB29 RASSF1RUNX1 SOD2 TCTA TFRC
Drug	1393 DN	Nocodazole [31430-18-9]; Down 200; 13.2uM; HL60; HG-U133A			10				AIMP2 ASNS CD3EAP DEAF1 DNPH1 GNL3 GOT1HEATR1 MAK16 MGMT MRTO4 MYC NOLC1 ODC1P2RY6 PNO1 PTRH2 QPRT S100A8 SAR1A TSR1 UCK2WDR12
Drug	D019803	Glutathione Disulfide			10				AGT AKR1B10 CDKN1A GLRX HIF1A NGF SOD2
Drug	D014241	Trichloroethylene			10				ABCD2 AGT AHNAK AIFM2 ANGPTL4 ASGR2 ASNSASPM BIRC3 CBFA2T3 CCT6A CD74 CD83 CDKN1ACITED2 CLIC4 CSF1 EML2 FDFT1 FDX1 GLUL HMOX1HTRA1 IFRD1 IL1RN IMP3 LCN2 MAG MYC NBL1 NGFNOP56 NOS3 NT5DC2 NUCB1 ODC1 PCK1 PHLDA1PLK1 PLS3 RACGAP1 RUNX1 RXRG S100A8 SLPI SPC25STRBP TCP1 TNFRSF12A TPP2 TXNRD1
Drug	3141 DN	Dimaprit dihydrochloride [23256-33-9]; Down 200; 17uM; HL60; HT HG-U133A			10				CBFA2T3 FCMR GNL3 HOPX MAK16 MIIP MRTO4 MYCNDUFAF4 NLE1 NOLC1 PNO1 PTRH2 PUS1 TSR1 URI1WDR12 YARS
Drug	D007545	Isoproterenol			10				ADM AGT ARNTL ASNS BAK1 CD74 CDH13 CDKN1ACITED2 CLIP1 CTNNAL1 FOSL1 GFPT2 GLUL GPCPD1GPIHBP1 HEPH HIF1A HMOX1 HOPX ICAM1 IFRD1IL1RN INHBB ITIH3 LCN2 LDHA LITAF MYC MYD88NAB1 NARS NGF NOCT NOS3 NPM1 ODC1 PCK1PHLDA1 PIGB PLA2G7 PTGS1 PTX3 PVR RASSF1 RND1S100A8 SBNO2 SOD2 SORD SRSF2 STAT3 TFRCTIMP1 TINAGL1 TNFRSF12A TUBB6 UCK2 UGDH XDH
Drug	C548651	2-(1'H-indolo-3'-carbonyl)thiazole-4-carboxylic acid methyl ester			10				ADAMTS9 ALDH3A1 ARNTL BAZ1A BIRC3 C1GALT1C1QTNF1 CBX5 CD248 CD44 CLIP1 CSF1 DDR2 EMBFAT4 GALNT18 GCH1 GLUL HBEGF HOPX ICAM1INHBB NBL1 NOCT NOS3 NPY1R PBX3 PTGS1 PTPN2PTX3 RUNX1 SEC61A2 SLC16A3 SMPD3 SORBS2SSBP2 ST3GAL6 STEAP4 TNFRSF12A VAV3 XDH
Drug	D001241	Aspirin			10				ACTR3 AGT AIMP2 BAK1 CD44 CD74 CDKN1A CENPSCRACR2B DDX18 E2F1 FDFT1 FOSL1 HBEGF HMOX1ICAM1 IL1RN LCN2 MYC NOLC1 NOS3 ODC1 PCDH17PLAUR PTGES PTGS1 PUS1 PXN RAC1 SERPINA3 SLPISOD2 STAT3 TBXAS1 TIMP1 TXNRD1 VDAC1 XDH
Drug	C088658	zoledronic acid			10				ADAMTS9 APH1A ARNTL ARRDC4 ASNS ASPM BIRC3BLOC1S5 BUB1 C1QTNF1 CARS CBX5 CD44 CD74CD83 CDKN1A CSF1 CTU2 CXCL14 DLGAP4 EBI3ETS1 FDFT1 FNBP1 FOPNL GOT1 GTF2IRD1 HIF1AHMOX1 HTRA1 ICAM1 IDH2 JAK2 KIFC1 LCN2 LITAFLSS LTB MPDU1 NAB1 NAMPT NARS PAQR5 PARM1PCDH17 PLK1 PLSCR1 PROM1 PRSS23 PTHLH RAB26RAB32 RAC1 RAI14 RHOBTB1 RND1 RSRC1 SERPINA3SERTAD1 SLPI SOD2 STAT3 STEAP1 TAF9B TCP1TFIP11 TFRC TNFRSF12A …
Drug	C070081	fulvestrant			10				AGT AHNAK ASNS BUB1 CD24 CD44 CDKN1A CSF1E2F1 GCH1 HMOX1 ICAM1 IFRD1 JAK2 MYC NARSNOS3 NPM1 OCLN ODC1 PLAUR PLK1 PRSS23 PTGESRACGAP1 RCL1 SLPI SNAI1 SOD2 SSBP2 TAF9 TARSTFRC TOP2A TXNRD1
Drug	C005961	bis(tri-n-butyltin)oxide			10				ACTN1 AKR1B10 ASNS BIRC3 BUB1 CD44 CDKN1ACLIC4 EMCN ETS1 EVL GCH1 GPX2 HMOX1 IFRD1METAP2 MYC NARS NOLC1 NPM1 PCK1 PORCNRAD23B SIPA1L1 SNN SREBF1 SRSF2 TAP1 TCP1TXNRD1 VAV3 VDAC1
Drug	3310 UP	Puromycin dihydrochloride [58-58-2]; Up 200; 7.4uM; MCF7; HT HG-U133A			10				ALG13 ASNS BIRC3 CLIP1 CYLD FOSL1 HBEGF ICAM1IFRD1 MBNL2 MYC NID1 RND1 RUNX1 TLR2 URB1
Drug	2957 UP	Pyrvinium pamoate [3546-41-6]; Up 200; 3.4uM; HL60; HT HG-U133A			10				ANGPTL4 BCL3 BIRC3 CD44 CLCF1 EPHB6 EXO5FCMR HBEGF ISG15 MAP2K3 PLAUR QPRT RND1RUNX1 SEC61A2 ST3GAL6
Drug	CID000000516	AC1Q6T4Q				10				ACAT2 ADSL BCKDHA DPP4 FAP FBL MVK PEX7 PMVKXRCC6
Drug	5743 UP	Cycloheximide [66-81-9]; Up 200; 14.2uM; PC3; HT HG-U133A			10				ADM ANGPTL4 BIRC3 CDKN1A CITED2 CLCF1 FCMRHBEGF MIOS MYC NOCT PHLDA1 PTHLH PVR RASSF1RND1 RUNX1 TNFRSF12A
Drug	D014302	Trinitrobenzenesulfonic Acid			10				ARG1 BAK1 BCL3 CD44 CXCL14 EMB GCH1 HMOX1ICAM1 IL1RN ISG15 LCN2 METTL7A MYD88 NGFNPY1R OCLN ODC1 PCK1 PDPN PLA2G7 PTGESPTGS1 PTX3 S100A8 SERPINA3 SLPI STAT3 TIMP1TLR2
Drug	C025589	ochratoxin A			10				ACTN1 ADM AGT AKR1B10 ALG13 APLF ASNS BAK1BIRC3 CD24 CD44 CD74 CDKN1A CENPS CHRD CLIC4DNASE1L3 DOLK EEPD1 GLUL GPX2 HIF1A HMOX1IFRD1 LCN2 LSM10 MGMT MPDU1 MYC NEXN NPM1ODC1 PARM1 PCK1 PDPN PLAUR PLK1 PTRH2 RRS1RSRC1 SCAF4 SKA2 SOD2 SORD TAF9 TBC1D5 TIMP1TOMM70 TOP2A TXNRD1 VAV3 XDH
Drug	D015474	Isotretinoin				10				A2M ACAT2 AGA ALCAM AMACR ARHGDIB CNDP2CRABP2 DHCR7 DHFR DHRS3 EBP ECI1 FH GAL HADHHIST1H2BK HSD11B1 IDI1 IGFBP5 INSIG1 ITGB2 LHFPLPCAT3 LRAT LYN MAN1A1 MCAT MCCC1 MCFD2MSMO1 MVK NBN NOP16 NPL NQO2 NSDHL PCCBPEX7 PGRMC1 PIR PMVK PON3 RTN1 SMYD3 SNED1SORT1 SRPX2 STAMBP STIP1 TGM1 VCAN WASL
Drug	C018637	phorone			10				ASNS GNL3 HIF1A HMOX1 IFRD1 LMO4 MYC NARSNIFK NOLC1 PPAN PPAT RIOK2 STAT3 TXNRD1 YARS
Drug	C004656	chloroacetaldehyde			10				AGRN AIFM2 ANGPTL4 ASNS BCL3 CARS CDKN1ADNMBP FOSL1 GPHN HIF1A HMOX1 MGMT NAMPTNARS NCAPD2 OXSM RAB26 RUNX1 SERTAD1 SORL1TARS TBXAS1 TOP2A TXNRD1 YARS
Drug	7103 UP	thapsigargin; Up 200; 0.1uM; PC3; HT HG-U133A			10				ARHGEF2 ARNTL ASNS BCL3 BIRC3 CARS CDKN1AHBEGF NUCB1 PHLDA1 PTHLH PTX3 RASSF1 RND1SBNO2 TNFRSF12A YARS
Drug	D008345	Manganese			10				ACTR3 ADM AGT ANGPTL4 ARG1 BUB1 CDKN1ACXCL14 DNPH1 EML2 GLUL HEATR1 HEPH HIF1AHMOX1 IMPDH2 NAMPT NGF NOS3 PRIM1 PTGS1PTX3 PVR S100A8 SLC16A3 SOD2 TAB1 TBX18 TFRCVDAC1 XRN2
Drug	CID000004510	nitroglycerin			10				AGT APBB1 BCL3 CYLD GUCY1A3 HBEGF HMOX1IMPDH2 MYD88 NID1 NOS3 NPR2 PLS3 PTPN2 RARSSNN SOD2 TNIP2
Drug	1386 UP	Dizocilpine maleate [77086-22-7]; Up 200; 11.8uM; HL60; HG-U133A				10				ATG13 B3GNT2 BAIAP2 CHN2 CRY1 DBP DPH1 EVI5HBP1 IGFBP5 MLX NCLN NTRK3 QTRT1 RAD21 SRGNSTK17B TIMM10B VCAN WFDC2
Drug	1548 DN	Retinoic acid [302-79-4]; Down 200; 13.4uM; HL60; HG-U133A			10				CD3EAP CITED2 GNL3 IMP4 MRTO4 MYC NOLC1NOP56 NT5DC2 PNO1 PUS1 RAD23B STAT3 TBL3TBRG4 TLR2 TSR1 UCK2 URB1 URI1
Drug	D020849	Raloxifene			10				ADORA2B AGT AHNAK ASNS BAK1 BCL3 BIRC3 CD24CD44 CD74 CDKN1A CHRD CLIC4 CSF1 DNMBP ELLGLRX GLUL HBEGF HMOX1 IDH2 IFRD1 JAK2 LCN2LTB LTBP1 MAP2K3 MBNL2 METTL7A MYC NAB1NARS NBL1 NOS3 NPM1 NPR2 NPY1R OCLN PLA2G7PLAUR PRSS23 PTGES PTX3 RACGAP1 RCL1 SERPINA3SNN SOD2 SREBF1 SSBP2 STAT3 TAF9 TAOK3 TARSTCP1 TFRC TIMP1 TOP2A TRAF3IP2 TXNRD1 XDH
Drug	CID000000222	ammonia			10				ARG1 ASNS CCT6A CSF1 CTPS1 GCH1 GCSH GFPT2GLS2 GLUL GMPR2 GNL3 GOT1 HBEGF HMOX1 IDH2ISYNA1 LDHA NARS NBL1 NIFK NOP2 NOS3 ODC1OXSM PLS3 PPAN PPAT RARS SOD2 TUBB6 UPP1 XDH
Drug	C086401	pentabromodiphenyl ether			10				ACTR3 AGT ANGPTL4 ASNS ASPM BIRC3 C1QTNF1CD24 CD44 CD83 CDH13 CITED2 CORO2B DNPH1DOLK EMCN FAM13A FBN2 FOSL1 GCH1 GLUL GOT1GUCY1A3 HOXC9 ICAM1 IDH2 IFRD1 IMPDH2 JAK2LDHA MAGOH MBNL2 METTL7A NT5DC2 OGFRL1OSR2 PCK1 PLAUR PTGS1 PTHLH PXN RAB29 RASSF1SEC24A SEC61A2 SLC16A3 SOD2 SORL1 SREBF1STEAP4 TAF1D TAP1 TBRG4 TRIL TSHZ3 UFM1 URB1YARS
Drug	C501413	tesaglitazar				10				A3GALT2 ABHD1 ADGRE1 ALCAM ALPL ASPG CD14CD36 CMBL DDIT4 DECR1 DHODH ECI1 EDDM3BELOVL6 ERO1A FGR FXYD5 GCGR GPD2 HACL1 HADHID4 JMJD6 KCNK2 LPCAT3 LRP2 LYZ PDK4 RNASE4SAMD9L SCHIP1 SLIT2 SPSB2 TENM2 TGM1TIMM10B
Drug	CID000091605	AC1O0B8G			10				ACTN1 ADM AGRN APBB1 APH1A BAK1 BIRC3 BUB1CDH13 CLIP1 FBN2 LDHA MYD88 ODC1 PPRC1PRSS23 PTGES PTGS1 RASSF1 RRS1 STAT3 TBXAS1UPP1 VMP1
Drug	D000431	Ethanol			10				ACTR3 AGRN AGT ALDH3A1 ASGR2 ASNS BAK1BLVRB CDKN1A CHP2 CITED2 CLEC10A CLIC4 DNPH1FDFT1 FDX1 GFRA1 GLUL GOT1 GPHN GPX2 HBEGFHIF1A HMOX1 HPS1 ICAM1 IL1RN LCN2 LDHA LITAFLSS MAP2K3 MFN1 MYC MYD88 NAP1L1 NCAPD2NGF NOCT NOS3 OCLN ODC1 PCK1 PLSCR1 PRIM1PTHLH RAB26 RAC1 RXRG S100A8 SOD2 SPC25SREBF1 STAT3 TAOK3 TAP1 TCP1 TFRC TIMP1TOMM70 TRAF3IP2 UGDH VDAC1 XDH
Drug	7154 UP	Eburnamonine (-) [4880-88-0]; Up 200; 13.6uM; PC3; HT HG-U133A			10				ADM BIRC3 BUB1 CD3EAP CD83 CDKN1A CLCF1CLIP1 DLGAP4 FDX1 HBEGF ICAM1 INHBB LSSMAP2K3 MBNL2 METAP2 NAB1 NOLC1 PTX3
Drug	D005047	Etoposide			10				AGRN ALDH3A1 BAK1 BIN3 BIRC3 BUB1 CD44CDKN1A E2F1 FDFT1 FOSL1 GLS2 GPIHBP1 HBEGFHEPH HIC1 HIF1A ISG15 LCN2 MAP2K3 MGMTMOCOS MYC NAP1L1 PLK1 RASSF1 RUNX1 SOD2SORBS2 TAP1 TNFRSF12A TOP2A TPP2 UTP3 VDAC1
Drug	D017239	Paclitaxel			10				AGT ANGPTL4 ASPM BAK1 BIN3 BIRC3 CD24 CDKN1ACENPS CLEC10A CXCL14 DNASE1L3 E2F1 ELMO3FDFT1 GFRA1 ICAM1 IDH2 IL1RN ISG15 LDHA LITAFMGMT MYC NAMPT NGF NOS3 NPM1 OSR2 PLK1PROM1 RAC1 SOD2 STAT3 TAP1 TIA1 TIMP1 TOP2A
Drug	D002065	Buspirone				10				ANKH ARHGDIB ASPG B4GALNT1 CD68 CRY1 DECR1DIRC2 DUT ECI1 ELOVL6 EPHX1 GSPT1 H1F0 HACL1HES6 HMGB2 HYAL3 IARS ITGB2 JAM2 JPT2 KPNA2LACTB LRAT LTA4H MID1IP1 MTSS1 NHP2 NLNNSDHL NT5E NTPCR OLA1 OSBPL1A PALMD PAPD4PHF11 PHYHD1 PINK1 POMC PRDX5 PTTG1 RANSPG20 SRGN STMN1 TIMM10B WASL
Drug	1043 DN	ICI 182,780; Down 200; 1uM; MCF7; HT HG-U133A EA			10				AGRN CBFA2T3 CD3EAP CD44 JAK2 MYC NOLC1NOP2 NPY1R PHLDA1 POLR1E PTGES PUS1 RAI14RCL1 RHOBTB1 SMAD5 TPBG
Drug	D005228	Fatty Acids, Essential				10				ACAT2 CD36 CD68 DHCR7 ECI1 ELOVL6 INSIG1MSMO1 NSDHL PMVK SQLE
Drug	D000111	Acetylcysteine			10				AGT ANGPTL4 ARNTL ASNS BAK1 BIRC3 CDH13CDKN1A E2F1 ETS1 FAM13A FOSL1 GLRX GPX2 HAX1HBEGF HIF1A HMOX1 ICAM1 IFRD1 JAK2 LDHAMAP2K3 MGMT MOAP1 MYC NGF NOS3 NPM1 PCK1PLAUR PTX3 RAC1 RHOBTB1 SNAI1 SOD2 SORDSTAT3 TFRC TLR2 TOP2A TXNRD1 UFM1 UGDHVDAC1 XDH
Drug	1105 UP	monensin; Up 200; 10.9uM; MCF7; HT HG-U133A EA				10				ACAT2 BNIP3L CELSR2 DDIT4 DHCR7 ELOVL6 HBP1IDI1 INSIG1 MID2 MSMO1 MVK NSDHL OPTN PAPSS2PNRC1 SQLE TRIM2 USP6NL
Drug	7443 UP	Clemastine fumarate [14976-57-9]; Up 200; 8.6uM; MCF7; HT HG-U133A				10				ALCAM ATG13 BAIAP2 DDIT4 FUT4 HBP1 IGFBP5INSIG1 LPCAT3 MAFB MSMO1 MVK MXD4 ORAI2PXDC1 SQLE SSPN ST7 TAX1BP1 TRIM2
Drug	6663 DN	(+)-Isoproterenol (+)-bitartrate salt [14638-70-1]; Down 200; 11uM; PC3; HT HG-U133A			10				ACTN1 CYLD FAT4 GLS2 IL1RN INHBB ISYNA1 NPR2NPY1R PDS5B PLSCR1 PTX3 RAI14 RUNX1 SBNO2SOBP TBC1D5 TBXAS1
Drug	CID000002250	AC1L1D9C			10				ABCD2 APBB1 FDFT1 GCH1 GMCL1 HMOX1 ICAM1IL1RN LCN2 NAMPT NID1 NOS3 PLA2G7 PPRC1PTGS1 PTX3 RAC1 RRS1 SERPINA3 SOD2 SREBF1STEAP4 TIMP1 TLR2 TNFRSF12A
Drug	D008687	Metformin			10				ACTN1 AGRN AIFM2 ANGPTL4 ARG1 ASNS CARSCDKN1A DNMBP GOT1 GPHN HIF1A HMOX1 ICAM1IL1RN MYC MYD88 NAMPT NARS NCAPD2 NOS3PCK1 PPAN RND1 RUNX1 SERTAD1 SOD2 SORL1STRBP TXNRD1 YARS
Drug	C026486	1,2,5,6-dibenzanthracene			10				ADM AIFM2 ARNTL ARRDC4 ASNS ASPM AVPR1ABCL3 CDKN1A CKAP2 CSF1 EMCN EPHB6 GPIHBP1HEATR1 HEPH HIC1 HIF1A INHBB KIFC1 LYSMD3MGMT NAMPT NCAPD2 NOS3 NPY1R ODC1 PCDH17PLK1 PPAT PRSS23 PTX3 RACGAP1 RND1 SERPINA3SMARCA2 SPC25 TAP1 TARS TIMP1 TINAGL1 VMP1
Drug	C052785	rebamipide			10				ETS1 FOSL1 HBEGF ICAM1 MYC PTGS1 RPA3 S100A8SOD2 TFRC TOP2A
Drug	D003474	Curcumin			10				AGT AXIN1 BAK1 BCL3 BIRC3 CD44 CDKN1A CSF1CXCL14 E2F1 EMB FOSL1 GOT1 GPHN HIF1A HMOX1HOPX ICAM1 JAK2 LCN2 LTB MAP2K3 METTL7AMGMT MYC MYD88 NGF NOS3 ODC1 PCK1 PDPNPLAUR PLK1 PORCN PTGES PTGS1 PTHLH PTX3S100A8 SERPINA3 SLPI SNAI1 SOD2 SRSF2 STAT3TFRC TIMP1 TLR2 TOP2A TXNRD1 XDH
Drug	C016517	indole-3-carbinol			10				ABCD2 AHNAK AKIRIN1 ALDH3A1 ANGPTL4 APBB1ARHGEF9 ARNTL ASNS AVPR1A BIRC3 BLOC1S6BZW2 CD24 CDH13 CDKN1A CLEC10A DQX1 EGFLAMEMB EPHB6 FAM13A GINS4 GLRX GPATCH4 GPX2GXYLT1 HLTF ICA1 ICAM1 IRGM MAGOH MYC NIFKPLA2G7 PLK1 PLSCR1 PVR RASSF1 RIOK2 RPP38 SEZ6SORL1 SPC25 SREBF1 SRFBP1 TARS TEKT3 TEX9TNFRSF12A TOP2A TRAF3IP2 TRMT6 TTC23 TUBB6TWISTNB UFM1
Drug	D012402	Rotenone			10				AGT ARNTL BIRC3 CDKN1A CLMP EMCN FBXL5FNBP1 GCH1 GFRA1 GPATCH4 HAX1 HEPH HIF1AHMOX1 HTRA1 ICAM1 JAK2 LDHA MFN1 MYC NAMPTNOS3 ODC1 OPHN1 PLAUR POLR1E PROM1 RAC1RACGAP1 RND1 RPP38 SAP30BP SMN1 SNAI1 SOD2SREBF1 STAT3 SYNCRIP TAOK3 TFIP11 TNFRSF12ATOMM70 TRPC1 TUBB6 TXNRD1 URI1 VDAC1 XDH
Drug	C020806	tetrabromobisphenol A			10				ANGPTL4 APBB1 BCL3 CAPN5 CBFA2T3 CLCF1EGFLAM EPHB6 FAT4 FOSL1 HBEGF HMOX1 ICAM1IL1RN INHBB MAP2K3 MYC NEXN NGF PCK1 PDPNPHLDA1 PLAUR PRSS23 PTGES PTHLH PVR RARSRND1 SLPI SNN SOBP TFRC TIMP1 TLR2 TNFRSF12AUPP1
Drug	D004026	Dieldrin			10				ACTN1 AGT AIFM2 AIMP2 AKIRIN1 APBB1 ATE1 BAK1BCL3 BIN3 BIRC3 CDKN1A CTU2 DNASE1L3 E2F1GNL3 HMOX1 HTRA1 ISG15 LCN2 LITAF MOAP1MPHOSPH10 MYC NAMPT NAP1L1 NDN NGF NOP2NPM1 NT5DC2 ODC1 PARM1 PHLDA1 PLK1 PPRC1PRELP PUS1 RACGAP1 RAD23B SAR1A SIPA1L1SMPD3 SOD2 TLCD1 TRMT6 UTP15 XDH
Drug	D004147	Dioxins				10				ACAT2 ADRM1 AES AHCYL2 APEX1 ARCN1 ASAH1ASL ASNA1 ATP5S BLCAP C1GALT1C1 CAPG CD99L2CIRBP CNDP2 CTRB1 CUEDC2 DDI2 DFNA5 DIRC2DZIP1 ELOVL6 ERGIC3 ERO1A ETFB G3BP1 GALK2GLOD4 GYPC HADH HAGH HARS KDELC1 LHFP LIN37MCFD2 MLX MST1 NOTCH3 OXNAD1 PAPSS2PGRMC1 PRPF3 PRPF4B RAB6B RUVBL1 SMYD3STAMBP TAX1BP1 TIAL1 XRCC6
Drug	C532162	2-(1H-indazol-4-yl)-6-(4-methanesulfonylpiperazin-1-ylmethyl)-4-morpholin-4-ylthieno(3,2-d)pyrimidine			10				CARS CCT6A CDKN1A CITED2 CKAP2 CTPS1 DCTN4FAM13A FDX1 HIF1A LDHA LSM10 MAP2K3 MYCNDUFAF4 NOLC1 NOP56 NT5DC2 PHLDA1 PPRC1PTRH2 PUS1 RHOBTB1 SORBS2 SRSF2 STAT3 TARSTLCD1 TNFRSF12A TUBB6 VAV3 YARS
Drug	C027576	4-hydroxy-2-nonenal			10				ACTN1 ADORA2B AGRN AGT AKR1B10 ALDH3A1ASPM BCL3 BLVRB BUB1 CD44 CD83 CDKN1ACXCL14 DDR2 DNPH1 E2F1 ETS1 GCH1 GPX2 HBEGFHMOX1 ICAM1 IL1RN IRGM ISG15 JAK2 LTB MOCOSMTHFS MYC NOS3 PHLDA1 PLA2G7 PLK1 PTGESRND1 RPP38 SBNO2 SOD2 STAT3 TIMP1 TOP2ATRAF3IP2 TXNRD1 XDH
Drug	1791 UP	Azaguanine-8 [134-58-7]; Up 200; 26.2uM; PC3; HT HG-U133A			10				ADM ANGPTL4 BIRC3 CD83 CITED2 FASTKD2 FOSL1HBEGF ICAM1 MYC ODC1 PHLDA1 PLAUR PTX3 RND1SOD2 UPP1
Drug	1598 DN	Colchicine [64-86-8]; Down 200; 10uM; HL60; HG-U133A			10				AIMP2 BRIX1 CITED2 DDX18 DEAF1 ESF1 GNL3 GOT1MAK16 MRTO4 MYC NOLC1 NOP56 ODC1 PNO1PTRH2 PUS1 S100A8 TBRG4 TSR1 UCK2 WDR12
Drug	C406082	monomethylarsonous acid			10				ACTN1 AGRN AIFM2 AKR1B10 ASNS BIRC3 C1QTNF1CD44 CDH13 CDKN1A CLMP CXCL14 DNASE1L3 E2F1EML2 FDFT1 FGFR1OP2 FOSL1 GFPT2 GLUL GPX2HBEGF HMOX1 HTRA1 ICAM1 IFRD1 IL1RN ISG15LCN2 LPXN MYC NID1 NOCT NOS3 PRPH PTGS1 RAC1S100A8 SERPINA3 SLFN12L SNAI1 SOD2 SORBS2SSH3 STAT3 TAF9B TAP1 TBX18 TIMP1 TXNRD1
Drug	C059262	cidofovir			10				AGRN ANGPTL4 ASNS CARS CDKN1A FOSL1 GOT1HIF1A HMOX1 NAMPT NARS NCAPD2 OXSM RAB26RND1 RUNX1 SERTAD1 SORL1 STRBP TARS TBXAS1TXNRD1 YARS
Drug	D013311	Streptozocin			10				AGT ANGPTL4 ASNS BCL3 CDKN1A CITED2 CLIC4GALT GLUL GOT1 GPX2 HIF1A HMOX1 HOPX ICAM1IDH2 LCN2 LITAF MGMT NAMPT NGF NOS3 PCK1PDXP PLAUR PLSCR1 PTGS1 PYROXD2 RAC1 SOD2SORD SREBF1 STAT3 TFRC TIMP1 TXNRD1 VDAC1
Drug	1663 DN	ICI 182,780; Down 200; 0.01uM; MCF7; HT HG-U133A			10				CBFA2T3 CD3EAP CD44 E2F1 GLS2 JAK2 MIIP MYCNPR2 NPY1R PHLDA1 PRSS23 PTGES PVR RHOBTB1SBNO2 SCAF4 TBC1D5 TPBG
Drug	C017096	n-butoxyethanol			10				ADM AKAP2 ASNS AVPR1A BIRC3 BLVRB CDKN1ACLIC4 DDR2 ETS1 FCMR GCH1 HBEGF HMOX1 ICAM1IFRD1 ISG15 LTB METAP2 MYC MYD88 NOS3 ODC1PCK1 PLAUR PPAT PROM1 RHOBTB1 RRS1 SNNSORBS2 ST3GAL6 STAT3 TFRC TIA1 TIMP1 TINAGL1TNFRSF12A TRAF3IP2 TXNRD1 VMP1
Drug	C028474	1,4-bis(2-(3,5-dichloropyridyloxy))benzene			10				AACS ACTR3 ANGPTL4 ARHGEF9 AURKC BAK1 BCL3CDKN1A CLCF1 E2F1 FDFT1 FDX1 GLUL GOT1GPCPD1 INSC ITIH3 JAK2 LCN2 LPGAT1 LSS MYCNAMPT NCAPD2 NOCT NOP2 NOP56 PCK1 PHLDA1PLS3 PRIM1 PUS1 RND1 RXRG S100A8 SMPD3 SPC25SREBF1 STAT3 STEAP4 TEX9 TFRC TNFRSF12A TOP2ATUBB6 UGDH
Drug	3244 DN	Corticosterone [50-22-6]; Down 200; 11.6uM; MCF7; HT HG-U133A			10				CBFA2T3 CD44 DEAF1 DLGAP4 GINS4 JAK2 MAP2K3METTL7A MYC NOP2 NPY1R PHLDA1 PLAUR PPRC1PTGES PVR RHOBTB1 SBNO2 TPBG
Drug	1626 UP	Etoposide [33419-42-0]; Up 200; 6.8uM; HL60; HG-U133A			10				ALG13 BCL3 CD44 CD83 CDKN1A CYLD GCH1 HBEGFIL1RN ISG15 LMO4 LPXN PHLDA1 PLAUR PLSCR1PTX3 SOD2
Drug	D000638	Amiodarone				10				ABHD1 ACYP1 ARC ASAH1 ATP5S BCKDHA CAV3CD36 CLPP CMBL COPZ2 CPQ CUEDC2 DDIT4 DECR1DFNA5 DPP4 DPYSL4 DUT ECI1 ELOVL6 EPHX1 ETFBETHE1 FARSB FGD4 FNTB FUT4 GAMT HES6 HMGB2LCAT LPCAT3 LPIN3 LSP1 LYPLAL1 LYZ MDP1MICALL2 MID2 MLX MSMO1 MYADM NBN NES NINJ1NTRK3 PABPC4 PAICS PCCB PDK4 PFKFB1 PGRMC1PIR PMVK PPDPF PTMS RBL2 RNASE4 RNPS1 SCCPDHSCD SDAD1 SQLE SRGN SRM STMN1 SYNM TIMM10BUGT1A1 VGF YWHAG
Drug	C418118	CI 1044			10				ARNTL CLEC10A GCH1 GLUL HMOX1 JAK2 LCN2 LITAFMYC PVR S100A8 SOD2 STAT3 TIMP1 UGDH XDH
Drug	D014747	Vinblastine			10				BIRC3 BUB1 CD44 CDKN1A CKAP2 E2F1 FOSL1HMOX1 ICAM1 IDH2 MYC NGF ODC1 PLAUR PTX3RACGAP1 RASSF1 RPA3 S100A8 SOD2 TIMP1 TOP2A
Drug	D007213	Indomethacin			10				AGT ANGPTL4 ASNS BAK1 BAZ1A BIRC3 CD44CDKN1A CITED2 CLCF1 GLUL HMOX1 ICAM1 IFRD1IL1RN KIFAP3 LSS MYC NGF NOS3 NPM1 OCLN PTGS1RAD23B SOD2 STAT3 TFRC TIMP1 UPP1 VMP1 XDHYTHDF2
Drug	C014476	diethyl maleate			10				ARRDC4 BCL3 BIRC3 BLVRB CDKN1A CITED2 DNMBPGLUL GPIHBP1 HMOX1 ICAM1 INHBB IRGM ITIH3KIFC1 LRTM2 MGMT PUS1 SEZ6 SOD2 SORL1 SPC25SREBF1 STEAP4 TXNRD1
Drug	D017382	Reactive Oxygen Species			10				AGRN AGT BCL3 BIRC3 CD44 CITED2 FOSL1 GLULHBEGF HIF1A HMOX1 ICAM1 LDHA MYC NAMPT NGFNOS3 ODC1 PTGS1 PXN RAC1 S100A8 SMPD3 SOD2SREBF1 STAT3 TLR2 XDH
Drug	D058185	Magnetite Nanoparticles			10				ADM ADORA2B AGT AHNAK AKTIP ARRDC4 BAK1BAZ1A BIRC3 BLVRB C1GALT1 CD44 CD74 CD83CDKN1A CLEC10A CSF1 CWC22 E2F1 FOSL1 GCH1GLRX GPATCH4 HBEGF HMOX1 ICAM1 IL1RN ISG15JAK2 LCN2 LSS LTB MBNL2 MOCOS MYC NEMF ODC1OGFRL1 PDPN PHLDA1 PLAUR PTGS1 PTPN2 RASSF1RFX7 S100A8 SLPI SOD2 SORBS2 SORD SORL1ST3GAL6 STEAP4 SYNCRIP TAF1D TAP1 TBC1D5TBXAS1 TFRC TIMP1 TLR2 TNFRSF12A TNRC6B TOP2ATPBG TREX1 TRMT6 TSHZ3 UPP1…
Drug	D019328	Buthionine Sulfoximine			10				CDKN1A FOSL1 GLRX GPX2 HIF1A HMOX1 ICAM1JAK2 LCN2 MGMT NARS NDN NGF ODC1 PCK1S100A8 SOD2 SORD SREBF1 STAT3 TLR2 TXNRD1
Drug	D005978	Glutathione			10				AGT AKR1B10 BCL3 BIRC3 CDKN1A FOSL1 GCH1GCSH GLRX GNL3 HIF1A HMOX1 ICAM1 IDH2 JAK2MGMT MYC NGF ODC1 PPAN PPAT SOD2 SREK1IP1STAT3 TLR2 TOP2A TXNRD1 XDH
Drug	D005947	Glucose			10				AACS AGT ANGPTL4 ASNS ATE1 BAZ1A CD44CDKN1A CENPS CHIC2 CLIP1 DDX18 ELL EMCNFOSL1 GLRX GLUL GNL3 HBEGF HIF1A HMOX1 ICAM1IL1RN JAK2 KIFAP3 LDHA LTBP1 LY6G6C MAGOHMORN4 MYC NAMPT NGF NIFK NOS3 OCLN ODC1PCK1 PHLDA1 PLK1 PLS3 PTGS1 PVR RAC1 SEPHS1SNAI1 SOD2 SORD SREBF1 STAT3 STRBP TAF1DTIMP1 TLR2 TOP2A TPP2 TUBB6 XDH YTHDF2
Drug	CID000000602	alanine			10				GFPT2 GFRA1 GLUL GOT1 HMOX1 IDH2 LDHALPGAT1 MOCOS NIFK ODC1 RAD23B RRS1 RUNX1SAR1A SCLY SOD2 SORBS2 SPNS1 TIA1 UPP1
Drug	D009151	Mustard Gas			10				ADM AHNAK AKR1B10 ALDH3A1 ARG1 ASPM AURKCBIRC3 BUB1 CAPN5 CD44 CDKN1A CLCF1 CSF1 CST6E2F1 EPS8L2 GALNT18 GPX2 HBEGF HEPH HIF1AHMOX1 HOXC9 HTRA1 ICAM1 IL1RN ISG15 ISYNA1KIFAP3 KIFC1 LDHA MAP2K3 MYC MYD88 NAB1NCAPD2 NDN NGF NID1 NOP56 NOS3 NPY1R NSG1OCLN ODC1 PDPN PHLDA1 PLAUR PLK1 POP1 PPATPRIM1 PTGES PTGS1 RACGAP1 RAI14 RRS1 RXRGSCLY SERTAD1 SOD2 SPC25 SRSF2 STAT3 TBXAS1TIMP1 TLCD1 TLR2 TOP2A TRP…
Drug	C022884	undecane			10				CDKN1A CLIC4 DEAF1 DNASE1L3 FDFT1 FOSL1 GCH1HBEGF MYC PLAUR PLSCR1 PTHLH RUNX1 SLC16A3SLPI SMPD3 SORBS2 TIMP1 TXNRD1
Drug	2403 DN	Pergolide mesylate [66104-23-2]; Down 200; 9.8uM; HL60; HT HG-U133A			10				AIMP2 CTPS1 DDX18 DNPH1 GUF1 LSS MAK16MRTO4 MYC NDUFAF4 NOLC1 PNO1 PTRH2 PUS1TSR1 URB1 WDR12
Drug	1607 UP	Methylergometrine maleate [113-42-8]; Up 200; 8.8uM; HL60; HG-U133A			10				AMZ2 CYLD FAM13A HGSNAT IL1RN ISG15 LPXNMBNL2 METTL7A PHLDA1 PLSCR1 PTGS1 SEC24ASIPA1L1 SOD2 TIMP1
Drug	D011345	Fenofibrate			10				AGRN AIFM2 AKR1B10 ANGPTL4 ASNS ATE1 BCL3BIRC3 CDKN1A CYLD DNMBP FDFT1 GALT GOT1GPHN GPX2 HIF1A HMOX1 ICAM1 IFFO1 LSS MGMTMYC NAMPT NARS NOS3 PCK1 PHLDA1 PLA2G7PPAN PTGS1 RND1 SCLY SERTAD1 SMPD3 SOD2SORL1 SREBF1 STRBP TARS TCP1 TIMP1 TXNRD1 URI1YARS
Drug	CID000644061	AC1LD8HW				10				ACTL6A ATIC CAPG DECR1 DHFR FH FMNL1 GREM2NES OPTN PFN1 WBP4
Drug	1398 DN	Dihydroergotamine tartrate [5989-77-5]; Down 200; 3uM; HL60; HG-U133A			10				CD3EAP DDX18 DEAF1 ESF1 GNL3 MRTO4 MYCNDUFAF4 NIPA2 NOLC1 NOP56 PAK1IP1 PUS1SEC23B SYNCRIP TBRG4 TSR1 UCK2 WDR12
Drug	D010416	Pentachlorophenol			10				ACTR3 AGRN AIMP2 AKTIP ARHGEF2 ATAD3A ATE1BLVRB CBFA2T3 CBX5 CD3EAP CHP2 CLIC4 CLIP1COX18 CSF1 DCTN4 DIS3 E2F1 EEPD1 FBXL5FGFR1OP2 GLRX GMCL1 GMPR2 GUCY1A3 HIF1ALDHA MAGOH MAK16 METAP2 MITD1 MOCOSMPHOSPH10 MYD88 NAB1 NAMPT NAP1L1 NGLY1NOP56 NT5DC2 PAK1IP1 PPAT PPRC1 PRIM1 PUS1RPF2 RRS1 SAP30BP SLC16A3 SMARCA2 SPIN1 TAP1TARS TIA1 TLR2 TREX1 TRMT6 TWISTNB TXNRD1UGDH XDH
Drug	D024483	Vitamin K 3			10				AKR1B10 BAK1 BLVRB BUB1 CD1D CD44 CD74CDKN1A CFAP20 CITED2 CLIP1 CTPS1 DCXR E2F1EPS8L2 FN3KRP GLRX GPX2 GUCY1A3 HEATR1 HEPHHGSNAT HIF1A HMOX1 ICA1 INHBB LDHA MITD1MSRB2 MYC N4BP3 NAB1 NOLC1 NOP56 NOS3 ODC1PANX1 PCK1 PDPN PHLDA1 PLA2G7 PLK1 PPRC1RAD23B RASL11A RASSF1 SLC16A3 SNAI1 SOD2SORL1 ST3GAL6 SUOX TFRC TNFRSF12A TOP2ATRAF3IP2 TSPAN5 TXNRD1 UPP1 VDAC1 VGLL4 XDH
Drug	1954 UP	Danazol [17230-88-5]; Up 200; 11.8uM; PC3; HG-U133A		10				ACO2 B3GALNT1 CD2BP2 CLK1 CNP CTNNBIP1GM2A HERPUD1 HP1BP3 MBTPS1 SYNGR1 THTPA
Drug	C007262	deoxynivalenol			10				AHNAK BAK1 CBX5 CDKN1A ENGASE EVL FNBP1GPX2 HIF1A HMOX1 ICAM1 IL1RN JAK2 LPXN LTB MYCMYD88 NOLC1 NOP56 NPM1 OCLN ODC1 PTGESSOD2 SORBS2 SRSF2 STAT3 TAP1 TLR2 TOMM70XDH
Drug	C059765	amphotericin B, deoxycholate drug combination			10				ACTN1 ASNS ASPM BCL3 BUB1 BZW2 CD44 CKAP2CLCF1 CXCL14 E2F1 INHBB ITIH3 LCN2 LTB MYCNCAPD2 NDN PCSK6 PLAUR PLK1 PRIM1 PVRRACGAP1 RUNX1 STAT3 STEAP1 TIMP1 TNFRSF12ATOP2A TUBB6
Drug	2213 UP	Ivermectin [70288-86-7]; Up 200; 4.6uM; MCF7; HT HG-U133A			10				ASNS BIRC3 CYLD EPHB6 HBEGF HMOX1 ICAM1IFRD1 MBNL2 MYC PCSK6 PHLDA1 PVR RND1 RUNX1SERPINA3 TLR2
Drug	CID000006410	tert-butyl hydroperoxide			10				ACTN1 ACTR3 ADM ADORA2B DNPH1 E2F1 ETS1FOSL1 GFPT2 GFRA1 GLRX GLYR1 GOT1 GTF2IRD1HBEGF HEPH HIF1A HMOX1 ICAM1 IDH2 INHBBLDHA MAP2K3 METTL7A MSRB2 NAP1L1 NCAPD2NUCB1 OSR2 PHLDA1 PLA2G7 PLK1 PPRC1 PTGESPTGS1 PVR SIPA1L1 SMARCA2 SNN SOBP SOD2 SORDTIA1 TSPAN5 UPP1
Drug	1121 UP	DL-PPMP; Up 200; 2uM; MCF7; HT HG-U133A EA			10				AACS CARS CEP63 CITED2 DDX18 GLYR1 GTF2F2HPS1 MPDU1 P2RY6 PHLDA1 PNO1 PXN RHOBTB1SEC23B SOD2 SPC25 SSH3 TRAF3IP2
Drug	CID000247705	AC1L6KTW				10				ACAT2 DHCR7 EBP IDI1 MSMO1 MVK NSDHLPGRMC1 PMVK SCD SQLE SRM
Drug	D019821	Simvastatin			10				AGT ALDH3A1 ANGPTL4 ARG1 ARHGEF2 BIRC3 CD24CD44 CD83 CDKN1A CTNNAL1 E2F1 FDFT1 FOSL1GPX2 HIF1A HMOX1 ICAM1 JAK2 LITAF LTB NOS3OCLN PLA2G7 PRIM1 PTGES PXN RAC1 RACGAP1S100A8 SMAD5 SOD2 SREBF1 STAT3 TAB1 TBXAS1TFRC TIMP1 TLR2 TXNRD1 VDAC1
Drug	C089595	cylindrospermopsin			10				AIMP2 BAK1 CDKN1A COPS5 CYLD ELL EMB FOSL1GPATCH4 GPX2 IFRD1 NDUFAF4 PAK1IP1 PHLDA1PNO1 PRICKLE1 PRSS23 PUS1 SERTAD1 SRFBP1 TAB1TIMP1 TNFRSF12A TP53RK TPBG TSR1 TWISTNBTXNRD1 UPP1
Drug	C076994	perfluorooctane sulfonic acid				10				A2M ACAT2 AES ALCAM ALPL ASPN CD14 CD36CD82 CNDP2 CTRB1 DDIT4 DECR1 DHCR7 DIO3 DUTEBP ECI1 ELOVL6 ENPP3 EPHX1 F8 GALM GASTGNRH1 HADH HP HSD11B1 IDI1 INSIG1 ITM2A LCATLPL LRP2 LST1 LTA4H MSMO1 NES NOV NSDHL NT5EOPTN OSBPL1A PDK4 PFKFB1 PMVK PNRC1 POMCPTMS RESP18 RGCC SQLE TSPO UCN2 UGT1A1VSNL1 WISP2
Drug	D005419	Flavonoids				10				A3GALT2 AATF ANKH ASAH1 BAIAP2 BLCAP CD14CHN2 CPQ CRABP2 CRCP DBP DCPS DIO3 DKK3ELOVL6 ENTPD1 EZR FEZ1 FNTB GAL GNRH1 GPD2HADH HMGB2 HYOU1 IGFBP5 KALRN LCAT MAFBMAL MAOB MLLT3 MPST MSMO1 MVK NEFM NOVNRCAM NUDT1 ODF2 OPA1 OPTN P2RY12 PDGFAPDLIM4 PFKFB1 PGLYRP1 PGRMC1 PRDX5 PTAFRPTMS RAB3IP RBL2 RTN1 RUVBL1 S1PR2 SDC1 SNCASPAG5 SQLE SULT1A1 TGM1 TJP2 TOR1AIP1 UGT1A1VAMP5 VSNL1 WISP2
Drug	D015054	Zymosan			10				BIRC3 CD44 CD83 CDKN1A HMOX1 ICAM1 IL1RNMYD88 PLA2G7 PLAUR PLSCR1 PTGES PTGS1 PTX3STAT3 TIMP1 TLR2
Drug	D002746	Chlorpromazine			10				AACS AGRN ANGPTL4 ASNS BLOC1S6 CDKN1ACITED2 CLCF1 CTU2 DIS3 E2F1 EBI3 EXO5 FOPNLFOSL1 GLS2 HIF1A HMOX1 HPS1 LSS MAG MTHFSNAMPT ODC1 PCK1 PYROXD2 RND1 RUNX1 RXRGSERPINA3 STRBP TLK2 TTC23 TXNRD1
Drug	D004002	Clodronic Acid			10				AGRN AIFM2 ANGPTL4 ASNS BCL3 CARS CDKN1AFOSL1 HIF1A HMOX1 ICAM1 NARS RAB26 RUNX1SERTAD1 SORL1 TARS TBXAS1 TIMP1 TXNRD1 YARS
Drug	5599 DN	LY 294002; Down 200; 10uM; MCF7; HT HG-U133A			10				ADM ADORA2B BCL3 CD3EAP CLCF1 FOSL1 IFRD1JAK2 NOP2 NPR2 P2RY6 PCSK6 PDS5B PLAUR PUS1PVR RAI14 S100A8 SLC16A3 TWISTNB
Drug	D010705	Phosgene			10				ASNS BLVRB CDKN1A FDFT1 FDX1 GPX2 HMOX1LITAF MYC NPR2 PLAUR PTGS1 SOD2 TIMP1TNFRSF12A TXNRD1
Drug	C016030	pantogab			10				ABCD2 AHNAK ANGPTL4 CDKN1A CFAP20 CHIC2EPS8L2 GALNT18 GFRA1 GMCL1 GOT1 GPCPD1IFRD1 ITIH3 LCN2 LITAF LMO4 LPGAT1 LYSMD3 MFN1MYD88 OCLN PTPN2 PVR RAB32 RIOK2 SAR1A SBNO2STAT3 STEAP4 TAOK3 TCTA TLK2
Drug	CID000000158	8-iso-prostaglandin E2			10				ADM AGT BIRC3 CD83 CSF1 CXCL14 EBI3 EMB GLRXHBEGF HIF1A HMOX1 ICAM1 IL1RN INHBB LTBMAP2K3 MOCOS MYD88 NOS3 ODC1 PDXP PPRC1PTGES PTGS1 PTHLH SAR1A SLPI SNAI1 STAT3STEAP4 TBXAS1 TIMP1 TLR2 TNFRSF12A
Drug	C013698	tallow			10				AACS ASNS CDKN1A CKAP2 HMOX1 ICAM1 IFRD1IL1RN INSC INVS LCN2 LITAF PLA2G7 PROM1 PVRS100A8 SREBF1 STEAP4 TFRC TNFRSF12A UGDH
Drug	D002725	Chloroform			10				CDKN1A HMOX1 ICAM1 MGMT MYC ODC1 PVR RND1S100A8 TAP1 TIMP1 TXNRD1
Drug	1598 UP	Colchicine [64-86-8]; Up 200; 10uM; HL60; HG-U133A			10				BCL3 CD44 CD83 CLIC4 CYLD DLGAP4 FAM13A IFRD1IL1RN LITAF LPXN OGFRL1 PHLDA1 PLAUR PLSCR1SIPA1L1 SOD2 TNFRSF12A UHRF1BP1L
Drug	D004113	Succimer			10				ADM ADORA2B AGT AHNAK AKTIP ARRDC4 BAK1BAZ1A BIRC3 BLVRB C1GALT1 CD44 CD74 CD83CDKN1A CLEC10A CSF1 CWC22 FOSL1 GCH1 GLRXGPATCH4 HBEGF HMOX1 ICAM1 IL1RN ISG15 JAK2LCN2 LSS LTB MBNL2 MOCOS MYC NEMF ODC1OGFRL1 PDPN PHLDA1 PLAUR PTGS1 PTPN2 RASSF1RFX7 S100A8 SLPI SOD2 SORBS2 SORD SORL1ST3GAL6 STEAP4 SYNCRIP TAF1D TAP1 TBC1D5TBXAS1 TFRC TNFRSF12A TNRC6B TOP2A TPBGTREX1 TRMT6 TSHZ3 UPP1 VAV3 WDR12 XRN2
Drug	MESH:D011471/C006632-T	Prostatic Neoplasms affected by arsenic trioxide			10				CDKN1A CLIC4 HIF1A ICAM1 IL1RN JAK2 MYC NOS3PLAUR PTRH2 SOD2 STAT3 TCP1 TOP2A VAV3
Drug	C080163	trovafloxacin			10				ANGPTL4 BIRC3 CDKN1A DNPH1 GNL3 HMOX1ICAM1 IDH2 IFRD1 LITAF MYD88 NDUFAF4 NOCTPCSK6 PHLDA1 PRSS23 PTPN2 SERPINA3 SOD2SREBF1 SRSF2 STAT3 SYNCRIP TOP2A UPP1 XDHYARS
Drug	D014118	Toxins, Biological			10				ASGR2 BIRC3 CD44 CD83 CDKN1A COL9A1 CSF1E2F1 ETS1 EVL GCH1 ICAM1 IFRD1 IL1RN IMPDH2INHBB LDHA MAG MAP2K3 MAP6 MYC MYD88 NBL1NGF PLAUR RAC1 RUNX1 SLPI SMAD5 SOD2 STAT3TAB1 TAP1 TIMP1 TLR2 VAV3 XDH
Drug	D017638	Asbestos, Crocidolite			10				ADM ADORA2B BCL3 BIRC3 CD44 CDKN1A CHIC2CITED2 CWC22 CYLD DNMBP ESF1 ETS1 FOSL1GPCPD1 HBEGF HIF1A HMOX1 IFRD1 MAP2K3METTL7A MYC NEXN NOCT PHLDA1 PLAUR PRSS23PTHLH RASSF1 RUNX1 SEC24A SERTAD1 SMAD5SOD2 TNFRSF12A TP53RK TXNRD1 VAV3
Drug	D002922	Ciguatoxins				10				ADGRE1 BYSL CD14 CIRBP CLYBL CNDP2 COLEC12CRCP DDIT4 DHCR7 DTNBP1 DUT EPHX1 FUCA2G3BP1 GAMT GPD2 GREM2 GRPEL2 HES6HIST1H2BK HRAS IDI1 INSIG1 LPCAT3 LPL LRP2 MAFBMID1IP1 MSMO1 MTSS1 NRTN NT5E ODF2 PALMDPAOX PDK4 PES1 PHF11 RAB6B SELENBP1 SQLE SRMSTK17B TGM1 TREH UBA7 VASN WASL WFDC2
Drug	1951 DN	Trichostatin A, from Streptomyces sp.; Down 200; 0.1uM; PC3; HG-U133A			10				ADORA2B BRIX1 CLCF1 CTPS1 DCTN4 FASTKD2FOSL1 INHBB MOCOS PLAUR PLK1 PPRC1 RASSF1SIPA1L1 SNUPN SSH3 TNFRSF12A
Drug	MESH:D011471/D003474-T	Prostatic Neoplasms affected by Curcumin			10				CDKN1A HIF1A ICAM1 JAK2 MYC NOS3 PLAUR PTHLHSERPINA3 SOD2 STAT3 TOP2A
Drug	D002509	Cephaloridine			10				ALDH3A1 ANGPTL4 ASNS BAK1 BIRC3 BLVRBC1QTNF1 CDKN1A CITED2 CKAP2 CXCL14 DNASE1L3DNPH1 EMB FCGR2A GINS4 GPX2 GXYLT1 HMOX1ICAM1 INHBB NOP56 PCK1 PLK1 PRIM1 PVRRHOBTB1 RND1 RXRG SLPI STAT3 TFRC TIMP1 TLR2TNFRSF12A TOP2A TRIL TUBB6 UPP1
Drug	CID000000703	flavin adenine dinucleotide sodium				10				A2M ASNA1 AUH BCKDHA CHCHD4 CRY1 CTDSPLDECR1 DHODH ECI1 ENPP3 ETFB FES GPD2 HBP1LIN37 MAOB MCCC1 ME3 NCF4 NQO2 PAOX PPCDCPRDX5 SCD SIRT7 SNCA SQLE SUCLA2 WASL
Drug	C098607	JP8 aviation fuel			10				ADM BAK1 CDKN1A CLIP1 DEAF1 DNASE1L3 DNPH1FDFT1 FOSL1 GCH1 HBEGF HMOX1 ICAM1 LCN2 MYCNOLC1 ODC1 PLAUR PLSCR1 PVR RUNX1 SLC16A3SLPI SMPD3 SOD2 SORD TAF9B TCP1 TIMP1 TXNRD1
Drug	CID000000888	magnesium				10				AATF ACP2 ACTL6A ADCY8 ALPL APEX1 APRTARHGDIB ATP5S BPHL CASP1 CHRDL1 CILP CLPPCTDSPL CTRB1 DECR1 ECI1 ENOPH1 ENPP3 ENTPD1FAH FARSB FNTB G3BP1 GALK2 GAST GCC2 HCKHRAS IARS IDI1 ITPA JMJD6 KARS LTA4H LYN MATKMCCC1 MMP16 MVK NOTCH3 NPL NT5E NTHL1PAICS PAPSS2 PCCA PCCB PDE6D PDK4 PDLIM4PFKFB1 PLEC POMC RAB2B RAB6B RAN RBL2 SARSSNCA SOS2 SQLE SRGN SRPK1 TNC TRMT5 UCN2VCAN
Drug	C101814	perfluoro-n-undecanoic acid				10				A2M ALCAM BNIP3L BST1 CA4 CD36 CERCAMCHRDL1 CILP CMBL COLEC12 DECR1 DKK3 DPP4ELOVL6 ERO1A FAP FGGY GLT8D1 IGFBP5 LGI1 LYZMST1 NOV NQO2 OLFM1 PDK4 SAMD9L SYNMUGT1A1 VTN
Drug	D003345	Corticosterone				5.9786				A2M CD36 FOXS1 FSTL3 GAL GLT8D1 HMGB2HSD11B1 IGFBP5 LYZ NOV NTRK3 OMD POMC PTTG1RGCC SDC1 STMN1 SULT1A1 SYNM TNC TSPO VCAN
Drug	D001554	Benzene			5.965				BIRC3 CD44 CD74 CDKN1A CITED2 CSF1 CTPS1 DOLKFDFT1 GLUL HAS1 HMOX1 IFRD1 IL1RN ISG15 KIFC1LITAF LPXN LTB LTBP1 MIIP MYC MYD88 NAB1NAMPT NSG1 OXSM PLA2G7 PLAUR PLS3 PTHLHPTX3 RUNX1 SERTAD1 SLC16A3 SORL1 SREBF1 SRSF2STRBP TLR2 TOP2A VAPA VOPP1
Drug	CID000001287	AC1L1B55			5.964				ACTN1 CDH13 CDKN1A CENPS ENGASE ERH FOSL1HBEGF HIF1A HMOX1 ICAM1 LDHA MAP2K3 MGMTMOAP1 NGF NOS3 ODC1 PLS3 PTGS1 PTPN2RHOBTB1 SOD2 STAT3 STEAP4 SYNCRIP TIMP1 XDH
Drug	1077 DN	LY 294002; Down 200; 10uM; MCF7; HT HG-U133A EA			5.9526				ADORA2B BCL3 CKLF CTPS1 ISG15 MAP2K3 METAP2MYD88 NOP2 P2RY6 PHLDA1 PIGB RAB29 RAI14RHOBTB1 SPC25 SYNCRIP
Drug	C049584	2-amino-1-methyl-6-phenylimidazo(4,5-b)pyridine			5.9457				ALDH3A1 ANGPTL4 BUB1 BZW2 CD74 CDKN1A ERHGLUL GPX2 GUCY1A3 HIF1A HMOX1 ICAM1 IMPDH2JAK2 LCN2 LMO4 MGMT MYC NDN NPM1 PCK1PTGS1 RAD23B SLPI SOD2 SRSF2 TCP1 TIMP1 TOP2AXDH
Drug	CID000139765	oxomolybdenum			5.9448				GPHN SUOX VDAC1 XDH
Drug	D015073	2-Acetylaminofluorene			5.9404				AKR1B10 ALDH3A1 CD44 CDH13 CDKN1A E2F1 GPX2HMOX1 ICA1 LYPD3 MGMT MYC NAMPT NOS3 NPRL2PCK1 PROM1 RAC1 RASSF1 SOD2 STAT3 TFRC TIMP1TOP2A TUBB6 XDH
Drug	1622 UP	Adenosine 5'-monophosphate monohydrate [18422-05-4]; Up 200; 11uM; HL60; HG-U133A				5.9397				ASAH1 B3GNT2 BST1 CASP1 CHN2 DDIT4 ENTPD1GLT8D1 IDI1 INSIG1 MAFB MAN1A1 MSMO1 MVKNINJ1 NT5E RHBDF2 SKAP2 SPN
Drug	CID000000449	m vs				5.9371				ACAT2 ATIC CASP1 CD36 CHRDL1 CLPP DECR1DHCR7 EBP GALK2 HMGB2 HRAS IDI1 INSIG1 LCATMCCC1 MVK NBN NPL PMVK PNRC1 SQLE
Drug	D015232	Dinoprostone			5.9343				ADM AGT BAK1 BIRC3 GPX2 HIF1A HMOX1 ICAM1IL1RN MYC NGF PTGES PTGS1 SOD2 STAT3 TFRCTIMP1 TLR2
Drug	965 UP	felodipine; Up 200; 10uM; MCF7; HT HG-U133A EA			5.9288				ADM ARNTL BIRC3 CD83 CLCF1 FOSL1 HBEGFHMOX1 ICAM1 MYC NOCT PHLDA1 PLAUR RASSF1RND1 TLR2
Drug	1302 DN	Strophantine octahydrate [11018-89-6]; Down 200; 5.4uM; HL60; HT HG-U133A			5.9209				ADM ADORA2B AIMP2 CITED2 DEAF1 KIFAP3 MAK16MYC NLE1 OXSM POP1 PRIM1 RARS RUNX1 SYNCRIPTPBG TSR1
Drug	7339 UP	Tracazolate hydrochloride [41094-88-6]; Up 200; 11.8uM; MCF7; HT HG-U133A			5.9209				ARHGEF2 CYLD FASTKD2 HBEGF HMOX1 ICAM1 LPXNMEIS2 PHLDA1 PXN QPCTL RND1 SMARCA2 SOD2TBC1D5 TLR2 TRPC1
Drug	D004390	Chlorpyrifos				5.9208				ACAT2 ACTL6A ALCAM ALPL ARC ASNA1 BAALCBNIP3L BST1 CASP1 CTRB1 DCPS DECR1 DHCR7DIRC2 DKK3 DUT ECI1 ERO1A FMNL1 FNTB GALGALK2 GNRH1 HP HTR2B IGFBP5 INSIG1 L1CAM LPLLRRN3 MAMDC2 MSMO1 NEFM NES NINJ1 NRCAMNTRK3 PINK1 RELN RELT RET RNASE4 SCD SEMA4GSLIT2 SNCA SPAG5 SQLE SRGN TENM2 UGT1A1
Drug	C072553	benzyloxycarbonylleucyl-leucyl-leucine aldehyde			5.9117				AGT AKR1B10 APH1A ARG1 BIRC3 BLVRB CD248 E2F1EMCN FOSL1 GUCY1A3 HAX1 HIF1A HMOX1 HOPXICAM1 MGMT MOCOS MYC NGF NGLY1 NOS3 PDPNPDXP PLK1 SOD2 SRSF2 TFRC TOP2A TRIL TXNRD1
Drug	C097240	15-deoxy-delta(12,14)-prostaglandin J2			5.9041				AGT BIRC3 CDKN1A HIF1A HMOX1 ICAM1 IL1RN JAK2NOS3 PCK1 PTGS1 STAT3 TLR2
Drug	C001899	triptolide			5.8799				BIRC3 BUB1 CD24 CD44 CDKN1A E2F1 HMOX1ICAM1 MYC NGF PCK1 PLK1 PROM1 STAT3
Drug	C082360	fipronil				5.8674				AATF AMN1 AUH B4GALT1 CD14 CD36 CRYL1 DIO3DISP1 DSE EPHX1 ETFB ETHE1 F8 FUCA2 GYPC HRASKCNK2 LRRN3 NOV NPHP1 OSBPL1A PEX7 PGRMC1PIR PPFIBP2 PRPF3 SCD SLIRP SMG7 STMN1 UGT1A1VKORC1
Drug	C440499	lipopolysaccharide, Escherichia coli 0111 B4			5.8612				BCL3 CLIC4 HIF1A HMOX1 ICAM1 JAK2 MYD88 NARSPLA2G7 PTGES PTGS1 SOD2 STAT3 STEAP4 TIMP1TLR2
Drug	CID000122060	FUTP			5.84				GALT NUCB1 PPAT PRIM1 UCK2 UGDH UPP1
Drug	1400 DN	Trichostatin A, from Streptomyces sp.; Down 200; 0.1uM; HL60; HG-U133A				5.8361				AATF AGA CD14 DCPS DIMT1 DKC1 FES FGR FMNL1GLIPR1 GYPC HIST1H2BK HOMER3 MATK NCF4 ORAI2PRKRIP1 PWP2 SPN
Drug	5105 UP	Parthenolide [20554-84-1]; Up 200; 16.2uM; PC3; HT HG-U133A			5.8277				ADM CDKN1A CITED2 CYLD GFPT2 HBEGF HMOX1OSR2 P3H3 PTHLH QPCTL RASSF1 RND1 RUNX1TEAD3 TRPC1
Drug	D004178	Diquat			5.8191				ADM ADORA2B AKR1B10 DDX18 GLRX GOT1 HMOX1NARS NOP2 OCLN PUS1 SOD2 TFRC TXNRD1 UPP1
Drug	C063002	2,3-dimethoxy-1,4-naphthoquinone			5.8191				ADM ASNS FOSL1 HIF1A HMOX1 IFRD1 ITIH3 NOLC1PLK1 RACGAP1 RAD23B SOD2 SRSF2 TIMP1 TXNRD1
Drug	D011285	Pregnenolone Carbonitrile			5.8128				AACS AIFM2 AVPR1A BAK1 CBX5 CD74 CITED2 E2F1EMB FCGR2A GCH1 GLS2 GLUL GOT1 GPX2GTF2IRD1 HMOX1 IL1RN KIFC1 LSS NAP1L1 NCAPD2OCLN PLAUR PLK1 PLSCR1 RPH3AL RXRG S100A8SCLY SPC25 SREBF1 TBXAS1 TFRC TOP2A TXNRD1UGDH XDH
Drug	CID000025437	cerbroside		5.7009				ACY1 CNP GLB1 GLTP GM2A PSAP QKI
Drug	CID000468793	AC1LAHXK		5.7009				ACY1 CNP GLB1 GLTP GM2A HHEX PSAP
