# Supplementary material for: Analysis of temporal expression profiles after sciatic nerve injury by bioinformatic method
Source: Sci Rep. 2017 Aug 29;7:9818. doi: 10.1038/s41598-017-10127-1 (PMC5575162; doi:10.1038/s41598-017-10127-1)
Supplement: Supplementary file 16 — Table S27 [file 41598_2017_10127_MOESM16_ESM.xls]

## Sheet: Sheet1
Table S27 Enriched Drugs for DEGs-ET
Category	ID	Title (or Source)	0.5h_logP	1h_logP	3h_logP	6h _logP	9h_logP	0.5h_GeneSet	1h_GeneSet	3h_GeneSet	6h _GeneSet	9h_GeneSet
Drug			pValues					Gene List
Drug	D011899	Ranitidine	10	10	10	10	10	ATF3 CALCA CCNL1 CXCL1 CXCL2 EGR1 FOS IL1B JUNNR4A1 SIK1	ADAMTS1 ATF3 BTG2 CALCA CCNL1 CXCL1 CXCL2DUSP1 EGR1 FOS GAST HOXA5 HSPA1A IL1B JUNKLF4 KLF6 MYC NOCT NR4A1 PPP1R15A PVR SIK1	ATF3 CCNL1 CREM CXCL1 CXCL2 FOS GADD45AHMOX1 HOXA5 HSPA1A ICAM1 IFRD1 IL1B IL6 MYCNOCT PPP1R15A PVR RGS2 RGS4 SERPINE1 SLC20A1SPHK1 TNFRSF12A TPM3	ADAMTS1 CCNL1 CREM CXCL1 CXCL2 DIO3 HMOX1HSPA1A ICAM1 IFRD1 IL1B IL6 NGF PVR SERPINE1SLC20A1 SPHK1 TNFRSF12A TPM3	BAX CREM CXCL1 CXCL2 DIO3 FOS HMOX1 HOXA5HSPA1A ICAM1 IFRD1 IGSF10 IL18 IL1B IL6 INSIG2MYC NGF P4HA1 PPP1R15A PVR RAC1 RGS4SERPINE1 SLC20A1 SLC22A3 SPHK1 TNFRSF12ATPM3
Drug	1343 UP	Primaquine diphosphate [63-45-6]; Up 200; 8.8uM; HL60; HT HG-U133A	10	10	10	10	10	ATF3 CIDEC CXCL2 EGR1 FOS IL1B JUN JUNB NR4A3	ADAMTS1 ATF3 CXCL2 DUSP1 DUSP5 EGR1 FOS IL1BJUN JUNB KLF4 NFKBIA NR4A3 PHLDA1 PPP1R15A PVRRHOB RND1 SPIDR	ATF3 CALR CDKN1A CXCL2 CYP1B1 DUSP5 FOSFOSL1 HBEGF HNRNPA1 IL1B JUNB KDM6B NR4A3PHLDA1 PLIN2 PPP1R15A PVR RCAN1 RND1 SAT1SIKE1 SLC7A1 SPIDR TNFRSF12A TNIP2 UBE2D4	ADAMTS1 BIRC3 CDKN1A CXCL2 CXCL3 CYP1B1DUSP5 FKBP4 FOSL1 GAMT HNRNPA1 IL1B JUNBPDIA4 PHLDA1 PLIN2 PVR QTRT1 RND1 SDC2 SLC7A1TAB1 TNFRSF12A TNIP2 UBE2D4 VPS13D	B4GALT4 BIRC3 CDKN1A CXCL2 CXCL3 CYP1B1DUSP5 EIF5 FKBP4 FOS FOSL1 HBEGF HNRNPA1 IL1BJUNB KDM6B ME1 NFKBIE PHLDA1 PLEK PLIN2PPP1R15A PVR RND1 SDC2 SLC7A1 SPIDR TNFRSF12ATNIP2 UBE2D4 UGCG
Drug	C568608	PCI 5002	10	10	10	10	10	ATF3 CCNL1 COQ10B CSRNP1 EGR1 FAM46A FOSH3F3B JUN JUNB KRCC1 NR4A1 NR4A3 NUDC SIK1TNFSF9	ANKRD37 AP5Z1 ATF3 BTG2 CCNL1 CLK1 COQ10BCSRNP1 CSRNP2 DUSP1 DUSP5 EDN1 EGR1 EGR2FAM46A FEM1C FOS GADD45B HSPA1A IER2 IER3JUN JUNB KLF2 KLF4 KLF6 MCL1 MT2A NFKBIZ NR4A1NR4A3 PHLDA1 PIM3 PLK3 PPP1R15A RHOB RND1SDC4 SIK1 SLC25A25	ATF3 AZIN1 BCL3 CCNL1 CDKN1A CLCF1 COQ10BCREM CSRNP1 DUSP5 EGR2 EMP1 FOS FOSL1GADD45B GCH1 GCNT2 GFPT2 HBEGF HMOX1HSPA1A IER3 IFRD1 INPP4B IP6K2 JUNB KDM6B MAFKMAT2A MBOAT7 MCL1 MRPL18 MT2A MTHFD2NOP58 NR4A3 PHLDA1 PIM3 PPP1R15A RALGDSRCAN1 RELA RGS2 RLIM RND1 SDC4 SERPINE1SLC20A1 SLC30A1 SNAI1 SPIRE1 SRSF5 TBX3TNFRSF12A TOP1 TRIB3 TSC22D3 USP36	BCL3 CCNL1 CCT6A CDKN1A CHD2 CLCF1 COQ10BCREM CSRNP1 DCLK1 DUSP5 FKBP4 FOSL1 GARTGCH1 GFPT2 HMOX1 HSP90AA1 HSPA1A HSPH1 IER3IFRD1 JUNB MAP2K3 MCL1 MT2A NOP58 PHLDA1PIM3 RBMS1 RLIM RND1 RSL1D1 SDC4 SERPINE1SLC20A1 SLC30A1 SNAI1 TAF9 TCEAL9 TCP1TNFRSF12A TOP1 UBE2D3	AFF4 AKIRIN1 ANKRD37 ASNS BAIAP2 BCL3 C5AR1CARS CDKN1A CHD2 CLCF1 COQ10B CREM CRISPLD2CSRNP1 CSRNP2 DCLK1 DDX10 DNAJB1 DNAJB4DUSP5 EIF1AD EIF5 ETF1 FAM46A FKBP4 FOS FOSL1GADD45B GART GCH1 GFPT2 HBEGF HMOX1HSPA1A HSPH1 IER3 IFRD1 INHBA JUNB KDM6BMAFK MAP2K3 MCL1 MT2A MTHFD2 NFKBIE NIPA1NOP58 P4HA2 PHLDA1 PIM3 PLAUR PPP1R15ARAB22A RALGDS RANGAP1 RBMS1 RLIM RND1RSL1D1 SDC4 SERPINE1 SLC20A1 SLC30A1 S…
Drug	D007213	Indomethacin	10	10	10	10	10	CALCA CIDEC CTNNB1 CXCL1 CXCL2 DUSP6 EGR1FOS IL1B JUN JUNB LPL NR4A1 TOB1	ACOT1 ADAMTS1 AQP2 CALCA CCL2 CFLAR CXCL1CXCL2 DUSP1 EDN1 EGR1 FOS GADD45B HSPA1AIL1B JUN JUNB KLF4 MYC NFKBIA NR4A1 PPP1R15ARHOB TLR4	ACOT1 AQP2 ATF6 BCL2L1 CCL2 CCND1 CD44CDKN1A CFLAR CLCF1 CXCL1 CXCL2 CYP1B1 FOSGADD45A GADD45B GLUL HMOX1 HSPA1A ICAM1IFRD1 IL1B IL1R2 IL1RN IL6 JUNB MYC NOS3 NR2F2PLIN2 PPP1R15A PPP4R2 PTK2 RELA SAT1 SERPINE1SLC7A1 SLC7A5 SLC9A3 SOD2 SOX7 STAT3 TIMP1TRIB3 VMP1 YTHDF2	ACOT1 ACP5 ADAMTS1 AQP2 ATF6 BAK1 BAZ1ABIRC3 CCL2 CCL3 CD44 CDKN1A CLCF1 CXCL1 CXCL2CYP1B1 DNAJC4 EIF1AX HMOX1 HSPA1A HSPA8ICAM1 IFRD1 IL1B IL1R2 IL1RN IL6 JUNB NFKB1 NGFNPM1 NT5E PCNA PLIN2 SERPINE1 SLC7A1 SLC7A5SOD2 STAT3 TIMP1 TLR4 TNFRSF1A UPP1 VMP1YTHDF2 ZNHIT6	ACOT1 AKT1 ALDH1L2 ALPL ANGPTL4 AQP2 ASNSATF6 BAX BAZ1A BIRC3 CCL2 CCL3 CD44 CDKN1ACLCF1 CXCL1 CXCL2 CYP1B1 DNAJB1 DNAJC4 DUSP6ECE1 EIF1AX FOS GADD45B GLS GNRH1 HMOX1HSPA1A HSPA8 ICAM1 IFRD1 IL18 IL18BP IL1B IL1R2IL1RN IL6 IL6ST ITGB2 JUNB KIFAP3 LAMC1 LBH LYNME1 MYC NFKB1 NGF NOS3 NPM1 NRCAM PCNAPJA2 PLIN2 PPP1R15A PTGIS PTGR1 PTGS1 SERPINE1SLC16A1 SLC3A2 SLC7A1 SLC7A5 SOD2 STAT3 TIMP1TNFRSF1A T…
Drug	D017382	Reactive Oxygen Species	10	10	10	10	10	ATF3 ATP6V0C CTNNB1 CXCL2 EGR1 FOS HMOX2IL1B JUN JUNB NFAT5 NR3C1 NR4A1	ATF3 CCL2 CEBPD CXCL2 CYBB EDN1 EGR1 FOSGADD45G HSPA1A IER3 IL1B JUN JUNB KLF6 MCL1MT2A MYC NFKBIA NR4A1 S100B TLR4 VNN1	ATF3 ATF6 BCL3 BIRC2 CCL2 CCND1 CD44 CDKN2DCEBPD CXCL2 EDNRA FOS FOSL1 GLUL HBEGFHMOX1 HSPA1A ICAM1 IER3 IL1B IL6 JUNB MAFKMCL1 MT2A MYC NAMPT NOS3 NR2F2 NR3C1 PTK2S100A8 SLC9A3 SOD2 STAT3 TLR2 TOP1	AGRN APEX1 ATF6 BCL3 BIRC2 BIRC3 CCL2 CD44CXCL2 FOSL1 HIF1A HMOX1 HSPA1A ICAM1 IER3 IL1BIL6 JUNB MCL1 MT2A NAMPT NGF ODC1 PDGFAS100A8 SDC2 SOD2 SOD3 STAT3 TLR2 TLR4 TOP1	AKR1B1 ATF6 BCL3 BIRC2 BIRC3 C3 CAV1 CCL2 CCR5CD44 CDKN2D CEBPD CXCL2 EDNRA FOS FOSL1HBEGF HIF1A HMOX1 HSPA1A ICAM1 IER3 IL18 IL1BIL6 JUNB LGALS3 MAFK MCL1 MT2A MYC NAMPTNGF NOS3 PDGFA PRODH PTGS1 RAC1 S100A8 SDC2SOD2 SOD3 STAT3 THBS2 TLR2 TOP1
Drug	D019821	Simvastatin	10	10	10	10	10	ATF3 ATP6V1E1 CTNNB1 CXCL1 CXCL2 CYR61 EGR1FOS GNB1 IL1B JUN JUNB LPL MAPT NR4A3 RHOCTPT1	ANXA1 ATF3 CASP12 CCL2 CFLAR CXCL1 CXCL2 CYBBCYR61 DUSP1 EDN1 EGR1 FOS GNB1 IL1B JUN JUNBKLF2 KLF6 MT1A NFKBIA NR4A3 RASGRF1 S100A9SDC4 TLR4	ANXA1 ARG1 ATF3 ATF6 BCL2L1 BIRC2 CACNA1CCCL2 CCND1 CD14 CD44 CDKN1A CDKN2D CFLARCXCL1 CXCL2 DGAT1 EDNRA FOS FOSL1 FZD2HMOX1 ICAM1 IL1B IL1R2 IL1RL1 IL6 ITGB1 JUNBMT1A NOS3 NR4A3 PPP1R14A PTGES PTK2 RELARGS2 S100A8 S100A9 SDC4 SERPINE1 SOD2 STAT3TIMP1 TLR2 TRADD TXNRD1	ANXA1 ATF6 BIRC2 BIRC3 CCL2 CCL3 CD44 CDKN1ACSPG4 CXCL1 CXCL2 ENO1 FKBP4 FOSL1 HIF1AHMOX1 HSP90AA1 HSPA8 ICAM1 IL1B IL1R2 IL1RL1IL6 ITGB1 JAK2 JUNB LTB MT1A NFKB1 PCNA PDGFAPTGES S100A8 S100A9 SDC4 SERPINE1 SOD2 STAT3TAB1 TIMP1 TLR2 TLR4 TNC TNFRSF1A TPT1 TXNRD1	ABCA1 AKT1 ALPL ANGPTL4 ANKRA2 ARG1 ATF6 BAXBIRC2 BIRC3 C5AR1 CACNA1C CAV1 CAV2 CCL2 CCL3CCR1 CCR5 CD14 CD44 CDKN1A CDKN2D CTTNCXCL1 CXCL2 E2F1 EDNRA ENO1 ENTPD1 FKBP4 FOSFOSL1 HIF1A HMOX1 HSPA8 ICAM1 IL18 IL1B IL1R2IL1RL1 IL4R IL6 INSIG2 ITGB2 JAK2 JUNB LBH LEPRLITAF LTB MAD2L1 MAPT MT1A MYH10 NCF4 NFKB1NOS3 PCNA PDGFA PLA2G2A PLA2G7 PTGES RAC1S100A8 S100A9 SDC1 SDC4 SERPINE1 SMAD5 SOD2STAT3 TIM…
Drug	2651 UP	Suloctidil [54063-56-8]; Up 200; 11.8uM; MCF7; HT HG-U133A	10	10	10	10	10	ATF3 CCNL1 DUSP6 EGR1 FOS JUN JUNB MBNL2NR4A1 NR4A3	ANXA1 ATF3 CCNL1 DUSP1 DUSP5 EGR1 FOSGADD45B IER2 JUN JUNB KLF2 KLF6 MCL1 MT2ANFKBIA NR4A1 NR4A3 PHLDA1 PPP1R15A RND1 TFPI2	ANXA1 ATF3 BCL3 CCNL1 CREM CYP1B1 DUSP5 FOSFOSL1 GADD45A GADD45B HBEGF HMOX1 ICAM1IL6 JUNB MCL1 MT2A NR4A3 PHLDA1 PPP1R15ARCAN1 RND1 RUNX1 SAT1 SLC30A1 TFPI2 TLR2 TRIB3	ANXA1 BCL3 BIRC3 CCNL1 CREM CYP1B1 DUSP5FOSL1 HMOX1 ICAM1 IL6 JUNB MCL1 MT2A PHLDA1RND1 RUNX1 SLC30A1 TFPI2 TLR2 TNFAIP2 UPP1	BCL3 BIRC3 CREM CYP1B1 DUSP5 DUSP6 FOS FOSL1GADD45B HBEGF HMOX1 ICAM1 IGFBP3 IL6 JUNBMCL1 MT2A PHLDA1 PPP1R15A PSD3 RGS10 RND1RUNX1 SLC30A1 TLR2 TNFAIP2 UPP1 VCAN
Drug	D015735	Mifepristone	10	10	10	10	10	AIMP1 ATF3 CTNNB1 CXCL1 CXCL2 DLC1 EGR1 FOSIL1B JUN JUNB LPL NR3C1 SRPX2	ACOT1 ADAMTS1 ANXA1 ATF3 CCL2 CFLAR CXCL1CXCL2 DLC1 DUSP1 EGR1 FOS IL1B JUN JUNB MYCNFKBIA RHOB	ABLIM1 ACOT1 ADAMTS9 ADGRG1 ANXA1 ARG1ATF3 BCL2L1 CCL2 CCND1 CD44 CDKN1A CFLARCXCL1 CXCL2 CYP1B1 EDNRA FKBP5 FOS HBEGFHMOX1 ICAM1 IL1B IL6 JUNB MYC NOS3 NR3C1 PPT2RELA SERF2 SERPINE1 SOD2 SPHK1 STAT3 TRIB2TSC22D3 TSPAN5	ACOT1 ACP5 ADAMTS1 AIMP1 ANXA1 CCL2 CCL3CD44 CDKN1A CSF1 CXCL1 CXCL2 CYP1B1 FSTL3GRB2 HMOX1 ICAM1 IL1B IL6 JUNB NFKB1 P2RY14PEMT SERF2 SERPINE1 SOD2 SOD3 SPHK1 SRPXSTAT3 TNC TNFRSF1A TSPAN5	ABCA1 ABLIM1 ACOT1 ADAMTS9 AIMP1 AKT1 ARG1ASNS BAX BYSL C3 CAV1 CCL2 CCL3 CD44 CDKN1ACFB CRISPLD2 CSF1 CXCL1 CXCL2 CYP1B1 DHRS3E2F1 EDNRA ENG FAH FOS FSTL3 GRB2 HBEGFHMOX1 ICAM1 IGFBP3 IGFBP5 IL18 IL1B IL6 IL6STINHBA INSIG2 JUNB LEPR LGALS3 MMP16 MPZL1MYC NFKB1 NOS3 P2RY14 PEMT PLCL1 PRODHPRPSAP1 PTGS1 SEMA3F SERPINE1 SLC22A3 SOD2SOD3 SPHK1 SRPX2 STAT3 TJP2 TNC TNFRSF1ATSC22D1 TSPAN5 TSPO VLDLR
Drug	C022838	nickel chloride	10	10	10	10	10	ABCE1 AIMP1 ATF3 CSRNP1 CXCL1 CXCL2 CYR61DUSP6 EGR1 FOS GNL2 IL1B JUN JUNB MAP3K8MBNL2 NR3C1 NR4A1 PYGL SAV1 SIK1	ANKRD37 ATF3 BTG2 CCL2 CCL7 CEBPD CFLAR CLK1CSRNP1 CXCL1 CXCL2 CYR61 DUSP1 DUSP5 EGR1FEM1B FOS GADD45B GADD45G HSPA1A IER2 IER3IL1B JUN JUNB KLF4 KLF6 MAP3K8 MCL1 MT1A MT2AMYC NFKBIA NR4A1 PGC PLK3 PVR PYCARD RHOBRND1 SDC4 SIK1 TLR4	ABT1 AKAP11 AMPD3 ARG1 ATF3 BCL2L1 BCL3 CCL2CCL7 CCND1 CD44 CDC37L1 CDKN1A CEBPD CFLARCLCF1 CSRNP1 CXCL1 CXCL2 CYP1B1 DUSP5 EMP1FKBP5 FOS FOSL1 GADD45A GADD45B GCH1 GNL2HMOX1 HSPA1A ICAM1 IER3 IFRD1 IL1B IL6 ITIH3JAG1 JUNB KDM6B KLF5 MAFK MAP3K8 MAT2A MCL1MT1A MT2A MTHFD2 MYC NAMPT NIP7 NOP2NOP58 NOS3 NR3C1 PLIN2 PPAN PTK2 PVR RCAN1RELA RGS2 RND1 RRP9 RRS1 SDC4 SERPINE1SLC30A1 SLC7A5 SNAI1 SOD2 S…	ABCE1 AIMP1 AMACR AMPD3 BAK1 BCL3 BIRC3CALM1 CCL2 CCL7 CCNH CCT2 CD44 CDKN1ACHCHD4 CLCF1 CLCN4 CSF1 CSRNP1 CXCL1 CXCL2CXCL3 CYP1B1 DDX18 DUSP5 EIF1AX FANCL FBL FGRFOSL1 FSTL3 GCH1 GGCX GNL2 HIF1A HMOX1HSPA1A HSPA8 ICAM1 IER3 IFNGR2 IFRD1 IL1B IL6ITIH3 JAK2 JUNB LTB MAP2K3 MAP2K6 MAP3K8 MARSMCL1 MRTO4 MT1A MT2A MYD88 NAMPT NFKB1NIP7 NLE1 NOL3 NOP2 NOP58 NT5E PDIA4 PLIN2PPAN PVR RAN RET RIPK3 RND1 …	ABCA1 ABCE1 ACADM AIFM2 AIMP1 AKR1B1 AKT1AMACR AMPD3 ANGPTL4 ANKRD37 ARG1 ASL ASNSBAX BCL3 BIRC3 C3 CALM1 CARS CCL2 CCL7 CD44CDKN1A CDKN2C CDKN3 CEBPD CHCHD4 CHD6CLCF1 CREB3L1 CSF1 CSRNP1 CXCL1 CXCL2 CXCL3CYP1B1 DAB2 DDX18 DHODH DLGAP5 DNAJB4DUSP5 DUSP6 DZIP1 E2F1 EIF1AX ELOVL6 ERO1A FBLFGR FOS FOSL1 FSTL3 G3BP1 GADD45B GCH1 GGCXGLRX GNL2 HADH HIF1A HIP1 HMOX1 HSPA1AHSPA8 ICAM1 IDH2 IER3 IFITM1 I…
Drug	C057693	troglitazone	10	10	10	10	10	ATF3 CIDEC CTNNB1 CXCL1 CXCL2 CYR61 DUSP6EGR1 FOS HIST1H2BH IL1B JUN JUNB KCNJ8 LPLNR3C1 NR4A1 NR4A3 PEX11A PYGL SLTM SRPX2TNFSF9 TOB1	ACOT1 ADAMTS1 ANKRD37 ARID5A ARL4A ATF3CCL2 CCL7 CFLAR CXCL1 CXCL2 CYR61 EDN1 EGR1FOS HSPA1A IER3 IL1B JUN JUNB KLF2 KLF6 MT1AMT2A MYC NFKBIA NOTCH3 NR4A1 NR4A3 PHF19PLK3 PPP1R15A RHOB RND1 VNN1	ACOT1 ADGRG1 ARG1 ARID5A ARL4A ATF3 BCL2L1BUB1 CCL2 CCL7 CCND1 CD14 CDKN1A CFLARCKS1B CXCL1 CXCL2 CYP1B1 DGAT1 ECHDC2 F11RFEN1 FOS FOSL1 GADD45A GFPT2 GLUL HBEGFHMOX1 HNRNPA1 HSPA1A ICAM1 IER3 IFRD1 IL1BIL1R2 IL1RL1 IL6 JUNB MT1A MT2A MYC NAMPT NARSNOS3 NR2F2 NR3C1 NR4A3 PLA1A PLIN2 PPP1R15APROM1 RCOR2 RELA RGS2 RGS4 RND1 RUNX1 SAT1SERPINE1 SMIM3 SOD2 SPEG STEAP4 STX11 TBX3TIMP1 TRIB3 VEGFC YARS	ACOT1 ACTN1 ADAM9 ADAMTS1 ADGRE1 AGRNAKR1B10 ARID5A BIRC3 CCL2 CCL3 CCL7 CDKN1ACMBL CSF1 CXCL1 CXCL2 CYP1B1 DCLK1 DECR1EIF2S1 EIF3C ENO1 FANCL FOSL1 FXYD5 GFPT2 HIF1AHIST1H2BK HMOX1 HNRNPA1 HSPA1A HSPA8HSPH1 ICAM1 IER3 IFRD1 IL1B IL1R2 IL1RL1 IL6 JUNBKAZALD1 LACTB2 MAP2K3 MAP2K6 MGST3 MSNMT1A MT2A NAMPT NARS NFKB1 NPM1 ODC1 PCNAPDIA4 PEMT PLA1A PLIN2 PROM1 RANBP2 RCOR2RND1 RUNX1 SERPINE1 SOD2 SRP…	A3GALT2 ABCA1 ACADM ACOT1 ACSL4 ADAM9ADGRE1 AIFM2 AKR1B10 AKT1 ALPL ANGPTL2ANGPTL4 ANKRD37 AQP9 ARG1 ARID5A ASNS ASPMBAX BIRC3 BST1 C3 CAV1 CCL2 CCL3 CCL7 CD14CDKN1A CDKN2C CDKN3 CFB CLPP CSF1 CXCL1CXCL2 CYP1B1 DCLK1 DECR1 DHRS3 DLGAP5DNAJB4 DUSP6 E2F1 ECHDC2 EIF2S1 ELOVL6 ENGENO1 ERO1A ETHE1 FAH FCMR FERMT3 FOS FOSL1FXYD5 GCGR GFPT2 GLS GPNMB HADH HBEGFHIBCH HIF1A HIST1H2BH HIST1H2BK HMGB2HMOX1 …
Drug	D004137	Dinitrochlorobenzene	10	10	10	10	10	ATF3 CALCA CIDEC CXCL1 CXCL2 EMB FOS IL1B JUNMCTS1 NR3C1 RHOC	ANKRD37 ANXA1 ATF3 CALCA CCL2 CCL7 CXCL1CXCL2 DUSP1 EGR2 FOS IER3 IL1B JUN KLF6 MT2AMYC NFKBIA PHLDA1 S100B	ADORA2B ANXA1 ATF3 AZIN1 BUB1 CCL2 CCL7CDKN1A CLIC4 CREM CXCL1 CXCL14 CXCL2 EGR2FGL2 FOS FOSL1 HMOX1 ICAM1 IER3 IFRD1 IL1BIL1RL1 IL6 MAFK MT2A MYC NAMPT NR3C1 PHLDA1PLIN2 RGS2 SAT1 SLC7A5 SNAI1 SOD2 STX11 TIMP1TIMP3 TNFRSF12A TXNRD1 VEGFC	ADORA2B AKR1B10 ANXA1 CCL2 CCL3 CCL7 CDKN1ACREM CXCL1 CXCL14 CXCL2 EMB FGL2 FOSL1HMOX1 ICAM1 IER3 IFRD1 IL1B IL1RL1 IL6 LTB MT2ANAMPT NFKB1 PHLDA1 PLIN2 SDC2 SLC7A5 SLPISNAI1 SOD2 SOD3 TIMP1 TNFRSF12A TXNRD1	ADORA2B AKR1B1 AKR1B10 ANKRD37 ASNS CCL2CCL3 CCL7 CCR1 CCR5 CDKN1A CREM CXCL1 CXCL14CXCL2 DLGAP5 DNAJB4 DUT E2F1 EMB FGL2 FOSFOSL1 GPNMB HMOX1 HNRNPA3 ICAM1 IER3 IFRD1IL18 IL1B IL1RL1 IL6 INHBA LTB MAFK ME1 MRPL35MT2A MYC NAMPT NFKB1 NINJ1 PHLDA1 PLIN2PTGR1 SDC2 SLC7A5 SLPI SNAI1 SOD2 SOD3 TFDP1TIMP1 TNFRSF12A TXNRD1 TYROBP
Drug	4544 UP	Beta-Escin [11072-93-8]; Up 200; 3.2uM; PC3; HT HG-U133A	10	10	10	10	10	ATF3 CXCL1 CXCL2 CYR61 EGR1 FOS JUN NR4A1TNFSF9	ADAMTS1 ASPN ATF3 CXCL1 CXCL2 CYR61 DUSP1DUSP5 EGR1 FOS GADD45B JUN KLF2 KLF6 NFKBIANR4A1 PPP1R15A RASGRF1 RHOB RND1 TLR4	ATF3 CDKN1A CLDN14 CXCL1 CXCL2 DUSP5 FOSGADD45A GADD45B HBEGF HMOX1 ICAM1 IL1RL1IL6 PPP1R15A RGS4 RND1 RUNX1 SAT1 SLC7A5 TRIB3	ADAMTS1 BIRC3 CDKN1A CSF1 CXCL1 CXCL2 CXCL3DUSP5 HMOX1 ICAM1 IL1RL1 IL6 MARS NGF PDGFARND1 RUNX1 SLC7A5 SNAPC1 TLR4	AFF4 ASPN BIRC3 CDKN1A CSF1 CXCL1 CXCL2 CXCL3DUSP5 FCMR FOS GADD45B HBEGF HMOX1 ICAM1IL1RL1 IL6 INHBA NGF PDGFA PPP1R15A RGS4 RND1RUNX1 SLC3A2 SLC7A5
Drug	2439 UP	Menadione [58-27-5]; Up 200; 23.2uM; HL60; HT HG-U133A	10	10	10	10	10	CXCL2 EGR1 FOS IL1B JUN JUNB MBNL2 NR4A3	BTG2 CXCL2 DUSP1 EGR1 FOS GADD45B HOXA5 IL1BJUN JUNB KLF4 MCL1 NFKBIA NR4A3 PHLDA1PPP1R15A RHOB	BCL3 CLCF1 CREM CXCL2 CYP1B1 EMP1 FOSGADD45B HMOX1 HOXA5 ICAM1 IL1B JUNB MCL1NR4A3 PHACTR1 PHLDA1 PPP1R15A RGS2 RUNX1SAT1 SERPINE1	BCL3 BIRC3 CLCF1 CREM CSF1 CXCL2 CXCL3 CYP1B1FKBP4 HMOX1 HSPH1 ICAM1 IL1B JUNB LPAR1 MCL1PHLDA1 PTX3 RUNX1 SERPINE1	ABCA1 BCL3 BIRC3 CLCF1 CREM CSF1 CXCL2 CXCL3CYP1B1 DNAJB1 DNAJB4 EIF5 FCMR FKBP4 FOSGADD45B HMOX1 HOXA5 HSPA2 HSPH1 ICAM1IGFBP3 IL1B JUNB MCL1 ME1 NFKB2 NOV NRCAMPHLDA1 PPP1R15A RUNX1 SERPINE1 STIP1 TSC22D1
Drug	5826 UP	Strophanthidin [66-28-4]; Up 200; 9.8uM; PC3; HT HG-U133A	10	10	10	10	10	ATF3 CCNL1 CXCL2 CYR61 EGR1 FOS JUN JUNBNR3C1 TNFSF9	ADAMTS1 ATF3 BTG2 CCNL1 CLK1 CXCL2 CYR61DUSP1 EDN1 EGR1 FOS GADD45B JUN JUNB KLF2KLF4 MCL1 NFKBIA PPP1R15A RHOB RND1 SRSF7	ATF3 CCNL1 CDKN1A CLCF1 CXCL2 CYP1B1 FOSGADD45A GADD45B GCH1 HBEGF IL1RL1 IL6 IP6K2JUNB KLF5 MCL1 NR3C1 PPP1R15A PSPC1 RASSF1RND1 RUNX1 SAT1 SLC30A1	ADAMTS1 BIRC3 CCNL1 CDKN1A CLCF1 CXCL2CYP1B1 GCH1 IL1RL1 IL6 JUNB MCL1 RASSF1 RND1RUNX1 SLC30A1 SNAPC1	BIRC3 CDKN1A CLCF1 CRISPLD2 CXCL2 CYP1B1DNAJB1 FOS GADD45B GCH1 HBEGF HNRNPD IL1RL1IL6 JUNB KLF5 MCL1 PPP1R15A RASSF1 RND1 RUNX1SLC30A1 TMEM2 TSC22D1
Drug	D020849	Raloxifene	10	10	10	10	10	AIMP1 ATF3 DUSP6 EGR1 FOS GNB1 IL1B IL1RAP JUNLPL MAP3K8 MBNL2 NR3C1 NR4A1 NR4A3 TOB1UBE3C	ARID5A ATF3 CCL2 CLK1 DUSP5 EGR1 FOS FOXC1GNB1 HSPA1A IER3 IL1B JUN KLF6 MAP3K8 MT2AMYC NFKBIA NOTCH3 NR4A1 NR4A3 PLK3 PPP1R15ARASGRF1 SCNN1A SRSF7	ADGRG1 ADORA2A ADORA2B ARID5A ATF3 BCL3CCL2 CCND1 CD44 CDKN1A CHRD CLIC4 DDX21DNMBP DUSP5 DYRK2 EDNRA EMP1 FOS GLULHBEGF HMOX1 HSPA1A IER3 IFRD1 IL1B IL1RAP IL6INPP4B ITGB1 JAG1 MAP3K8 MT2A MYC NARS NME6NOS3 NR3C1 NR4A3 PLXND1 PPP1R15A PTGES RCL1RELA RGL1 RGS4 SERPINE1 SLC7A5 SOD2 SRSF3STAT3 SYNJ2 TBX2 TIMP1 TNS3 TOP1 TRIB2 TXNRD1	ADORA2A ADORA2B AIMP1 AKAP1 APEX1 ARID5AATP9A BAK1 BCL3 BIRC3 CALM1 CCL2 CCL3 CD44CDKN1A CHRD CLCN4 CSF1 CYP27B1 DDX21 DNMBPDUSP5 EIF2S1 ELL HMOX1 HSPA1A HSPA8 IER3IFNGR2 IFRD1 IL1B IL1RAP IL6 ITGB1 JAK2 KCNN4KPNB1 LTB MAP2K3 MAP2K6 MAP3K8 MT2A NARSNFKB1 NPM1 P2RY14 PCNA PSAP PTGES PTPRR PTX3RCL1 RET SERPINA3 SERPINE1 SLC7A5 SOD2 SOD3SRSF3 ST3GAL1 STAT3 TAF9 TARS TCP1 TGM2 TIMP1TNC TOP1 TXNRD1	ADCY2 ADORA2B AIMP1 AKT1 ANGPTL2 ARID5AASNS BAX BCL3 BIRC3 C3 CALM1 CAV1 CCL2 CCL3CD44 CDKN1A CHRD CRISPLD2 CSF1 DDX21 DNAJB1DNAJB4 DNMBP DOCK9 DUSP5 DUSP6 EDNRAEIF2S1 EIF5 EIF5A ENG FAP FMNL1 FOS GLRX GNRH1GPNMB GRINA HBEGF HMOX1 HSPA1A HSPA8 IDH2IER3 IFNGR2 IFRD1 IGFBP3 IL1B IL1RAP IL4R IL6 INHBAJAK2 KCNN4 KPNB1 LAMC1 LBH LTB LYN MAP2K3MAP2K6 MAP3K8 MT2A MYC MYL9 NARS NCL NCOA4NFKB1 NFKBIE NINJ…
Drug	D010938	Plant Oils	10	10	10	10	10	ABI1 ATF3 CALCA CCNL1 CSRNP1 CXCL2 DUSP6EGR1 FAM46A FOS JUNB MAP3K8 NR4A1 NR4A3TNFSF9 TOB1	ADAMTS1 ANKRD37 ATF3 CALCA CCNL1 CDV3 CLK1CSRNP1 CXCL2 DUSP1 DUSP5 EDN1 EGR1 EGR2FAM46A FEM1C FOS GADD45B GADD45G HSPA1AIER2 JUNB KLF2 KLF4 KLF6 MAP3K8 MCL1 NFKBIANOCT NR4A1 NR4A3 PHLDA1 PPP1R15A RHOBSLC25A25	ATF3 AZIN1 BCL2L1 CCNL1 CDKN1A CREM CSRNP1CXCL2 DDX3X DUSP5 EGR2 FOS GADD45A GADD45BGLUL HBEGF HMOX1 HSPA1A IFRD1 JAG1 JUNB KLF5MAP3K8 MCL1 NFATC2 NOCT NR4A3 PANX1 PHLDA1PPP1R15A PPP1R2 RGS2 RLIM RUNX1 SAT1 SNAI1TAF1D TBX2 TBX3 TLE3 TM4SF1 TRIB2 UBFD1 UGDHUSP36 VAV3 YTHDF1 ZFAND5	ADAMTS1 CCNL1 CDKN1A CREM CSRNP1 CXCL2CXCL3 DDX3X DUSP5 GRPEL2 HMOX1 HSPA1AHSPA8 HSPH1 IFRD1 JUNB LTB MAP3K8 MARS MCL1ODC1 PANX1 PHLDA1 PTX3 RLIM RUNX1 SLC27A1SNAI1 TGM2 TM4SF1 UGDH YTHDF1	ABCA1 AFF4 ANKRD37 BAX CDKN1A CREM CSRNP1CXCL2 CXCL3 DDX3X DNAJB4 DUSP5 DUSP6 FAM46AFOS GADD45B GLS GRPEL2 HBEGF HMOX1 HSPA1AHSPA2 HSPA8 HSPH1 IFRD1 IL6ST INHBA JUNB KLF5LTB MAP3K8 MCL1 NFATC2 NOV PANX1 PHLDA1PKDCC PPP1R15A PPP1R2 RABGGTB RLIM RUNX1SNAI1 TAF1D TM4SF1 TMED5 UGDH VASN YTHDF1
Drug	D012402	Rotenone	10	10	10	10	10	ATF3 CXCL1 CXCL2 EGR1 ERCC6 FOS HAX1 IL1BIL1RAP IVNS1ABP JUN LPL MAPT NFAT5 PDCD6IPPEX11A SPINT2 UBE3C	ACACA ANKRD37 ATF3 CASP12 CCL2 CIRBP CXCL1CXCL2 CYBB EDN1 EGR1 FOS GADD45G IER3 IL1BJUN MT2A MYC NFKBIA PPP1R15A RND1	ABLIM1 ADORA2A ATF3 ATG16L1 BCL2L1 CCL2CCND1 CD14 CDKN1A CIRBP CXCL1 CXCL2 CXXC5FKBP5 FOS FZD1 GADD45A GCH1 GPATCH4 HMOX1ICAM1 IER3 IL1B IL1RAP IL6 LSG1 MT2A MYC NAMPTNDUFA3 NOS3 PPP1R15A PROM1 RELA RND1 RPP38SERPINE1 SHOC2 SLC30A1 SNAI1 SOD2 STAT3TBC1D10B TIMP3 TNFRSF12A TRIB3 TUBB6 TXNRD1ZNF593	ACP5 ADORA2A AKAP1 BIRC3 CCL2 CCNH CDKN1ACRY1 CXCL1 CXCL2 EIF2S1 EMCN FBXL5 FKBP4 GCH1GRPEL2 HIF1A HMOX1 HSPA8 HSPH1 HTRA1 ICAM1IER3 IL1B IL1RAP IL6 JAK2 LSG1 MCMBP MT2A NAMPTNFKB1 NOB1 NT5E ODC1 PDCD6IP POLR1E PROM1PSMB2 PSMD7 QTRT1 RET RND1 RPP38 SDC2SERPINE1 SLC30A1 SNAI1 SOD2 STAT3 TNFRSF12ATNFRSF1A TOMM70 TUBB6 TXNRD1 UBE2D3 ZNF593ZNRF2	ABLIM1 AKAP9 AKT1 ALDH1L2 ANKRD37 ASRGL1ATG10 ATP5S BAX BIRC3 CAV2 CCL2 CD14 CD68CDKN1A CRY1 CRYZL1 CTSZ CXCL1 CXCL2 CXXC5DHX36 DNAJC5 EIF2S1 EMCN ENPP1 ERO1A FAHFBXL5 FKBP4 FOS GCH1 GPATCH4 GRPEL2 HIF1AHMGB2 HMOX1 HSPA8 HSPH1 ICAM1 IER3 IL1BIL1RAP IL6 ING2 JAK2 LSG1 MAPT MCMBP MSL1MSR1 MT2A MYC NAMPT NDUFA3 NDUFAF3 NFKB1NOB1 NOS3 PDCD6IP PDK1 PLAUR POLR1E PPP1R15APSMD3 PSMD7 RAC1 RAD51AP1 RET RN…
Drug	2658 UP	Anisomycin [22862-76-6]; Up 200; 15uM; MCF7; HT HG-U133A	10	10	10	10	10	ATF3 CYR61 DUSP6 EGR1 FOS JUN JUNB NFAT5NR3C1 NR4A3	ATF3 CYR61 DUSP1 EDN1 EGR1 FOS IER2 JUN JUNBKLF4 KLF6 MCL1 NFKBIA NR4A3 PHLDA1 PPP1R15ARND1 TFPI2	ATF3 BCL3 CYP1B1 FOS GADD45A HBEGF ICAM1IFRD1 IL6 JUNB KDM6B MCL1 NR3C1 NR4A3 PHLDA1PPP1R15A PSPC1 RASSF1 RND1 SLC30A1 TFPI2 TLR2TNFRSF12A	BCL3 BIRC3 CSF1 CYP1B1 ICAM1 IFRD1 IL6 JUNBMCL1 PHLDA1 RASSF1 RND1 SLC30A1 TFPI2 TLR2TNFAIP2 TNFRSF12A	AKIRIN1 BCL3 BIRC3 CSF1 CYP1B1 DUSP6 FOS HBEGFICAM1 IFRD1 IGFBP3 IL6 IL6ST JUNB KDM6B MCL1NFKBIE PHLDA1 PPP1R15A RASSF1 RND1 SBNO2SLC30A1 TLR2 TNFAIP2 TNFRSF12A
Drug	CID000003715	indomethacin	10	10	10	10	10	ACTG2 CALCA CTNNB1 CXCL1 DUSP6 EGR1 FOSHMOX2 IL1B IL1RAP JUN LPL MAPT NR4A1 TOB1	ACTG2 ADAMTS1 AQP2 CALCA CCL2 CXCL1 EDN1EGR1 FOS GADD45B GAST IL1B JUN KLF4 KLF6 MYCNR4A1 RHOB S100A9	ADORA2A ADORA2B AQP2 CCL2 CCND1 CXCL1EDNRA FGL2 FOS GADD45B GUCY1A3 GUCY1B3HBEGF HMOX1 ICAM1 IL1B IL1R2 IL1RAP IL1RN IL6MYC NCKIPSD NOP9 NOS3 PLIN2 PPP4R2 PTGES PTK2RELA S100A8 S100A9 SERPINE1 SOD2 SOX7 STEAP4TIMP1 VMP1	ACP5 ADAMTS1 ADORA2A ADORA2B APEX1 APLP2AQP2 BIRC3 CCL2 CXCL1 EIF2S1 EPRS FGL2 HMOX1HSPA8 ICAM1 IL1B IL1R2 IL1RAP IL1RN IL6 IMPDH2NFKB1 NOP9 NPM1 NT5E ODC1 PCNA PLIN2 PSENENPTGES S100A8 S100A9 SERPINE1 SIL1 SOD2 SOD3SRSF10 TIMP1 TNFAIP2 UPP1 VEGFB VMP1	ACTG2 ADCY2 ADORA2B AKT1 ALDH1L2 ALPL AQP2BIRC3 C5AR1 CCL2 CXCL1 CYGB DUSP6 EDNRAEIF2S1 ENTPD1 FGL2 FOS GADD45B GNRH1 HBEGFHMOX1 HSPA8 ICAM1 IL1B IL1R2 IL1RAP IL1RN IL6IL6ST LAMC1 MAPT MYC NFKB1 NFKB2 NOP9 NOS3NPM1 NPR2 OXCT1 PCNA PJA2 PLEK PLIN2 PLS3PPRC1 PTGES PTGIS PTGR1 PTGS1 S100A8 S100A9SERPINE1 SOD2 SOD3 TIMP1 TNFAIP2 TSC22D1 UPP1VCAN VMP1
Drug	D007530	Isoflurane	10	10	10	10	10	CALCA CXCL1 CXCL2 FOS IL1B JUN TNFSF9	CALCA CASP12 CCL2 CXCL1 CXCL2 FOS IL1B JUNMCL1 PYCARD S100A9	BCL2L1 CCL2 CXCL1 CXCL2 FOS HMOX1 ICAM1 IL1BIL6 MCL1 NOS3 RELA S100A9 SOD2	BAK1 BIRC3 CCL2 CXCL1 CXCL2 HMOX1 ICAM1 IL1BIL6 MCL1 NFKB1 S100A9 SOD2 TNFRSF1A	AKT1 BAX BIRC3 CCL2 CFL1 CXCL1 CXCL2 FOSHMOX1 ICAM1 IL1B IL6 LTBR MCL1 NFKB1 NOS3S100A9 SOD2 TNFRSF1A
Drug	1791 UP	Azaguanine-8 [134-58-7]; Up 200; 26.2uM; PC3; HT HG-U133A	10	10	10	10	10	ATF3 CCNL1 CXCL1 CXCL2 CYR61 EGR1 FOS IL1B JUNJUNB NR4A1 SIK1	ATF3 CCNL1 CXCL1 CXCL2 CYR61 DUSP1 DUSP5EDN1 EGR1 FOS GADD45B IER2 IL1B JUN JUNB KLF2KLF6 MCL1 MYC NFKBIA NR4A1 PHLDA1 PPP1R15ARHOB RND1 SIK1	ATF3 CCNL1 CXCL1 CXCL2 CYP1B1 DUSP5 EIF4A1FOS FOSL1 GADD45A GADD45B HBEGF ICAM1 IL1BIL1RL1 IL6 JUNB KDM6B KLF5 MCL1 MYC PHLDA1PPP1R15A RGS2 RND1 SAT1 SOD2 SPHK1 TBX3TM4SF1	BIRC3 CCNL1 CXCL1 CXCL2 CXCL3 CYP1B1 DUSP5EIF4A1 FOSL1 ICAM1 IL1B IL1RL1 IL6 JUNB MARSMCL1 NFKB1 ODC1 PHLDA1 PTX3 RND1 SOD2 SPHK1TM4SF1 UPP1	ANGPTL4 BIRC3 CXCL1 CXCL2 CXCL3 CYP1B1 DUSP5EIF4A1 FOS FOSL1 GADD45B HBEGF ICAM1 IL1BIL1RL1 IL6 INHBA JUNB KDM6B KLF5 MCL1 MYCNFKB1 NOV PHLDA1 PLAUR PPP1R15A RND1 SOD2SPHK1 TM4SF1 TSC22D1 UPP1
Drug	D000171	Acrolein	10	10	10	10	10	ATF3 CALCA CTNNB1 CXCL1 CXCL2 EGR1 GNB1 IL1BJUN MAPT NR4A1	ATF3 CALCA CCL2 CXCL1 CXCL2 EDN1 EGR1GADD45B GNB1 IL1B JUN MYC NFKBIA NR4A1	AMPD3 ATF3 BIRC2 CCL2 CD14 CD44 CXCL1 CXCL2FGL2 GADD45B HMOX1 ICAM1 IL1B IL6 MYC PTPN1RELA SERPINE1 SOD2 STAT3 TIMP3 TPM3 TXNRD1	AKR1B10 AMPD3 BIRC2 BIRC3 CCL2 CD44 CTNNBIP1CXCL1 CXCL2 EIF2S1 FGL2 HMOX1 ICAM1 IFNGR2IL1B IL6 LPAR1 NFKB1 PTPN1 RIPK3 SERPINE1 SOD2STAT3 TPM3 TXNRD1	AKR1B1 AKR1B10 AKT1 AMPD3 BAX BIRC2 BIRC3CCL2 CD14 CD44 CXCL1 CXCL2 EIF2S1 FGL2GADD45B HMOX1 ICAM1 IFNGR2 IL1B IL6 ITGB2MAPT MPEG1 MYC NFKB1 PTGIS PTGR1 PTPN1 RIPK3SERPINE1 SOD2 STAT3 TFDP1 TPM3 TXNRD1
Drug	6764 UP	Anisomycin [22862-76-6]; Up 200; 15uM; PC3; HT HG-U133A	10	10	10	10	10	ATF3 CXCL2 CYR61 DLC1 EGR1 FOS JUN JUNB TNFSF9	ADAMTS1 ATF3 BTG2 CXCL2 CYR61 DLC1 DUSP1EDN1 EGR1 FOS GADD45B JUN JUNB KLF4 KLF6 MCL1MYC NFKBIA PPP1R15A RHOB RND1	ATF3 CDKN1A CLCF1 CLDN14 CXCL2 CYP1B1 FOSGADD45A GADD45B HBEGF IL1RL1 IL6 JUNB MCL1MYC PPP1R15A RND1 SAT1 SERPINE1 SLC30A1 TBX3	ADAMTS1 BIRC3 CDKN1A CLCF1 CXCL2 CXCL3CYP1B1 IL1RL1 IL6 JUNB MCL1 NGF RND1 SERPINE1SLC30A1 SNAPC1	ANGPTL4 BAIAP2 BIRC3 CDKN1A CLCF1 CXCL2 CXCL3CYP1B1 FCMR FOS GADD45B HBEGF IL1RL1 IL6INHBA JUNB MCL1 MYC NFKBIE NGF PPP1R15A RND1SERPINE1 SLC30A1 UGCG
Drug	D002351	Carrageenan	10	10	10	10	10	CXCL1 CXCL2 EGR1 FOS IL1B	ANXA1 CCL2 CXCL1 CXCL2 EGR1 FOS HSPA1A IL1BNFKBIA	ANXA1 CCL2 CXCL1 CXCL2 FOS HSPA1A ICAM1 IL1BIL6 PTGES RELA	ANXA1 CCL2 CCL3 CXCL1 CXCL2 HSPA1A ICAM1 IL1BIL6 NGF PTGES	CCL2 CCL3 CXCL1 CXCL2 FOS HSPA1A ICAM1 IL1B IL6NGF PTGES
Drug	C022884	undecane	10	10	10	10	10	ATF3 CXCL1 CXCL2 CYR61 JUN JUNB KCNJ8 LPLNR4A1 NR4A3	ADAMTS1 ATF3 BTG2 CCL2 CEBPD CXCL1 CXCL2CYR61 DUSP1 JUN JUNB MT1A MYC NR4A1 NR4A3RHOB	ATF3 CCL2 CD14 CDKN1A CEBPD CLIC4 CXCL1 CXCL2CYP1B1 FCGR2B FGL2 FOSL1 GCH1 HBEGF IL6 JUNBKLF5 MT1A MYC NR4A3 RGS2 RUNX1 SERPINE1SLC11A2 TIMP1 TXNRD1 VEGFC	ADAMTS1 CCL2 CD82 CDKN1A CXCL1 CXCL2 CYP1B1EEF2K FCGR2B FGL2 FOSL1 GCH1 IL6 JUNB LPAR1MT1A PSAP RGS5 RUNX1 SERPINE1 SLPI TGM2 TIMP1TXNRD1 UBE2D3	AQP9 CCL2 CD14 CD82 CDKN1A CEBPD CXCL1CXCL2 CYP1B1 DAB2 EEF2K ENPP3 FCGR2B FGL2FOSL1 GCH1 GLS HBEGF IL6 JUNB KLF5 MT1A MYCNEFM OLFM1 PDK1 PLAUR PLSCR1 PSAP RGS5 RUNX1SCN3A SERPINE1 SLC25A27 SLPI TCF4 TGM1 TIMP1TXNRD1 UBE2D3
Drug	C093642	SB 203580	10	10	10	10	10	ATF3 CTNNB1 CXCL1 CXCL2 DUSP6 EGR1 FOS IL1BJUN JUNB MAPT NR3C1	ATF3 CCL2 CEBPD CXCL1 CXCL2 CYBB DUSP1 EDN1EGR1 FOS HSPA1A IL1B JUN JUNB MYC NFKBIA S100BTLR4	ARG1 ATF3 BCL2L1 CCL2 CCND1 CD14 CDKN1ACEBPD CXCL1 CXCL2 F11R FOS GADD45A GLULHBEGF HMOX1 HSPA1A ICAM1 IL1B IL6 JUNB KLF5MYC NOS3 NR3C1 PROCR RELA SERPINE1 SNAI1SOD2 STAT3 TIMP1 TLR2 TLR3	BAK1 CCL2 CCL3 CDKN1A CXCL1 CXCL2 CYP27B1DIO3 HIF1A HMOX1 HSPA1A ICAM1 IL1B IL6 JUNBMAP2K6 NFKB1 NGF PROCR SERPINE1 SNAI1 SOD2SOD3 STAT3 TIMP1 TLR2 TLR3 TLR4 TNFRSF1A	AKR1B1 AKT1 ALPL ARG1 BAX CAV1 CCL2 CCL3 CD14CDKN1A CEBPD CXCL1 CXCL2 DIO3 DUSP6 ECE1EIF4E EZR FOS HBEGF HIF1A HMOX1 HSPA1A ICAM1IL18 IL1B IL6 JUNB KLF5 LEPR MAP2K6 MAPT MYCNFKB1 NGF NOS3 NRG1 PLA2G7 POSTN PROCRSERPINE1 SNAI1 SOD2 SOD3 STAT3 TIMP1 TLR2 TLR6TNFRSF1A TNFRSF1B TSC22D1 UGT1A1
Drug	D052638	Particulate Matter	10	10	10	10	10	ACTG2 ATF3 CSRNP1 CXCL1 CXCL2 CYR61 DLC1DUSP6 EGR1 FAM46A FOS H3F3B HMOX2 IL1B JUNJUNB MAP3K8 NBN NR4A1 RPL21 SIK1 UBE3C	ACTG2 ANXA1 ATF3 CCL2 CCL7 CSRNP1 CXCL1CXCL2 CYBB CYR61 DLC1 DUSP1 DUSP5 EDN1 EGR1FAM46A FOS GADD45B HSPA1A IER3 IL1B JUN JUNBMAP3K8 MT1A MT2A MYC NFKBIA NFKBIZ NR4A1PPP1R15A S100A9 SIK1 TLR4	ANXA1 ARG1 ATF3 ATF6 BCL3 BRMS1L BUB1 CCL2CCL7 CCND1 CD44 CDKN1A CKS1B CLIC4 CSRNP1CXCL1 CXCL2 CYP1B1 DUSP5 EDNRA FOS FOSL1FZD1 GADD45A GADD45B GLUL GUCY1B3 HMOX1HSPA1A ICAM1 IER3 IL1B IL1RL1 IL6 JAG1 JUNB KLF5MAP3K8 MT1A MT2A MYC NOS3 PLIN2 PPP1R15APRICKLE1 RELA S100A8 S100A9 SERPINE1 SOD2SPHK1 STAT3 TIMP1 TLR2 TLR3 TPM3 TRADD TRIB3TSC22D3 TSPAN8 UGDH UTP3 VEGFC YARS	ADGRE1 ADRM1 AKR1B10 ANXA1 ATF6 BCL3 BIRC3CCL2 CCL3 CCL7 CCT2 CCT6A CD44 CD82 CDKN1ACSF1 CSRNP1 CXCL1 CXCL2 CXCL3 CYP1B1 DCLK1DUSP5 ENO1 FANCL FKBP4 FOSL1 FXYD5 GGCXHIF1A HMOX1 HSP90AA1 HSPA1A HSPA8 ICAM1 IER3IL1B IL1RL1 IL6 JUNB JUP LMNA MAP3K8 MT1A MT2AMYD88 NFKB1 NT5E PCNA PLIN2 PRMT1 PSMB2PSMC4 S100A8 S100A9 SERPINE1 SIL1 SOD2 SOD3SPHK1 STAT3 TCP1 TGM2 TIMP1 TLR2 TLR3 TLR4TNFRSF1A TPM3 UGDH U…	ABCA1 ACTG2 ADGRE1 AKR1B10 AKT1 ANGPTL4ARG1 ATF6 BAIAP2 BAX BCL3 BIRC3 C3 CAV1 CCL2CCL3 CCL7 CCR5 CD44 CD68 CD82 CDKN1A CDKN2CCSF1 CSRNP1 CTTN CXCL1 CXCL2 CXCL3 CYP1B1DCLK1 DHRS3 DNAJB1 DNAJB4 DUSP5 DUSP6 ECE1EDNRA EIF5 ENO1 FAM46A FCGR1A FILIP1 FKBP4 FOSFOSL1 FXYD5 GADD45B GGCX GPNMB GRIA3 HIF1AHMOX1 HSPA1A HSPA8 ICAM1 IER3 IGFBP3 IGSF10IL18 IL1B IL1RL1 IL4R IL6 IL6ST INHBA JUNB KLF5 LBHLITAF MA…
Drug	D001554	Benzene	10	10	10	10	10	ATF3 CXCL1 EGR1 EIF4G2 FOS H3F3B HAS1 JUN LPLMAP3K8 MCTS1 NBN NFAT5 NR3C1 NR4A1 NR4A3RPL21 SLTM	ACACA ACOT1 ACSBG1 ATF3 BTG2 CCL2 CSRNP2CXCL1 DUSP1 EGR1 EGR2 FOS GADD45B HAS1HSPA1A IER2 JUN KLF2 KLF4 KLF6 MAP3K8 MT1A MYCNFKBIA NR4A1 NR4A3 PPP1R15A RHOB SDS	ABLIM1 ACOT1 ADA ATF3 BCL2L1 CCL2 CCND1 CD44CDKN1A CREM CTPS1 CXCL1 CYP1B1 EGR2 FKBP5FOS GADD45A GADD45B GLUL HAS1 HMOX1HSPA1A IFITM2 IFRD1 IL1R2 IL1RN IL6 INPP4BMAP3K8 MAT2A MMP24 MT1A MYC NAMPT NR3C1NR4A3 PPP1R15A RELA RGS2 RUNX1 SLC7A5 SRSF2SRSF5 STOM STX11 TLR2 UAP1 ZFAND5	ACOT1 APEX1 ATP6V1B2 ATP9A BIRC3 CALM1 CCL2CCL3 CD44 CDKN1A CREM CRY1 CSF1 CTPS1 CXCL1CYP1B1 DPP4 HAS1 HIST1H2BK HMOX1 HSPA1AHSPA8 IFNGR2 IFRD1 IL1R2 IL1RN IL6 LTB MAP3K8MT1A MYD88 NAMPT NFKB1 NRIP3 PCNA PCYOX1PTX3 RBMS1 RNF144A RUNX1 SLC7A5 SRSF2ST3GAL1 TEX30 TLR2 TNFRSF1A TSC2 USP16	ABLIM1 ACOT1 ADPRHL2 ALPL ATP6V1B2 BAX BIRC3CALM1 CCL2 CCL3 CCR5 CD44 CDKN1A CREM CRY1CRYL1 CSF1 CSRNP2 CTPS1 CTTN CXCL1 CYP1B1DFNA5 DIRC2 DNAJB1 DNAJB4 DPP4 ECE1 EIF3BEIF4G2 ELOVL6 ETF1 FMNL1 FOS GADD45B HAS1HIST1H2BK HMOX1 HSPA1A HSPA8 IFITM1 IFNGR2IFRD1 IGFBP3 IL1R2 IL1RN IL4R IL6 ITGB2 KAT6A KIFC1LITAF LTB LTBR LYN MAP3K8 ME1 MFSD5 MT1A MYCMYD88 NAAA NAMPT NBN NEFM NFKB1 NSG1 PCNAPLA2G7 PLAUR…
Drug	D009281	Naphthalenes	10	10	10	10	10	ATF3 CXCL1 CXCL2 CYR61 JUNB NR4A1 NR4A3	ATF3 BTG2 CCL2 CXCL1 CXCL2 CYR61 DUSP1 DUSP5JUNB MYC NR4A1 NR4A3 PIM3 RHOB	ATF3 CCL2 CDKN1A CXCL1 CXCL2 CYP1B1 DUSP5FGL2 FOSL1 GCH1 HBEGF IL6 JUNB MAT2A MYCNR4A3 PIM3 PTGES RGS2 SERPINE1	AKR1B10 CCL2 CDKN1A CSPG4 CXCL1 CXCL2 CYP1B1DUSP5 FGL2 FOSL1 GCH1 IL6 JUNB PIM3 PTGESSERPINE1	AKR1B1 AKR1B10 CCL2 CDKN1A CXCL1 CXCL2CYP1B1 DUSP5 FGL2 FOSL1 GCH1 GLS HBEGF IL6JUNB MYC PIM3 PLAUR PLSCR1 PTGES SERPINE1SLC6A8
Drug	2456 UP	Ciclopirox ethanolamine [41621-49-2]; Up 200; 15uM; HL60; HT HG-U133A	10	10	10	10	10	ATF3 CXCL2 EGR1 FOS IL1B JUN JUNB NR4A3 TNFSF9	ADAMTS1 ARID5A ATF3 BTG2 CXCL2 DUSP1 DUSP5EGR1 FOS FOXC1 IL1B JAK3 JUN JUNB KLF4 KLF6 MCL1MT2A NFKBIA NR4A3 PHLDA1 PLK3 PPP1R15A RHOBRND1	ARID5A ATF3 BCL3 CDKN1A CXCL2 DDX3X DUSP5FOS FOSL1 GADD45A HBEGF ICAM1 IL1B JUNBKDM6B MCL1 MT2A NR4A3 PHLDA1 PLIN2 PPP1R15ARND1 RUNX1 SAT1 SLC30A1 TNFRSF12A	ADAMTS1 AGRN ARID5A BCL3 BIRC3 CDKN1A CXCL2DDX3X DUSP5 FOSL1 ICAM1 IL1B JUNB MCL1 MT2APHLDA1 PLIN2 RND1 RUNX1 SLC30A1 TNFRSF12A	ARID5A BCL3 BIRC3 CDKN1A CXCL2 DDX3X DNAJB1DUSP5 EIF5 FOS FOSL1 HBEGF ICAM1 IL1B JAK3 JUNBKDM6B MCL1 MT2A NFKB2 NFKBIE PDK1 PHLDA1PLIN2 PPP1R15A RND1 RUNX1 SLC30A1 SLC6A8TNFRSF12A
Drug	C093973	2-(2-amino-3-methoxyphenyl)-4H-1-benzopyran-4-one	10	10	10	10	10	ATF3 CALCA CTNNB1 CXCL2 CYR61 EGR1 FOS IL1BJUN JUNB MAPT NR3C1 NR4A1	ATF3 CALCA CCL2 CXCL2 CYR61 EDN1 EGR1 FOSGAST IL1B JUN JUNB MCL1 MYC NFKBIA NR4A1S100B TLR4	ATF3 BCL2L1 CCL2 CCND1 CD14 CDKN1A CXCL2CYP1B1 EDNRA FOS FOSL1 GADD45A HBEGF HMOX1ICAM1 IL1B IL6 JUNB KLF5 MCL1 MYC NFATC4 NOS3NR3C1 PROCR RELA RPS6KA3 SERPINE1 SNAI1 SOD2STAT3 TIMP1 TLR2 TLR3 VMP1	CCL2 CDKN1A CXCL2 CYP1B1 CYP27B1 FOSL1 HIF1AHMOX1 ICAM1 IL1B IL6 JUNB MAP2K3 MCL1 NFKB1NGF PCNA PDGFA PROCR RPS6KA3 SERPINE1 SNAI1SOD2 SOD3 STAT3 TGM2 TIMP1 TLR2 TLR3 TLR4TSC2 VMP1	AKT1 ALPL BAX CCL2 CCR5 CD14 CDKN1A CXCL2CYP1B1 EDNRA EIF4E ENG FCGR1A FOS FOSL1HBEGF HIF1A HMOX1 ICAM1 IL18 IL1B IL6 JUNB KLF5MAP2K3 MAPT MCL1 MYC MYL9 NEFM NFKB1 NGFNOS3 NRG1 NUP153 PCNA PDGFA PLA2G2A PLA2G7PLAUR POSTN PROCR PTGS1 RPS6KA3 SERPINE1SNAI1 SOD2 SOD3 STAT3 TIMP1 TLR2 TLR6 UGT1A1VMP1
Drug	D000111	Acetylcysteine	10	10	10	10	10	AIMP1 ATF3 CTNNB1 CXCL1 CXCL2 CYR61 EGR1 FOSHAX1 IL1B JUN JUNB MAPT NBN NR3C1 PEX11A PYGL	ATF3 CASP12 CCL2 CFLAR CLK1 CXCL1 CXCL2 CYBBCYR61 DUSP1 EDN1 EGR1 EGR2 FOS GADD45GHSPA1A IER3 IL1B JUN JUNB MCL1 MT1A MT2A MYCNFKBIA PPP1R15A PYCARD TLR4 VNN1	ATF3 ATF6 BCL2L1 BIRC2 CCL2 CCND1 CD14CDKN1A CFLAR CREM CXCL1 CXCL2 CYP1B1 EGR2FKBP5 FOS FOSL1 GADD45A GPR153 HBEGF HMOX1HSPA1A ICAM1 IER3 IFRD1 IL1B IL6 ITGB1 JAG1 JUNBMCL1 MT1A MT2A MYC NOS3 NR3C1 PLIN2PPP1R15A PTK2 PTPN1 RELA RNF125 SLC30A1 SNAI1SOD2 SPHK1 STAT3 TLR2 TRIB3 TXNRD1 UGDH	AIMP1 AMACR APEX1 ATF6 BAK1 BIRC2 BIRC3 CCL2CCL3 CDKN1A CREM CXCL1 CXCL2 CYP1B1 DIO3EIF2S1 FOSL1 HIF1A HMOX1 HSPA1A ICAM1 IER3IFRD1 IL1B IL6 ITGB1 JAK2 JUNB LYPLAL1 MAP2K3MAP2K6 MCL1 MT1A MT2A NFKB1 NGF NPM1 PCNAPLIN2 PTPN1 PTX3 RNF125 SLC30A1 SLC39A14 SNAI1SOD2 SOD3 SPHK1 STAT3 TGM2 TLR2 TLR4TNFRSF1A TSC2 TXNRD1 TYMP UGDH VEGFB	AIMP1 AKT1 AMACR ANGPTL4 ASNS ATF6 ATG10BAX BIRC2 BIRC3 CAV1 CCL2 CCL3 CD14 CDH13CDKN1A CREM CXCL1 CXCL2 CYP1B1 DIO3 DNAJB1DNAJB4 DUT E2F1 EIF2S1 FOS FOSL1 GLRX HBEGFHIF1A HMGB2 HMOX1 HSPA1A ICAM1 IER3 IFRD1IL1B IL6 JAK2 JUNB LILRB3 LYPLAL1 MAP2K3 MAP2K6MAPT MCL1 ME1 MT1A MT2A MYC NBN NCF4 NFKB1NFKB2 NGF NOS3 NPM1 PCNA PDK1 PLAUR PLIN2PPP1R15A PTPN1 RAC1 RHOBTB1 RNF125 SLC30A1SLC39A14 SNAI1 SOD2 …
Drug	D010656	Phenylephrine	10	10	10	10	10	CALCA CTNNB1 CXCL1 CYR61 DUSP6 EGR1 FOS IL1BJUN JUNB LPL NR3C1 NR4A3 PEX11A PYGL SIK1	CALCA CCL2 CXCL1 CYR61 DUSP1 EDN1 EGR1 FOSIER3 IL1B JUN JUNB KLF4 NFKBIA NR4A3 PHLDA1 PVRPYCARD RND1 S100B SIK1	ADORA2A BCL2L1 CCL2 CCND1 CDKN1A CLIC4 CREMCXCL1 EDNRA FOS IER3 IL1B IL6 JUNB MAFK NFATC4NOS3 NR3C1 NR4A3 PHLDA1 PPP1R14A PROCR PVRRASSF1 RCAN1 RELA RGS2 RGS4 RND1 SERPINE1SLC7A1 STAT3 STX11 TIMP1 TNFRSF12A TRIB3TUBB6	ACTR3 ADORA2A ATP9A CCL2 CDKN1A CREM CSPG4CXCL1 FSTL3 FXYD5 GAMT IER3 IL1B IL6 JUNB MSNNOL3 PCNA PHLDA1 PROCR PVR RASSF1 RND1SERPINE1 SLC7A1 STAT3 TGM2 TIMP1 TNFRSF12ATSC2 TUBB6	ACADM AKT1 ANGPTL4 ASNS BAX BDH2 CAV1 CCL2CDKN1A COLEC12 CREM CXCL1 DUSP6 ECE1 EDNRAEIF4E FDX1 FOS FSTL3 FXYD5 GNRH1 IER3 IGFBP5IL1B IL6 JUNB LAMC1 MAFK MSN MTHFD1L MYL9NOL3 NOS3 NRG1 P4HA1 PCNA PHLDA1 PLA2G2APROCR PTGIS PTGS1 PVR RAC1 RANBP1 RASSF1REV3L RGS4 RND1 SERPINE1 SLC1A3 SLC22A3SLC29A1 SLC7A1 SMOC2 STAT3 TFDP1 TIMP1TNFRSF12A TUBB6 VCAN WFDC1
Drug	D005947	Glucose	10	10	10	10	10	CCNL1 COMMD9 COQ10B CSRNP1 CTNNB1 CXCL1CXCL2 CYR61 DUSP6 EGR1 EIF3I FOS HMOX2 IL1BIVNS1ABP JUN JUNB KRCC1 LPL NR3C1 PYGL RBM38	ACACA ACOT1 ADAMTS1 BTG2 CCL2 CCNL1 CEBPDCLK1 COQ10B CSRNP1 CXCL1 CXCL2 CYBB CYR61DUSP1 EDN1 EGR1 FOS GADD45G GAST IL1B JUNJUNB KLF6 MT1A MT2A MYC NFKBIA PHLDA1PPP1R15A PVR RBM38 RHOB S100A9 TLR4 UBP1	ABLIM1 ACOT1 BCL2L1 CALR CCL2 CCND1 CCNL1CD14 CD44 CDKN1A CEBPD COQ10B CSRNP1 CXCL1CXCL2 EMP1 FEN1 FOS FOSL1 GLUL GNL3 HBEGFHMOX1 HS1BP3 ICAM1 IL1B IL1RN IL6 ITGB1 JUNBKDM6B MT1A MT2A MTHFD2 MYC MYPOP NAMPTNIFK NOS3 NR3C1 PHLDA1 PPP1R15A PTK2 PTPN11PVR RBM3 RELA RPL32 S100A9 SERPINE1 SLC11A2SLC30A1 SNAI1 SOD2 SPHK1 STAT3 TAF1D TBX2TIMP1 TIMP3 TLR2 TPM3 TRIB3 TUBB6 UBFD1 USP36YTHDF2	ACOT1 ADAMTS1 BAZ1A CALM1 CCL2 CCNL1 CD44CD82 CDKN1A COMMD9 COQ10B CSRNP1 CXCL1CXCL2 DDX18 DPP4 EEF2K EIF2S1 ELL EMCN ENO1FOSL1 FXYD5 GNL3 HIF1A HMOX1 HS1BP3HSP90AA1 ICAM1 IL1B IL1RN IL6 ITGB1 JAK2 JUNBLTV1 MAD2L2 MAGOH MT1A MT2A NAA15 NAMPTNFKB1 NGF NIFK ODC1 ORC4 PCNA PDGFA PDIA4PHLDA1 POLR1C PSENEN PSMB2 PVR QTRT1 RAN RETRNF144A RPL32 RRP1B S100A9 SDAD1 SERPINE1SLC30A1 SLC30A5 SMARCA5 SNAI1 SN…	ABCF2 ABLIM1 ACBD5 ACOT1 AKR1B1 AKT1ANGPTL4 AP1M1 ASNS ASRGL1 ATL1 BAX BAZ1ABYSL C3 CALM1 CAV1 CCDC59 CCL2 CD14 CD44CD82 CDKN1A CDKN2C CEBPD CERCAM CFL1 CHD4COQ10B CSRNP1 CXCL1 CXCL2 DAB2 DDX18 DPP4DUSP6 EEF1B2 EEF2K EIF2S1 EIF4E EIF5 ELOVL6EMCN ENO1 ERO1A FOS FOSL1 FXYD5 GKAP1 GLRXGLS GNL3 HADH HBEGF HIBCH HIF1A HMOX1 ICAM1IL1B IL1RN IL6 IL6ST JAK2 JUNB KDM6B KIFAP3 LAMC1LEPR LRRC17 LRRC40 LTV1 …
Drug	C007262	deoxynivalenol	10	10	10	10	10	ABI1 ATF3 CTNNB1 CXCL1 CXCL2 CYR61 DUSP6 EGR1FOS IL1B JUN JUNB NR4A1 NR4A3 PTPRJ TNFSF9	ATF3 CCL2 CCL7 CXCL1 CXCL2 CYR61 DUSP1 EGR1FOS IL1B JUN JUNB MYC NFKBIA NR4A1 NR4A3 TLR4	ATF3 ATF6 BCL2L1 CCL2 CCL7 CCND1 CD14 CDKN1ACXCL1 CXCL2 CYP1B1 DDX21 FOS HMOX1 ICAM1IL1B IL1RL1 IL1RN IL6 JUNB MYBBP1A MYC NOP56NR4A3 PTGES PTPRJ RELA SOD2 SRRM2 SRSF2 STAT3TLR2 TLR3 TRIB3	ATF6 BAK1 CCL2 CCL3 CCL7 CDKN1A CXCL1 CXCL2CXCL3 CYP1B1 DDX21 EIF3C G3BP2 HIF1A HMOX1HSPA8 HSPH1 ICAM1 IL1B IL1RL1 IL1RN IL6 JAK2 JUNBLMNA LTB MAP2K6 MYBBP1A MYD88 NFKB1 NOLC1NOP56 NPM1 ODC1 PDLIM2 PTGES RANBP2 RSL1D1SOD2 SRSF2 STAT3 TLR2 TLR3 TLR4 TOMM70 USP39	AKT1 ARHGAP45 ATF6 BAX C3 CCL2 CCL3 CCL7 CCR1CD14 CD68 CDKN1A CXCL1 CXCL2 CXCL3 CYP1B1DDX21 DNAJC5 DUSP6 EEF1B2 EIF2S2 EIF3B EIF4EFMNL1 FOS G3BP1 HCK HIF1A HMOX1 HSPA8 HSPH1ICAM1 IGFBP3 IL18 IL1B IL1RL1 IL1RN IL33 IL6 ITGB2JAK2 JUNB LTB MAP2K6 MYBBP1A MYC MYD88 NCLNFKB1 NFKB2 NOLC1 NOP56 NPM1 PDLIM2 PDLIM4PTGES RPS6KA2 RSL1D1 SLC16A1 SOD2 SRSF1 SRSF2STAT3 STRIP1 TJP2 TLR2 TOMM70 USP15 USP39
Drug	D010126	Ozone	10	10	10	10	10	ATF3 ATP6V0C CALCA CIDEC CXCL1 CXCL2 EGR1ERCC6 FOS FUBP3 GNB1 IL1B IVNS1ABP JUN JUNBKCNJ8 MAPT NR4A1 NR4A3 RAB38 RPL21 TNFSF9	ACOT1 ADAMTS1 ANXA1 ATF3 CALCA CCL2 CCL7CEBPD CIRBP CXCL1 CXCL2 DUSP5 EDN1 EGR1 EGR2FEM1B FOS GADD45G GNB1 HSPA1A IL1B JUN JUNBKLF4 KLF6 MT1A MT2A MYC NFKBIA NOTCH3 NR4A1NR4A3 PHLDA1 PIM3 PYCARD RAB38 S100A9SCNN1A SDS TFPI2 TLR4	ACOT1 AMPD3 ANXA1 ARG1 ATF3 ATP2A3 BCL3BUB1 CCL2 CCL7 CCND1 CD14 CD44 CDKN1ACEBPD CIRBP CKS1B CXCL1 CXCL14 CXCL2 CYP1B1DUSP5 EDNRA EGR2 EHMT2 FKBP5 FOS FOSL1 FZD2GADD45A GCH1 GCNT2 GLUL HMOX1 HSPA1AICAM1 IFRD1 IL1B IL1R2 IL1RL1 IL1RN IL6 ITGB1 JUNBKDM6B KLF5 KRT19 MAP3K6 MT1A MT2A MTHFD2MYC NOP58 NOS3 NR4A3 PCP4L1 PDPN PHLDA1PIM3 PPP1R2 PTK2 PTPN11 RALGDS RBM3 RELAS100A8 S100A9 SERPINE1 SLC11A2 S…	ACOT1 ADAMTS1 AMACR AMPD3 ANXA1 APEX1BCL3 CCL2 CCL3 CCL7 CD44 CDKN1A CXCL1 CXCL14CXCL2 CXCL3 CYP1B1 DPP4 DUSP5 EIF2S1 ENO1 FGRFKBP4 FOSL1 FXYD5 GCH1 HMOX1 HSP90AA1HSPA1A HSPA8 ICAM1 IFRD1 IL1B IL1R2 IL1RL1 IL1RNIL6 ITGB1 JUNB JUP KCNB1 LTB MT1A MT2A MYD88NCAPD2 NFKB1 NGF NOP58 ODC1 PCNA PDGFAPDIA4 PDPN PHLDA1 PIM3 PLAA PRMT1 PSMC4PTPRR PTX3 S100A8 S100A9 SERPINE1 SLC20A1SLC7A1 SOD2 SOD3 STAT3 TFP…	ABCA1 ACADM ACOT1 ADCY2 AKT1 AMACR AMPD3ANGPTL4 ARG1 ASL ASPM ATP2A3 BAX BCL3 C3C5AR1 CAV1 CCL2 CCL3 CCL7 CD14 CD44 CDH13CDKN1A CDKN3 CEBPD CFL1 CTSZ CXCL1 CXCL14CXCL2 CXCL3 CYP1B1 DLGAP5 DNAJB4 DPP4 DUSP5ECE1 ECT2 EDNRA EIF2S1 EIF5 ENO1 FCER1G FDX1FGR FKBP4 FOS FOSL1 FXYD5 GCGR GCH1 GLRX HCKHMGB2 HMOX1 HSPA1A HSPA8 ICAM1 IFRD1 IGFBP3IL18 IL1B IL1R2 IL1RL1 IL1RN IL33 IL6 IL6ST INHBAITGB2 JUNB KCN…
Drug	D017638	Asbestos, Crocidolite	10	10	10	10	10	ATF3 CALCA CCNL1 COQ10B CSRNP1 CTNNB1 CXCL1CXCL2 CYR61 DUSP6 EGR1 FOS IL1B JUN JUNB NFAT5NR4A1 NR4A3	ATF3 BTG2 CALCA CCL2 CCNL1 CLK1 COQ10BCSRNP1 CXCL1 CXCL2 CYR61 DUSP1 DUSP5 EGR1EGR2 FOS GADD45B HSPA1A IER2 IER3 IL1B JUNJUNB KLF4 KLF6 MCL1 MYC NFKBIA NOCT NR4A1NR4A3 PHLDA1 PIM3 PPP1R15A S100A9 TFPI2	ADORA2B ATF3 ATF6 BCL2L1 BCL3 CCL2 CCNL1CD44 CDKN1A COQ10B CSRNP1 CXCL1 CXCL2DNMBP DUSP5 EGR2 EMP1 FOS FOSL1 GADD45AGADD45B HBEGF HMOX1 HSPA1A IER3 IFRD1 IL1BIL6 JUNB KDM6B MAP3K6 MCL1 MYC NOCT NR4A3PHLDA1 PIM3 PLIN2 PPP1R15A PSPC1 RASSF1 RELARGS2 RGS4 RLIM RUNX1 S100A9 SAT1 SERPINE1SHOC2 SLC11A2 SOD2 SPHK1 SPIRE1 TFPI2TNFRSF12A TRIB2 TRIB3 TXNRD1 USP36 VAV3 VEGFC	ADORA2B ARID1B ATF6 BCL3 BIRC3 CCL2 CCNL1CD44 CDKN1A CHD2 COQ10B CSRNP1 CXCL1 CXCL2CXCL3 DNMBP DUSP5 EEA1 FOSL1 G3BP2 GRB2HIF1A HMOX1 HSPA1A IER3 IFRD1 IL1B IL6 JUNBMAP2K3 MAP2K6 MCL1 NAA15 NFKB1 NT5E PCYOX1PHLDA1 PIM3 PLGRKT PLIN2 RAN RASSF1 RLIMRUNX1 S100A9 SERPINE1 SNAPC1 SOD2 SOD3SPHK1 TFPI2 TNFRSF12A TXNRD1	ADORA2B AFF4 AKT1 ARID1B ATF6 BAX BCL3 BIRC3C5AR1 CCL2 CD44 CDKN1A CHD2 COQ10B CSRNP1CXCL1 CXCL2 CXCL3 DDX10 DNMBP DUSP5 DUSP6EEA1 ESF1 FOS FOSL1 G3BP1 GADD45B GRB2 HBEGFHIF1A HMOX1 HSPA1A IER3 IFRD1 IL1B IL6 JUNBKDM6B LZTFL1 MAP2K3 MAP2K6 MAP3K6 MCL1MED21 MYC NCOA4 NFKB1 NFKBIE NTRK3 PHLDA1PIM3 PLAUR PLCE1 PLCL1 PLGRKT PLIN2 PPP1R15ARAN RASSF1 RGS4 RLIM RNASE4 RUNX1 S100A9SERPINE1 SMAD5 SOD2 SOD…
Drug	C098607	JP8 aviation fuel	10	10	10	10	10	ATF3 CCNL1 CLNS1A CXCL1 CXCL2 CYR61 DUSP6EGR1 IL1B JUN JUNB LPL NR4A1 NR4A3	ADAMTS1 ATF3 BTG2 CCL2 CCNL1 CEBPD CXCL1CXCL2 CYR61 DUSP1 DUSP5 EGR1 IL1B JUN JUNBMCL1 MT1A MYC NFKBIA NR4A1 NR4A3 PVR RHOBS100A9	ATF3 BCL2L1 CCL2 CCNL1 CD14 CDKN1A CEBPDCREM CXCL1 CXCL2 CYP1B1 DUSP5 EIF2B3 FCGR2BFGL2 FOSL1 GCH1 HBEGF HMOX1 ICAM1 IL1B IL6ITPR1 JUNB KLF5 MAT2A MCL1 MT1A MYC NR4A3PVR RELA RGS2 RUNX1 S100A9 SERPINE1 SLC11A2SLC30A1 SOD2 STX7 TIMP1 TXNRD1 VEGFC	ADAMTS1 ADRM1 AES BAK1 CCL2 CCL3 CCNL1CDKN1A CLNS1A CREM CSPG4 CXCL1 CXCL2 CYP1B1DPH5 DUSP5 EEF2K EIF2B3 ENO1 FCGR2B FGL2FOSL1 GCH1 HMOX1 HSPA8 ICAM1 IL1B IL6 JUNBLMNA LPAR1 MCL1 MT1A NFKB1 NOLC1 ODC1 PSAPPVR RGS5 RUNX1 S100A9 SERPINE1 SLC30A1 SLPISNAP23 SOD2 STX7 TCP1 TIMP1 TXNRD1	AES ALDH1L2 AQP9 CCL2 CCL3 CCT5 CD14 CDKN1ACEBPD CREM CXCL1 CXCL2 CYP1B1 DAB2 DPH5DUSP5 DUSP6 EEF2K EIF2B3 ENO1 ENPP3 EZRFCGR2B FGL2 FOSL1 GCH1 HBEGF HMOX1 HSPA8ICAM1 IL1B IL6 ITPR1 JUNB KLF5 MCL1 MT1A MYCNFKB1 NOLC1 OLFM1 PLAUR PLSCR1 PLTP PSAPPTMS PVR RAB28 RGS5 RUNX1 S100A9 SERPINE1SLC25A27 SLC30A1 SLC6A8 SLPI SOD2 STIP1 TCP1TFDP1 TGM1 TIMP1 TXNRD1 VLDLR
Drug	D008694	Methamphetamine	10	10	10	5.993	10	ATF3 CCNL1 COQ10B CTNNB1 CXCL2 CYR61 DUSP6EGR1 EIF4G2 ERCC6 FAM46A FOS GNB1 IL1BIVNS1ABP JUN JUNB MAPT NFAT5 NR3C1 NR4A1NR4A3 SIK1	ACOT1 APOLD1 ATF3 BTG2 CC2D1B CCNL1 CIRBPCOQ10B CXCL2 CYR61 DUSP1 DUSP5 EGR1 EGR2FAM46A FOS GADD45B GADD45G GNB1 HSPA1AIER2 IL1B JAK3 JUN JUNB KLF6 MCL1 MT2A MYCNFKBIA NOCT NR4A1 NR4A3 PIK3AP1 PLK3 PPP1R15APVR PYCARD RHOB SIK1 SLC25A25 USP20	ABLIM1 ACOT1 ADAMTS9 ADCK2 ADORA2A AMPD3ATF3 ATF6 BCL2L1 CACNA1C CCND1 CCNL1 CDKN1ACIRBP CLIC4 CMTM3 COQ10B CREM CXCL2 DDX21DOCK6 DUSP5 ECHDC2 EGR2 EHMT2 FOS FOSL1GADD45B GCH1 HDAC10 HMOX1 HSPA1A IL1B IL6JUNB KDM6B KLF5 LMO7 MAFK MCL1 MRPL18 MT2AMYC NFATC4 NOCT NR3C1 NR4A3 PLA1A PLCD3PPP1R14A PPP1R15A PRICKLE3 PROM1 PVR RBM28RBM3 RELA RGS2 RGS4 SERPINE1 SOD2 SPEG SRRM2SYNJ2 TIMP1 TLE3 TLR2 TMEM63…	ACOT1 ADORA2A AGRN AMPD3 ATF6 ATP6V1B2BAK1 CBX8 CCNL1 CCT2 CDKN1A CMTM3 COQ10BCREM CRY1 CSF1 CXCL2 DDX21 DNM1 DUSP5 EEF2KENO1 FKBP4 FOSL1 GCH1 GRB2 HMOX1 HSP90AA1HSPA1A HSPA8 IL1B IL6 JUNB KCNB1 LRRFIP1MAP2K3 MCL1 MT2A NDRG3 NFKB1 NGF PDIA4PEMT PLA1A PROM1 PVR SERPINE1 SLC27A1 SMYD3SOD2 SRPX ST3GAL1 STEAP1 TIMP1 TLR2 TMEM8ATNFRSF12A UPP1 UTP18	ABLIM1 ACOT1 ADAMTS9 AKAP13 AKAP8L AKT1AMPD3 ASL ASPM ATF6 ATP6V1B2 BAX CACNA1CCARHSP1 CBX8 CCR5 CCT5 CDH13 CDKN1A CHD4COQ10B CREM CRY1 CSF1 CXCL2 DDX10 DDX21 DIS3DLGAP5 DNAJB1 DNAJB4 DNM1 DOCK6 DUSP5DUSP6 DUT ECHDC2 EEF2K EGFLAM EIF4G2 ENO1ENPP1 EPCAM FAH FAM46A FKBP4 FOS FOSL1GADD45B GCH1 GDA GLS GLYCTK GPNMB GRB2GRIA3 GRINA HDAC6 HMOX1 HSPA1A HSPA8 IFT80IGFBP5 IL1B IL6 ITM2A JAK3 JUNB KAT6A KC…
Drug	C080163	trovafloxacin	5.9768	10	10	10	10	COPG1 CXCL1 CXCL2 EIF6 FOS IL1B IVNS1ABP JUNBMAP3K8 NR3C1 PACSIN2	ACACA CCL2 CXCL1 CXCL2 FOS GADD45G IL1B JUNBMAP3K8 MT1A NFKBIA NFKBIZ NOCT PHLDA1 PLK3PPP1R15A SDS	CCL2 CCND1 CDKN1A CLDN14 CXCL1 CXCL2 EIF3AFOS GNL3 HMOX1 ICAM1 IFRD1 IL1B IL6 IP6K2 JUNBMAP3K8 MT1A NDUFAF4 NOCT NR3C1 PHLDA1PLIN2 PPP1R14A PPP1R15A PTPN2 RCAN1 SAT1SERPINE1 SLC11A2 SOD2 SRRM2 SRSF2 SRSF3 SRSF5STAT3 TPM3 YARS ZFAND5	APEX1 BIRC3 CCL2 CDKN1A CXCL1 CXCL2 CXCL3EIF2S1 EIF3C EIF6 FKBP4 GGCX GNL3 HMOX1 HSPH1ICAM1 IFRD1 IL1B IL6 JUNB KPNB1 LMNA MAP3K8MT1A MYD88 NAA15 NDUFAF4 PAPD4 PHLDA1PLIN2 PTPN2 RAN SERPINA3 SERPINE1 SLC39A14SOD2 SRSF2 SRSF3 STAT3 TGM2 TPM3 UPP1 YARS	ANGPTL4 AP1S1 BIRC3 CCL2 CDKN1A CDKN3 CXCL1CXCL2 CXCL3 DUT EIF2S1 EIF2S2 EIF3A EIF6 ELOVL6FKBP4 FOS GCGR GGCX GNL3 HMOX1 HNRNPFHSPH1 ICAM1 IDH2 IFRD1 IL18 IL1B IL6 JUNB KPNB1LITAF MAP3K8 ME1 MT1A MYD88 NDUFAF4 NUDT7PACSIN2 PAPD4 PHLDA1 PLIN2 PPP1R15A PTPN2RAN RANGAP1 SENP2 SERPINA3 SERPINE1 SH3BP5SLC39A14 SOD2 SPG20 SRSF1 SRSF2 SRSF3 STAT3STIP1 TFDP1 TPM3 UPP1 YARS
Drug	2957 UP	Pyrvinium pamoate [3546-41-6]; Up 200; 3.4uM; HL60; HT HG-U133A	5.8895	10	10	10	10	CXCL2 FOS IL1RAP JUN JUNB NR4A1 NR4A3 SIK1	BTG2 CXCL2 DUSP1 FOS HOXA5 JUN JUNB MT2ANFKBIA NR4A1 NR4A3 RHOB RND1 SIK1	BCL3 CD44 CLCF1 CREM CXCL2 EDNRA FOS HBEGFHOXA5 IL1RAP JAG1 JUNB KDM6B MT2A NR4A3 RND1RUNX1 SAT1 STX11	BCL3 BIRC3 CD44 CLCF1 CLCN4 CREM CXCL2 CXCL3EXO5 IL1RAP JUNB MAP2K3 MT2A PDLIM2 RND1RUNX1 TYMP	ANGPTL4 BCL3 BIRC3 C5AR1 CD44 CLCF1 CREMCXCL2 CXCL3 EDNRA EXO5 FCMR FOS HBEGF HOXA5IL1RAP INHBA JUNB KDM6B MAP2K3 MT2A NFKB2PDLIM2 PLAUR RND1 RUNX1 TP53I3 TYMP
Drug	D000431	Ethanol	5.6947	10	10	10	10	ACTG2 AIMP1 CALCA CLNS1A CTNNB1 CXCL1 CXCL2DUSP6 EGR1 ERCC6 FOS HMOX2 IL1B JUN JUNB LPLNR3C1 NR4A1 PACSIN2 PEX11A TNFSF9	ACACA ACOT1 ACTG2 ANXA1 BTG2 CALCA CASP12CCL2 CFLAR CIRBP CXCL1 CXCL2 CYBB DUSP1 EDN1EGR1 FOS GADD45G HSPA1A IL1B JUN JUNB KCNC3MT1A MT2A MYC NFKBIA NOCT NOTCH3 NR4A1PYCARD S100B SDC4 SDS TLR4	ACOT1 ADA ADORA2A AMPD3 ANXA1 ATF6 BCAMBCL2L1 CALR CCL2 CCND1 CD14 CDC37L1CDC42EP5 CDKN1A CFLAR CIRBP CLIC4 CREM CXCL1CXCL2 CYP1B1 DGAT1 DNAJC9 EIF4A1 FOS GCNT2GLUL HBEGF HMOX1 HNRNPA1 HSPA1A ICAM1 IL1BIL1RN IL6 ITPR1 JUNB L3HYPDH LMO7 MAT2A MT1AMT2A MYC NFATC4 NOCT NOS3 NR3C1 PPP1R2 RELAS100A8 SDC4 SLC11A2 SLC7A5 SOD2 STAT3 TAF6TEP1 TIMP1 TMEM63A TRIB3 UGDH	ACOT1 ACP5 ACTR3 ADORA2A AES AGRN AIMP1AMPD3 ANXA1 ATF6 BAK1 CALM1 CCL2 CCL3 CCT2CDKN1A CLNS1A CREM CXCL1 CXCL2 CYP1B1CYP27B1 EEA1 EIF2S1 EIF4A1 ENO1 ENTPD5 FKBP4GGCX GTF2A2 HIF1A HMOX1 HNRNPA1 HSP90AA1HSPA1A HSPA8 ICAM1 IL1B IL1RN IL6 JUNB L1CAML3HYPDH LACTB2 MAP2K3 MGST3 MT1A MT2AMYD88 NCAPD2 NFKB1 NGF NOL3 NT5E NTM ODC1PCNA PDLIM2 PSMB2 PSMC4 RAB10 RAN RET RIPK3S100A8 SDC2 SDC4 SLC27A1 SLC39A1…	ABCA1 ACADM ACOT1 ACTG2 ADCY2 AES AIMP1AKAP8L AKR1B1 AKT1 AMPD3 ASGR2 ASNS ATF6 BAXBST1 C1QBP CALM1 CAV1 CCL2 CCL3 CD14 CDKN1ACFL1 CREM CXCL1 CXCL2 CYP1B1 DIRC2 DUSP6 EEA1EIF2S1 EIF4A1 ENO1 ENTPD1 ENTPD5 FDX1 FKBP4FOS GGCX GRIA3 GRINA HBEGF HIF1A HMGB2HMOX1 HNRNPA1 HSPA1A HSPA2 HSPA8 ICAM1IGFBP3 IL18 IL1B IL1RN IL33 IL6 INHBA INSIG2 ITPR1JUNB L1CAM L3HYPDH LACTB2 LEPR LITAF LMO7 LYNMAP2K3 ME1 MLX…
Drug	C032668	1-nitropyrene	5.6898	10	10	10	10	ABCE1 CXCL1 CXCL2 DLC1 DUSP6 EGR1 FOS IL1B JUN	ADAMTS1 CEBPD CXCL1 CXCL2 DLC1 EGR1 FOS IL1BINHBB JUN MYC NFKBIA SCNN1A	BCL2L1 CCND1 CD14 CDK17 CDKN1A CEBPD CXCL1CXCL2 CYP1B1 FOS HBEGF ICAM1 IFRD1 IL1B IL6INHBB INPP4B MTMR2 MYC PDPN RELA SERPINE1TLR3 TOP1 TRIB3	ABCE1 ADAMTS1 BIRC3 CDKN1A CXCL1 CXCL2CXCL3 CYP1B1 HIF1A ICAM1 IFRD1 IL1B IL6 INHBBLTB MAK16 MARS NFKB1 NT5E NTN3 PDPN SERPINE1TARS TLR3 TOP1 WARS	ABCE1 AFF4 AKT1 ASNS BAX BIRC3 CD14 CDH13CDKN1A CEBPD CXCL1 CXCL2 CXCL3 CYP1B1 DUSP6FOS GARS GLIPR1 HBEGF HIF1A IARS ICAM1 IFITM1IFRD1 IL1B IL6 INHBB LRRC17 LTB MAK16 MTHFD1LMYC NFKB1 NRG1 PDPN SERPINE1 SNX14 TARS TOP1USP15 VCAN WARS
Drug	C100187	chloropicrin	5.5822	10	10	10	10	ATF3 ATP6V1E1 COX16 CXCL1 EGR1 EIF6 FAM46AFOS GNB1 IL1B JUN NDUFA11 NUDC PYGL RAB38RHOC RPL21 SPINT2 TPT1	ANXA1 ATF3 CEBPD CLK1 CXCL1 DUSP1 DUSP5 EGR1FAM46A FOS GADD45B GNB1 HSPA1A IER3 IL1B JUNKLF6 MT1A MT2A MYC NFKBIA PHLDA1 PPP1R15ARAB38 RHOB S100A9	AMPD3 ANXA1 ATF3 CALR CCND1 CDKN1A CEBPDCXCL1 CYP1B1 DDX21 DUSP5 EIF4A1 FOS GADD45AGADD45B HBEGF HMOX1 HSPA1A IER3 IFITM2 IL1BITGB1 JAG1 LMO4 MAT2A MRPL18 MT1A MT2AMTHFD2 MYC NARS NDUFA3 NOP58 PHLDA1 PLIN2PPP1R15A PTPN1 RGS2 RPF2 RPL32 RRS1 S100A8S100A9 SAT1 SERF2 SERPINE1 SLC20A1 SLC7A5SRRM2 SRSF2 SRSF5 TIMP1 TM4SF1 TNFRSF12ATRIB3 TXNRD1 UAP1 YARS ZFAND5	ACTN1 AMPD3 ANXA1 ATP6V1B2 C12orf57 CCT2CCT8 CDKN1A CLIC1 CXCL1 CYP1B1 DDX21 DUSP5EBNA1BP2 EIF4A1 EIF6 ENO1 EPRS FKBP4 FSTL3GRPEL2 GSPT1 GTF2A2 HIST1H2BK HMOX1HNRNPAB HSP90AA1 HSPA1A HSPA8 HSPH1 HTRA1IER3 IFNGR2 IL1B IMPDH2 ITGB1 MARS METAP2MGST3 MSN MT1A MT2A NARS NOP58 NT5E ODC1PHLDA1 PLIN2 PSAP PTPN1 RAN RARS RPF2 RPL32RRS1 S100A8 S100A9 SERF2 SERPINE1 SHMT2SLC20A1 SLC25A5 SLC7A5 SRPX SRSF2 TA…	AMPD3 ANGPTL4 ASNS ATP5J2 ATP6V1B2 BTF3C1QBP CAV1 CAV2 CCDC59 CCT8 CDKN1A CEBPDCFL1 CLIC1 CMC2 CNDP2 CXCL1 CYGB CYP1B1DDX21 DFNA5 DNAJB1 DNAJB4 DUSP5 EBNA1BP2EIF3B EIF3M EIF4A1 EIF6 ENO1 EZR FAM46A FARSBFKBP4 FOS FSTL3 GADD45B GARS GLRX GRPEL2GSPT1 HARS HBEGF HIST1H2BK HMOX1 HNRNPABHSPA1A HSPA8 HSPH1 IER3 IFNGR2 IL18 IL1B LAMC1LILRB3 LITAF LTBR MSN MT1A MT2A MTHFD2 MYCMYH10 NARS NCL NCOA4 NDUFA11…
Drug	D004051	Diethylhexyl Phthalate	5.5822	10	10	10	10	ACTG2 ATF3 CALCA CTNNB1 DUSP6 EGR1 ERCC6FOS IL1RAP JUN JUNB KCNJ8 LPL MAPT NR3C1 NR4A1NR4A3 PEX11A PYGL	ACOT1 ACTG2 ANXA1 ATF3 CALCA CDV3 CFLAREDN1 EGR1 FOS GADD45B GADD45G HSPA1A IER2INHBB JUN JUNB MYC NOTCH3 NR4A1 NR4A3 PIM3RASGRF1 SCNN1A SDS TFPI2 USP20 VNN1	ACOT1 ADORA2A ADORA2B ANXA1 ATF3 ATF6 BCL3CACNA1C CCND1 CD44 CDKN1A CFLAR CYP1B1DLGAP4 DOCK6 ECHDC2 EDNRA EHMT2 FCGR2BFKBP5 FOS GADD45B HMOX1 HSPA1A IFITM2 IL1RAPIL1RL1 INHBB ITGB1 JUNB LMO4 LRRC42 MAT2A MYCNDUFA3 NOS3 NR3C1 NR4A3 PIM3 PLA1A RLIMRNF125 S100A8 SERF2 SLC30A1 SOD2 STEAP4 SUOXTBX2 TFPI2 TIMM9 TNFRSF12A UGDH VEGFC	ACOT1 ACTN1 ADORA2A ADORA2B ANXA1 ARIH2ATF6 BCL3 BROX CALM1 CCT3 CCT6A CD44 CDKN1ACYP1B1 DECR1 DLGAP4 DPP4 DPY30 ENTPD5FCGR2A FCGR2B FKBP4 FMC1 G3BP2 GRPEL2 HMOX1HSP90AA1 HSPA1A HSPA8 HSPH1 IL1RAP IL1RL1IMPDH2 INHBB ITGB1 JUNB MAD2L2 MAP2K6METAP2 MRTO4 NFIA NPM1 ODC1 ORC4 PIM3 PLA1APSMB2 PSMC4 RLIM RNF125 S100A8 SDC2 SERF2SLC27A1 SLC30A1 SOD2 SPNS2 TFPI2 TIMM9TNFRSF12A TRMT61A TSC2 UGDH VEGFB	ABCA1 ACADM ACOT1 ACTG2 ADORA2B AKT1 ALPLAMZ2 ANP32E ANXA7 ASB6 ATF6 ATP1B2 BAX BCL3BDH2 CACNA1C CALM1 CCT3 CD44 CDKN1ACDKN2C CLYBL CYP1B1 DECR1 DHRS3 DLGAP4DNAJB1 DNAJB4 DOCK6 DPP4 DUSP6 ECHDC2EDNRA EGFLAM ENTPD5 ERO1A FAH FCGR2AFCGR2B FKBP4 FMC1 FOS GADD45B GCGR GDA GLSGNRH1 GRPEL2 HADH HES6 HIBCH HMOX1 HSPA1AHSPA8 HSPH1 IDH2 IGF2R IL1RAP IL1RL1 INHBAINHBB INSIG2 JUNB MAD2L2 MAP2K6 MAPT ME1MPPE…
Drug	D001205	Ascorbic Acid		10	10	10	10		ANXA1 ATF3 CCL2 CXCL1 EDN1 FOS GADD45BHSPA1A IER3 IL1B MT1A NFKBIA NR4A3 PHLDA1S100B TLR4	ANXA1 ATF3 BCL2L1 BUB1 CCL2 CCND1 CD14 CD44CDKN1A CXCL1 EIF3A EIF4A1 EMP1 FOS FZD2GADD45B GCH1 GUCY1B3 HMOX1 HSPA1A ICAM1IER3 IL1B IL6 JAG1 MT1A MTHFD2 NAMPT NARSNOS3 NR3C1 NR4A3 PHLDA1 PTK2 RCAN1 RELASERPINE1 SLC11A2 SOD2 STAT3 TIMP1 TLR2 TM4SF1TRIB3	AKR1B10 ANXA1 BAK1 BIRC3 CCL2 CCL3 CD44 CD82CDKN1A CXCL1 DCLK1 DPP4 EIF3C EIF4A1 EPRSFANCL GAMT GCH1 HIF1A HMOX1 HSPA1A ICAM1IER3 IL1B IL6 KCNB1 MAP2K3 MAP2K6 MT1A NAMPTNARS NFKB1 NPM1 PCNA PHLDA1 RAN SDC2SERPINE1 SHMT2 SOD2 SOD3 STAT3 TARS TIMP1TLR2 TLR4 TM4SF1 TPT1 WARS	ABCA1 ACSL4 AKR1B1 AKR1B10 AKT1 ALPL ASNSBAX BIRC3 C3 CCL2 CCL3 CD14 CD44 CD82 CDH13CDKN1A CFB CXCL1 CYBRD1 DAB2 DCLK1 DLGAP5DPP4 DUSP6 EIF2S2 EIF3A EIF4A1 EZH1 FOSGADD45B GARS GCH1 GLRX GLS HIF1A HMGB2HMOX1 HSPA1A IARS ICAM1 IER3 IGFBP5 IL1B IL6KCNB1 LGALS3 LYN MAP2K3 MAP2K6 MAPT MT1AMTHFD2 NAMPT NARS NFKB1 NINJ1 NOS3 NPM1P4HA2 PCNA PHLDA1 PLS3 PPRC1 PTGS1 RAC1 RANSDC2 SERPINE1 SHMT2 SOD2 SOD3 S…
Drug	D016559	Tacrolimus		10	10	10	10		ADAMTS1 ANXA1 ATF3 BTG2 CCL2 CCL7 CCRL2EDN1 EGR1 EGR2 FOS JUN JUNB KLF6 MYC NFKBIAPHLDA1 PPP1R15A S100B SLC25A25	ANXA1 ATF3 ATF6 BCL2L1 BCL3 CALR CCL2 CCL7CD44 EDNRA EGR2 FGL2 FKBP5 FOS FOSL1 GTPBP4HMOX1 ICAM1 IL1RN IL6 ITPR1 JUNB KLF5 MAFKMRM3 MYC NFATC4 NOS3 NR3C1 PHLDA1 PPP1R15ARCOR2 RELA RRP9 SERPINE1 SNAI1 SOD2 STAT3TIMP1 TRIB3	ACP5 ADAMTS1 ANXA1 ATF6 BCL3 BIRC3 CCL2 CCL7CD44 CSF1 CYP27B1 DPP4 FGL2 FOSL1 GTPBP4HMOX1 HSPA8 ICAM1 IL1RN IL6 JAK2 JUNB MRM3NFKB1 NGF PCNA PDIA4 PHLDA1 RCOR2 RRP9SERPINE1 SNAI1 SOD2 STAT3 TIMP1	ABCA1 ARHGAP45 ATF6 BAX BCL3 BIRC3 C3 CCL2CCL7 CD44 CD68 CSF1 DPP4 EDNRA ERO1A FGL2FOS FOSL1 GPNMB GTPBP4 HMOX1 HSPA8 ICAM1IGFBP5 IL1RN IL6 ITPR1 JAK2 JUNB KIFAP3 KIFC1 KLF5MAFK MRM3 MYC NFKB1 NFKB2 NFKBIE NGF NOL8NOS3 PCNA PHLDA1 PPP1R15A PRCP RAC1 RCOR2RRP9 SERPINE1 SLC16A1 SNAI1 SOD2 STAT3 TGM1TIMP1 VASN VCAN
Drug	D002713	Chlorine	10		10	10	10	ATP6V0C CXCL1 EGR1 FOS GNB1 IL1B JUN KCNJ8NR4A1 NR4A3 RPL21		ARG1 ATP2A3 CCL2 CCND1 CD44 CDKN1A CXCL1FOS FOSL1 ICAM1 IL1B IL1RL1 IL6 ITGB1 NOS3 NR4A3PTPN11 RALGDS SERPINE1 SLC7A1 TIMP1TNFRSF12A	AMACR APEX1 CCL2 CCL3 CD44 CDKN1A CXCL1DPP4 EIF2S1 FGR FOSL1 ICAM1 IL1B IL1RL1 IL6 ITGB1JUP KCNB1 ODC1 PCNA PDIA4 PRMT1 PSMC4 PTPRRSERPINE1 SLC7A1 TIMP1 TNFRSF12A	ACADM ADCY2 AKT1 AMACR ARG1 ATP2A3 BAXC5AR1 CCL2 CCL3 CCR1 CD44 CDKN1A CFL1 CXCL1DPP4 EIF2S1 EIF5 FGR FOS FOSL1 GCGR ICAM1IGFBP3 IL18 IL1B IL1RL1 IL6 INHBA KCNB1 LYN MVPNOS3 PCNA PRMT1 PSMC4 PTPRR RALGDS SERPINE1SLC16A1 SLC7A1 SMN1 TIMP1 TNFRSF12A
Drug	D009538	Nicotine		10	10	10	10		ACACA ANXA1 ATF3 BTG2 CASP12 CCL2 CIRBPCXCL1 CXCL2 CYR61 DUSP1 EDN1 EGR1 EGR2 FOSIL1B JUN JUNB KLF4 MCL1 MYC NFKBIA NR4A1PYCARD RHOB S100B SDC4 TFPI2	ADGRG1 ADORA2A ANXA1 ATF3 ATF6 BCL2L1 BIRC2CACNA1C CALR CCL2 CCND1 CD44 CDKN1A CIRBPCKS1B CXCL1 CXCL2 EDNRA EGR2 EMP1 FOS GCH1GCNT2 HMOX1 ICAM1 IL1B IL6 ITGB1 JUNB LMO7MCL1 MRM3 MYC NAMPT NFATC2 NME6 NOS3NR3C1 PPAN PTGES RELA RGS2 SDC4 SERPINE1SLC7A5 SNAI1 SOD2 STAT3 TFPI2 TIMP1 TIMP3TMEM63A TRIB2	ADORA2A ANXA1 APEX1 ATF6 ATP9A BIRC2 CALM1CCL2 CD44 CDKN1A CHD2 CLIC1 CXCL1 CXCL2 DPP4EIF2S1 EMCN ENO1 GCH1 H2AFV HIF1A HMOX1HSP90AA1 ICAM1 IL1B IL6 ITGB1 JUNB LRRFIP1 LTBMAP2K6 MCL1 MRM3 NAMPT NFKB1 PCNA PDGFAPDLIM2 PLAA PPAN PSMC4 PTGES PTX3 SDC4SERPINE1 SLC7A5 SNAI1 SOD2 STAT3 STEAP1 TFPI2THOC1 TIMP1 TNFRSF1A TOMM70 UPP1	AKT1 ASPM ATF6 BAX BIRC2 BTF3 C5AR1 CACNA1CCALM1 CCL2 CCR5 CD44 CDKN1A CGREF1 CHD2CLIC1 CXCL1 CXCL2 DHRS3 DHX36 DPP4 DUSP6 E2F1EDNRA EIF2S1 EIF4E EIF5 EMCN ENG ENO1 EZR FAHFOS GALK2 GCH1 GLIPR1 GPNMB H2AFV HIF1AHMOX1 HNRNPA3 ICAM1 IL1B IL6 JUNB LEPR LITAFLMO7 LRRFIP1 LTB LYSMD3 MAP2K6 MCL1 ME1MRM3 MTF2 MYC NAMPT NEFM NFATC2 NFKB1NFKBIE NOS3 P3H3 PCNA PDGFA PDLIM2 PES1 PLAAPLAUR PPAN PSMC4 PTGES S…
Drug	1230 UP	thioridazine hydrochloride; Up 200; 10uM; PC3; HT HG-U133A		10	10	10	10		ATF3 CXCL1 CXCL2 CYR61 DUSP1 DUSP5 EGR1 FOSGADD45B JUNB KLF4 KLF6 NFKBIA PLK3 PPP1R15APVR VNN1	ATF3 CALR CDKN1A CLDN14 CXCL1 CXCL2 DUSP5FOS GADD45B ICAM1 IL1RL1 IL1RN IL6 JUNB KLF5PPP1R15A PVR RCAN1 RGS4 RUNX1 SAT1 SLC7A1SOD2 TRIB3	BIRC3 CDKN1A CXCL1 CXCL2 CXCL3 DUSP5 ICAM1IL1RL1 IL1RN IL6 JUNB MAP2K3 MARS PDGFA PTPRRPTX3 PVR RUNX1 SLC7A1 SOD2 WARS	ASNS B4GALT1 BIRC3 CDKN1A CXCL1 CXCL2 CXCL3DUSP5 FOS GADD45B ICAM1 IL1RL1 IL1RN IL6 INHBAJUNB KLF5 MAP2K3 NFKB2 PDGFA PPP1R15A PTPRRPVR RGS4 RUNX1 SLC3A2 SLC7A1 SOD2 TMEM2TMEM259 WARS
Drug	D008628	Mercury		10	10	10	10		CEBPD CLK1 CSRNP2 FOS GADD45G HSPA1A IL1BJUN KLF2 LIMD1 MT1A MT2A MYC NFKBIA NR4A1PGC PPP1R15A SRSF7	ARG1 BUB1 CALR CEBPD CYP1B1 FOS FOSL1GORASP1 HMOX1 HS1BP3 HSPA1A IFRD1 IL1B IL6ITGB1 ITIH3 MT1A MT2A MYC NFATC4 PPP1R15APPT2 RELA SLC11A2 SLC30A1 SLC7A5 SRSF2 TIMP1TRADD TRIB3 TXNRD1	BIRC3 CCL3 CMBL CYP1B1 EEA1 FOSL1 GGCX HMOX1HS1BP3 HSP90AA1 HSPA1A HSPA8 IFRD1 IL1B IL6ITGB1 ITIH3 JAK2 LMNA LRRFIP1 MT1A MT2A NFKB1NGF PDIA4 SERPINA3 SLC30A1 SLC7A5 SRSF2 TIMP1TNFRSF1A TXNRD1 USP39 WDR12	ABCA1 AKR1B1 AP2A2 AQP9 ARG1 BAX BIRC3 C3CCL3 CDKN3 CEBPD CFB CSRNP2 CYP1B1 EEA1ENPP1 EZH1 FCER1G FOS FOSL1 GGCX GNRH1GORASP1 HMOX1 HSPA1A HSPA8 IFRD1 IL1B IL33 IL6ITIH3 JAK2 LAMC1 LEPR LRRFIP1 LYN MT1A MT2AMYC NAP1L1 NFKB1 NGF NTRK3 PPP1R15A PPRC1RAC1 SERPINA3 SERPINB1 SLC25A22 SLC30A1SLC7A5 SNRPA SRSF2 TIMP1 TNFRSF1A TXNRD1UBE2N UGCG USP39 WDR12
Drug	C051890	irinotecan		10	10	10	10		ACACA ADAMTS1 ATF3 CEBPD CFLAR CYR61 DLC1DUSP1 EGR1 FOS GADD45G IER3 IL1B JUN KLF4 MCL1MT1A NFKBIA PHLDA1 PLK3 RHOB SDC4	ADA ATF3 BCL2L1 BIRC2 BUB1 CDKN1A CEBPDCFLAR DDX3X DYRK2 FCGR2B FGL2 FKBP5 FOSGADD45A GPATCH4 HBEGF HNRNPA1 IER3 IL1B IL6LMO7 MAP3K6 MCL1 MT1A NR3C1 PHLDA1 PROM1PTGES PTK2 RELA RGS4 RLIM RUNX1 SAT1 SDC4SLC30A1 SOD2 SPHK1 TESK2 TNFRSF12A TOP1TRADD TRIB2 TSPAN8 TXNRD1 UTP3	ADAMTS1 ADD3 BIRC2 BIRC3 CCT6A CDKN1A DDX3XENO1 FCGR2B FGL2 GAMT HNRNPA1 IER3 IL1B IL6LTV1 MCL1 MT1A NFKB1 PCNA PHLDA1 PROM1PTGES RBMS1 RLIM RUNX1 SDC4 SLC30A1 SLPISNRPA1 SOD2 SPHK1 SRPX TNFRSF12A TNFRSF1ATOP1 TSEN2 TSPAN4 TXNRD1 TYMP UTP3	ANGPTL2 AP2B1 ATG10 ATP5S BAX BIRC2 BIRC3BOD1L1 CCR1 CDKN1A CDKN3 CEBPD DDX3X DUSP6ENO1 FARSB FCGR2B FGL2 FOS GPATCH4 HBEGFHNRNPA1 HNRNPD IER3 IFITM1 IGFBP5 IL18 IL1B IL6LBH LMO7 LTV1 MAD2L1 MAP3K6 MCL1 MDN1 MSR1MT1A MTHFD1L MYH10 NFKB1 NUP153 PCNAPHLDA1 PKDCC PTGES RBMS1 RGS4 RLIM RUNX1SDC4 SLC30A1 SLPI SNRPA1 SOD2 SPHK1 TAF5LTHBS2 TNFRSF12A TNFRSF1A TOP1 TSPAN4 TSPAN8TXNRD1 TYMP UBE2J2 UGT1A1 U…
Drug	6807 UP	Astemizole [68844-77-9]; Up 200; 8.8uM; MCF7; HT HG-U133A	10	10	10		10	ATF3 DUSP6 EGR1 FOS JUN JUNB MAP3K8 MBNL2NR4A1 NR4A3	ATF3 DUSP1 EGR1 FOS GADD45B IER2 JUN JUNB KLF2KLF6 MAP3K8 MT2A NR4A1 NR4A3 PHLDA1PPP1R15A RND1	ATF3 CYP1B1 FOS FOSL1 GADD45A GADD45B HBEGFICAM1 IL6 JUNB KDM6B MAP3K8 MT2A NR4A3PHLDA1 PPP1R15A RASSF1 RCAN1 RND1 SAT1SLC30A1 TLR2 TRIB3 TSC22D3		ASNS BIRC3 CYP1B1 DUSP6 FOS FOSL1 GADD45BHBEGF ICAM1 IL6 JUNB KDM6B MAP3K8 MT2APHLDA1 PPP1R15A RASSF1 RND1 SLC2A6 SLC30A1TLR2 TNFAIP2 VLDLR
Drug	C005961	bis(tri-n-butyltin)oxide		10	10	10	10		ACACA ATF3 CIRBP DUSP5 EGR1 GADD45B HSPA1AJUN JUNB KLF2 MYC NFKBIA NR4A1 NR4A3 RHOB	ATF3 ATF6 BCL2L1 BUB1 CD44 CDKN1A CIRBP CKS1BCLIC4 CREM DDX21 DUSP5 GADD45A GADD45BGCH1 HMOX1 HSPA1A IFRD1 JUNB MYC NARS NOP58NR3C1 NR4A3 PLIN2 PTPN11 RELA RGS2 SRSF2 SRSF5TRIB3 TXNRD1 VAV3	ACTN1 AKR1B10 APEX1 ATF6 BIRC3 CCNH CD44CDKN1A CREM DDX21 DUSP5 EIF2S1 EMCN EXOSC7FKBP4 GCH1 HMOX1 HSPA1A HSPA8 IFRD1 JUNBMETAP2 MSN NARS NFKB1 NOLC1 NOP58 NPM1PLIN2 PSAP RIPK3 RSL1D1 SHMT2 SRSF2 TCP1TNFRSF1A TXNRD1	ABCA1 ACADM AKR1B10 AKT1 ASNS ATF6 B4GALT1B4GALT4 BAX BIRC3 BYSL CD44 CDKN1A CDKN2CCHD4 CREM CRYZL1 DDX21 DUSP5 DUSP6 DUTEIF2S1 EIF2S2 ELOVL6 EMCN EZR FKBP4 GADD45BGCH1 HADH HMGB2 HMOX1 HNRNPD HSPA1AHSPA8 IFRD1 IGF2R ITGB2 JUNB MSN MYC MYH10NARS NCL NFKB1 NOLC1 NOP58 NPM1 PDLIM4 PLIN2PSAP RIPK3 RSL1D1 SENP2 SHMT2 SLC16A1 SLC29A1SRSF2 TCP1 TNFRSF1A TXNRD1 UBA1 USP15 VLDLR
Drug	D010672	Phenytoin		10	10	10	10		CALCA CCL2 CXCL2 EGR1 FOS IL1B JUN KLF2 MYCNFKBIA RND1 S100A9 SDC4 TLR4	ABLIM1 ADAMTS9 BCL2L1 CCL2 CCND1 CDKN1ACXCL2 CYP1B1 FOS GADD45A GLUL GNL2 HMOX1IL1B IL6 ITGB1 MYC NR3C1 PPIL4 RBM3 RELA RIOK2RND1 RPS6KA3 S100A8 S100A9 SDC4 SERPINE1TIMP1 TLR2 TRADD TXNRD1 UGDH	CCL2 CDKN1A CXCL2 CYP1B1 GNL2 HMOX1 HSPA8IFNGR2 IL1B IL6 ITGB1 NFKB1 PCYOX1 PDGFA RIOK2RND1 RPS6KA3 S100A8 S100A9 SDC4 SERPINE1SMARCA5 TIMP1 TLR2 TLR4 TXNRD1 UGDH VEGFB	ABCA1 ABLIM1 ADAMTS9 BAX CCL2 CDKN1A CXCL2CYP1B1 E2F1 FMOD FOS GNL2 HMOX1 HSPA8IFNGR2 IL18 IL1B IL6 ME1 MTF2 MTHFD1L MYC NCLNFKB1 NRCAM NUP153 PDGFA PHF14 PLAUR PLCL1PLTP PPIL4 RBM3 RBM34 RIOK2 RND1 RPS6KA3S100A8 S100A9 SCN3A SDC4 SERPINE1 SMARCA5TIMP1 TLR2 TXNRD1 UGDH UGT1A1 VCAN
Drug	C031278	2-chloroethyl ethyl sulfide		10	10	10	10		CCL2 CXCL1 FOS IL1B JUN JUNB MCL1	BCL2L1 CCL2 CCND1 CXCL1 FOS FOSL1 IL1B IL1R2IL1RN IL6 JUNB MCL1 PTGES RELA SERPINE1 SOD2TXNRD1	BAK1 CCL2 CXCL1 FOSL1 IL1B IL1R2 IL1RN IL6 JUNBMCL1 NFKB1 PCNA PTGES SERPINE1 SOD2 SOD3TNFRSF1A TXNRD1	AKT1 BAX CAV1 CCL2 CXCL1 FOS FOSL1 IL1B IL1R2IL1RN IL6 JUNB MCL1 NFKB1 PCNA PDK1 PTGESSERPINE1 SOD2 SOD3 TNFRSF1A TXNRD1
Drug	D006851	Hydrochloric Acid		10	10	10	10		CALCA CCL2 CXCL1 CXCL2 EDN1 FOS HSPA1A IL1BMCL1	CCL2 CCND1 CXCL1 CXCL2 EMP1 FOS GADD45AGLUL GTPBP2 HMOX1 HSPA1A ICAM1 IL1B IL6 MCL1NOS3 RASSF1 SERPINE1 VEGFC	CCL2 CXCL1 CXCL2 GTPBP2 HMOX1 HSPA1A ICAM1IL1B IL6 MCL1 PCNA RASSF1 SERPINE1	CCL2 CXCL1 CXCL2 FOS GLS HMOX1 HSPA1A ICAM1IL1B IL6 LPCAT2 MCL1 NOS3 PCNA PTGS1 RASSF1SERPINE1 VGF
Drug	D019324	beta-Naphthoflavone		10	10	10	10		ACOT1 ANXA1 CCL2 COQ10B CYR61 EGR1 FOSGADD45B HSPA1A IL1B INHBB JUN KLF6 NFKBIANOCT PITX1 PPP1R32 SDS VNN1	ACOT1 ADGRG1 AMPD3 ANXA1 CCL2 CCND1CDKN1A COQ10B CREM CYP1B1 EMP1 FKBP5 FOSFOSL1 GADD45B GDF11 GLUL HMOX1 HSPA1A IL1BIL6 INHBB KRT19 LMO7 MAFK MAGEH1 NOCT NR3C1PLA1A PLIN2 PQLC1 PROM1 RCAN1 RGS4 S100A8SERPINE1 SLC20A1 SLC7A1 SLC7A5 SOD2 STEAP4TIMP1 TLR2 TNFRSF12A TRADD TSPAN8 TUBB6TXNRD1 WNT2B	ACOT1 ADRM1 AMPD3 ANXA1 CCL2 CCT3 CDKN1ACLIC1 COQ10B CREM CYP1B1 DCLK1 DNM1 FOSL1HMOX1 HSPA1A IL1B IL6 INHBB LPAR1 MAGEH1NOL3 PCNA PDGFA PLA1A PLIN2 PQLC1 PROM1PSMC4 RRP1B S100A8 SERPINA3 SERPINE1 SLC20A1SLC7A1 SLC7A5 SOD2 SRPX TIMP1 TLR2 TNC TNFAIP2TNFRSF12A TNFRSF1A TUBB6 TXNRD1	A3GALT2 ACOT1 ALPL AMPD3 AP1S1 ASNSB3GALNT1 CCL2 CCT3 CDH13 CDKN1A CLIC1 CLYBLCOLEC12 COQ10B CREM CYGB CYP1B1 DCLK1 DNM1DOCK9 DUSP6 EPCAM EZR FDX1 FOS FOSL1GADD45B GCGR HMOX1 HSPA1A IL1B IL6 INHBBINSIG2 KRT19 LEPR LGALS3 LMO7 MAFK MAPT MPZL1MYH10 NOL3 NRG1 NSFL1C OLFML1 PCNA PDGFAPLA1A PLA2G7 PLIN2 PLSCR1 PPP4R1 PQLC1 PSMC4RGS10 RGS4 RPS6KA2 RRP1B S100A8 SERPINA3SERPINE1 SLC16A1 SLC20A1 SLC3A2 SL…
Drug	D016264	Dextran Sulfate		10	10	10	10		CCL2 CCL7 CFLAR CXCL1 CXCL2 CYBB FOS GASTHSPA1A IL1B NFKBIA TLR4	ARG1 CCL2 CCL7 CD44 CFLAR CXCL1 CXCL2 EIF3AFOS FOSL1 HSPA1A ICAM1 IL1B IL1RN IL6 PTGESRASSF1 RELA S100A8 STAT3 TIMP3	CCL2 CCL3 CCL7 CD44 CXCL1 CXCL2 ENTPD5 FOSL1HSPA1A ICAM1 IL1B IL1RN IL6 NFKB1 PCNA PTGESRASSF1 S100A8 STAT3 TLR4	ARG1 BAX CCL2 CCL3 CCL7 CD44 CXCL1 CXCL2 EIF3AENTPD5 FOS FOSL1 GPNMB HSPA1A ICAM1 IL18 IL1BIL1RN IL6 MPEG1 NEDD4 NFKB1 PCNA PLA2G2APTGES RASSF1 S100A8 STAT3 TNFRSF1B
Drug	D007052	Ibuprofen		10	10	10	10		ANXA1 CALCA CCL2 CXCL2 DUSP5 FOS HSPA1A IL1BMCL1 NFKBIA PPP1R15A S100A9 SIK1 TMPRSS4	ANXA1 BCL2L1 CCL2 CCND1 CDKN1A CXCL2 DNMBPDUSP5 FOS HSPA1A ICAM1 IL1B IL1RN IL6 LARS MCL1NAMPT NOS3 NR3C1 PLIN2 PPP1R15A RELA S100A9SAT1 SLC7A1 SLC7A5 SOD2 YARS	AMACR ANXA1 CCL2 CCL3 CDKN1A CMBL CXCL2DNMBP DUSP5 ENO1 EPRS HIF1A HSPA1A HSPA8ICAM1 IL1B IL1RN IL6 MCL1 NAMPT NFKB1 PDGFAPLIN2 RAN RSL1D1 S100A9 SLC7A1 SLC7A5 SOD2TNC WARS YARS	AIFM2 AMACR ANGPTL4 ASNS C3 CCL2 CCL3CDKN1A CXCL2 DNMBP DUSP5 EIF4E ENO1 FOSHIF1A HSPA1A HSPA8 IARS ICAM1 IL1B IL1RN IL6LTBR MCL1 ME1 NAMPT NFKB1 NOS3 PDGFAPLA2G2A PLIN2 PPP1R15A PTGR1 PTGS1 RAN RSL1D1S100A9 SLC3A2 SLC7A1 SLC7A5 SLCO2B1 SOD2 TNCUGT1A1 WARS YARS
Drug	D008687	Metformin		10	10	10	10		ACACA ATF3 BTG2 CCL2 CCL7 CXCL2 DUSP5 EDN1EGR1 FOS IL1B JUN MYC NFKBIA PPP1R15A RND1SIK1 TLR4	ARG1 ATF3 BCL2L1 CCL2 CCL7 CD14 CDKN1A CTDP1CXCL2 CYP1B1 DNMBP DUSP5 FOS GADD45AHMOX1 ICAM1 IL1B IL1RN IL6 ITGB1 KRT19 LARS MYCNAMPT NARS NOS3 NR3C1 PLIN2 PPAN PPP1R15APPP4R2 RELA RND1 RUNX1 SAT1 SERPINE1 SLC7A1SLC7A5 SOD2 TXNRD1 YARS	ACTN1 AGRN APEX1 CCL2 CCL7 CDKN1A CMBLCXCL2 CYP1B1 DNMBP DUSP5 EIF3C EPRS FGR HIF1AHMOX1 ICAM1 IL1B IL1RN IL6 ITGB1 MYD88 NAMPTNARS NCAPD2 NTPCR PLIN2 PPAN RND1 RSL1D1RUNX1 SERPINE1 SLC7A1 SLC7A5 SOD2 TLR4 TPCN1TXNRD1 VEGFB WARS YARS	AIFM2 AKT1 ANGPTL4 ARG1 ASNS BAX CARS CCL2CCL7 CD14 CDKN1A CTDP1 CTTN CXCL2 CYP1B1DLGAP5 DNMBP DUSP5 EIF2S2 FGR FOS GARSGPNMB HIF1A HMOX1 IARS ICAM1 IGF2R IL1B IL1RNIL6 INSIG2 KRT19 ME1 MYC MYD88 NAMPT NARSNINJ1 NOS3 NTPCR PDK1 PLIN2 PPAN PPP1R15ARND1 RSL1D1 RUNX1 SERPINE1 SLC22A3 SLC3A2SLC7A1 SLC7A5 SLCO2B1 SOD2 TXNRD1 WARS YARS
Drug	D015655	1-Methyl-4-phenylpyridinium		10	10	10	10		CASP12 CYBB EGR1 FOS GADD45B IL1B JUN KLF6MCL1 MYC NFKBIA NR4A3 PPP1R15A PTPRM RND1SEC23A SIK1	ADORA2A BCL2L1 CCND1 CDKN2D CLIC4 DDX21FKBP5 FOS GADD45A GADD45B GNL3 GPRASP2GTPBP2 HMOX1 HNRNPA1 IL1B IL6 MAP3K6 MCL1MTHFD2 MYC NFATC4 NIP7 NOP56 NOP58 NOS3NR4A3 PAK1IP1 PLCD3 PPP1R15A PTPN1 PTPN11RBM3 RCL1 RELA RND1 SEC23A SLC7A5 SOD2 SPHK1STOM STX7 TBRG4 TOP1 TRIB3 VMP1	ACP5 ACTR3 ADORA2A CALM1 CBFB DDX21 EIF6ENO1 FBL G3BP2 GNL3 GPRASP2 GTPBP2 H2AFVHIF1A HMOX1 HNRNPA1 IL1B IL6 ITPA LMNA MAP2K3MCL1 MSN NGF NIP7 NOLC1 NOP56 NOP58 ODC1PAK1IP1 PCNA PCYOX1 PSMC4 PTPN1 RCL1 RETRND1 RNH1 RSL1D1 SLC25A5 SLC7A5 SMARCA5SNAP23 SNRNP40 SOD2 SPHK1 STX7 TBC1D31TBRG4 TCP1 TOP1 USP39 VMP1 WARS	ABCF2 ACADM ACSL4 AKT1 ALPL ANGPTL2 BAXC1QBP CALM1 CARHSP1 CDKN2D CFL1 CLPP CRYZL1CTTN DDX21 DNAJB1 DUT EIF6 ELOVL7 ENO1 EZRFARSB FBL FOS GADD45B GARS GNL3 GPNMB H2AFVHIF1A HMGB2 HMOX1 HNRNPA1 HNRNPA3 HNRNPDIGF2R IGFBP3 IL1B IL6 ITPA LAMC1 MAP2K3 MAP3K6MAPT MCL1 MMRN2 MSN MTHFD2 MYC MYH10 NCLNFKBIE NGF NINJ1 NIP7 NNT NOLC1 NOP56 NOP58NOS3 P4HA1 PAK1IP1 PCNA PES1 PPP1R15A PRDX5PSMC4 PTPN1 RANBP1 R…
Drug	C017096	n-butoxyethanol		10	10	10	10		ADAMTS1 ATF3 CCL2 CCRL2 CEBPD CXCL2 CYBBCYR61 DUSP1 EDN1 EGR1 EGR2 FEM1B FOSGADD45G HOXA5 IER3 JUN JUNB KLF2 MYC NFKBIANFKBIZ NR4A1 PPP1R15A RHOB SDC4	AKAP2 ATF3 AZIN1 CCL2 CDKN1A CEBPD CLIC4CXCL2 EGR2 FOS GADD45A GCH1 GTPBP4 HBEGFHMOX1 HOXA5 ICAM1 IER3 IFRD1 IL1RL1 IL6 JUNBMTHFD2 MYC NOS3 PPP1R15A PROM1 RBM3 RGS2RRS1 SDC4 SERPINE1 SLC20A1 SLC7A1 STAT3 TIMP1TIMP3 TM4SF1 TNFRSF12A TSC22D3 TXNRD1 VMP1	ADAMTS1 ADGRE1 AKAP2 BIRC3 CCL2 CDKN1ACXCL2 GCH1 GTPBP4 HMOX1 ICAM1 IER3 IFRD1IL1RL1 IL6 JUNB LTB METAP2 MGST3 MTHFD1MYD88 ODC1 PROM1 RRS1 SDC4 SERPINE1 SHMT2SLC20A1 SLC7A1 STAT3 TGM2 TIMP1 TM4SF1TNFRSF12A TXNRD1 VMP1	ACSL4 ADGRE1 AKAP2 AKAP9 ALPL ASNS ATP1B2BIRC3 CARM1 CCDC34 CCL2 CD68 CDKN1A CEBPDCELF2 CXCL2 DLGAP5 DNAJB4 DUSP6 ECT2 EIF5ELOVL6 FAP FCMR FOS GCH1 GRINA GTPBP4 HBEGFHES6 HMOX1 HOXA5 ICAM1 IER3 IFRD1 IL1RL1 IL6JUNB LAMC1 LTB MTHFD2 MYC MYD88 NOS3 PDK1PLAUR PPP1R15A PTGR1 RAD51AP1 RBM3 RHOBTB1RRS1 SDC1 SDC4 SERPINE1 SHMT2 SLC20A1 SLC3A2SLC7A1 STAT3 TCF4 TIMP1 TM4SF1 TNFRSF12ATNFRSF1B TXNRD1 TYROBP…
Drug	C028474	1,4-bis(2-(3,5-dichloropyridyloxy))benzene		10	10	10	10		ACACA ACOT1 ARL4A CCL2 CXCL1 DUSP1 FOSGADD45B GADD45G HSPA1A IL1B JUN JUNB MCL1MYC NOCT PHLDA1 PIM3 PLK3 RND1 SDC4SLC25A25 SRSF7 TMPRSS4	ACOT1 ARHGEF19 ARL4A BCL2L1 BCL3 CALR CCL2CCND1 CDKN1A CKS1B CLCF1 CXCL1 DDX21 EMP1FEN1 FOS GADD45A GADD45B GLUL GTPBP4HSPA1A IL1B ITIH3 ITPR1 JUNB KLF5 LACC1 MAGEH1MAT2A MCL1 MTHFD2 MYC NAMPT NME6 NOCTNOP2 NOP56 PHLDA1 PIM3 PLIN2 PQLC1 PSPC1 PTK2RND1 S100A8 SDC4 STAT3 STEAP4 SYNJ2 TNFRSF12ATRIB3 TUBB6 UGDH	ACOT1 ACTR3 ATP9A BAK1 BCL3 CCL2 CDKN1ACENPQ CLCF1 CXCL1 DDX21 DECR1 ENTPD5 GAMTGTPBP4 HSPA1A HYI IL1B ITIH3 JAK2 JUNB MAGEH1MCL1 NAMPT NCAPD2 NFIA NOP2 NOP56 NUDT19PCNA PDGFA PHLDA1 PIM3 PLIN2 PQLC1 PUS1 RANRBM8A RND1 S100A8 SDC2 SDC4 STAT3 TNFAIP2TNFRSF12A TRMT61A TUBB6 UBE2D3 UGDH UTP4	ACOT1 ADPRHL2 AKT1 ANGPTL4 ANP32E BAIAP2BAX BCL3 BDH2 C3 CCL2 CDKN1A CDKN3 CFBCGREF1 CLCF1 CNTLN CXCL1 DDX21 DECR1 DUSP6E2F1 ECT2 ELOVL6 ENTPD5 FDX1 FOS GADD45BGTPBP4 HES6 HMGB2 HSPA1A HYI IGFBP5 IL18 IL1BINSIG2 ITIH3 ITPR1 JAK2 JUNB KLF5 LACC1 LEPRMAD2L1 MCL1 MPEG1 MTHFD2 MYC NAMPT NFIXNOP2 NOP56 NUDT19 NUDT7 OLFML1 PCNA PDGFAPDK1 PES1 PGLYRP1 PHLDA1 PIM3 PLIN2 PLS3 PQLC1PTMS PUS1 RAN RBM8A RND1…
Drug	6680 UP	Strophantine octahydrate [11018-89-6]; Up 200; 5.4uM; PC3; HT HG-U133A	10	10	10		10	ATF3 CCNL1 CXCL2 CYR61 DLC1 EGR1 FOS JUN JUNBNR3C1 NR4A1 NR4A3 TNFSF9	ATF3 CCNL1 CLK1 CXCL2 CYR61 DLC1 DUSP1 EDN1EGR1 FOS GADD45B JUN JUNB KLF2 KLF6 MCL1NFKBIA NR4A1 NR4A3 PPP1R15A RHOB RND1 SRSF7	ATF3 CCNL1 CDKN1A CLCF1 CXCL2 CYP1B1 FOSGADD45B HBEGF IL1RL1 IL6 IP6K2 JUNB KLF5 MCL1NR3C1 NR4A3 PPP1R15A PSPC1 RASSF1 RND1 RUNX1SRSF5		AKAP8L BIRC3 CDKN1A CLCF1 CRISPLD2 CXCL2CYP1B1 FCMR FOS GADD45B HBEGF HNRNPD IL1RL1IL6 INHBA JUNB KLF5 MCL1 PPP1R15A RASSF1 RND1RUNX1 SLC3A2 UGCG
Drug	2338 UP	Mebendazole [31431-39-7]; Up 200; 13.6uM; HL60; HT HG-U133A		10	10	10	10		ANXA1 BTG2 CXCL2 EGR1 FOS IER2 IL1B JUNB NFKBIAPHLDA1	ANXA1 ATP2A3 BCL3 CD14 CDKN1A CREM CXCL2EMP1 FOS HBEGF ICAM1 IL1B IL1RN JAG1 JUNBPHLDA1 PTK2 RGS2 SAT1 TIMP1 TLE3 TNFRSF12A	ANXA1 BCL3 CDKN1A CREM CXCL2 CXCL3 FGRICAM1 IFNGR2 IL1B IL1RN JUNB NT5E PHLDA1 SDC2TIMP1 TNFAIP2 TNFRSF12A	ATP2A3 BCL3 CD14 CDKN1A CREM CXCL2 CXCL3DUSP6 FGR FMNL1 FOS HBEGF HNRNPD ICAM1IFNGR2 IL1B IL1RN IL4R JUNB LITAF NFKBIE PHLDA1PLAUR PLSCR1 PTGS1 SDC2 SH3BP5 TIMP1 TNFAIP2TNFRSF12A TREM1
Drug	C038958	gadolinium chloride		10	10	10	10		ACOT1 CCL2 CXCL1 CXCL2 HSPA1A IL1B TLR4	ACOT1 ATF6 CCL2 CXCL1 CXCL2 HSPA1A ICAM1 IL1BIL6 PTK2 RELA	ACOT1 ADGRE1 ATF6 CCL2 CXCL1 CXCL2 HSPA1AICAM1 IL1B IL6 LTB NFKB1 PDGFA TLR4 TNFRSF1A	ACOT1 ADGRE1 ATF6 CCL2 CD68 CXCL1 CXCL2HSPA1A ICAM1 IGFBP3 IL1B IL6 ITGB2 LTB NFKB1PDGFA TNFRSF1A
Drug	D019819	Budesonide		10	10	10	10		CCL2 CXCL1 CXCL2 IL1B JUN MT2A MYC	CCL2 CDKN1A CXCL1 CXCL2 IL1B IL6 MT2A MYCNR3C1 RELA TIMP1	CCL2 CCL3 CDKN1A CXCL1 CXCL2 CXCL3 IL1B IL6MT2A PCNA TGM2 TIMP1	CCL2 CCL3 CDKN1A CXCL1 CXCL2 CXCL3 IL1B IL4RIL6 MT2A MYC PCNA PTGS1 SLC22A3 SLCO2B1TIMP1
Drug	CID000145068	nitric oxide		10	10	10	10		ACTG2 AQP2 ATF3 ATP2B3 CALCA CCL2 CXCL1CXCL2 CYBB EDN1 FOS GADD45G GMPS IL1B INHBBJUN KLF2 KLF6 MT1A MT2A NFKBIA NFKBIZ NOCTNR4A3 PGC S100B SDC4	ADORA2A ADORA2B AQP2 ARG1 ATF3 ATP2A3 CCL2CCND1 CD14 CDKN1A CXCL1 CXCL2 EDNRA FOSGCH1 GLUL GORASP1 GUCY1A3 GUCY1B3 HMOX1ICAM1 IL1B IL1R2 IL1RAP IL1RN IL6 INHBB ITGB1MAT2A MMP24 MT1A MT2A NARS NOCT NOS3NR3C1 NR4A3 PANX1 PTGES PTK2 PTPN1 PTPN11PTPN2 RELA SDC4 SERPINE1 SIAH1 SLC11A2 SLC7A1SLC9A3 SNAI1 SOD2 STAT3 STEAP4 TIMP1 TLR2 TLR3	ADORA2A ADORA2B AKR1B10 APEX1 AQP2 BIRC3CALM1 CCL2 CCL3 CDKN1A CSF1 CXCL1 CXCL2CXCL3 CYP27B1 DECR1 EIF2S1 ENO1 EPRS FBL GCH1GMPS HIF1A HMOX1 HSP90AA1 HSPA8 HSPH1ICAM1 IL1B IL1R2 IL1RAP IL1RN IL6 INHBB ITGB1KCNN4 MT1A MT2A MYD88 NARS NFKB1 NGF NT5EODC1 PANX1 PARP2 PTGES PTPN1 PTPN2 RBMS1SDC4 SERPINE1 SLC7A1 SNAI1 SOD2 SOD3 STAT3TAB1 TIMP1 TLR2 TLR3 TNFAIP2 TNFRSF1A	ACTG2 ADCY2 ADORA2B AKR1B1 AKR1B10 AKT1ALPL AQP2 ARG1 ASL ATP2A3 BAX BIRC3 BST1CALM1 CAV1 CAV2 CCL2 CCL3 CD14 CDKN1A CSF1CXCL1 CXCL2 CXCL3 CYBRD1 CYGB DECR1 DIRC2DUSP6 DUT ECE1 EDNRA EIF2S1 ENO1 FAH FBL FOSGCH1 GMPS GNRH1 GORASP1 GRINA HIF1A HMOX1HNRNPD HSPA2 HSPA8 HSPH1 ICAM1 IDH2 IL18 IL1BIL1R2 IL1RAP IL1RN IL6 INHBA INHBB ITGB2 KCNN4MMP16 MMP23B MT1A MT2A MYD88 NARS NCF4NFKB1 NFKB2 NGF NNT NOS…
Drug	D019808	Losartan		10	10	10	10		ACTG2 CCL2 CXCL1 CYBB EDN1 FOS IL1B MYC TLR4	CCL2 CXCL1 EDNRA FOS HMOX1 ICAM1 IL1B IL6 MYCNOS3 RELA SERPINE1 SOD2 TIMP1 VEGFC	BAK1 CCL2 CCL3 CXCL1 HMOX1 ICAM1 IL1B IL6NFKB1 PDGFA SDC2 SERPINE1 SOD2 SOD3 TIMP1TLR4 TNC	ACTG2 BAX CCL2 CCL3 CXCL1 EDNRA ENG FOSHMOX1 ICAM1 IL1B IL6 MYC NFKB1 NOS3 PDGFAPOSTN SDC2 SERPINE1 SOD2 SOD3 TIMP1 TNCTSC22D1
Drug	D004128	Dimethylnitrosamine		10	10	10	10		ANXA1 ASPN ATF3 BTG2 CASP12 CCL2 CCL7 CEBPDCXCL1 CYBB DUSP1 GAST IER2 IL1B KLF6 MAP3K8MT1A MT2A MYC NFKBIA NFKBIZ NR4A1 PGCPHLDA1 PYCARD RHOB S100A9 SDS SIK1 TFPI2 TLR4	ADA ANXA1 ATF3 BCL2L1 CCL2 CCL7 CCND1 CD44CDKN1A CEBPD CMTM3 CXCL1 DDX21 EIF4E3 EMP1FGL2 FOSL1 GADD45A HMOX1 ICAM1 IFITM2 IFRD1IL1B IL6 ITGB1 KLF5 KRT19 L3HYPDH MAP3K8 MT1AMT2A MYC NOS3 PHLDA1 PLIN2 PROCR PROM1RBM3 RELA RGS2 S100A9 SLC20A1 SLC7A1 TFPI2TIMP1 TNFRSF12A TPM3 TRIB3 TSPAN8 TUBB6TXNRD1	ACP5 ACTN1 ADD3 AMACR ANXA1 APEX1 BIRC3CCL2 CCL7 CCT3 CD44 CDKN1A CLIC1 CMTM3 CRY1CSF1 CXCL1 DDX21 EMB FGL2 FGR FKBP4 FOSL1FXYD5 GGCX HMOX1 HSPH1 ICAM1 IFRD1 IL1B IL6ITGB1 JAK2 L3HYPDH LRRFIP1 LTB MAP3K8 MSNMT1A MT2A NPM1 ODC1 PCNA PDGFA PDIA4PHLDA1 PLIN2 PROCR PROM1 PSMC4 RGS5 S100A9SLC20A1 SLC7A1 SNAP23 TFPI2 TIMP1 TLR4TNFRSF12A TNFRSF1A TPM3 TUBB6 TXNRD1 WLS	AKR1B1 ALDH1L2 AMACR ASNS ASPN BAX BIRC3C5AR1 CAV1 CCL2 CCL7 CCT3 CD44 CD68 CDKN1ACDKN3 CEBPD CELF2 CGREF1 CLIC1 COLEC12 CRY1CSF1 CTSZ CXCL1 DDX21 DFNA5 DUSP6 DUT ECT2EMB ENPP1 EZR FAH FCER1G FCGR1A FGL2 FGRFKBP4 FOSL1 FXYD5 GGCX GLIPR1 GLRX GLS GPNMBHCK HMGB2 HMOX1 HSPH1 ICAM1 IFITM1 IFRD1IGFBP3 IGFBP5 IGSF6 IL18 IL18BP IL1B IL33 IL6 INSIG2ITGB2 JAK2 KLF5 KRT19 L3HYPDH LBH LGALS3LRRFIP1 LTB MAP3…
Drug	D005054	Eugenol		10	10	10	10		ATF3 CCL2 CXCL1 EGR1 EGR2 GADD45B IL1B MYCNFKBIA TLR4	ATF3 BCL2L1 BUB1 CCL2 CCND1 CDKN1A CREMCXCL1 CYP1B1 EGR2 FCGR2B GADD45A GADD45BHMOX1 ICAM1 IL1B IL1R2 IL6 ITGB1 MAFK MYCNAMPT RELA SAT1 SOD2 TXNRD1 UGDH	AKR1B10 CCL2 CCL3 CDKN1A CREM CXCL1 CYP1B1EMB FCGR2B HIF1A HMOX1 HSPH1 ICAM1 IL1B IL1R2IL6 ITGB1 NAMPT NFKB1 PCNA SDC2 SOD2 SOD3TLR4 TXNRD1 UGDH	AKR1B1 AKR1B10 ALPL BAX CCL2 CCL3 CCR5CDKN1A CREM CXCL1 CYP1B1 DLGAP5 DNAJB4 E2F1EMB FCGR2B GADD45B HIF1A HMOX1 HNRNPA3HSPH1 ICAM1 IL18 IL1B IL1R2 IL6 INHBA MAFK ME1MRPL35 MYC NAMPT NFKB1 PCNA PTGR1 SDC2SOD2 SOD3 TXNRD1 UGDH UGT1A1
Drug	D007501	Iron		10	10	10	10		ANKRD37 ANXA1 CCL2 CXCL1 CXCL2 DLC1 EDN1EGR1 FOS HSPA1A IL1B JUN MT1A MT2A MYC NFKBIARHOB S100A9	ADGRG1 ANXA1 BCL2L1 BCL3 CALR CCL2 CCND1CD14 CDKN1A CDKN2D CXCL1 CXCL2 EMP1 FEN1FOS HMOX1 HSPA1A ICAM1 IL1B IL6 MT1A MT2AMYC RGS2 S100A9 SLC11A2 SMIM3 SOD2 STEAP4	ANXA1 BCL3 CCL2 CCL3 CDKN1A CTNNBIP1 CXCL1CXCL2 EEF2K HIF1A HMOX1 HSPA1A HSPA8 HSPH1ICAM1 IL1B IL6 LPAR1 MAP2K6 MT1A MT2A ODC1PCNA PDGFA PLAA PTX3 S100A9 SLC39A14 SLPISNAPC1 SOD2 SOD3	AKAP13 AKT1 ANKRD37 BCL3 CAV1 CCL2 CCL3 CD14CDKN1A CDKN2D CXCL1 CXCL2 CYBRD1 E2F1 EEF2KFOS HIF1A HMOX1 HSPA1A HSPA8 HSPH1 ICAM1IGFBP3 IL18 IL1B IL6 ITGB2 MAP2K6 ME1 MT1A MT2AMYC P4HA1 PCNA PDGFA PLAA PLSCR1 POLR3ERNASE4 S100A9 SLC39A14 SLPI SOD2 SOD3TMEM45B TPPP3
Drug	D004221	Disulfiram		10	10	10	10		ADAMTS1 ATF3 CCL2 CIRBP DUSP5 EGR1 FOSGADD45B HSPA1A IL1B JUN MT1A MT2A NFKBIAPPP1R15A RHOB RTN4RL1 SIK1	ATF3 CCL2 CDC42EP5 CIRBP DUSP5 FOS GADD45BHBEGF HMOX1 HSPA1A IL1B IL1RL1 IL6 ITGB1KHDRBS3 MAFK MRPL18 MT1A MT2A OTUD7B PDPNPPP1R15A PTPN11 RELA RGS2 RUNX1 SAT1 SLC30A1SLC7A1 SNAI1 SOD2 SPIRE1 STOM TBX3 TNIP2 TNS3TSC22D3 TXNRD1 UBFD1 UTP15 UTP3 VEGFC	ADAM9 ADAMTS1 ADD3 AKR1B10 BAK1 CCL2COMMD9 DCAF13 DUSP5 HIST1H2BK HMOX1HSP90AA1 HSPA1A HSPA8 HSPH1 IFNGR2 IL1BIL1RL1 IL6 ISY1 ITGB1 LTV1 MAGOH MAP2K3 MT1AMT2A MYD88 NFIA NFKB1 NT5E PDPN PSMC4 PTX3RUNX1 SLC30A1 SLC7A1 SNAI1 SOD2 SOD3 TCP1TNIP2 TXNRD1 UTP15 UTP3	ABCA1 ADAM9 AKR1B1 AKR1B10 ANGPTL4 ASNSBAX CARS CCDC59 CCL2 CCR5 CFB CILP COL9A2CRISPLD2 DFNA5 DHRS3 DNAJB1 DUSP5 EIF5A FOSGADD45B GCGR HBEGF HES6 HIST1H2BK HMOX1HSPA1A HSPA8 HSPH1 IFNGR2 IGF2R IL1B IL1RL1 IL6INSIG2 ISY1 KAT6A LAMC1 LTV1 MAFK MAGOHMAP2K3 ME1 MPPE1 MT1A MT2A MYD88 NAP1L1NFKB1 NME4 P3H3 PDPN POSTN PPP1R15A PRMT7PSMC4 PTGR1 RAC1 RGS11 RHBDF2 RPS15 RUNX1SGCB SLC30A1 SLC44A2 SLC7A1 SN…
Drug	C023035	3,4,5,3',4'-pentachlorobiphenyl		10	10	10	10		ADAMTS1 ATF3 BTG2 CC2D1B CCL2 CYBB CYR61DUSP1 EDN1 EGR1 ENAH GADD45G GNB1 IER3 IL1BJUN KLF6 MT1A MT2A PGC PHLDA1 PVR RHOB SDSSLC25A25 TLR4	ADGRG1 ADORA2A ARG1 ATF3 BCAM CCL2 CCND1CD14 CDKN1A CREM CXCL14 CYP1B1 DPEP2 EMP1F11R FEN1 GADD45A GCNT2 GUCY1A3 HBEGFHMOX1 ICAM1 IER3 IL1B IL1RAP IL1RL1 IL1RN IL6ITPR1 KRT19 L3HYPDH LMO4 LMO7 MT1A MT2ANAMPT NOS3 NR3C1 PCP4L1 PHLDA1 PLIN2 POLGPQLC1 PTPN1 PVR RALGDS RELA RUNX1 SAT1SERPINE1 SLC20A1 SLC7A1 SLC7A5 SMIM3 SNAI1SOD2 SYNJ2 TBX3 TIMP3 TRIB3 TSPAN5 TSPAN8TXNRD1 UGDH VEGFC	ADAMTS1 ADD3 ADORA2A CCL2 CCL3 CDKN1ACMBL CREM CXCL14 CYP1B1 DCLK1 DNM1 EIF1AXFKBP4 GAMT HAUS4 HIF1A HMOX1 ICAM1 IER3 IL1BIL1RAP IL1RL1 IL1RN IL6 JUP L3HYPDH LPAR1 LRRFIP1MGST3 MT1A MT2A NAMPT NFIA NOL3 NT5E PCNAPDGFA PDLIM2 PHLDA1 PLIN2 PQLC1 PTPN1 PUS1PVR RBMS1 RRP1B RTN1 RUNX1 RUVBL1 SDC2SERPINE1 SHMT2 SLC20A1 SLC7A1 SLC7A5 SNAI1SOD2 SRPX ST3GAL1 TGM2 TLR4 TNFAIP2 TSPAN5TXNRD1 UGDH	ABCA1 AKT1 ALPL ANGPTL2 ANP32E AP1S1 ARG1ATP1B2 B4GALT4 BAX C3 CAV1 CCL2 CCL3 CD14CDKN1A CELF2 CFB CREB3L1 CREM CRLF1 CRYL1CRYZL1 CXCL14 CYBRD1 CYP1B1 DCLK1 DNM1DUSP6 EIF1AX ELOVL6 ENAH ENPP1 ENPP3 EPCAMERO1A EXOC3 FAH FDX1 FILIP1 FKBP4 FKBP9 FMODGCGR GDA GLIPR1 GPNMB GRINA HAUS4 HBEGFHIF1A HMGB2 HMOX1 ICAM1 IDH2 IER3 IGF2RIGFBP3 IGFBP5 IL18 IL1B IL1RAP IL1RL1 IL1RN IL33 IL6ITPR1 KIFC1 KRT19 L3HY…
Drug	D015054	Zymosan		10	10	10	10		ANXA1 CCL2 CCL7 CXCL1 CXCL2 CYBB DUSP1 EGR1EGR2 FOS IL1B NFKBIA TLR4	ANXA1 CCL2 CCL7 CD44 CDKN1A CXCL1 CXCL2 EGR2FOS HMOX1 ICAM1 IL1B IL1R2 IL1RN IL6 NR3C1PTGES RELA STAT3 TIMP1 TLR2 TLR3	ANXA1 BIRC3 CCL2 CCL3 CCL7 CD44 CDKN1A CXCL1CXCL2 HMOX1 HSP90AA1 ICAM1 IL1B IL1R2 IL1RN IL6MYD88 NFKB1 PTGES PTX3 STAT3 TIMP1 TLR2 TLR3TLR4 TNFRSF1A	ACADM BAX BIRC3 C3 CCL2 CCL3 CCL7 CD44CDKN1A CFB CXCL1 CXCL2 FOS HMOX1 ICAM1 IL1BIL1R2 IL1RN IL6 LEPR MSR1 MYD88 NCF4 NFKB1NFKBIE PLA2G2A PLA2G7 PLAUR PLSCR1 PTGESPTGS1 STAT3 TIMP1 TLR2 TLR6 TNFRSF1A TNFRSF1B
Drug	C038459	curdlan		10	10	10	10		CCL2 CCL7 CXCL1 CXCL2 EGR1 FOS IL1B JUN MYCNFKBIA TLR4	CCL2 CCL7 CCND1 CDKN1A CXCL1 CXCL2 FOSGADD45A ICAM1 IL1B IL6 MYC STAT3 TLR2	BIRC3 CCL2 CCL3 CCL7 CDKN1A CXCL1 CXCL2 ICAM1IL1B IL6 LTB NFKB1 ODC1 STAT3 TLR2 TLR4	BAX BIRC3 CCL2 CCL3 CCL7 CCR1 CDKN1A CXCL1CXCL2 FOS ICAM1 IL18 IL1B IL6 IL6ST ITGB2 LTB MYCNFKB1 STAT3 TLR2 TNFRSF1B
Drug	C010313	pseudocumene		10	10	10	10		ADAMTS1 ATF3 BTG2 CCL2 CEBPD CXCL1 CXCL2CYR61 DUSP1 DUSP5 JUN JUNB MT1A MYC NR4A1NR4A3 PIM3 RHOB	ATF3 CCL2 CDKN1A CEBPD CXCL1 CXCL2 DUSP5FCGR2B FGL2 FOSL1 FZD2 GCH1 HBEGF IL6 JUNBKLF5 MAT2A MT1A MYC NR4A3 PIM3 RGS2 SERPINE1SMIM3 TEP1 TIMP1	ACP5 ADAMTS1 APEX1 CCL2 CD82 CDKN1A CSPG4CXCL1 CXCL2 DUSP5 EEF2K ENO1 FCGR2B FGL2FOSL1 GCH1 IL6 JUNB MT1A PIM3 PSAP RGS5SERPINE1 TIMP1	CCL2 CD82 CDKN1A CEBPD CRISPLD2 CXCL1 CXCL2DUSP5 EEF2K ENO1 ENPP3 FCGR2B FGL2 FOSL1GCH1 GDA GEMIN2 GLS HBEGF HNRNPD IGF2R IL6JUNB KLF5 LYZ MT1A MYC PIM3 PSAP RABGGTBRGS5 SERPINE1 SLC25A27 SLC6A8 TEP1 TIMP1
Drug	D013759	Dronabinol		10	10	10	10		ATF3 CALCA CASP12 CIRBP DUSP1 EGR1 FOSHSPA1A IL1B JUN JUNB MT1A MT2A MYC NFKBIANR4A1 PPP1R15A RASGRF1 RHOB S100B SDC4 SPIDRSRSF7	ADORA2A ATF3 ATP2A3 BCORL1 CALR CDKN1ACIRBP DNMBP DYRK2 EDNRA FOS FOSL1 GADD45AGCNT2 GUCY1A3 HMOX1 HSPA1A ICAM1 IFRD1 IL1BIL1RL1 IL6 JUNB LARS LMO7 MAP6 MAT2A MT1AMT2A MTHFD2 MYC NAMPT NARS PLIN2 PPP1R15ARALGDS RRP9 SDC4 SERPINE1 SLC11A2 SLC30A1SPEG SPIDR SRRM2 SRSF3 SRSF5 STAT3 STX11 TIMP1TMEM63A TRIB3 TWISTNB TXNRD1 VAV3 YARS	ADORA2A CCT2 CDKN1A CHD2 CLIC1 DNMBP EIF1AXENO1 FOSL1 HIST1H2BK HMOX1 HSP90AA1 HSPA1AHSPA8 HSPH1 ICAM1 IFRD1 IL1B IL1RL1 IL6 JUNBL1CAM LRRFIP1 MAP2K6 MAP6 MT1A MT2A NAA15NAMPT NARS NFKB1 NGF NT5E NTM PCCA PCNAPDLIM2 PLIN2 RRP9 SDC4 SERPINE1 SGTB SHMT2SLC30A1 SLC39A14 SRSF3 STAT3 TIMP1 TNFAIP2TOMM70 TPT1 TWISTNB TXNRD1 WARS YARS	ACSL4 AIMP2 AKT1 AQP9 ASNS ATP2A3 ATP5J2 BAXBCORL1 CARS CDKN1A CHD2 CHD4 CLIC1 DNAJB1DNMBP DUSP6 DUT E2F1 EDNRA EIF1AX EIF3B EIF5EIF5A ENO1 EPCAM FAM151B FOS FOSL1 GARS GLRXHIST1H2BK HMOX1 HNRNPF HSPA1A HSPA2 HSPA8HSPH1 IARS ICAM1 IFRD1 IGFBP5 IL1B IL1RL1 IL33 IL6JUNB L1CAM LITAF LMO7 LRRFIP1 MAP2K6 MAP6MCCC1 MT1A MT2A MTHFD2 MYC MYH10 NAMPTNARS NCOA4 NFKB1 NGF NRG1 NSG1 NTM OLFM1PCCA PCNA PDLIM2…
Drug	D004113	Succimer		10	10	10	10		ACTG2 ADAMTS1 ANKRD37 BTG2 CASP12 CCL2CCL7 CCRL2 CEBPD CFLAR CLK1 CXCL1 CXCL2 CYBBCYR61 DUSP1 EGR1 EGR2 GADD45B GMPS IER3 IL1BKLF4 KLF6 MT2A MYC NFKBIA NFKBIZ PHLDA1 RTEL1S100A9 SDC4 SRSF7 TLR4 TMPRSS4	ABLIM1 ADORA2B AMPD3 BCL2L1 CCL2 CCL7 CD44CDKN1A CEBPD CFLAR CXCL1 CXCL2 EGR2 EIF3AFOSL1 GADD45A GADD45B GCH1 GPATCH4GUCY1B3 HBEGF HMOX1 ICAM1 IER3 IL1B IL1RL1IL1RN ITPR1 JAG1 MT2A MYC NR2F2 NR3C1 PDPNPHLDA1 PROCR PTPN11 PTPN2 RASSF1 RBM3 RCAN1S100A8 S100A9 SDC4 SERPINE1 SLC11A2 SOD2STEAP4 STX11 TAF1D TBC1D5 TIMM9 TIMP3TNFRSF12A TRMT6 TSC22D3 VAV3 VEGFC	ABCE1 ACP5 ADAMTS1 ADD3 ADORA2B AMPD3BAK1 BAZ1A BIRC3 CCL2 CCL3 CCL7 CD44 CDKN1ACSF1 CXCL1 CXCL2 DPH5 EIF2S1 FOSL1 GCH1 GMPSHMOX1 ICAM1 IER3 IL1B IL1RL1 IL1RN JAK2 LPAR1LTB MICALL2 MT2A NFKB1 ODC1 PDCD6IP PDPNPHLDA1 POLR1A PROCR PTPN2 RASSF1 RTN1 S100A8S100A9 SDC4 SERPINE1 SLPI SNAP23 SOD2 SRSF10ST3GAL1 TGM2 THOC1 TIMM9 TLR4 TNFAIP2TNFRSF12A TPBG TRIM37 TRMT6 UPP1 USP16WDR12 WWP1 ZBTB8A ZNRF2	ABCE1 ABLIM1 ACSL4 ACTG2 ADORA2B AKAP9AMPD3 ANGPTL2 ANKRD37 BAX BAZ1A BIRC3 C3CCL2 CCL3 CCL7 CCR1 CD44 CDKN1A CEBPD CELF2CHD4 COLEC12 CSF1 CXCL1 CXCL2 DAB2 DNAJC2DNAJC5 DPH5 DUSP6 ECT2 EIF2S1 EIF3A ELOVL6FOSL1 GADD45B GCH1 GDA GLIPR1 GLRX GMPSGPATCH4 HBEGF HIP1 HMGB2 HMOX1 HNRNPA3ICAM1 IER3 IFT80 IGFBP3 IGFBP5 IGSF6 IL1B IL1RL1IL1RN IL6ST ITPR1 JAK2 LTB MICALL2 MT2A MTF2MYC NCL NFIX NFKB1 NFKB2 N…
Drug	D010081	Oxazolone		10	10	10	10		ATF3 CCL2 CCL7 CXCL1 CXCL2 CYR61 EGR2GADD45B IER3 IL1B KLF6 MYC PHLDA1 S100B SRSF7	ATF3 AZIN1 BUB1 CCL2 CCL7 CREM CXCL1 CXCL14CXCL2 EGR2 FCGR2B FGL2 GADD45B HMOX1 IER3IFRD1 IL1B IL6 MAFK MYC NAMPT NR3C1 PHLDA1RELA RLIM SAT1 SLC7A5 SPHK1 STX11 TXNRD1	CCL2 CCL3 CCL7 CREM CXCL1 CXCL14 CXCL2 EMBFCGR2B FGL2 HMOX1 IER3 IFRD1 IL1B IL6 LTB NAMPTNFKB1 NUDT19 PHLDA1 RLIM SLC7A5 SOD3 SPHK1TXNRD1 UPP1	ASNS CCL2 CCL3 CCL7 CCR1 CREM CXCL1 CXCL14CXCL2 DLGAP5 DNAJB4 DUT EMB FCGR2B FGL2GADD45B GZMM HMOX1 HNRNPA3 IER3 IFRD1 IL18IL1B IL6 INHBA LTB MAFK MRPL35 MYC NAMPTNFKB1 NINJ1 NUDT19 PHLDA1 RLIM SLC7A5 SOD3SPHK1 TFDP1 TXNRD1 UPP1
Drug	D011070	Poly I-C		10	10	10	10		CCL2 CXCL1 CXCL2 EGR1 HSPA1A IL1B NFKBIA TLR4	CCL2 CXCL1 CXCL2 F11R HMOX1 HSPA1A IL1B IL6RELA RGS4 SOD2 STAT3 TIMP1 TLR2 TLR3	CCL2 CCL3 CXCL1 CXCL2 HMOX1 HSP90AA1 HSPA1AHSPA8 IL1B IL6 MYD88 SOD2 STAT3 TIMP1 TLR2 TLR3TLR4	BAX CCL2 CCL3 CXCL1 CXCL2 HMOX1 HSPA1AHSPA8 IGFBP3 IL1B IL6 MYD88 RGS4 SOD2 STAT3TIMP1 TLR2 TLR6
Drug	D003520	Cyclophosphamide		10	10	10	10		CCL2 CCL7 CXCL1 DLC1 EDN1 EGR1 EGR2 FOSHSPA1A IER3 IL1B KLF2 KLF4 NFKBIZ RND1 RTEL1	ARG1 BCL2L1 CALR CCL2 CCL7 CD14 CDKN1ACDKN2D CLIC4 CREM CXCL1 CYP1B1 EGR2 EMP1 FOSGADD45A HMOX1 HSPA1A ICAM1 IER3 IFRD1 IL1BIL1RN IL6 KLF5 LSG1 MAP3K12 MTHFD2 NAMPTNOS3 PROCR RELA RND1 SERPINE1 SOD2 STAT3STOM TIMP1 TM4SF1 TRIB3 TXNRD1 USP36	APEX1 BIRC3 CCL2 CCL7 CCT3 CDKN1A CREM CSF1CTNNBIP1 CXCL1 CXCL3 CYP1B1 EIF1AX GAMT HIF1AHMOX1 HSP90AA1 HSPA1A HSPA8 HSPH1 ICAM1IER3 IFRD1 IL1B IL1RN IL6 LSG1 NAMPT NGF ODC1PCNA PDIA4 PROCR RND1 SERPINE1 SLPI SOD2STAT3 TCP1 TEX30 TIMP1 TM4SF1 TXNRD1 TYMP	AKT1 ARG1 ASNS BAX BIRC3 C3 CARS CCL2 CCL7CCR5 CCT3 CCT5 CD14 CDKN1A CDKN2D CFB CREMCSF1 CXCL1 CXCL3 CYP1B1 DNAJB1 DNAJB4 DZIP1EIF1AX FCER1G FOS G3BP1 GLS HIF1A HMOX1HSPA1A HSPA2 HSPA8 HSPH1 ICAM1 IER3 IFRD1IGFBP3 IGFBP5 IL18 IL1B IL1RN IL6 KLF5 LSG1 LTBRMAPT MTHFD2 MYH10 NAMPT NGF NOS3 NPRL2NRG1 PCNA POSTN PROCR PTGS1 RAD54L RND1RPS6KA2 SERPINE1 SLC2A6 SLC3A2 SLPI SOD2 STAT3STIP1 TCP1 TIMP1 TM4S…
Drug	1339 UP	Digitoxigenin [143-62-4]; Up 200; 10.6uM; HL60; HT HG-U133A	10	10	10		10	CXCL2 EGR1 FOS IL1B JUNB MAP3K8 NFAT5 NR4A1NR4A3	CLK1 CXCL2 EGR1 FOS GADD45B HOXA5 IL1B JUNBMAP3K8 NFKBIA NR4A1 NR4A3 PPP1R15A RND1	CREM CXCL2 DDX3X FOS GADD45B GCH1 HBEGFHOXA5 IL1B IP6K2 JUNB KDM6B MAP3K8 NR4A3PHACTR1 PPP1R15A PSPC1 RND1 SAT1 SOD2 THAP3USP36 ZFAND5		AQP9 BIRC3 CREM CXCL2 CXCL3 DDX3X FOSGADD45B GCH1 GLS HBEGF HNRNPD HOXA5 IL1BJUNB KAT6A KDM6B MAP3K8 MBD4 NFKB2 NFKBIEPPP1R15A RND1 SOD2
Drug	C432165	anthra(1,9-cd)pyrazol-6(2H)-one		10	10	10	10		ATF3 CCL2 CEBPD CXCL2 EDN1 EGR1 FEM1B FOSGADD45B IL1B JUN MCL1 MYC NFKBIA NR4A1 TLR4	AMPD3 ATF3 BCL2L1 BIRC2 CCL2 CCND1 CD14CDKN1A CEBPD CXCL2 EDNRA FOS FOSL1 GADD45AGADD45B GCH1 HMOX1 ICAM1 IL1B IL6 JAG1 KLF5MAP3K6 MCL1 MYC NR3C1 PROCR RELA SERPINE1SOD2 STAT3 TLR3 TOP1	AMPD3 BAK1 BIRC2 CCL2 CDKN1A CXCL2 CXCL3FOSL1 GCH1 HIF1A HMOX1 ICAM1 IL1B IL6 MCL1NFKB1 NGF PCNA PROCR PTX3 SERPINE1 SLC27A1SOD2 STAT3 TLR3 TLR4 TOP1	AKR1B1 AKT1 AMPD3 BAX BIRC2 CCL2 CD14 CDKN1ACEBPD CXCL2 CXCL3 CYGB EDNRA FOS FOSL1GADD45B GCH1 HIF1A HMOX1 ICAM1 IL18 IL1B IL6KLF5 LEPR MAP3K6 MCL1 MYC NFKB1 NGF PCNAPLAUR PROCR SERPINE1 SOD2 STAT3 TLR6 TOP1UGT1A1
Drug	D000069286	Bortezomib		10	10	10	10		ATF3 CASP12 CCL2 CFLAR CXCL1 CXCL2 DUSP5 EGR1EGR2 GADD45B GADD45G HSPA1A JUN KLF6 LIMD1MCL1 MYC NFKBIA PHLDA1 PPP1R15A TLR4	ATF3 BCL2L1 BCL3 BIRC2 CCL2 CCND1 CDKN1ACFLAR CREM CXCL1 CXCL2 DUSP5 EGR2 EHMT2FKBP5 FZD2 GADD45A GADD45B GCNT2 HDAC10HMOX1 HSPA1A ICAM1 IL6 MCL1 MYC PHLDA1 PNO1PPP1R15A PTPN11 RELA SERPINE1 SLC7A5 SOD2SPHK1 STAT3 TLR2 TRIB3	AGRN AKR1B10 BAK1 BCL3 BIRC2 BIRC3 CCL2 CCL3CD82 CDKN1A CHD2 CREM CXCL1 CXCL2 DCAF13DNAJC4 DUSP5 EIF2S1 GSPT1 HIF1A HMOX1HSP90AA1 HSPA1A HSPH1 ICAM1 IL6 LMNA LRRFIP1MAP2K6 MCL1 MYD88 NDRG3 NFIA NFKB1 NPM1NRIP3 NT5E PHLDA1 PLAA PNO1 PSAP PSMC4PSMD7 PTX3 SERPINE1 SLC7A5 SOD2 SPHK1 STAT3TLR2 TLR4 UPP1 VEGFB ZNRF2	AFF4 AIFM2 AKR1B1 AKR1B10 AKT1 AP1S1 ARFGAP1BAX BCL3 BIRC2 BIRC3 CCL2 CCL3 CD82 CDC42SE2CDKN1A CGREF1 CHD2 CPT1C CREM CXCL1 CXCL2DLGAP5 DNAJB1 DNAJC4 DUSP5 E2F1 EIF2S1 EIF5AESF1 GADD45B GKAP1 GSPT1 HDAC6 HIF1A HMOX1HSPA1A HSPH1 ICAM1 IFITM1 IL6 KIFC1 LRRFIP1 LST1LYN MAP2K6 MBD4 MCL1 ME1 MYC MYD88 NCF4NFKB1 NFKB2 NFKBIE NPM1 PHLDA1 PKIA PLAAPNO1 POLR3E PPP1R15A PSAP PSMC4 PSMD7 SENP3SERPINE1 SLC7A…
Drug	C009250	sevoflurane		10	10	10	10		ADAMTS1 CALCA CCL2 CXCL1 CXCL2 EDN1 EGR1EGR2 IL1B NOCT NR4A1 PLK3 S100A9 SCNN1A SDC4SIK1 SLC25A25	CCL2 CCND1 CREM CXCL1 CXCL2 EGR2 GADD45AGCH1 GNL3 ICAM1 IFRD1 IL1B NOCT RBM3 S100A8S100A9 SDC4 SLC20A1 TRIB3	AATF ADAMTS1 CCL2 CCL3 CREM CXCL1 CXCL2GCH1 GNL3 HSPA8 ICAM1 IFRD1 IL1B MAP2K3MAP2K6 PTPRR S100A8 S100A9 SDC4 SLC20A1	AATF AKT1 ASL CCL2 CCL3 CREM CXCL1 CXCL2DUSP6 GCH1 GNL3 HIP1 HNRNPD HSPA8 ICAM1IFRD1 IL1B INHBA MAP2K3 MAP2K6 PKIA PTPRRRBM3 S100A8 S100A9 SDC4 SLC20A1 SLC3A2 SPAG5SUSD3 UGT1A1
Drug	D015058	1-Naphthylisothiocyanate		10	10	10	10		ANXA1 ASPN ATF3 BTG2 CASP12 CCL2 CEBPD CIRBPCXCL1 CXCL2 CYBB EGR1 FOS HSPA1A IL1B JUN KLF4KLF6 MAP3K8 MT1A MT2A MYC NFKBIZ PVR PYCARDRND1 S100A9 SDS TFPI2	ADA ANXA1 ATF3 CCL2 CCND1 CDKN1A CEBPDCHRD CIRBP CMTM3 CXCL1 CXCL2 EIF4E3 EMP1 FGL2FOS GADD45A HMOX1 HSPA1A ICAM1 IFRD1 IL1BIL1RL1 IL6 ITGB1 KRT19 L3HYPDH MAP3K8 MT1AMT2A MYC NR3C1 PLIN2 PVR RBM3 RELA RGS2 RND1S100A8 S100A9 SERPINE1 SLC20A1 SLC7A1 SOD2STAT3 STEAP4 TFPI2 TIMP1 TNFRSF12A TPM3 TRIB3TSPAN8 TUBB6 TXNRD1 YARS	ACP5 ACTN1 ADD3 AMACR ANXA1 APEX1 BIRC3CCL2 CCL3 CDKN1A CHRD CLIC1 CMTM3 CXCL1CXCL2 EMB FGL2 FGR FXYD5 GLT8D1 HIF1A HMOX1HSP90AA1 HSPA1A HSPA8 HSPH1 ICAM1 IFRD1 IL1BIL1RL1 IL6 ITGB1 JAK2 L3HYPDH LRRFIP1 LTB MAP2K3MAP3K8 MARS MSN MT1A MT2A NFKB1 ODC1 PCNAPDGFA PLIN2 PVR RGS5 RND1 S100A8 S100A9SERPINA3 SERPINE1 SLC20A1 SLC7A1 SNAP23 SOD2STAT3 TFPI2 TIMP1 TNFRSF12A TNFRSF1A TPM3TUBB6 TXNRD1 WLS YARS	ACADM AKR1B1 ALDH1L2 AMACR ASL ASNS ASPNBAX BIRC3 C3 C5AR1 CCL2 CCL3 CD68 CDKN1ACDKN3 CEBPD CHRD CLIC1 COLEC12 CTSZ CXCL1CXCL2 DHRS3 DNAJB1 DNAJB4 DUSP6 EMB EPCAMEZR FCER1G FCGR1A FDX1 FGL2 FGR FOS FXYD5GARS GCGR GLIPR1 GLS GLT8D1 GPNMB HCK HIF1AHMOX1 HSPA1A HSPA8 HSPH1 IARS ICAM1 IFITM1IFRD1 IGF2R IGFBP3 IGSF6 IL1B IL1RL1 IL33 IL6 INSIG2ITGB2 JAK2 KRT19 L3HYPDH LBH LGALS3 LRRFIP1 LTBMAP2K3 MAP3K…
Drug	D003035	Cobalt		10	10	10	10		CALCA CCL2 CCL7 CXCL1 CXCL2 CYBB EGR1 FOSHSPA1A IL1B JUN MT2A NFKBIA S100B	ADORA2B CCL2 CCL7 CCND1 CDKN1A CXCL1 CXCL2CYP1B1 FOS HMOX1 HSPA1A ICAM1 IL1B IL6 MT2ANR3C1 RELA RUNX1 SERPINE1 SLC11A2 SOD2 TIMP1TLR2 TXNRD1	ADGRE1 ADORA2B CCL2 CCL3 CCL7 CDKN1A CXCL1CXCL2 CYP1B1 HIF1A HMOX1 HSPA1A ICAM1 IL1B IL6METAP2 MT2A NOL3 RUNX1 SERPINE1 SLC39A14SOD2 TIMP1 TLR2 TXNRD1	ADGRE1 ADORA2B ALDH1L2 ANGPTL4 AQP9 ATL1BAX CCL2 CCL3 CCL7 CDKN1A CXCL1 CXCL2 CYP1B1DNAJB4 E2F1 ERO1A FMOD FOS GALK2 GNRH1 HIF1AHMOX1 HSPA1A ICAM1 IL18 IL1B IL6 INHBA LYZMT2A NOL3 PDK1 PLA2G7 POLR3E RUNX1 SERPINE1SLC39A14 SOD2 TIMP1 TLR2 TMEM45A TXNRD1VASN VLDLR
Drug	C088658	zoledronic acid		10	10	10	10		ACTG2 ADAMTS1 BTG2 CCL2 CDV3 CEBPD CFLARCXCL1 CXCL2 CYR61 DLC1 DUSP5 EDN1 EGR1 EGR2FEM1B FOS GADD45B GADD45G IL1B JAK3 MAP3K8MCL1 MT2A NFKBIA NFKBIZ NOTCH3 PIK3AP1PPP1R15A RHOB RND1 S100A9 SDC4 TFPI2 VNN1	ADAMTS9 BCL2L1 BIRC2 BUB1 CCL2 CCND1 CD14CD44 CDC42EP5 CDKN1A CEBPD CFLAR CLDN14CTU2 CXCL1 CXCL14 CXCL2 CYP1B1 DLGAP4 DUSP5EGR2 FGL2 FOPNL FOS GADD45A GADD45B GTPBP2HMOX1 ICAM1 IL1B IL1R2 IL6 L3MBTL3 MAP3K8MCL1 MT2A NAMPT NARS PAQR5 PHACTR1 PLA1APPP1R15A PROM1 PTK2 RGL1 RND1 S100A9 SDC4SLC11A2 SLC7A5 SOD2 STAT3 SYTL2 TFPI2TNFRSF12A TRADD TRIB3 TSC22D3 YARS ZNF467	ADAMTS1 AKIP1 BIRC2 BIRC3 BLOC1S5 CCL2 CD44CDKN1A CSF1 CTU2 CXCL1 CXCL14 CXCL2 CYP1B1DLGAP4 DUSP5 EPRS FGL2 FOPNL FSTL3 GTPBP2HIF1A HIST1H2BK HMOX1 HTRA1 ICAM1 IL1B IL1R2IL6 JAK2 LMNA LTB MAP3K8 MCL1 MT2A NAMPTNARS NRIP3 NTPCR PCYOX1 PDGFA PLA1A PROM1RBM8A RND1 S100A9 SAV1 SDC2 SDC4 SERPINA3SLC27A1 SLC7A5 SLPI SOD2 SOD3 STAT3 STEAP1TCP1 TFPI2 TGM2 TNC TNFAIP2 TNFRSF12ATNFRSF1A TPCN1 TRIM37 TRIQK …	ACTG2 ADAMTS9 AKIP1 AKR1B1 AKT1 ALPL ANKRA2ASNS ASPM BAX BIRC2 BIRC3 C3 CARS CCL2 CD14CD44 CD68 CDC14A CDKN1A CDKN3 CEBPD CFBCOL9A2 CSF1 CTTN CTU2 CXCL1 CXCL14 CXCL2CYP1B1 DDX10 DHRS3 DLGAP4 DLGAP5 DUSP5DUSP6 ECE1 ELOVL6 EZR FCRL2 FGL2 FOPNL FOSFSTL3 GADD45B GLIPR1 GPNMB GTF2IRD1 HIF1AHIST1H2BK HMOX1 ICAM1 IDH2 IGFBP5 IL1B IL1R2IL6 ITGB2 JAK2 JAK3 KIFC1 LBH LITAF LTB LTBR LYNMAP3K8 MCL1 ME1 MMP23…
Drug	C070081	fulvestrant		10	10	10	10		CCL2 CEBPD CLK1 CXCL1 CXCL2 EDN1 EGR1 FOSFOXC1 IER3 IL1B JUN KLF4 MYC NFKBIA NR4A1 PITX1	BCL2L1 BUB1 CCL2 CCND1 CD44 CDKN1A CEBPDCXCL1 CXCL2 CYP1B1 DDX21 DYRK2 EDNRA F11RFKBP5 FOS GCH1 HMOX1 ICAM1 IER3 IFRD1 IL1B IL6ITGB1 MYC NARS NOS3 PTGES PTK2 RCL1 RELASLC7A5 SNAI1 SOD2 TOP1 TSC22D3 TXNRD1	CCL2 CD44 CDKN1A CSF1 CXCL1 CXCL2 CXCL3CYP1B1 DDX21 EIF2S1 GCH1 HMOX1 HSP90AA1HSPA8 ICAM1 IER3 IFRD1 IL1B IL6 ITGB1 JAK2 KPNB1NARS NPM1 ODC1 PCNA PDGFA PTGES RCL1 RETSLC25A5 SLC7A5 SLPI SNAI1 SOD2 SOD3 TAF9 TARSTOP1 TXNRD1	AKT1 ALPL ASNS BAX C3 CAV1 CCL2 CD44 CDKN1ACEBPD CSF1 CXCL1 CXCL2 CXCL3 CYP1B1 DDX21E2F1 ECE1 EDNRA EIF2S1 EIF5 FOS GCH1 GNRH1HMOX1 HSPA8 ICAM1 IER3 IFRD1 IGF2R IL18 IL1B IL6JAK2 KPNB1 MAD2L1 MAPT MYC MYH10 NARS NCLNOS3 NOV NPM1 NRG1 OLFM1 PCNA PDGFA PLAURPSMD6 PTGES RCL1 RET SLC25A5 SLC7A5 SLPI SNAI1SOD2 SOD3 SRSF1 SSBP2 TAF9 TARS TCF19 THBS2TOP1 TXNRD1 UGT1A1 XRCC5
Drug	7103 UP	thapsigargin; Up 200; 0.1uM; PC3; HT HG-U133A		10	10	10	10		ATF3 CXCL2 DLC1 GADD45B JUNB KLF4 PHLDA1PPP1R15A RND1	ATF3 BCL3 CDKN1A CXCL2 CYP1B1 GADD45AGADD45B GTPBP2 HBEGF IL1RL1 IL6 JUNB KLF5NR3C1 PHLDA1 PPP1R15A RASSF1 RCAN1 RELA RND1SAT1 SLC30A1 TNFRSF12A TRIB3 YARS	BCL3 BIRC3 CDKN1A CXCL2 CXCL3 CYP1B1 GTPBP2IL1RL1 IL6 JUNB PDIA4 PHLDA1 PTX3 RASSF1 RND1SLC30A1 SNAPC1 TNFRSF12A WARS YARS	ASNS BCL3 BIRC3 CARS CDKN1A CXCL2 CXCL3CYP1B1 GADD45B HBEGF IL1RL1 IL6 INHBA JUNBKLF5 PHLDA1 PPP1R15A RASSF1 RND1 SBNO2SLC30A1 SLC3A2 TNFRSF12A WARS YARS
Drug	C086401	pentabromodiphenyl ether		10	10	10	10		ACTG2 ANXA1 ATF3 CCNL1 CEBPD CIRBP CLK1CXCL2 CYR61 EGR1 FEM1B GNB1 KLF4 MT2ANOTCH3 NR4A1 PHF19 PPP1R15A PTPRM SEC23ASLC25A25 SRSF7 TFPI2	ADGRG1 ANXA1 ATF3 CALR CCNL1 CD44 CEBPDCIRBP CORO2B CPTP CXCL2 CYP1B1 DDX3X EIF4A1FOSL1 FZD1 GADD45A GCH1 GLUL GUCY1A3GUCY1B3 HNRNPA1 ICAM1 IFRD1 IL6 JAG1 KLC2LACC1 MAT2A MT2A MTHFD2 POP5 PPP1R15APTPN11 RASSF1 RGL1 RGS4 SEC23A SLC7A1 SLC7A5SOD2 STEAP4 TAF1D TBRG4 TEP1 TFPI2 TPM3 TRIB3TRIL VEGFC YARS	ACP5 ACTR3 ADRM1 ANXA1 ATP6V1B2 BIRC3 CCNL1CCT2 CCT3 CCT4 CCT8 CD44 CENPQ CMBL CORO2BCXCL2 CYP1B1 DCLK1 DDX3X DNAJC4 DNM1 EEA1EIF4A1 EMCN ENO1 FOSL1 GCH1 HNRNPA1HNRNPAB HSPA8 HSPH1 ICAM1 IFRD1 IL6 IMPDH2JAK2 KCNB1 L1CAM MAGOH MAP2K6 MARS MCEEMSN MT2A NFIA PDIA4 POP5 PSMD7 RAB29 RASSF1RBM8A RGS5 SHMT2 SLC7A1 SLC7A5 SNRPA1 SOD2SRPX ST3GAL1 TBRG4 TFPI2 TGM2 TNC TNFAIP2TOMM40 TPM3 TRIL TSEN2 TYMP WAR…	ACTG2 ALDH1L2 ANGPTL4 ASNS ASPM ATP6V1B2BAX BIRC3 BTF3 CCDC34 CCT3 CCT4 CCT5 CCT8CD44 CDH13 CEBPD CFL1 COLEC12 CORO2B CTTNCXCL2 CYGB CYP1B1 DCLK1 DDX3X DNAJB1 DNAJC4DNM1 EEA1 EIF3B EIF4A1 EIF4E EIF4G2 EMCN ENO1ENTPD1 EZR FOSL1 GCH1 GOLPH3L GPNMBHNRNPA1 HNRNPA3 HNRNPAB HSPA2 HSPA8 HSPH1ICAM1 IDH2 IFITM1 IFRD1 IGFBP3 IL6 ITM2A JAK2KCNB1 L1CAM LACC1 LGALS3 MAD2L1 MAGOHMAMDC2 MAP2K6 MAPT MSN MT2A MTH…
Drug	7154 UP	Eburnamonine (-) [4880-88-0]; Up 200; 13.6uM; PC3; HT HG-U133A		10	10	10	10		ADAMTS1 CXCL1 CXCL2 CYR61 DUSP1 GADD45BINHBB JUNB KLF6 MCL1 NFKBIA	BUB1 CD3EAP CDK17 CDKN1A CLCF1 CREM CXCL1CXCL2 DLGAP4 DYRK2 EIF4A1 GADD45A GADD45BHBEGF ICAM1 INHBB JUNB MCL1 NIP7 SERPINE1SLC7A1	ADAMTS1 BIRC3 CD3EAP CDKN1A CLCF1 CREMCXCL1 CXCL2 CXCL3 DLGAP4 EIF4A1 HOMER3 ICAM1INHBB JUNB MAP2K3 MCL1 METAP2 NIP7 NOLC1PDLIM2 PTX3 SERPINE1 SLC7A1 SNAPC1	BAIAP2 BIRC3 CD3EAP CDKN1A CLCF1 CREM CXCL1CXCL2 CXCL3 DLGAP4 EIF4A1 FDX1 GADD45B GLIPR1HBEGF ICAM1 IL18 IL6ST INHBA INHBB JUNB MAP2K3MCL1 NFKB2 NFKBIE NIP7 NOLC1 PDLIM2 SERPINE1SLC7A1 UGCG WDR1
Drug	D017239	Paclitaxel		10	10	10	10		ANXA1 ATF3 BTG2 CALCA CASP12 CCL2 CEBPDCFLAR CXCL1 CYR61 IER3 IL1B JUN MCL1 MT2A MYCNFKBIA TFPI2 TLR4	ANXA1 ATF3 BCL2L1 BIRC2 CCL2 CCND1 CD14CDKN1A CEBPD CFLAR CXCL1 CXCL14 EIF4A1 EMP1FCGR2B GADD45A ICAM1 IER3 IL1B IL1RN IL6 ITGB1KRT19 MCL1 MT2A MYC NAMPT NDUFA3 NOS3PROM1 RELA RFXANK SERPINE1 SOD2 STAT3 TFPI2TIMP1 TOP1 TSC22D3 VEGFC	ADD3 AMACR ANXA1 APLP2 BAK1 BIN3 BIRC2 BIRC3CCL2 CCNH CDKN1A CXCL1 CXCL14 EIF4A1 FANCLFCGR2B GAMT GTF2A2 HNRNPAB ICAM1 IER3 IL1BIL1RN IL6 ITGB1 MCL1 MT2A NAMPT NFKB1 NGFNPM1 PCCA PCNA PROM1 PSAP SDC2 SERPINE1SNAPC1 SNRPA1 SOD2 STAT3 TFPI2 TIMP1 TLR4 TNCTNFRSF1A TOP1 TYMP	AKR1B1 AKT1 AMACR ANGPTL4 ASPM BAX BIRC2BIRC3 C3 CAV1 CCL2 CD14 CD68 CDKN1A CDKN2CCEBPD CFB CHCHD3 CTTN CXCL1 CXCL14 E2F1EIF4A1 EIF5A EPCAM FCGR2B GPNMB HNRNPABICAM1 IDH2 IER3 IL18 IL1B IL1RN IL6 KRT19 LITAFMAD2L1 MAPT MCL1 MMP16 MT2A MYC NAMPTNDUFA3 NFKB1 NGF NME4 NOS3 NPM1 PCCA PCNAPDK1 PLA2G2A PLCE1 PLCL1 POSTN PSAP RAC1RUVBL2 SDC2 SERPINE1 SGCB SLC1A3 SLC22A18SLC22A3 SNED1 SNRPA1 SOD2 SRGN ST…
Drug	CID005280961	genistein		10	10	10	10		ACTG2 CCL2 CXCL1 CXCL2 DUSP1 EDN1 EGR1 EGR2FOS GABRQ IL1B JAK3 JUN JUNB MT1A MT2A MYCNFKBIA NR4A1 PTPRM USP20	AKAP11 BCL2L1 CACNA1C CCL2 CCND1 CD14 CD44CDC42EP5 CDKN1A CLIC4 CXCL1 CXCL14 CXCL2CYP1B1 EDNRA EGR2 FEN1 FOS GADD45A GIMAP5HBEGF HNRNPA1 ICAM1 IL1B IL6 INPP4B ITGB1 ITPR1JUNB MMP24 MT1A MT2A MYC NOS3 PPP1R14APTK2 PTPN11 RELA RGS2 RPS6KA3 SERPINE1 SOD2STAT3 STEAP4 TIMP1 TPM3 TRIB3 TUBB6	APLP2 CALM1 CBX8 CCL2 CD44 CD82 CDKN1ACLCN4 CLIC1 CLNS1A CXCL1 CXCL14 CXCL2 CXCL3CYP1B1 CYP27B1 EIF2S1 FKBP4 GRB2 HIF1AHNRNPA1 HNRNPAB HSP90AA1 ICAM1 IL1B IL6ITGB1 JAK2 JUNB MAP2K3 MAP2K6 MT1A MT2AMTHFD1 NCAPD2 NFKB1 NGF ODC1 PCNA PDCD6IPRET RPS6KA3 SERPINE1 SLPI SOD2 SOD3 STAT3STEAP1 TIMP1 TNFAIP2 TPM3 TUBB6 WARS	ACTG2 AKR1B1 AKT1 ALPL BAX C3 CACNA1C CALM1CAV1 CBX8 CCL2 CD14 CD44 CD82 CDC14A CDKN1ACDKN3 CLIC1 CXCL1 CXCL14 CXCL2 CXCL3 CYP1B1DDX41 DFNA5 ECE1 ECT2 EDNRA EIF2S1 EIF5AFCGR1A FKBP4 FOS GABRQ GNRH1 GRB2 HBEGF HCKHIF1A HMGB2 HNRNPA1 HNRNPA3 HNRNPABHNRNPD HNRNPF ICAM1 IL1B IL4R IL6 ITGB2 ITPR1JAK2 JAK3 JUNB LAMC1 LGALS3 LTBR LYN MAP2K3MAP2K6 MMP16 MMP23B MT1A MT2A MYC MYL9NEDD4 NFKB1 NFKB2 NGF NOS3…
Drug	4327 UP	Helveticoside [630-64-8]; Up 200; 7.4uM; PC3; HT HG-U133A	10	10	10		10	ATF3 CCNL1 CXCL2 CYR61 EGR1 FOS JUN MBNL2NR3C1	ATF3 CCNL1 CDV3 CLK1 CXCL2 CYR61 DUSP1 EDN1EGR1 FOS GADD45B JUN KLF4 KLF6 MCL1 NFKBIAPPP1R15A PVR	ATF3 CCNL1 CDK17 CDKN1A CLCF1 CLIC4 CXCL2CYP1B1 DDX3X FOS GADD45B HBEGF ICAM1 IL1RL1IL6 MCL1 NR3C1 PPP1R15A PVR RASSF1 RUNX1SLC30A1 SRSF5		AFF4 BIRC3 CDKN1A CLCF1 CRISPLD2 CXCL2 CYP1B1DDX3X DNAJB4 FCMR FOS GADD45B HBEGFHNRNPD ICAM1 IL1RL1 IL6 INHBA MCL1 PPP1R15APVR RASSF1 RUNX1 SLC30A1 TSC22D1 UGCG
Drug	CID000003973	LY294002		10	10	10	10		ACTG2 ATF3 CCL2 CEBPD CFLAR CXCL1 EDN1 EGR1FOS IL1B JAK3 JUN JUNB MCL1 MYC NFKBIA RHOBS100B SCNN1A	ATF3 BCL2L1 BIRC2 CCL2 CCND1 CD14 CDKN1ACEBPD CFLAR CXCL1 FGL2 FOS FOSL1 HBEGF HMOX1ICAM1 IL1B IL6 ITGB1 ITPR1 JUNB MCL1 MMP24 MYCNOS3 NR3C1 PTGES PTK2 PTPN11 RELA RPS6KA3SAT1 SERPINE1 SPHK1 SRSF5 STAT3 TIMP1 TLR2 TLR3TNIP2 VEGFC	ACTN1 AKR1B10 BAK1 BIRC2 BIRC3 CBX8 CCL2CDKN1A CSF1 CXCL1 EEA1 FGL2 FOSL1 GRB2 HIF1AHMOX1 HSP90AA1 ICAM1 IL1B IL6 ITGB1 JAK2 JUNBMAP2K3 MAP2K6 MCL1 MYD88 NFKB1 NGF PARP2PTGES RET RPS6KA3 SERPINE1 SPHK1 STAT3 TIMP1TLR2 TLR3 TNFAIP2 TNFRSF1A TNIP2 TSC2 TSEN2	ACTG2 AKR1B10 AKT1 BAX BIRC2 BIRC3 CAV1 CBX8CCL2 CD14 CDKN1A CEBPD CFL2 CSF1 CXCL1 CYGBDFNA5 DUT EEA1 EIF4E EIF4G2 FES FGL2 FOS FOSL1GRB2 HBEGF HCK HIF1A HMOX1 ICAM1 IGFBP5 IL18IL1B IL6 IL6ST ITGB2 ITPR1 JAK2 JAK3 JUNB LEPR LTBRLYN MAP2K3 MAP2K6 MCL1 MYC MYD88 MYH10NBN NFKB1 NFKB2 NGF NOS3 NRG1 NTRK3 P2RY12PARP3 PLEK PLS3 PTGES PTGS1 RAC1 RET RNASE4RPS6KA2 RPS6KA3 SERPINE1 SPHK1 STAT3 TIMP1TLR2 T…
Drug	D003474	Curcumin		10	10	10	10		ACACA ANKRD37 ATF3 CASP12 CCL2 CFLAR CXCL1CXCL2 DUSP1 DUSP5 EGR1 FOS HSPA1A IL1B JAK3JUN JUNB KLF6 MCL1 MT1A MT2A MYC NFKBIA PLK3RHOB S100A9 TLR4	AMPD3 ATF3 ATF6 BCL2L1 BCL3 BIRC2 CCL2 CCND1CD14 CD44 CDKN1A CDKN2D CFLAR CXCL1 CXCL14CXCL2 CYP1B1 DUSP5 FOS FOSL1 FZD1 GADD45AHMOX1 HNRNPA1 HSPA1A ICAM1 IL1B IL6 ITGB1ITPR1 JUNB MCL1 MT1A MT2A MYC NOS3 NR3C1OTUD7B PDPN PROCR PTGES PTK2 PTPN11 RELARGS4 S100A8 S100A9 SERPINE1 SLC11A2 SLC20A1SLC30A1 SNAI1 SOD2 SRSF2 SRSF3 SRSF5 STAT3TIMP1 TIMP3 TLR2 TRADD TRIB3 TXNRD1	AATF ADGRE1 AMPD3 ATF6 AXIN1 BAK1 BCL3 BIRC2BIRC3 CCL2 CCL3 CD44 CDKN1A CSF1 CXCL1 CXCL14CXCL2 CYP1B1 DUSP5 EMB ENO1 ENTPD5 FAM120BFOSL1 GRB2 HIF1A HMOX1 HNRNPA1 HSP90AA1HSPA1A ICAM1 IL1B IL6 ITGB1 JAK2 JUNB LPAR1 LTBMAP2K3 MCL1 MSN MT1A MT2A MYD88 NFKB1 NGFODC1 PCNA PDPN PROCR PTGES PTPRR PTX3 S100A8S100A9 SERPINA3 SERPINE1 SLC20A1 SLC30A1 SLPISNAI1 SOD2 SRSF2 SRSF3 STAT3 TGM2 TIMP1 TLR2TLR4 TNC…	AATF ADGRE1 AKR1B1 AKT1 AMPD3 ANKRD37 ATF6AXIN1 BAX BCL3 BIRC2 BIRC3 C3 CCL2 CCL3 CD14CD44 CDKN1A CDKN2D CSF1 CXCL1 CXCL14 CXCL2CYP1B1 DUSP5 E2F1 EMB ENO1 ENTPD5 FOS FOSL1GDA GRB2 HDAC6 HIF1A HIST1H2BH HMOX1HNRNPA1 HNRNPD HSPA1A ICAM1 IGFBP3 IGFBP5IL18 IL1B IL6 INSIG2 ITM2A ITPR1 JAK2 JAK3 JUNBLILRB3 LTB LTBR LYZ MAP2K3 MCL1 MSN MSR1MT1A MT2A MYC MYD88 NEFM NFKB1 NFKB2 NGFNOS3 PCNA PDK1 PDPN PLA2…
Drug	1937 UP	Azacyclonol [115-46-8]; Up 200; 15uM; PC3; HG-U133A	10	10	10		10	ATF3 CCNL1 CXCL1 CXCL2 DUSP6 EGR1 FAM46A FOSJUN JUNB NR4A1 SIK1	ATF3 BTG2 CCNL1 CXCL1 CXCL2 DUSP1 EGR1FAM46A FOS GADD45B IER2 JUN JUNB KLF4 KLF6MT2A NFKBIA NR4A1 PPP1R15A RHOB SIK1	ATF3 CCNL1 CDKN1A CXCL1 CXCL2 FOS GADD45BHMOX1 ICAM1 IL1RL1 IL6 JUNB KLF5 MT2A PPP1R15ARGS4 SAT1 SLC30A1 STOM TRIB3		ANGPTL4 CDKN1A CXCL1 CXCL2 CXCL3 DUSP6ENTPD1 FAM46A FOS GADD45B HMOX1 ICAM1IL1RL1 IL6 JUNB KLF5 MT2A PDGFA PIEZO1 PLAURPPP1R15A RGS4 SLC30A1 SLC3A2 UPP1 WDTC1
Drug	D058185	Magnetite Nanoparticles		10	10	10	10		ACTG2 ADAMTS1 ANKRD37 BTG2 CASP12 CCL2CCL7 CCRL2 CEBPD CFLAR CLK1 CXCL1 CXCL2 CYBBCYR61 DUSP1 EGR1 EGR2 FOS GADD45B GMPSHSPA1A IER3 IL1B KLF4 KLF6 MT2A MYC NFKBIANFKBIZ PHLDA1 RTEL1 S100A9 SDC4 SRSF7 TLR4TMPRSS4	ABLIM1 ADORA2B AMPD3 BCL2L1 CCL2 CCL7 CCND1CD44 CDKN1A CEBPD CFLAR CXCL1 CXCL2 EGR2EIF3A FOS FOSL1 GADD45A GADD45B GCH1GPATCH4 GUCY1B3 HBEGF HMOX1 HSPA1A ICAM1IER3 IL1B IL1RL1 IL1RN IL6 ITPR1 JAG1 MT2A MYCNR2F2 NR3C1 NVL PDPN PHLDA1 PROCR PTPN11PTPN2 RASSF1 RBM3 RCAN1 RELA S100A8 S100A9SDC4 SERPINE1 SLC11A2 SOD2 STEAP4 STX11 TAF1DTBC1D5 TIMM9 TIMP1 TIMP3 TLR2 TNFRSF12A TRIB3TRMT6 TSC22D3 VAV3 VEG…	ABCE1 ACP5 ADAMTS1 ADD3 ADGRE1 ADORA2BAMPD3 BAK1 BAZ1A BIRC3 CCL2 CCL3 CCL7 CD44CDKN1A CSF1 CXCL1 CXCL2 CXCL3 DPH5 EIF2S1FOSL1 GCH1 GMPS HMOX1 HSPA1A HSPA8 ICAM1IER3 IL1B IL1RL1 IL1RN IL6 JAK2 LPAR1 LTB MICALL2MT2A NFKB1 ODC1 PDCD6IP PDPN PHLDA1 POLR1APROCR PTPN2 RASSF1 RTN1 S100A8 S100A9 SDC4SERPINE1 SLPI SNAP23 SOD2 SRSF10 ST3GAL1 TGM2THOC1 TIMM9 TIMP1 TLR2 TLR4 TNFAIP2 TNFRSF12ATNFRSF1A TPBG T…	ABCE1 ABLIM1 ACSL4 ACTG2 ADGRE1 ADORA2BAKAP9 AMPD3 ANGPTL2 ANKRD37 B3GALNT1 BAXBAZ1A BIRC3 C3 CCL2 CCL3 CCL7 CCR1 CD44CDKN1A CEBPD CELF2 CHD4 COLEC12 CSF1 CXCL1CXCL2 CXCL3 DAB2 DNAJC2 DNAJC5 DPH5 DUSP6E2F1 ECT2 EIF2S1 EIF3A ELOVL6 FOS FOSL1GADD45B GCH1 GDA GLIPR1 GLRX GMPS GPATCH4HBEGF HIP1 HMGB2 HMOX1 HNRNPA3 HSPA1AHSPA8 ICAM1 IER3 IFT80 IGFBP3 IGFBP5 IGSF6 IL1BIL1RL1 IL1RN IL6 IL6ST ITPR1 JAK2 …
Drug	D019328	Buthionine Sulfoximine		10	10	10	10		CCL2 CXCL1 CXCL2 EGR1 FOS IL1B JUN JUNB KLF4MT1A NFKBIA S100A9 TLR4	AZIN1 CALR CCL2 CCND1 CDKN1A CXCL1 CXCL2FKBP5 FOS FOSL1 HMOX1 ICAM1 IL1B IL6 JUNB MT1ANARS NR2F2 PTK2 PTPN1 RELA S100A8 S100A9SERPINE1 SOD2 STAT3 TLR2 TXNRD1	ADD3 AES AIMP1 APEX1 CCL2 CDKN1A CXCL1 CXCL2DIO3 FOSL1 GRB2 HIF1A HMOX1 HSP90AA1 HSPA8ICAM1 IL1B IL6 JAK2 JUNB KPNB1 MARS MT1A NARSNFKB1 NGF ODC1 PCNA PTPN1 S100A8 S100A9SERPINE1 SOD2 STAT3 TLR2 TLR4 TXNRD1	AES AIMP1 AKT1 BAX CCL2 CDKN1A CXCL1 CXCL2DIO3 EEF1B2 EIF3G ETF1 EZH1 FOS FOSL1 GLRX GRB2HADH HIF1A HMGB2 HMOX1 HSPA8 ICAM1 IL1B IL6JAK2 JUNB KPNB1 MT1A NARS NDN NFKB1 NGFP4HA1 PCNA PDK1 PPM1G PTPN1 RPS15 S100A8S100A9 SERPINE1 SOD2 STAT3 TLR2 TXNRD1
Drug	D017636	Asbestos, Amphibole		10	10	10	10		ATF3 CCL7 CXCL2 EGR1 HSPA1A IL1B MT2A NFKBIAPHLDA1 TFPI2	ATF3 BCL2L1 CCL7 CCND1 CDKN1A CXCL2 GADD45AHMOX1 HSPA1A IL1B IL6 MT2A PHLDA1 PROCRSERPINE1 SOD2 TFPI2	CCL3 CCL7 CDKN1A CXCL2 CXCL3 HMOX1 HSPA1AHSPA8 HSPH1 IL1B IL6 MT2A NFKB1 PCNA PDGFAPHLDA1 PROCR SERPINE1 SOD2 TFPI2 TNFRSF1A	BAX C3 CAV1 CCL3 CCL7 CDKN1A CXCL2 CXCL3 E2F1HMOX1 HSPA1A HSPA2 HSPA8 HSPH1 IL18 IL1B IL6MT2A NFKB1 PCNA PDGFA PHLDA1 PLCL1 PROCRPTGS1 SERPINE1 SOD2 TNFRSF1A
Drug	C059765	amphotericin B, deoxycholate drug combination		10	10	10	10		CASP12 CCL2 CXCL1 CXCL2 EGR1 EGR2 FOS INHBBMYC NFKBIZ NOTCH3 PVR S100A9	BCL3 BUB1 CCL2 CD14 CD44 CKS1B CLCF1 CXCL1CXCL14 CXCL2 EGR2 FOS GTPBP4 IL1R2 IL6 INHBBITIH3 KRT19 MTHFD2 MYC PVR RUNX1 S100A9SERPINE1 STAT3 TIMP1 TNFRSF12A TUBB6	ACTN1 BCL3 CCL2 CD44 CLCF1 CXCL1 CXCL14 CXCL2DCLK1 FXYD5 GTPBP4 IL1R2 IL6 INHBB ITIH3 LTBMSN NCAPD2 PCNA PVR RIPK3 RUNX1 S100A9SERPINE1 SHMT2 STAT3 STEAP1 TIMP1 TNCTNFRSF12A TUBB6	ASNS ASPM BCL3 C3 CCL2 CCR1 CCR5 CD14 CD44CD68 CLCF1 CXCL1 CXCL14 CXCL2 CYGB DCLK1 E2F1ECT2 FCER1G FMOD FOS FXYD5 GLIPR1 GTPBP4HMGB2 IL1R2 IL6 INHBB ITIH3 KRT19 LBH LGALS3LTB MSN MTHFD2 MVP MYC NDN NFKB2 PCNAPLAUR POSTN PTRH1 PVR RAD51AP1 RAD54L RIPK3RUNX1 S100A9 SDC1 SERPINE1 SHMT2 SLC15A3STAT3 STEAP1 TCF19 THBS2 TIMP1 TNC TNFRSF12ATSC22D1 TUBB2B TUBB6 TYROBP
Drug	3770 UP	Helveticoside [630-64-8]; Up 200; 7.4uM; PC3; HT HG-U133A	10	10	10		10	ATF3 CCNL1 CYR61 EGR1 FOS JUN JUNB NR3C1NR4A1 TNFSF9	ADAMTS1 ATF3 BTG2 CCNL1 CLK1 CYR61 DUSP1EDN1 EGR1 FOS GADD45B JUN JUNB KLF4 MCL1NFKBIA NR4A1 PPP1R15A PVR RHOB RND1	ATF3 CCNL1 CDKN1A CLCF1 CYP1B1 FOS GADD45BHBEGF IL1RL1 IL6 IP6K2 JUNB KLF5 MCL1 NR3C1PPP1R15A PSPC1 PVR RASSF1 RND1 SAT1 SLC30A1SNAI1 SRSF5		AFF4 ANGPTL4 CDKN1A CLCF1 CYP1B1 FOSGADD45B HBEGF HNRNPD IL1RL1 IL6 INHBA JUNBKLF5 MCL1 PPP1R15A PVR RASSF1 RND1 SLC30A1SLC3A2 SNAI1 TMEM2 TSC22D1 UGCG
Drug	D016566	Organoselenium Compounds		10	10	10	10		FOS HSPA1A IL1B JUN JUNB MT2A PPP1R15A	CDKN1A CYP1B1 FOS FOSL1 HMOX1 HSPA1A IL1BJUNB MT2A PPP1R15A RELA TRIB3 TXNRD1 VEGFC	CDKN1A CYP1B1 FOSL1 HMOX1 HSP90AA1 HSPA1AHSPH1 IL1B JUNB MAP2K6 MT2A TXNRD1	AKT1 BAX CDKN1A CYP1B1 DNAJB1 DNAJB4 FOSFOSL1 HMOX1 HSPA1A HSPH1 IL1B JUNB MAP2K6MT2A PPP1R15A TXNRD1
Drug	CID000176155	SB203580		10	10	10	10		ACTG2 CCL2 CEBPD CFLAR CIRBP CXCL1 CXCL2DUSP1 EDN1 EGR1 FOS GAST IL1B JAK3 JUN JUNBMCL1 MYC NFKBIA PITX1 PPP1R15A RHOB SCNN1ATLR4	ADAMTS9 BCL2L1 BIRC2 CCL2 CCND1 CD14 CDKN1ACEBPD CFLAR CIRBP CREM CXCL1 CXCL2 DPEP2 FOSFOSL1 GADD45A GORASP1 HBEGF HMOX1 ICAM1IL1B IL1RN IL6 JAG1 JUNB MCL1 MMP24 MYC NAMPTNCKIPSD NOS3 PLCD3 PPP1R15A PTGES PTK2PTPN11 RELA RPS6KA3 SAT1 SERPINE1 SOD2 SPHK1STAT3 STEAP4 STX7 TIMP1 TIMP3 TLR2 TLR3 VEGFC	BIRC2 BIRC3 CALM1 CCL2 CCL3 CDKN1A CREMCXCL1 CXCL2 CXCL3 EEF2K EIF2S1 EXOSC7 FOSL1H2AFV HIF1A HMOX1 HSPH1 ICAM1 IL1B IL1RN IL6JAK2 JUNB MAP2K3 MAP2K6 MCL1 MYD88 NAMPTNFKB1 NGF PARP2 PTGES RPS6KA3 SERPINE1 SOD2SPHK1 STAT3 STX7 TAB1 TIMP1 TLR2 TLR3 TLR4TNFAIP2 TNFRSF1A UCN2	ACTG2 ADAMTS9 AKAP13 AKT1 BAX BIRC2 BIRC3C5AR1 CALM1 CCL2 CCL3 CD14 CDKN1A CEBPDCREM CXCL1 CXCL2 CXCL3 DDX41 DUT EEF2K EIF2S1EIF4E FOS FOSL1 GORASP1 H2AFV HBEGF HCK HIF1AHMOX1 HSPH1 ICAM1 IL18 IL1B IL1RN IL6 IL6STITGB2 JAK2 JAK3 JUNB LITAF LTBR LYN MAP2K3MAP2K6 MCL1 MYC MYD88 MYL9 NAMPT NFKB1NFKB2 NGF NOS3 PARP3 PLS3 PPP1R15A PPRC1PRDX5 PTGES PTGS1 RAC1 RPS6KA2 RPS6KA3SERPINE1 SGCB SMAD5 SOD2 SPH…
Drug	CID000000158	8-iso-prostaglandin E2		10	10	10	10		ACACA ADAMTS1 ANXA1 AQP2 CALCA CCL2 CEBPDCFLAR CLK1 CXCL1 CXCL2 EDN1 EGR1 FOS GAST IL1BINHBB JUN KLF6 MCL1 NFKBIA NR4A1	ADA ANXA1 AQP2 CCL2 CCND1 CD14 CEBPD CFLARCXCL1 CXCL14 CXCL2 EDNRA FOS GORASP1 HBEGFHMOX1 ICAM1 IL1B IL1R2 IL1RAP IL1RN IL6 INHBBITGB1 MCL1 NCKIPSD NOP9 NOS3 NR2F2 NR3C1PTGES RELA SERPINE1 SNAI1 STAT3 STEAP4 TBX2TIMP1 TLR2 TNFRSF12A TPM3	ADAMTS1 ANXA1 APLP2 AQP2 BIRC3 CCL2 CCL3CSF1 CXCL1 CXCL14 CXCL2 EMB HIF1A HMOX1ICAM1 IL1B IL1R2 IL1RAP IL1RN IL6 INHBB ITGB1 LTBMAP2K3 MCL1 MGST3 MYD88 NFKB1 NOP9 ODC1PLAA PTGES SDC2 SERPINE1 SLPI SNAI1 STAT3 TIMP1TLR2 TMOD3 TNFAIP2 TNFRSF12A TPM3	ADCY2 AKT1 ALPL AQP2 BAX BIRC3 C5AR1 CCL2CCL3 CD14 CEBPD CSF1 CXCL1 CXCL14 CXCL2EDNRA EMB FOS GLRX GNRH1 GORASP1 GRINAHBEGF HIF1A HMOX1 ICAM1 IGFBP3 IGFBP5 IL18 IL1BIL1R2 IL1RAP IL1RN IL33 IL6 INHBA INHBB LTBMAP2K3 MCL1 MYD88 NAAA NFKB1 NFKB2 NOP9NOS3 PLAA PLCE1 PPRC1 PRDX5 PTGES PTGIS PTGS1SDC2 SERPINE1 SLPI SNAI1 SRGN STAT3 TIMP1 TLR2TMOD3 TNFAIP2 TNFRSF12A TPM3
Drug	C020748	ferrous sulfate		10	10	10	10		CXCL2 EGR1 IL1B JUN MT1A MT2A NFKBIA TLR4	CD44 CDKN1A CXCL14 CXCL2 HMOX1 IL1B IL1RN IL6MT1A MT2A RELA SLC11A2 STAT3 TLR2	CD44 CDKN1A CXCL14 CXCL2 CXCL3 HIF1A HMOX1IL1B IL1RN IL6 MAP2K6 MT1A MT2A NFKB1 STAT3TLR2 TLR4	AKT1 CAV1 CD44 CDKN1A CXCL14 CXCL2 CXCL3DNAJB1 HIF1A HMOX1 IL1B IL1RN IL6 MAP2K6 MT1AMT2A NFKB1 STAT3 TLR2
Drug	D002509	Cephaloridine		10	10	10	10		APOLD1 ARID5A ATF3 BTG2 CXCL1 EGR1 EGR2 FOSHSPA1A IER3 IL1B INHBB JUN JUNB MT1A NFKBIANFKBIZ PPP1R15A PVR RND1	ADORA2A AMPD3 ARID5A ATF3 BCL2L1 CALRCDKN1A CLDN14 CXCL1 CXCL14 CYP1B1 EGR2FCGR2B FEN1 FGL2 FOS GADD45A HMOX1 HNRNPA1HSPA1A ICAM1 IER3 IL1B INHBB JUNB LARS MAP3K12MT1A MTHFD2 NOP56 PLA1A PPP1R15A PTPN11 PVRRELA RND1 SLC7A5 SPHK1 STAT3 TBX3 TIMP1 TLR2TNFRSF12A TRIB3 TRIL TUBB6	ADGRE1 ADORA2A AMPD3 ARID5A BAK1 BIRC3 CCL3CDKN1A CENPQ CRY1 CXCL1 CXCL14 CYP1B1 EMBFCGR2A FCGR2B FGL2 HMOX1 HNRNPA1 HSP90AA1HSPA1A HSPH1 ICAM1 IER3 IL1B INHBB JUNB MT1ANOP56 PCNA PDIA4 PLA1A PVR RND1 SLC7A5 SLPISPHK1 STAT3 TIMP1 TLR2 TNFRSF12A TNFRSF1A TRILTUBB6 UPP1	ADGRE1 AKR1B1 AMPD3 ANGPTL4 ANXA7 ARID5AASNS ATL1 BIRC3 CCL3 CDKN1A CHD4 CHD6 CILPCRY1 CXCL1 CXCL14 CYP1B1 DUSP6 EMB FCGR2AFCGR2B FGL2 FILIP1 FOS GDA GPNMB GRIA3 HADHHCK HMOX1 HNRNPA1 HSPA1A HSPH1 ICAM1 IER3IL18 IL1B INHBB JUNB LGALS3 MMP16 MT1AMTHFD1L MTHFD2 NHP2 NME4 NOP56 PCDH7 PCNAPLA1A PPP1R15A PTGR1 PTRH1 PVR RGS11 RHOBTB1RND1 SLC15A3 SLC1A5 SLC7A5 SLPI SPHK1 STAT3TCF19 TIMP1 TLR2 TNFRSF12A…
Drug	D004054	Diethylstilbestrol		10	10	10	10		ACTG2 ATF3 BTG2 CALCA CASP12 CCL2 CCL7 CEBPDCLK1 CSN2 CYR61 DUSP1 EGR1 EGR2 FOS FOXC1GABRQ GADD45G HOXA5 HSPA1A IER3 INHBB JAK3JUN KLF2 KLF4 MCL1 MT1A MT2A MYC NFKBIZ RAB38SLC41A1 VNN1	ADAMTS9 ARG1 ATF3 BCL2L1 BRMS1L CALR CCL2CCL7 CCND1 CD14 CD44 CDKN1A CDKN2D CEBPDCKS1B CLDN14 CMTM3 CXCL14 CYP1B1 DDX21DYRK2 EGR2 EIF4E3 EMP1 FCGR2B FOS FOSL1 FZD2GADD45A GCH1 GLUL GNL3 HMOX1 HOXA5 HSPA1AICAM1 IER3 IL1R2 IL6 INHBB IP6K2 JAG1 KRT19 LMO4LSM10 MAFK MAP3K12 MCL1 MT1A MT2A MYCNAMPT NR2F2 PPP1R2 PROM1 PTGES RCL1 RELARGS4 RUNX1 S100A8 SAT1 SLC41A1 SLC7A5 SOD2STAT3 TIMP1 TRIB3 TSPAN8 WNT…	ACP5 AKR1B10 APEX1 ARIH2 ATP6V1B2 CCL2 CCL7CCT2 CCT3 CCT8 CD44 CD82 CDKN1A CMTM3CXCL14 CYP1B1 DDX21 EMB EMCN ENO1 FCGR2BFGR FKBP4 FOSL1 GCH1 GNL3 GSPT1 GTF2A2HMOX1 HSP90AA1 HSPA1A HSPH1 HTRA1 ICAM1IER3 IL1R2 IL6 INHBB JAK2 KCNN4 MCL1 MGST3MT1A MT2A NAMPT NFKB1 NPM1 ODC1 PCNAPDGFA PDIA4 PROM1 PSMC4 PTGES RCL1 RET RRP1BRUNX1 S100A8 SDC2 SERPINA3 SLC41A1 SLC7A5SLPI SOD2 STAT3 TIMP1 TNC TSC2 WARS	ACTG2 ADAMTS9 AKAP8L AKAP9 AKIRIN1 AKR1B10AKT1 ALPL AP2B1 ARG1 ASGR2 ASRGL1 ATP6V1B2B4GALT1 BAX C3 CAV1 CCL2 CCL7 CCT3 CCT8 CD14CD44 CD68 CD82 CDKN1A CDKN2D CEBPD CELF2CFB CGREF1 CILP CNDP2 CRISPLD2 CTTN CXCL14CYP1B1 DDX21 DHRS3 DIRC2 DUSP6 DUT EIF2S2EMB EMCN ENO1 EPCAM ETF1 EZR FAM129BFCER1G FCGR2B FGR FKBP4 FMOD FOS FOSL1 G3BP1GABRQ GCH1 GLRX GNL3 GNRH1 GSPT1 HCKHIST1H2BH HMGB2 HMOX1 HOXA5 HSPA…
Drug	D012906	Smoke		10	10	10	10		ACSBG1 ATF3 CCL2 CCL7 CIRBP CXCL1 CXCL2 EGR1FOS FOXC1 GADD45B HOXA5 IER3 IL1B JUN NFKBIANOTCH3 NR4A1 PHLDA1 PPP1R15A S100A9 TLR4	ABLIM1 ADCK2 ADGRG1 ARHGEF16 ATF3 CCL2 CCL7CCND1 CD14 CD44 CDKN1A CIRBP CXCL1 CXCL14CXCL2 CXXC5 CYP1B1 EDNRA F11R FOS FOSL1GADD45B GCH1 GCNT2 GUCY1B3 HBEGF HMOX1HOXA5 ICAM1 IER3 IL1B IL1R2 IL1RL1 IL1RN IL6 KLF5KRT19 LMO7 NFATC4 NOS3 PHLDA1 PLXND1PPP1R15A PRICKLE1 PROCR PROM1 RASL10A RASSF1RELA RUNX1 S100A9 SERPINE1 SOD2 SPHK1 STAT3STEAP4 SYNJ2 SYTL2 TBX3 TIMP1 TIMP3 TLE3 TPM3TRIB2 TSPAN8	AKR1B10 CCL2 CCL7 CD44 CDKN1A CXCL1 CXCL14CXCL2 CYP1B1 EMB FOSL1 GCH1 HMOX1 HSP90AA1HYI ICAM1 IER3 IL1B IL1R2 IL1RL1 IL1RN IL6 L1CAMMGST3 MRTO4 PDGFA PHLDA1 PROCR PROM1PSMB2 QSOX2 RASSF1 RUNX1 S100A9 SERPINA3SERPINE1 SLPI SOD2 SPHK1 SRPX STAT3 STEAP1TIMP1 TLR4 TNC TNFRSF1A TPM3	ABLIM1 AKR1B10 AKT1 ALPL ANGPTL4 ATP5S BAXCCL2 CCL7 CD14 CD44 CDC14A CDKN1A CREB3L1CXCL1 CXCL14 CXCL2 CXXC5 CYGB CYP1B1 DNAJB1DUSP6 EDNRA ELOVL7 EMB EPCAM FOS FOSL1GADD45B GCH1 GDA GLIPR1 GPNMB HBEGF HMOX1HOXA5 HYI ICAM1 IER3 IGFBP3 IL18 IL1B IL1R2 IL1RL1IL1RN IL6 KLF5 KRT19 L1CAM LMO7 MFSD6 MRTO4MSR1 NME4 NOS3 NRCAM PDGFA PHLDA1PPP1R15A PRICKLE1 PROCR PTGIS PTGS1 QSOX2RASL10A RASSF1 RUNX1 S100A9…
Drug	D004008	Diclofenac		10	10	10	10		AQP2 CALCA CCL2 CFLAR CXCL1 CXCL2 CYR61DUSP1 EDN1 EGR1 FOS HSPA1A IL1B JUN MYCNFKBIA PPP1R15A PYCARD RHOB S100A9	AQP2 AZIN1 BCL2L1 CALR CCL2 CCND1 CDKN1ACFLAR CXCL1 CXCL2 CYP1B1 DNAJC9 EIF3A EIF4A1FOS GADD45A HBEGF HMOX1 HSPA1A ICAM1 IL1BIL6 ITGB1 MAP3K12 MTHFD2 MYC NR2F2 NR3C1POLG PPP1R15A PTGES PTK2 RELA RGS4 S100A8S100A9 SAT1 SERPINE1 SOD2 STAT3 TIMP1 TLR2TXNRD1 UCK2	ACTN1 AQP2 AQR BAK1 CALM1 CCL2 CCL3 CCNHCDKN1A CXCL1 CXCL2 CYP1B1 DECR1 EIF1AX EIF2S1EIF3C EIF4A1 ENTPD5 FANCL GART HIF1A HMOX1HSP90AA1 HSPA1A HSPA8 ICAM1 IL1B IL6 ITGB1MAP2K3 MAP2K6 NFKB1 PCNA PTGES S100A8S100A9 SERPINE1 SOD2 STAT3 TIMP1 TLR2TNFRSF1A TXNRD1 UCK2	AKT1 AQP2 ASL ASNS BAX CALM1 CCL2 CCL3CDKN1A CXCL1 CXCL2 CYP1B1 DECR1 DNAJB1DNAJB4 DNAJC5 DUT E2F1 EIF1AX EIF2S1 EIF2S2EIF3A EIF3B EIF4A1 EIF5 ENPP1 ENTPD5 FOS GARSGART GLYCTK HBEGF HIF1A HMOX1 HNRNPDHSPA1A HSPA8 ICAM1 IGFBP3 IL1B IL6 ITM2AMAP2K3 MAP2K6 MTHFD2 MYC NFKB1 P4HA2 PCNAPPP1R15A PTGES PTGR1 PTGS1 REV3L RGS4 S100A8S100A9 SERPINE1 SLC7A8 SOD2 STAT3 TFDP1 TIMP1TLR2 TNFRSF1A TXNRD1 UCK2 UGT…
Drug	3808 UP	Lycorine hydrochloride [2188-68-3]; Up 200; 12.4uM; PC3; HT HG-U133A		10	10	10	10		ADAMTS1 ATF3 CXCL2 DLC1 DUSP1 IL1B KLF4 KLF6MYC NR4A3 PLK3 PPP1R15A PVR RHOB RND1	ATF3 CDKN1A CXCL2 CYP1B1 GADD45A HBEGF IL1BIL1RL1 IL6 KLF5 MYC NR4A3 PPP1R15A PVR RASSF1RGS4 RND1 RUNX1 SAT1 SLC30A1 USP36	ADAMTS1 AKAP1 CDKN1A CXCL2 CXCL3 CYP1B1 ELLFKRP IL1B IL1RL1 IL6 NAT9 NGF PVR RASSF1 RND1RUNX1 SLC30A1 SNAPC1	ANGPTL4 BAIAP2 CDKN1A CXCL2 CXCL3 CYP1B1EZH1 FKRP GLS HBEGF IL1B IL1RL1 IL6 INHBA KLF5MYC NGF PPP1R15A PPRC1 PVR RASSF1 RGS4 RND1RUNX1 SLC30A1 UGCG
Drug	C440499	lipopolysaccharide, Escherichia coli 0111 B4		10	10	10	10		CCL2 CEBPD CXCL1 CXCL2 CYBB FOS IL1B JUNNFKBIA TLR4	BCL3 CCL2 CD14 CEBPD CLIC4 CXCL1 CXCL2 FOSHMOX1 ICAM1 IL1B IL6 JAG1 NARS PROCR PTGESRELA SOD2 STAT3 STEAP4 TIMP1 TLR2	BCL3 CCL2 CCL3 CXCL1 CXCL2 CXCL3 HIF1A HMOX1ICAM1 IL1B IL6 JAK2 MYD88 NARS NFKB1 PROCRPTGES SLC39A14 SOD2 STAT3 TIMP1 TLR2 TLR4	ABCA1 AKT1 BCL3 C3 CCL2 CCL3 CD14 CEBPD CXCL1CXCL2 CXCL3 ENPP1 FOS HIF1A HMOX1 ICAM1 IL18IL1B IL33 IL6 JAK2 MYD88 NARS NFKB1 PLA2G7PROCR PSMD3 PSMD6 PTGES PTGS1 SLC39A14SOD2 STAT3 TIMP1 TLR2
Drug	CID000024586	nickel sulfate		10	10	10	10		CCL2 CFLAR CXCL1 EGR1 FOS IER2 JUN KLF4 KLF6MT2A NFKBIA NR4A1 PHLDA1	ADORA2A ADORA2B BIRC2 CCL2 CFLAR CREM CXCL1FGL2 FOS ICAM1 IL1R2 IL1RN IL6 MT2A NOS3 PHLDA1PLIN2 RELA SLC7A5 SRSF5 TIMP1 TIMP3	ADORA2A ADORA2B BIRC2 BIRC3 CCL2 CCL3 CREMCXCL1 DPP4 FGL2 HIF1A ICAM1 IL1R2 IL1RN IL6 MT2ANFKB1 PHLDA1 PLIN2 SDC2 SLC7A5 TARS TIMP1	ADORA2B BIRC2 BIRC3 CCL2 CCL3 CREM CXCL1 DPP4ECT2 FGL2 FOS HIF1A HIP1 ICAM1 IL18BP IL1R2 IL1RNIL6 MPZL1 MT2A MYH10 NAAA NFKB1 NFKB2 NOS3PHLDA1 PLEK PLIN2 SDC2 SLC7A5 SNED1 SNX14TARS TIMP1
Drug	D012967	Sodium Dodecyl Sulfate		10	10	10	10		ATF3 CCL2 CXCL2 EGR1 FOS IL1B MT1A MYC S100A9	ATF3 CCL2 CXCL2 FOS HMOX1 ICAM1 IL1B IL6 MT1AMYC S100A9 TLR2 TXNRD1 VEGFC	AKR1B10 CCL2 CXCL2 HMOX1 HSPH1 ICAM1 IL1B IL6MT1A NFKB1 S100A9 TLR2 TXNRD1	AKR1B1 AKR1B10 AKT1 CCL2 CCR5 CXCL2 DNAJB4FOS HMOX1 HSPH1 ICAM1 IL1B IL6 ME1 MT1A MYCNFKB1 PTGR1 S100A9 TLR2 TXNRD1
Drug	4454 UP	thioridazine hydrochloride; Up 200; 10uM; PC3; HT HG-U133A		10	10	10	10		ADAMTS1 ATF3 CXCL2 DUSP1 DUSP5 EDN1 EGR1FOS GADD45B JUN NR4A1 PPP1R15A RND1	ATF3 CDKN1A CLDN14 CXCL2 DUSP5 FOS GADD45BHBEGF HMOX1 ICAM1 IL1RL1 IL1RN IL6 KLF5PPP1R15A RGS4 RND1 RUNX1 SAT1 TRIB3	ADAMTS1 BIRC3 CDKN1A CXCL2 CXCL3 DUSP5HMOX1 ICAM1 IL1RL1 IL1RN IL6 MARS PDGFA PTPRRRND1 RUNX1 TNFAIP2	ASNS BIRC3 CDKN1A CXCL2 CXCL3 DUSP5 FCMR FOSGADD45B HBEGF HMOX1 ICAM1 IL1RL1 IL1RN IL6IL6ST INHBA KLF5 OLFM1 PDGFA PPP1R15A PTPRRRGS4 RND1 RUNX1 TNFAIP2 UGCG
Drug	D003436	Croton Oil		10	10	10	10		CCL2 CCL7 CXCL1 CXCL2 IL1B MYC	CCL2 CCL7 CXCL1 CXCL14 CXCL2 IL1B IL6 MYCTNFRSF12A	CCL2 CCL3 CCL7 CXCL1 CXCL14 CXCL2 IL1B IL6 LTBODC1 TNFRSF12A	CCL2 CCL3 CCL7 CCR1 CXCL1 CXCL14 CXCL2 IL1B IL6INHBA LTB MYC TNFRSF12A
Drug	C031721	naphthalene		10	10	10	10		ARID5A ATF3 CCL2 CCL7 CXCL1 CXCL2 CYR61 DUSP1EDN1 EGR2 FOS HSPA1A IER3 JUN MYC S100A9	ADA ARG1 ARID5A ATF3 CCL2 CCL7 CDKN1A CKS1BCXCL1 CXCL14 CXCL2 CYP1B1 EGR2 EIF3A FKBP5 FOSHMOX1 HSPA1A IER3 KRT19 MAP3K6 MYC NDUFAF4NOS3 PLA1A S100A8 S100A9 SERPINE1 SLC9A3SPHK1 TIMP1 TIMP3 TNFRSF12A TUBB6 TXNRD1	ARID5A CCL2 CCL3 CCL7 CCT2 CDKN1A CXCL1CXCL14 CXCL2 CYP1B1 DIO3 ENO1 HMOX1 HSPA1AIER3 LMNA MSN NCAPD2 NDUFAF4 NGF NRIP3PLA1A PTX3 S100A8 S100A9 SERPINE1 SLPI SPHK1TGM2 TIMP1 TNC TNFRSF12A TUBB6 TXNRD1	AKT1 ALPL ANGPTL4 ARG1 ARID5A CCL2 CCL3 CCL7CCT5 CDKN1A CFB CXCL1 CXCL14 CXCL2 CYP1B1DIO3 EIF3A EIF4E ENO1 EZR FOS GCGR HMOX1HSPA1A IER3 IGFBP3 KRT19 LBH MAP3K6 MSN MYCNDUFAF4 NGF NOS3 NRG1 PLA1A PLAUR RANGAP1S100A8 S100A9 SERPINE1 SLPI SPHK1 TCF19 TGM1TIMP1 TNC TNFRSF12A TSC22D1 TUBB6 TXNRD1WDR1
Drug	CID000002900	isocycloheximide		10	10	10	10		ACTG2 ANXA1 CCL2 CFLAR CIRBP CXCL1 CXCL2DUSP1 EDN1 EGR1 EGR2 FOS GAST HOXA5 IER2 IL1BJUN JUNB MCL1 MYC NFKBIA NOCT NR4A1 PPP1R15APYCARD RHOB SDC4	ANXA1 BCL2L1 BIRC2 CCL2 CCND1 CD14 CD44CDKN1A CFLAR CIRBP CXCL1 CXCL2 CYP1B1 EGR2FEN1 FKBP5 FOS FOSL1 GADD45A GCH1 HBEGFHMOX1 HOXA5 ICAM1 IL1B IL1R2 IL1RAP IL6 IP6K2JUNB KDM6B MCL1 MYC NAMPT NCKIPSD NOCTNOS3 NR3C1 PPP1R15A RBM3 RELA RGS2 RPL32SAT1 SDC4 SERPINE1 SLC20A1 SOD2 SPHK1 STAT3STEAP4 TBRG4 TIMP1 TOP1	ANXA1 BIRC2 BIRC3 CBX8 CCL2 CD44 CDKN1A CSF1CXCL1 CXCL2 CXCL3 CYP1B1 EIF2S1 EIF6 FKBP4FOSL1 GAMT GCH1 HIF1A HMOX1 HSP90AA1 ICAM1IL1B IL1R2 IL1RAP IL6 JUNB MAP2K3 MAP2K6 MCL1NAMPT NFKB1 NGF NPM1 ODC1 PARP2 POLR1APSMB2 PTX3 RARS RBMS1 RPL32 SDC2 SDC4SERPINE1 SLC20A1 SLPI SNAP23 SOD2 SPHK1 STAT3TBRG4 TIMP1 TNFAIP2 TNFRSF1A TOP1	ACTG2 ADCY2 AKT1 ALPL ASL ASNS B3GALNT1 BAXBIRC2 BIRC3 C5AR1 CBX8 CCL2 CD14 CD44 CDKN1ACSF1 CXCL1 CXCL2 CXCL3 CYGB CYP1B1 DDX41DFNA5 E2F1 EIF2S1 EIF4E EIF5A EIF6 FAH FCGR1AFDX1 FKBP4 FOS FOSL1 GCH1 GNRH1 HARS HBEGFHIF1A HMOX1 HOXA5 ICAM1 IGFBP3 IGFBP5 IL1BIL1R2 IL1RAP IL4R IL6 IL6ST ITGB2 JUNB KDM6BLAMC1 MAP2K3 MAP2K6 MCL1 MPEG1 MYC NAMPTNFKB1 NFKB2 NGF NOS3 NPM1 PARP3 PLAUR PLS3POLR1A PPP1R15A P…
Drug	D007545	Isoproterenol		10	10	10	10		ACACA ACTG2 ANXA1 ARL4A ASPN ATF3 CALCACCL2 CCL7 CDV3 CEBPD CIRBP DUSP1 EDN1 EGR1FOS GADD45G IER3 IL1B INHBB JUN JUNB LIMD1MAP3K8 MYC NFKBIA NFKBIZ NOCT NR4A1 PHLDA1PIM3 PPP1R15A PVR RND1 S100A9 TLR4	ADA ANXA1 ARL4A ATF3 BCL2L1 CACNA1C CALRCCL2 CCL7 CCND1 CD14 CDC37L1 CDKN1A CEBPDCIRBP CREM CXXC5 CYP1B1 EDNRA FCGR2B FEN1FKBP5 FOS FOSL1 GCNT2 GFPT2 GLUL HMOX1 ICAM1IER3 IFRD1 IL1B IL1RN IL6 INHBB ITGB1 ITIH3 JUNBKDM6B MAP3K6 MAP3K8 MYC NARS NME6 NOCTNOS3 PHLDA1 PIM3 PLXND1 PPP1R15A PTPN11 PVRRASL10A RASSF1 RELA RND1 S100A8 S100A9SERPINE1 SOD2 SPHK1 SRSF2 STAT3 TIMP1 TIMP3TNFRSF12A TSC22D3 TUBB6…	ADD3 AKAP1 ANXA1 APEX1 BAK1 CCL2 CCL3 CCL7CDKN1A CREM CTNNBIP1 CYP1B1 ENO1 FCGR2BFKBP4 FOSL1 GFPT2 HIF1A HMOX1 HSP90AA1 HSPA8HSPH1 ICAM1 IER3 IFNGR2 IFRD1 IL1B IL1RN IL6INHBB ITGB1 ITIH3 JUNB KCNB1 MAP3K8 MYD88NARS NFKB1 NGF NOL3 NPM1 ODC1 PDIA4 PHLDA1PIM3 PRMT1 PTX3 PVR RASSF1 RND1 S100A8 S100A9SERPINE1 SOD2 SPHK1 SPNS2 SRSF2 STAT3 TGM2TIMP1 TLR4 TNFRSF12A TNFRSF1A TUBB6 UCK2UGDH WDR3	ABCA1 ACADM ACTG2 ADGRF5 AKAP13 AKT1ANGPTL2 ASNS ASPN BAX C3 CACNA1C CAV1 CCL2CCL3 CCL7 CCR1 CD14 CDH13 CDKN1A CEBPD CILPCREM CRLF1 CXXC5 CYP1B1 DHRS3 DOCK9 EDNRAEIF4E ENO1 ENTPD1 ETF1 EZH1 FCGR2B FKBP4 FOSFOSL1 GDA GFPT2 GPNMB GRINA HIF1A HMOX1HSPA2 HSPA8 HSPH1 ICAM1 IER3 IFNGR2 IFRD1IGFBP3 IL18 IL1B IL1RN IL6 INHBB ITIH3 JUNB KCNB1KDM6B LBH LEPR LGALS3 LILRB3 LITAF MAP3K6MAP3K8 MSR1 MYC MYD88 N…
Drug	5743 UP	Cycloheximide [66-81-9]; Up 200; 14.2uM; PC3; HT HG-U133A		10	10	10	10		ADAMTS1 ATF3 CXCL2 CYR61 DUSP1 EDN1GADD45B JUN KLF4 KLF6 MCL1 MYC NFKBIA NOCTPHLDA1 PPP1R15A PVR RHOB RND1	ATF3 CDKN1A CLCF1 CXCL2 CYP1B1 GADD45AGADD45B HBEGF IL1RL1 IL6 KLF5 MCL1 MYC NOCTNR3C1 PHLDA1 PPP1R15A PVR RASSF1 RND1 RUNX1SLC30A1 TBX3 TNFRSF12A	ADAMTS1 BIRC3 CDKN1A CLCF1 CXCL2 CYP1B1HIST1H2BK IL1RL1 IL6 MCL1 PHLDA1 PVR RASSF1RND1 RUNX1 SLC30A1 SNAPC1 TNFRSF12A	ANGPTL4 BIRC3 CDKN1A CLCF1 CXCL2 CYP1B1 FCMRGADD45B HBEGF HIST1H2BK IL1RL1 IL6 INHBA KLF5MCL1 MYC NFKBIE PHLDA1 PPP1R15A PVR RASSF1RND1 RUNX1 SLC30A1 TNFRSF12A TSC22D1 UGCG
Drug	C025589	ochratoxin A		10	10	10	10		ANXA1 CASP12 CFLAR CIRBP CYBB FOS HSPA1A IER3IL1B JUN JUNB KLF2 MCL1 MT1A MT2A MYC NFKBIAPIK3AP1 RHOB VNN1	ANXA1 BCL2L1 CCND1 CD44 CDKN1A CFLAR CHRDCIRBP CKS1B CLIC4 DOCK6 EIF3A EMP1 F11R FOSGADD45A GLUL HMOX1 HSPA1A IER3 IFRD1 IL1BIL1R2 IL6 JUNB LSM10 MCL1 MT1A MT2A MYCNDUFA3 PDPN PLIN2 PTK2 PTPN11 RBM3 RELA RGS2RRS1 SERPINE1 SIAH1 SKA2 SLC11A2 SLC30A1 SOD2SPHK1 STX7 TBC1D5 TESK2 TIMP1 TIMP3 TPM3TRIB3 TXNRD1 VAV3	ACTN1 AIMP1 AKR1B10 ANXA1 APEX1 ATP9A BAK1BIRC3 CALM1 CCT8 CD44 CDKN1A CHRD CSPG4GSPT1 HIF1A HMOX1 HSP90AA1 HSPA1A IER3 IFRD1IL1B IL1R2 IL6 JUNB MCL1 MT1A MT2A NFIA NPM1ODC1 PCNA PDPN PLIN2 PTRH2 RRS1 RUVBL1SERPINE1 SLC30A1 SLC30A5 SLC39A14 SOD2 SOD3SPHK1 STX7 TAF9 TIMP1 TNFRSF1A TOMM70 TPM3TSC2 TXNRD1 WWP1	AIMP1 AKR1B10 AKT1 APLF ASL ASNS BAX BIRC3CALM1 CCT8 CD44 CDKN1A CHRD CYGB DCUN1D5DNAJB4 DOCK6 EIF3A EZR FCER1G FOS GNRH1GSPT1 HIF1A HIST1H2BH HMGB2 HMOX1 HNRNPFHSPA1A IER3 IFRD1 IL1B IL1R2 IL6 INHBA ITGB2 JUNBMCL1 ME1 MED21 MT1A MT2A MYC NDUFA3 NNTNPM1 NRG1 PCNA PDK1 PDPN PLAUR PLIN2 POSTNPTGFRN PTRH2 RANBP1 RBM3 RPS15 RRS1 RUVBL1SERPINE1 SET SLC1A3 SLC30A1 SLC39A14 SOD2SOD3 SPATA7 SPHK1 SRSF1 T…
Drug	C016766	sulforafan		10	10	10	10		ACOT1 ANXA1 BTG2 CASP12 CCL2 CYBB DUSP5 IL1BJUN MT1A MT2A NFKBIA S100A9 TLR4	ACOT1 ADORA2A ANXA1 BCL2L1 CCL2 CCND1 CD14CDKN1A CYP1B1 DUSP5 EIF4E3 GADD45A HMOX1ICAM1 IL1B IL6 MT1A MT2A NR3C1 RELA RGL1S100A8 S100A9 SAT1 SERPINE1 TIMP1 TNFRSF12ATXNRD1	ACOT1 ADORA2A AKR1B10 ANXA1 CCL2 CCT2CDKN1A CYP1B1 DUSP5 EIF2S1 HMOX1 HSP90AA1ICAM1 IL1B IL6 JAK2 JUP MAP2K6 MT1A MT2A NFIANFKB1 PCNA PTX3 S100A8 S100A9 SERPINE1 TIMP1TLR4 TNFAIP2 TNFRSF12A TXNRD1	ACOT1 AKR1B10 AKT1 ALDH1L2 BAX BST1 C3 CCL2CD14 CD68 CDKN1A CYP1B1 DUSP5 EIF2S1 EIF5AELOVL6 GLRX HCK HDAC6 HMOX1 HNRNPF ICAM1IL1B IL4R IL6 ITGB2 JAK2 LITAF LST1 MAP2K6 ME1ME3 MPEG1 MPZL1 MT1A MT2A NFKB1 NUDT7PCNA PRPH PTGR1 QPCT S100A8 S100A9 SERPINE1TIMP1 TLR6 TNFAIP2 TNFRSF12A TREM1 TXNRD1TYROBP UGT1A1
Drug	C025340	manganese chloride		10	10	10	10		CASP12 CCL2 CCL7 CEBPD CXCL2 FOS IL1B JUN KLF4MT1A NFKBIA PVR RHOB S100A9 S100B	ATF6 BUB1 CCL2 CCL7 CDKN1A CEBPD CXCL14CXCL2 FOS GLUL HMOX1 ICAM1 IL1B IL6 KLF5 MT1ANAMPT NOS3 PVR RELA RGS2 S100A9 SLC11A2 SOD2TNFRSF12A TXNRD1 VEGFC	ACP5 ATF6 CCL2 CCL7 CDKN1A CXCL14 CXCL2 CXCL3DPP4 EIF2S1 HIF1A HMOX1 ICAM1 IL1B IL6 METAP2MT1A NAMPT NFKB1 PTX3 PVR RET RGS5 S100A9SLC39A14 SOD2 SOD3 SPA17 TNFRSF12A TPCN1TXNRD1	AKR1B1 ANGPTL4 ATF6 BAX CCL2 CCL7 CDKN1ACDKN2C CDKN3 CEBPD CXCL14 CXCL2 CXCL3 DPP4EIF2S1 ENG FOS GNRH1 HIF1A HMOX1 ICAM1 IGF2RIL1B IL6 KLF5 MAPT ME3 MT1A NAMPT NFIX NFKB1NOS3 OLFM1 PCDH7 PDK1 PLCE1 PTGR1 PVR RETRGS5 S100A9 SCN3B SLC1A3 SLC39A14 SOD2 SOD3SPA17 TBX18 TNFRSF12A TXNRD1 UBA1 USP15
Drug	C433788	lipopolysaccharide, E. coli 026-B6		10	10	10	10		CCL2 CCL7 CFLAR CXCL1 CXCL2 CYBB EDN1 IL1B JUNNFKBIA TLR4	BCL3 BIRC2 CCL2 CCL7 CFLAR CXCL1 CXCL14 CXCL2GCH1 HMOX1 ICAM1 IL1B IL1RN IL6 NOS3 RELASLC20A1 TIMP1 TIMP3 TLR2 TRADD	BCL3 BIRC2 CCL2 CCL3 CCL7 CXCL1 CXCL14 CXCL2CXCL3 GCH1 HMOX1 ICAM1 IL1B IL1RN IL6 LPAR1LTB MYD88 NFKB1 SLC20A1 TIMP1 TLR2 TLR4TNFRSF1A	BCL3 BIRC2 C3 CCL2 CCL3 CCL7 CFB CXCL1 CXCL14CXCL2 CXCL3 GCH1 HMOX1 ICAM1 IL1B IL1RN IL6LTB LTBR MYD88 NFKB1 NFKB2 NOS3 SLC20A1SLC44A2 TIMP1 TLR2 TLR6 TNFRSF1A TSPO
Drug	CID000004792	phorbol acetate myristate		10	10	10	10		ACTG2 ANXA1 ATF3 BHLHE22 CALCA CCL2 CCL7CFLAR CYBB DUSP1 EDN1 EGR1 EGR2 FOS GABRQIER2 IER3 IL1B INHBB JUN JUNB KLF4 MCL1 MT2AMYC NFKBIA NFKBIZ NR4A1 PTPRM S100A9 S100BSDC4 TFPI2	ADORA2A ADORA2B ANXA1 ATF3 BCL2L1 BHLHE22BIRC2 CACNA1C CCL2 CCL7 CCND1 CD14 CD44CDKN1A CFLAR EDNRA EGR2 EIF4A1 FCGR2B FOSFOSL1 GORASP1 HBEGF HMOX1 ICAM1 IER3 IL1BIL1R2 IL1RAP IL1RL1 IL1RN IL6 INHBB ITGB1 ITPR1JUNB KDM6B KLF5 KRT19 MBOAT7 MCL1 MED7MT2A MYC NAMPT NCKIPSD NFATC2 NFATC4 NOP9NOS3 NR3C1 PLA1A POLG PPP1R14A PTK2 PTPN11PTPRJ RELA RGS2 RPS6KA3 RUNX1 S100A8 S100A9SCARF1 SDC4 SERPINE1 SLC20…	ADAM9 ADORA2A ADORA2B AKR1B10 ANXA1 APLP2BIRC2 BIRC3 CALM1 CCL2 CCL7 CD44 CD82 CDKN1ACSF1 DECR1 DGUOK DPP4 EEF2K EIF4A1 FCGR2AFCGR2B FGR FKBP4 FOSL1 GRB2 GSPT1 H2AFV HIF1AHMOX1 HSPA8 HSPH1 ICAM1 IER3 IL1B IL1R2 IL1RAPIL1RL1 IL1RN IL6 IMPDH2 INHBB ITGB1 JUNB MAP2K3MAP2K6 MCL1 MT2A MYD88 NAMPT NFIA NFKB1NGF NOP9 ODC1 PLA1A RET RPS6KA3 RUNX1 S100A8S100A9 SDC2 SDC4 SERPINE1 SLC20A1 SLPI SOD2SOD3 SPHK…	ACTG2 ADAM9 ADCY2 ADORA2B AKR1B1 AKR1B10AKT1 BHLHE22 BIRC2 BIRC3 C5AR1 CACNA1C CALM1CARHSP1 CCL2 CCL7 CCNDBP1 CCR1 CD14 CD44CD82 CDKN1A CPT1C CSF1 CTTN DECR1 DFNA5DGUOK DPP4 EDNRA EEF2K EIF4A1 EIF4E EIF4G2ENPP1 FCER1G FCGR1A FCGR2A FCGR2B FGR FKBP4FMOD FOS FOSL1 GABRQ GNRH1 GORASP1 GRB2GSPT1 H2AFV HBEGF HCK HIF1A HMOX1 HNRNPDHSPA2 HSPA8 HSPH1 ICAM1 IER3 IL1B IL1R2 IL1RAPIL1RL1 IL1RN IL4R IL6 IL6S…
Drug	D009020	Morphine	10	10	10		10	CALCA CXCL1 DUSP6 EGR1 FOS HMOX2 IL1B JUNJUNB LPL MAPT NR3C1 NR4A1	CALCA CCL2 CIRBP CXCL1 CYBB EGR1 EGR2 FOSHSPA1A IL1B JUN JUNB MCL1 NFKBIA NR4A1 PYCARDS100B SDC4 TLR4	ADORA2A BCL2L1 CCL2 CDKN1A CIRBP CREM CXCL1EGR2 FOS GCNT2 HMOX1 HSPA1A ICAM1 IL1B IL1RNIL6 JUNB LMO7 MCL1 NR3C1 RELA RGS4 SDC4SERPINE1 SOD2 STAT3 TMEM63A		AKR1B1 AKT1 BAX CARHSP1 CCL2 CCL3 CCR5CDKN1A CREM CXCL1 DUSP6 EIF5A ENPP3 FOSGRIA3 HMOX1 HSPA1A HSPA8 ICAM1 IL1B IL1RN IL6ING2 JUNB LEPR LITAF LMO7 MAPT MCL1 ME3MPEG1 MYO19 NFKB1 NINJ1 NPY1R NRCAM OXCT1PDK1 PDLIM2 PTGS1 RGS4 SDC4 SERPINE1 SOD2STAT3 TOMM70 UGT1A1 USP15
Drug	C026486	1,2,5,6-dibenzanthracene		10	10	10	10		ACOT1 ARL4A ATF3 CELF5 CFLAR COQ10B CYR61DUSP1 EGR1 HSPA1A IER3 INHBB MCL1 NFKBIARAB38 RHOB RND1 TREML1	ABLIM1 ACOT1 ARL4A ATF3 BCL2L1 BCL3 CCND1CDKN1A CFLAR CKS1B COQ10B CYP1B1 EMP1 FEN1FGL2 GADD45A GLIS2 HSPA1A IER3 INHBB MAP3K6MCL1 NAMPT NOS3 PCP4L1 PLIN2 PPP1R2 PROCRRCAN1 RND1 RNF125 SERPINE1 SLC30A1 TIMP1TRIB2 TSC22D3 VEGFC VMP1	ACOT1 AMACR BCL3 CDKN1A CHD2 COQ10B CSF1CYP1B1 EMCN FGL2 GLIS2 HEATR1 HIF1A HSPA1AHSPH1 IER3 INHBB KCNB1 MAD2L2 MAP2K6 MCL1NAMPT NCAPD2 ODC1 PCNA PLIN2 PROCR PTPRRPTX3 RGS5 RND1 RNF125 RNF144A SERPINA3SERPINE1 SLC30A1 SLC39A14 TARS TGM2 TIMP1TSPAN4 TYMP VMP1	ABCA1 ABLIM1 ACOT1 AIFM2 AKR1B1 ALPL AMACRASNS ASPM BAIAP2 BAX BCL3 CARHSP1 CDKN1ACDKN3 CGREF1 CHD2 COQ10B CSF1 CYP1B1 DNAJB1ECE1 EMCN ETHE1 FGL2 GOLPH3L HEATR1 HIF1AHMGB2 HSPA1A HSPH1 IER3 IGFBP5 INHBB INSIG2ITM2A KCNB1 KIFC1 LEPR LGALS3 LYSMD3 MAD2L1MAD2L2 MAP2K6 MAP3K6 MAPT MCL1 ME1 ME3MMRN2 MPZL1 MSR1 NAMPT NOS3 NPY1R OLFML1PCNA PLIN2 PPP1R2 PRCP PROCR PTGIS PTGR1 PTPRRRGS5 RND1 RNF125 RNF144…
Drug	C007095	cobaltiprotoporphyrin		10	10	10	10		ACACA CCL2 CXCL1 CXCL2 EGR1 FOS IL1B NFKBIATLR4	BCL2L1 CCL2 CCND1 CDKN1A CXCL1 CXCL2 FOSHMOX1 ICAM1 IL1B IL6 NOS3 PTGES PTPN1 RELASOD2 STAT3 TIMP1 TLR2	CCL2 CDKN1A CSF1 CXCL1 CXCL2 HIF1A HMOX1ICAM1 IL1B IL6 MYD88 PDGFA PTGES PTPN1 RIPK3SOD2 SOD3 STAT3 TIMP1 TLR2 TLR4 TNFRSF1A	AKT1 CAV1 CCL2 CDKN1A CSF1 CXCL1 CXCL2 FOSHIF1A HMOX1 ICAM1 IGFBP3 IL18 IL1B IL6 MYD88NOS3 PDGFA PTGES PTGS1 PTPN1 RIPK3 SOD2 SOD3STAT3 TIMP1 TLR2 TNFRSF1A
Drug	C037123	cadmium sulfate		10	10	10	10		ANXA1 ATF3 CIRBP CXCL1 CXCL2 CYR61 FEM1B FOSHSPA1A IER3 JUN MT1A MT2A MYC NR4A1 PLK3SLC25A25 ZSCAN12	ANXA1 ATF3 AZIN1 CDKN1A CIRBP CXCL1 CXCL2FGL2 FOS GADD45A HMOX1 HSPA1A IER3 IL6 MAT2AMT1A MT2A MYC RGS2 SAT1 SLC11A2 SOD2 SRSF3TIMP1 TXNRD1 UGDH	AKR1B10 ANXA1 CDKN1A CXCL1 CXCL2 EEA1ENTPD5 FGL2 FKBP4 H2AFV HMOX1 HSPA1A HSPA8HSPH1 IER3 IL6 MT1A MT2A PDGFA RAB29 SOD2SRSF3 TIMP1 TXNRD1 UGDH	ACSL4 AKR1B10 CDKN1A CXCL1 CXCL2 DNAJB1 EEA1ENTPD5 FGL2 FKBP4 FOS GKAP1 GPNMB H2AFVHMOX1 HNRNPD HSPA1A HSPA8 HSPH1 IER3 IL33 IL6ME1 MRPS2 MT1A MT2A MYC NCF4 NEDD4 PDGFAPRDX5 PTGR1 RAB29 RNASE4 SOD2 SRSF3 STIP1TIMP1 TXNRD1 UBTF UGDH XRCC5
Drug	C020806	tetrabromobisphenol A		10	10	10	10		ACOT1 ARID5A ATF3 CASP12 CEBPD CXCL1 DUSP5EGR1 IER2 IER3 IL1B INHBB KLF2 MYC PHLDA1 PLK3PPP1R15A PVR RND1 S100B SLC25A25	ACOT1 ARHGEF19 ARID5A ATF3 ATP2A3 BCL3CCND1 CDC42EP5 CEBPD CHST12 CLCF1 CXCL1CYP1B1 DUSP5 FOSL1 FZD1 FZD2 GADD45A GPR153HBEGF HMOX1 ICAM1 IER3 IL1B IL1R2 IL1RN IL6INHBB JAG1 MYC NFATC2 NFATC4 NR3C1 PDPNPHLDA1 PPP1R15A PROCR PTGES PVR RCOR2 RELARND1 SLC20A1 STX11 SYTL2 TIMP1 TLR2 TNFRSF12AZC2HC1A	ACOT1 ARID5A BCL3 CHD2 CLCF1 CMBL CRY1 CXCL1CYP1B1 DUSP5 EEA1 EIF2S1 FBL FOSL1 GAMTHMOX1 HSPH1 ICAM1 IER3 IL1B IL1R2 IL1RN IL6INHBB KCNB1 MAP2K3 NGF P2RY14 PCNA PDPNPHLDA1 PROCR PTGES PVR RARS RCOR2 RND1RNF144A SLC20A1 SLPI TIMP1 TLR2 TNFRSF12ATSPAN17 UPP1	ACOT1 AKT1 ALPL ANGPTL4 ARID5A ATP2A3 BAXBCL3 CAV1 CEBPD CHD2 CLCF1 CREB3L1 CRY1CXCL1 CYP1B1 DHRS3 DUSP5 EEA1 EGFLAM EIF2S1FAT4 FBL FMOD FOSL1 HBEGF HIP1 HMOX1 HSPA2HSPH1 ICAM1 IER3 IGFBP3 IGFBP5 IL1B IL1R2 IL1RNIL6 INHBB ISLR KCNB1 LBH LRRC17 MAP2K3 MYCNFATC2 NGF NRCAM NRG1 NUDT7 P2RY14 PCNAPDPN PGLYRP1 PHLDA1 PLAUR PPP1R15A PROCRPTGES PVR RARS RCOR2 RND1 RNF144A SLC20A1SLPI TIMP1 TLR2 TNFRSF12A…
Drug	C085911	2-(4-morpholinyl)-8-phenyl-4H-1-benzopyran-4-one		10	10	10	10		CALCA CCL2 CFLAR CXCL2 CYR61 EDN1 FOS IL1B JUNKLF4 MCL1 MT1A MT2A NFKBIA NR4A3 SEC23A TLR4	ATF6 BCL2L1 BIRC2 CCL2 CCND1 CDKN1A CDKN2DCFLAR CXCL2 CYP1B1 F11R FOS FOSL1 HBEGFHMOX1 ICAM1 IL1B IL6 ITPR1 MCL1 MT1A MT2ANOS3 NR4A3 PTK2 PTPN1 PTPN11 RELA SEC23ASNAI1 SOD2 STAT3 STX7 TIMP1 TLR3	AKR1B10 ATF6 BIRC2 BIRC3 CCL2 CDKN1A CSF1CXCL2 CYP1B1 FOSL1 HIF1A HMOX1 ICAM1 IL1B IL6MAP2K3 MCL1 MT1A MT2A NFKB1 NGF PCNA PTPN1SNAI1 SOD2 STAT3 STX7 TGM2 TIMP1 TLR3 TLR4	AKR1B1 AKR1B10 AKT1 ATF6 BAX BIRC2 BIRC3 CCL2CDKN1A CDKN2D CSF1 CXCL2 CYP1B1 E2F1 EIF4EEIF4G2 FOS FOSL1 HBEGF HIF1A HMOX1 ICAM1IGFBP3 IL1B IL6 ITGB2 ITPR1 LEPR LGALS3 MAP2K3MCL1 MT1A MT2A NFKB1 NGF NOS3 NRG1 NUP153PCNA PDK1 PLA2G2A POSTN PTPN1 SEC23A SNAI1SOD2 STAT3 TIMP1 TLR6 UGT1A1
Drug	C041711	St. Thomas' Hospital cardioplegic solution	10	10	10		10	CXCL2 DUSP6 EGR1 FOS JUNB KCNJ8 MAP3K8 NR4A1RHOC	CCL2 CEBPD CIRBP CXCL2 DUSP1 EGR1 FOS JUNBMAP3K8 NR4A1	CALR CCL2 CCND1 CEBPD CIRBP CXCL2 FOS GCH1HMOX1 JUNB MAP3K8 SOD2 TSPAN8 TXNRD1		AES CCL2 CEBPD CXCL2 DUSP6 FOS GCH1 HMOX1HSPA2 HSPH1 IGFBP3 IL18 IL6ST JAK2 JUNB MAP3K8MSN NCL NEDD4 PLA2G2A RAB12 SOD2 TSPAN8TXNRD1 UGCG
Drug	D028321	Plant Preparations		10	10	10	10		ACACA CXCL2 CYBB EDN1 FOS HSPA1A IL1B JUNMT2A MYC NFKBIA S100A9 S100B	ADORA2A CCND1 CD14 CDKN1A CXCL2 CYP1B1 FOSHMOX1 HSPA1A ICAM1 IL1B IL6 ITGB1 MT2AMYBBP1A MYC NOS3 PANX1 RELA S100A8 S100A9SAT1 SOD2 TIMP1 VEGFC	ADORA2A CDKN1A CXCL2 CYP1B1 FCN1 HMOX1HSPA1A ICAM1 IL1B IL6 ITGB1 MT2A MYBBP1ANFKB1 ODC1 PANX1 PCNA S100A8 S100A9 SOD2TGM2 TIMP1	ABCA1 AKT1 ALPL BAX CAV1 CD14 CDKN1A CXCL2CYP1B1 FCER1G FCN1 FOS HMOX1 HSPA1A ICAM1IGFBP3 IL18 IL1B IL6 ME1 MT2A MYBBP1A MYCNFKB1 NOS3 PANX1 PCNA PLA2G2A PTGS1 S100A8S100A9 SOD2 TIMP1
Drug	D005897	Glafenine	10		10	10	10	ABI1 CHID1 COPG1 COQ10B CXCL1 EIF3I EIF6 GMCL1IL1B JUNB KCNJ8 MBNL2 NAGA NBN NR3C1 PAOXPDCD6IP PEX11A PQLC1 PYGL RAB38 RAD21 TOB1		BCL3 BRIX1 CALR CDKN1A CEBPD CKS1B COQ10BCREM CTPS1 CXCL1 DYRK2 EIF4A1 FCGR2B FKBP5GCNT2 GUCY1A3 HNRNPA1 ICAM1 IER3 IFITM2 IL1BIL1RN IL6 JUNB KLC4 MT1A MT2A MYBBP1A NIP7NOP2 NOP56 NR3C1 PAK1IP1 PLA1A PLIN2 POLGPPAN PPP1R14A PPP4R2 PQLC1 PTPN2 RBM3 RCL1REEP4 RGS2 RNF125 RPF2 S100A8 S100A9 SDC4SLC11A2 SOD2 SRSF2 STAT3 STEAP4 STX7 SUOXTAF1D TIMP1 TIMP3 TNFRSF12A TUBB6 UAP1 UBFD1YARS	AMACR APEX1 BCL3 BLOC1S5 BRIX1 CALM1 CDKN1ACLCN4 CLIC1 CMBL COQ10B CREM CSF1 CTPS1CXCL1 DPH1 DPH5 DPP4 EBNA1BP2 EIF2S1 EIF4A1EIF6 EPRS FBL FCGR2B GGCX GLT8D1 HNRNPA1ICAM1 IER3 IL1B IL1RN IL6 ITPA JUNB LACTB2 LTBLYPLAL1 MAGOH MAP2K3 MGST3 MRTO4 MSN MT1AMT2A MTHFD1 MYBBP1A NAT9 NFKB1 NIP7 NOP16NOP2 NOP56 NPM1 NT5E ODC1 ORC4 P2RY14PAK1IP1 PCCA PDCD6IP PDIA4 PLA1A PLIN2 PPANPQLC1 PRMT1 PTPN2 PTRH2 RA…	ABCA1 ACAD10 ACADM ACBD5 AIMP2 AMACR ASLATG13 B4GALT1 BCL3 BOP1 BPHL BRIX1 BYSL C1QBPCALM1 CARS CAV2 CDKN1A CDKN3 CEBPD CLIC1COPZ2 COQ10B CREM CRYL1 CSF1 CTPS1 CXCL1DDX39A DHODH DHRS3 DIRC2 DOCK9 DPH1 DPH5DPP4 EBNA1BP2 EEF1B2 EIF1AD EIF2S1 EIF3B EIF4A1EIF5A EIF6 ELOVL6 ENG ENPP3 ETHE1 FARSB FBLFCGR2B FDX1 FUCA2 GALK2 GDA GGCX GLT8D1GMCL1 GPKOW HADH HES6 HIBCH HNRNPA1 ICAM1IER3 IFITM1 IGFBP3 IL1B …
Drug	C014476	diethyl maleate		10	10	10	10		ACACA BTG2 CFLAR FAM46A FOS INHBB JUN MT1AMT2A NFKBIA S100A9 SDS	BCL3 CCND1 CDKN1A CFLAR DNMBP FOS GLULHMOX1 ICAM1 INHBB ITIH3 LMO7 MT1A MT2A RELAS100A9 SOD2 STEAP4 TM4SF1 TSPAN8 TXNRD1	BCL3 BIRC3 CDKN1A DNMBP EEF2K ENTPD5 FGRHMOX1 HSPA8 ICAM1 INHBB ITIH3 MSN MT1A MT2APCNA PDLIM2 PUS1 S100A9 SLC39A14 SOD2 TGM2TM4SF1 TXNRD1	ANGPTL2 BCL3 BIRC3 CDKN1A DNMBP EEF2KENTPD5 FAM46A FGR FOS GRIA3 HES6 HMOX1HSPA8 ICAM1 IL18 INHBB ITIH3 KIFC1 LEPR LMO7ME1 MSN MT1A MT2A NUP153 PCNA PDLIM2 PLEKPTGR1 PUS1 S100A9 SLC39A14 SOD2 TM4SF1TSC22D1 TSPAN8 TXNRD1
Drug	D015232	Dinoprostone		10	10	10	10		ANXA1 CALCA CCL2 DUSP1 EDN1 FOS GAST IL1BJAK3 MAP3K8 MYC NFKBIA	ANXA1 BCL2L1 CCL2 CYP1B1 FOS HMOX1 ICAM1IL1B IL1RN IL6 ITGB1 MAP3K8 MYC NR2F2 PTGESRELA SOD2 STAT3 TIMP1 TLR2 VEGFC	ANXA1 BAK1 BIRC3 CCL2 CCL3 CYP1B1 HIF1AHMOX1 ICAM1 IL1B IL1RN IL6 ITGB1 MAP3K8 NFKB1NGF PDGFA PTGES SOD2 STAT3 TIMP1 TLR2TNFRSF1A	AKR1B1 AKT1 BAX BIRC3 CCL2 CCL3 CCR5 CD68CYP1B1 FOS GNRH1 HIF1A HMOX1 ICAM1 IL1B IL1RNIL6 JAK3 MAP3K8 MYC NFKB1 NGF NRG1 PDGFAPLA2G2A PRODH PTGES PTGS1 SOD2 STAT3 TIMP1TLR2 TNFRSF1A UGT1A1 VGF
Drug	C113580	U 0126		10	10	10	10		CALCA CCL2 CEBPD CXCL1 CXCL2 CYBB DUSP1EDN1 EGR1 EGR2 FOS GADD45B HSPA1A IL1B JUNJUNB MCL1 MYC NFKBIA	CCL2 CCND1 CD14 CDKN1A CEBPD CXCL1 CXCL2EDNRA EGR2 FOS FOSL1 GADD45B HBEGF HMOX1HSPA1A ICAM1 IL1B IL6 JUNB MCL1 MYC NOS3 RELASERPINE1 SNAI1 SOD2 STAT3 TIMP1 TLR3	AKR1B10 BAK1 BIRC3 CCL2 CD82 CDKN1A CXCL1CXCL2 DIO3 FOSL1 HIF1A HMOX1 HSPA1A ICAM1IL1B IL6 JUNB MCL1 MGST3 NFKB1 NGF PDGFASERPINE1 SNAI1 SNAP23 SOD2 STAT3 TIMP1 TLR3TSC2 TYMP	AKR1B10 AKT1 ALPL BAX BIRC3 CCL2 CD14 CD82CDKN1A CDKN2C CEBPD CXCL1 CXCL2 DIO3 EDNRAEIF4E EZR FOS FOSL1 GADD45B HBEGF HIF1AHMOX1 HSPA1A ICAM1 IGFBP3 IL1B IL6 JUNB LAMC1MCL1 MVP MYC MYL9 NFKB1 NGF NOS3 NRG1PDGFA PLA2G2A POSTN RAC1 RPS6KA2 SERPINE1SNAI1 SOD2 STAT3 TFDP1 TIMP1 TLR6 TYMP UGT1A1
Drug	CID000001444	AC1L1BHQ		10	10	10	10		ATF3 CCL2 CFLAR CXCL2 EGR1 EGR2 IL1B JUN KLF4KLF6 NFKBIA	ATF3 BIRC2 CCL2 CCND1 CFLAR CXCL2 EGR2 GCH1HMOX1 ICAM1 IL1B IL6 NCKIPSD NOS3 NR3C1 PROCRPTGES RELA SERPINE1 STAT3 TLR2	AKR1B10 BIRC2 BIRC3 CCL2 CRY1 CXCL2 DGUOKGCH1 HIF1A HMOX1 ICAM1 IL1B IL6 MAP2K6 NFKB1PRIMA1 PROCR PTGES SERPINE1 STAT3 TLR2 TNFAIP2	AKR1B10 AKT1 BAX BIRC2 BIRC3 CCL2 CDKN3 CRY1CXCL2 DGUOK DUT GCH1 HIF1A HMOX1 ICAM1 IL1BIL6 MAP2K6 NCOA4 NFKB1 NFKB2 NOS3 PLS3 PPRC1PROCR PTGES PTGS1 SERPINE1 STAT3 TFDP1 TLR2TNFAIP2
Drug	D024483	Vitamin K 3		10	10	10	10		ANKRD37 ARID5A ATF3 BTG2 CASP12 CYR61 DUSP1EDN1 EGR1 FOS FOXC1 GADD45B HSPA1A IL1BINHBB JUN KLF6 MT2A MYC NFKBIA NR4A1 PHLDA1PLK3 PPP1R15A PTPRM SIK1	ARID5A ATF3 ATF6 BUB1 CCND1 CD44 CDKN1ACKS1B CMTM3 CTPS1 CXXC5 CYP1B1 DGAT1 DYRK2EIF4A1 FCGR2B FEN1 FOS GADD45B GTPBP4GUCY1A3 GUCY1B3 HMOX1 HSPA1A IL1B IL6 INHBBJAG1 MAT2A MT2A MYC NMD3 NOP56 NOP58 NOS3NR2F2 NR3C1 PANX1 PDPN PHLDA1 PPP1R15APTPN11 PUS7 RASSF1 RCAN1 REEP4 RELA RGL1RPS6KA3 SIAH1 SLC20A1 SNAI1 SOD2 SPHK1 SRRM2SUOX TBX2 TEP1 TIMM9 TNFRSF12A TOP1 TRADDTRIB3 TSPAN5 TXNRD1 USHBP1 WDR3 ZN…	ADAM9 ADD3 AKIP1 AKR1B10 APEX1 APLP2 ARID5AATF6 BAK1 CBFB CCL3 CCT2 CD44 CDKN1A CMBLCMTM3 CTPS1 CYP1B1 DPH1 EBNA1BP2 EIF3CEIF4A1 EPRS FCGR2B FOCAD FUOM GART GLT8D1GTPBP4 HEATR1 HIF1A HMOX1 HSPA1A IL1B IL6INHBB KAZALD1 KCNN4 KPNB1 LTV1 MCMBP MSRB2MT2A MTHFD1 NFKB1 NOLC1 NOP16 NOP56 NOP58ODC1 PANX1 PAPD4 PCCA PCNA PDPN PHLDA1POLR1C PUS7 RASSF1 RBMS1 RPS6KA3 SLC20A1SLC25A5 SLC39A14 SNAI1 SOD2 SPHK1 …	ADAM9 AKAP9 AKIP1 AKR1B10 ANKRA2 ANKRD37ARID5A ATF6 BAX BDH2 C1QBP CCL3 CCT5 CD1DCD44 CDKN1A CRYL1 CTPS1 CXXC5 CYP1B1 DFNA5DLGAP5 DNAJB1 DPH1 DUSP6 E2F1 EBNA1BP2EIF4A1 EIF4G2 EMG1 ENPP3 EZR FARSB FCGR2BFKBP9 FOS FUOM GADD45B GART GLRX GLS GLT8D1GLYCTK GTPBP4 HADH HEATR1 HES6 HIF1AHIST1H2BH HIST1H2BL HMOX1 HSPA1A IARS IGF2RIGFBP5 IL1B IL6 INHBB INSIG2 KAZALD1 KCNN4KPNB1 LAMC1 LTV1 LYAR MCCC1 MCMBP…
Drug	CID000107707	Zlllal		10	10	10	10		ATF3 BHLHE22 CCL2 CFLAR CXCL1 DUSP1 EDN1 FOSGADD45B IL1B JAK3 JUN KLF4 MCL1 MYC NFKBIAPPP1R15A TLR4	ATF3 BCL2L1 BHLHE22 BIRC2 CCL2 CCND1 CDKN1ACFLAR CXCL1 CYP1B1 FOS GADD45B GNL3 GORASP1HMOX1 ICAM1 IL1B IL6 ITPR1 JAG1 MCL1 MYC NOS3NR3C1 PLIN2 PPP1R15A RELA SIAH1 SOD2 SRSF3STAT3 TLR2 TOP1	AATF AIMP1 BAK1 BIRC2 BIRC3 CBX8 CCL2 CDKN1ACLIC1 CXCL1 CYP1B1 DNM1 DPH1 EEF2K EIF2S1FKBP4 GNL3 GSPT1 H2AFV HIF1A HMOX1 HSP90AA1HSPA8 ICAM1 IL1B IL6 MAP2K3 MCL1 NFKB1 NPM1PDCD6IP PDIA4 PLIN2 PSMB2 PSMC4 SLC27A1 SOD2SRSF3 STAT3 TLR2 TLR4 TNFAIP2 TNFRSF1A TOP1UPP1	AATF AIMP1 AKAP8L AKT1 BAX BHLHE22 BIRC2 BIRC3CBX8 CCL2 CCNDBP1 CDC14A CDKN1A CLIC1 CXCL1CYP1B1 DNAJB1 DNM1 DPH1 E2F1 EEF2K EIF2S1FKBP4 FOS GADD45B GNL3 GORASP1 GSPT1 H2AFVHIF1A HMOX1 HNRNPD HSPA8 ICAM1 IL1B IL6 ITPR1JAK3 MAP2K3 MBD4 MCL1 MYC NCL NEDD4 NFKB1NFKB2 NOS3 NPM1 PDCD6IP PLIN2 PPP1R15A PPRC1PSMC4 PSMD3 PTGS1 RANGAP1 SENP2 SENP3 SGCBSOD2 SRSF3 STAT3 TLR2 TNFAIP2 TNFRSF1A TOP1TP53I3 UBE2N…
Drug	CID000006569	methyl ethyl ketone		10	10	10	10		ACTG2 CCL2 CIRBP CXCL1 DUSP1 EDN1 EGR1 FOSIER3 JAK3 JUN JUNB MAP3K8 MCL1 MYC NFKBIA SDC4	BCL2L1 CCL2 CCND1 CD14 CD44 CDK17 CDKN1ACIRBP CXCL1 CYP1B1 DYRK2 FHOD1 FOS FOSL1GIMAP5 GORASP1 HBEGF HMOX1 ICAM1 IER3 IL6ITGB1 JUNB MAP3K12 MAP3K6 MAP3K8 MCL1 MYCNOS3 PTK2 PTPN11 PTPRJ RALGDS RELA RPS6KA3SDC4 SERPINE1 SHOC2 STAT3 STEAP4 TIMP1 TLR2TNIP2 ZNF445	BAK1 BIRC3 CBX8 CCL2 CD44 CDKN1A CSF1 CXCL1CYP1B1 DECR1 EEF2K EPRS FOSL1 GRB2 HIF1AHMOX1 ICAM1 IER3 IL6 IMPDH2 ITGB1 JAK2 JUNBLPAR1 MAP2K3 MAP2K6 MAP3K8 MCL1 NFKB1 NGFRET RPS6KA3 SDC4 SERPINE1 STAT3 TIMP1 TLR2TNFAIP2 TNIP2	ACTG2 AKT1 BAX BIRC3 CAV1 CBX8 CCL2 CD14 CD44CDKN1A CSF1 CXCL1 CYP1B1 DECR1 DUSP6 EEF2KEIF4E ENG ENPP1 FOS FOSL1 GORASP1 GRB2 HBEGFHCK HIF1A HMOX1 ICAM1 IER3 IL18 IL6 IL6ST JAK2JAK3 JUNB LYN MAP2K3 MAP2K6 MAP3K6 MAP3K8MCL1 MYC NFKB1 NFKB2 NGF NOS3 NRG1 PLA2G2APLAUR PTGIS PTGS1 RAC1 RALGDS RET RPS6KA2RPS6KA3 SDC4 SERPINE1 STAT3 TIMP1 TLR2 TNFAIP2TNIP2 UBTF VLDLR WFDC1
Drug	C089595	cylindrospermopsin		10	10	10	10		ATF3 COQ10B CYR61 DUSP1 DUSP5 EDN1 EGR1 FOSGADD45B IER2 JUN JUNB KLF6 MCL1 NR4A1 NR4A3PHLDA1 PLK3 SLC25A25	ATF3 BCL2L1 CDKN1A COQ10B CYP1B1 DDX3XDUSP5 EHMT2 FOS FOSL1 GADD45A GADD45BGPATCH4 IFRD1 IL1R2 JUNB MCL1 MRM3 NDUFAF4NR4A3 PAK1IP1 PHLDA1 PNO1 PRICKLE1 RELA RLIMRRP9 SLC20A1 TBX3 TIMP1 TNFRSF12A TRADD TSR1TWISTNB TXNRD1 ZFAND5 ZNF593	BAK1 CDKN1A COQ10B CRY1 CYP1B1 DDX3X DUSP5ELL EMB FOSL1 IFRD1 IL1R2 JUNB MCL1 MRM3NDUFAF4 NFKB1 NOB1 PAK1IP1 PCNA PHLDA1 PNO1POLR1C PUS1 RLIM RPF1 RRP9 SLC20A1 SRFBP1 TAB1TIMP1 TNFRSF12A TPBG TSR1 TWISTNB TXNRD1UPP1 ZNF593	ADPRHL2 AIMP2 BOP1 CAV1 CDKN1A CDKN2CCOQ10B CRY1 CYP1B1 DDX3X DUSP5 EMB EMG1FARSB FOS FOSL1 GADD45B GEMIN2 GPATCH4IFRD1 IL1R2 JUNB MCL1 MRM3 NDUFAF4 NFKB1NFKB2 NOB1 NSFL1C PAK1IP1 PCNA PHLDA1 PNO1POLR3E PRICKLE1 PRMT5 PUS1 RLIM RPF1 RRP9SF3B3 SLC20A1 TFDP1 TIMP1 TNFRSF12A TSR1TWISTNB TXNRD1 UGT1A1 UPP1 WDR74 ZC3H18ZNF593
Drug	5247 UP	Cephaeline dihydrochloride heptahydrate [6487-30-5]; Up 200; 6uM; MCF7; HT HG-U133A	10	10	10		10	ATF3 CCNL1 DUSP6 EGR1 FOS JUN JUNB MAP3K8NR4A3	ATF3 CCL2 CCNL1 DUSP1 EGR1 FOS GADD45BGADD45G IER2 JUN JUNB KLF6 MAP3K8 NFKBIANR4A3 PHLDA1 PPP1R15A RND1	ATF3 BCL3 CCL2 CCNL1 CYP1B1 FOS GADD45AGADD45B ICAM1 IL6 JUNB KDM6B MAP3K8 NR4A3PHLDA1 PPP1R15A PSPC1 RASSF1 RGS2 RND1 TBX3		AKAP8L BCL3 BIRC3 C3 CCL2 CSF1 CYP1B1 DUSP6FOS FSTL3 GADD45B ICAM1 IL6 JUNB KDM6BMAP3K8 NFKB2 NFKBIE PHLDA1 PPP1R15A RABGGTBRASSF1 RND1 SLC2A6 TNFAIP2
Drug	D008701	Methapyrilene		10	10	10	10		ATF3 BTG2 CASP12 CCL2 CLK1 CXCL1 FOS IL1B JUNMT1A MT2A MYC PPP1R15A PVR RHOB RND1	ATF3 AZIN1 CCL2 CCND1 CDKN1A CXCL1 DDX21 FOSGADD45A HMOX1 IFRD1 IL1B IL6 MT1A MT2A MYCPPP1R15A PPP1R2 PVR RND1 TIMP1 TRIB3 TXNRD1	AMACR APEX1 ATP6V1B2 CCL2 CCT3 CDKN1A CLCN4CXCL1 DDX21 DECR1 EIF2S1 FKBP4 HMOX1 HSPH1IFRD1 IL1B IL6 MGST3 MT1A MT2A NCAPD2 NGFNPM1 ODC1 PCNA PSMC4 PVR RIPK3 RND1 RRP1BSNRNP40 TIMP1 TXNRD1	AMACR ATP6V1B2 BAX CCL2 CCT3 CDKN1A CDKN2CCDKN3 CGREF1 CXCL1 DDX21 DECR1 DUSP6 DUTEIF2S1 FKBP4 FOS HMGB2 HMOX1 HSPH1 IFRD1IGFBP3 IL1B IL6 KIFC1 LGALS3 MAD2L1 MT1A MT2AMYC NAP1L1 NFKB2 NGF NPM1 NRG1 NSFL1C PCNAPLCE1 PPP1R15A PPP1R2 PSMC4 PVR RIPK3 RND1RRP1B SLC3A2 SNRNP40 TIMP1 TSC22D1 TXNRD1
Drug	D004391	Dust		10	10	10	10		BTG2 CALCA CCL2 CCL7 CXCL1 CXCL2 CYR61 DUSP1DUSP5 FOS HSPA1A IER3 IL1B JUN MCL1 MT1A MT2ANFKBIA TLR4	CCL2 CCL7 CD14 CD44 CDKN1A CXCL1 CXCL2CYP1B1 DUSP5 EIF3A FOS FOSL1 GADD45A HSPA1AICAM1 IER3 IL1B IL6 JAG1 MCL1 MT1A MT2A NAMPTNR3C1 SAT1 SOD2 TLR2	BIRC3 CCL2 CCL3 CCL7 CCT2 CCT4 CD44 CDKN1ACSF1 CXCL1 CXCL2 CXCL3 CYP1B1 DUSP5 FGR FOSL1HSPA1A ICAM1 IER3 IFNGR2 IL1B IL6 MCL1 MT1AMT2A MYD88 NAMPT NFKB1 NPM1 ODC1 PCNARNH1 SOD2 TCERG1 TCP1 TLR2 TLR4 TNFAIP2TNFRSF1A TYMP	BIRC3 CCL2 CCL3 CCL7 CCR5 CCT4 CD14 CD44CDKN1A CDKN2C CSF1 CXCL1 CXCL2 CXCL3 CYP1B1DUSP5 EIF3A FCGR1A FGR FOS FOSL1 HSPA1A ICAM1IER3 IFNGR2 IGFBP3 IL1B IL6 MCL1 MT1A MT2AMYD88 NAMPT NFKB1 NFKB2 NME4 NPM1 NTRK3PCNA PLAUR PTMS RNH1 RPS15 SOD2 TCERG1 TCP1TLR2 TNFAIP2 TNFRSF1A TNFRSF1B TYMP XRCC5
Drug	D002922	Ciguatoxins	10	10	10		10	CIDEC CYR61 DUSP6 EGR1 FOS H3F3B IL1B IVNS1ABPJUNB LPL MAPT MBNL2 PAOX PEX11A PQLC1 PYGLRTN4RL1 SIK1	CCL2 CEBPD CFLAR CIRBP CYR61 EGR1 FOSGADD45G HSPA1A IL1B INHBB JUNB KLF2 MYCNFKBIA NFKBIZ PHLDA1 PIM3 PLK3 RTN4RL1 SDC4SDS SIK1 SLC25A25	ADGRG1 BCL2L1 CCL2 CD14 CDC37L1 CDKN1ACEBPD CFLAR CIRBP CKS1B FKBP5 FOS GADD45AGLIS2 GLUL HSPA1A IFITM2 IFRD1 IL1B INHBB IP6K2JUNB KDM6B LMO4 MAP3K6 MYC PHLDA1 PIM3PPAN PPT2 PQLC1 RBM3 RCL1 SDC4 SRSF5 TBX3TEP1 TIMM9 TIMP3 TLR2 TPM3 TRIB3 TSC22D3		ADGRE1 ADGRF5 BYSL C3 CCL2 CD14 CDKN1ACEBPD CFL1 CGREF1 CLYBL CNDP2 COLEC12 DAB2DNAJB1 DUSP6 DUT EIF5A ENO1 FKBP4 FOS FUCA2G3BP1 GRPEL2 HES6 HIST1H2BK HSPA1A HSPA2HSPA8 IFRD1 IL1B IL6ST INHBA INHBB INSIG2 JUNBKDM6B LEPR LITAF LZTFL1 MAP3K6 MAPT MFAP2MYC NCOA4 NFKBIE NUDT19 NUDT7 ODF2 OXCT1PES1 PHLDA1 PIM3 PLSCR1 PPAN PPRC1 PQLC1PRODH RBM3 RBMS1 RCL1 RHOBTB1 SDC4SLC25A22 SLC7A8 SNRPD1 SRSF1 TEP1 T…
Drug	1520 UP	Azacyclonol [115-46-8]; Up 200; 15uM; MCF7; HT HG-U133A	10	10	10	10		ATF3 CCNL1 EGR1 FOS JUN JUNB NR4A1 NR4A3 SIK1	ANXA1 ATF3 BTG2 CCNL1 CLK1 DUSP1 DUSP5 EGR1FOS GADD45B IER2 JUN JUNB KLF2 KLF4 KLF6 MCL1MT2A NFKBIA NR4A1 NR4A3 PHLDA1 PPP1R15ARHOB RND1 SIK1	ANXA1 ATF3 BCL3 CCNL1 CYP1B1 DUSP5 FOS FOSL1GADD45A GADD45B HBEGF HMOX1 ICAM1 JUNBKDM6B MCL1 MT2A NR4A3 PHLDA1 PPP1R15APSPC1 RASSF1 RCAN1 RGS2 RND1 SAT1 SLC30A1TLR2 TRIB3	ANXA1 BCL3 CCNL1 CYP1B1 DUSP5 FOSL1 HMOX1ICAM1 JUNB MCL1 MT2A PHLDA1 RASSF1 RND1SLC30A1 TLR2
Drug	C005435	phenylmethylpyrazolone		10	10	10	10		CASP12 CCL2 CXCL1 CXCL2 CYBB HSPA1A IL1BNFKBIA	CCL2 CXCL1 CXCL2 HMOX1 HSPA1A ICAM1 IL1B IL6NOS3 RELA SOD2 TIMP1	CCL2 CCL3 CXCL1 CXCL2 CXCL3 HIF1A HMOX1HSPA1A ICAM1 IL1B IL6 NGF SDC2 SOD2 TIMP1	AKT1 BAX CCL2 CCL3 CXCL1 CXCL2 CXCL3 HIF1AHMOX1 HSPA1A ICAM1 IL1B IL6 NGF NOS3 SDC2SOD2 TIMP1
Drug	D005944	Glucosamine		10	10	10	10		ACACA ACOT1 ADAMTS1 ATF3 CCL2 CCL7 CXCL1CXCL2 DUSP5 FOS IL1B JUN JUNB MCL1 NFKBIAPPP1R15A RHOB RND1 SDC4 VNN1	ACOT1 ADAMTS9 ATF3 ATF6 AZIN1 BCL2L1 CALRCCL2 CCL7 CDKN1A CXCL1 CXCL2 DUSP5 FOSHMOX1 ICAM1 IL1B IL1R2 IL6 JUNB MCL1 NOS3PPP1R15A PTGES RELA RND1 SDC4 SRSF3 TIMP1TIMP3	ACOT1 ADAMTS1 ATF6 CCL2 CCL3 CCL7 CDKN1ACSF1 CXCL1 CXCL2 CXCL3 DUSP5 EIF2S1 EPRS GSPT1HIF1A HMOX1 ICAM1 IL1B IL1R2 IL6 JAK2 JUNB MCL1NFKB1 NGF PDGFA PDIA4 PTGES RND1 SDC2 SDC4SRSF3 TIMP1 TNFRSF1A	ACOT1 ADAMTS9 AKT1 ALPL ATF6 BAX CCL2 CCL3CCL7 CDKN1A CDKN3 CSF1 CXCL1 CXCL2 CXCL3DUSP5 EIF2S1 ELOVL6 FOS GLRX GSPT1 HIF1AHMOX1 ICAM1 IGFBP3 IGFBP5 IL1B IL1R2 IL33 IL6JAK2 JUNB LAMC1 MCL1 NEDD4 NFKB1 NGF NOS3PDGFA PLA2G2A PPP1R15A PTGES RND1 SDC2 SDC4SLC2A6 SLC7A8 SRSF3 TIMP1 TNFRSF1A TNFRSF1BVCAN
Drug	D008627	Mercuric Chloride		10	10	10	10		ADAMTS1 AQP2 ATF3 BTG2 CCL2 CDV3 CEBPDCSRNP1 CXCL2 DUSP5 EDN1 EGR1 FOS HSPA1A IER2IL1B JUN JUNB KLF4 KLF6 MCL1 MT1A MT2A MYCNFKBIA NFKBIZ PVR PYCARD S100A9 SCNN1A SDC4SIK1 SLC25A25	ADA AQP2 ATF3 AZIN1 BCL2L1 CALR CCL2 CCND1CDKN1A CEBPD CLIC4 CREM CSRNP1 CXCL2 CYP1B1DUSP5 FCGR2B FOS FOSL1 FZD2 GADD45A GNL2GNL3 HBEGF HMOX1 HSPA1A ICAM1 IFRD1 IL1BIL1RN IL6 ITIH3 JAG1 JUNB KDM6B L3HYPDH MAT2AMCL1 MPHOSPH10 MT1A MT2A MTHFD2 MYCNOP58 NOS3 NR3C1 PPAN PTPN1 PUS7 PVR RCL1RELA RPP38 RUNX1 S100A9 SAT1 SDC4 SERPINE1SLC11A2 SLC20A1 SLC30A1 SLC7A5 SLC9A3 SOD2STAT3 SUOX TIMP1 TNFRSF12A TS…	ADAMTS1 AGRN AMACR AQP2 BAZ1A CCL2 CCL3CCT6A CCT8 CDKN1A CREM CSRNP1 CXCL2 CYP1B1DCLK1 DCTN3 DUSP5 EIF2S1 ENO1 ENTPD5 FBLFCGR2B FOSL1 GGCX GNL2 GNL3 HIF1A HMOX1HSPA1A HSPA8 ICAM1 IFRD1 IL1B IL1RN IL6 IMPDH2ITIH3 JAK2 JUNB JUP L3HYPDH MAGOH MCL1MPHOSPH10 MT1A MT2A NFIA NFKB1 NOP58 NT5EPDIA4 PPAN PSMC4 PTPN1 PUS1 PUS7 PVR RCL1RPP38 RUNX1 S100A9 SDC4 SERPINE1 SLC20A1SLC30A1 SLC7A5 SOD2 SOD3 STAT3 TA…	ACADM AKT1 AMACR ANP32E AQP2 AQP9 ASNS BAXBAZ1A BTF3 C3 CARS CCL2 CCL3 CCR1 CCR5 CCT8CDKN1A CEBPD CFB CFL1 CILP CNDP2 COPZ2 CREMCSRNP1 CXCL2 CYP1B1 DCLK1 DCTN3 DLGAP5DNAJB4 DUSP5 EIF2S1 EIF3B EIF3M ELOVL6 ENO1ENTPD5 FBL FCGR2B FOS FOSL1 GGCX GLRX GNL2GNL3 GPNMB HBEGF HCK HIF1A HMOX1 HSPA1AHSPA8 IARS ICAM1 IFRD1 IFT80 IL1B IL1RN IL6 ITIH3JAK2 JUNB KDM6B KIFC1 L3HYPDH LITAF LYZ MAGOHMAPT MCL1 MPHOS…
Drug	1916 UP	Niclosamide [50-65-7]; Up 200; 12.2uM; PC3; HG-U133A		10	10	10	10		ATF3 CXCL1 CXCL2 DUSP1 DUSP5 EDN1 KLF4 KLF6NFKBIA PPP1R15A PVR	ATF3 CDKN1A CLDN14 CLIC4 CXCL1 CXCL2 DUSP5GADD45A HMOX1 ICAM1 IFRD1 IL1RL1 IL6 IP6K2LRRC42 MTHFD2 PPP1R15A PVR RCAN1 RGS4 SAT1SLC7A1 SLC7A5 TRIB3 TSC22D3	BIRC3 CDKN1A CXCL1 CXCL2 CXCL3 DUSP5 HMOX1ICAM1 IFRD1 IL1RL1 IL6 NFKB1 PDIA4 PTX3 PVRSLC39A14 SLC7A1 SLC7A5 UPP1	ASNS BIRC3 CARS CDKN1A CXCL1 CXCL2 CXCL3DUSP5 GARS HMOX1 ICAM1 IFRD1 IL1RL1 IL6 INHBAMTHFD2 NFKB1 PLAUR PPP1R15A PVR RGS4SLC39A14 SLC3A2 SLC7A1 SLC7A5 UPP1
Drug	CID000000581	N-acetylcysteine		10	10	10	10		CCL2 CXCL1 CXCL2 CYBB EDN1 EGR1 FOS HOXA5IL1B JUN MCL1 MT2A MYC NFKBIA PYCARDSLC25A25	BCL2L1 BIRC2 CCL2 CCND1 CDKN1A CXCL1 CXCL2CYP1B1 DYRK2 FOS GADD45A GORASP1 GUCY1B3HBEGF HMOX1 HOXA5 ICAM1 IL1B IL6 ITPR1 JAG1MCL1 MT2A MYC NOS3 NR3C1 RELA RRS1 SOD2STAT3 STEAP4	BAK1 BIRC2 CCL2 CDKN1A CXCL1 CXCL2 CXCL3CYP1B1 DECR1 EPRS HIF1A HMOX1 HSP90AA1HSPA8 HSPH1 ICAM1 IL1B IL6 MAP2K3 MAP2K6MCL1 MT2A NFKB1 NOL3 NTM PARP2 RET RRS1SLC39A14 SOD2 SOD3 STAT3 TCERG1 TGM2TNFAIP2 TNFRSF1A	AKT1 BAX BIRC2 CCL2
