# Supplementary material for: Analysis of temporal expression profiles after sciatic nerve injury by bioinformatic method
Source: Sci Rep. 2017 Aug 29;7:9818. doi: 10.1038/s41598-017-10127-1 (PMC5575162; doi:10.1038/s41598-017-10127-1)
Supplement: Supplementary file 17 — Table S28 [file 41598_2017_10127_MOESM17_ESM.xls]

## Sheet: Sheet1
Table S28 Enriched Drugs for DEGs-OT
Drug			pValues	Gene List
Drug	7441 UP	Perhexiline maleate [6724-53-4]; Up 200; 10.2uM; MCF7; HT HG-U133A	10	BCL3 DDIT4 DUSP1 EGR1 FOS GADD45B HMOX1 ICAM1 IL4R JUNKDM6B KLF2 MT2A NR1D1 NR4A3 PHLDA1 PTGES RNF125
Drug	4296 UP	Gossypol [303-45-7]; Up 200; 7.8uM; PC3; HT HG-U133A	10	ADM ANGPTL4 ASNS CDKN1A CXCL2 CXCL3 DDIT4 DUSP1 DZIP1 EGR1EPRS HBEGF HMOX1 IL1R2 IL1RL1 JUN PLIN2 PTX3 RND1 UPP1
Drug	MESH:D001943/D004958-M	Breast Neoplasms affected by Estradiol	10	CXCL2 CXCL3 CYP1B1 FOS GPNMB GPX2 HMOX1 HSP90AA1 IGFBP5IL1B IL6 JUN NFKBIA NOS3 SNAI1 SOD2 STAT3 TFPI2 TFRC
Drug	1232 UP	troglitazone; Up 200; 10uM; PC3; HT HG-U133A	10	ADM ANGPTL4 C3 CDKN1A DHODH DUSP1 HMOX1 IFRD1 IL1B JUNLRRC61 MAP2K3 MYC NR1D1 PDK4 PLIN2 PTGES RRP9 SIK1 SLC7A1TRMT61A
Drug	D001205	Ascorbic Acid	10	AKR1B10 ASNS BIRC3 C3 CCL2 CCL3 CD14 CD24 CD44 CDKN1A CFBCXCL1 CXCL10 EIF4A1 EMP1 EPHX1 EPRS FLT1 FOS GADD45B GALGBP2 GCH1 GDF10 GLRX GPX2 HEPH HIF1A HMOX1 HP HSPA1A ICAM1IER3 IGFBP5 IL1B IL6 KCNB1 LYN MAP2K3 MAP2K6 MT1A MYH11NAMPT NARS NFKBIA NOS3 NPM1 NR4A3 PFKFB1 PHLDA1 PPRC1 PTNSERPINE1 SHMT2 SOD2 STAT3 TFRC TIMP1 TLR2 VDAC1
Drug	C419708	gefitinib	10	CD14 CDKN1A FES FOS HBEGF IL1B ITGAM MYC NDUFAF4 NFKBIAS100A8 STAT3 TGFA TNFRSF1B TSC22D1
Drug	6925 DN	ICI 182,780; Down 200; 1uM; MCF7; HT HG-U133A	10	BAZ1A BRIX1 BYSL CD44 CYP1B1 GADD45B GNL3 GTPBP4 HEATR1JAK2 MAP2K3 MYC NDUFAF4 PUS1 PVR RET SLC39A14 TAF1D TRMT61ATSR1
Drug	CID000164676	tanshinone IIA	10	CD14 FOS HMOX1 ITGAM JUND MYC NFKBIA NOS3 SOD2 SRM TNFAIP2
Drug	D015125	Oxyquinoline	10	ACSL3 ADM AKR1B10 ARG1 CDKN1A DDIT4 EGR1 ESM1 FAM13A FOSGBP2 HMOX1 HSPA1A HSPA8 IGFBP3 JUN PDK1 PLAC8 PLIN2 RSL1D1SERPINE1 SLC22A3 SOD2 STOM TIMM8A
Drug	CID000005591	troglitazone	10	ACSL1 AQP9 ARG1 CCL2 CDKN1A CDKN2C CSF1 CXCL2 EGR1 ELOVL6ENPP1 FOS GFPT2 GYS2 HBB HSPA8 HSPH1 ICAM1 IL1B IL33 IL6 JUNMSR1 MYH11 NFKBIA NOS3 NRG1 PDK4 PFKFB1 PLIN2 PPRC1 PTGESPTPN1 SERPINE1 SLC29A1 SLCO1A2 SOD2 STAT3 STEAP4 TNFAIP2
Drug	C111520	ginsan	10	CCL2 CXCL1 CXCL3 IL1B IL6
Drug	4542 UP	Fenbendazole [43210-67-9]; Up 200; 13.4uM; PC3; HT HG-U133A	10	ACTN1 ADAMTS1 BIRC3 BTG2 CDKN1A CXCL1 CXCL2 DDIT4 DUSP1DUSP5 EIF4A1 FSTL3 GLIPR1 HBEGF HMOX1 HSPH1 IL6 JUND NFKBIANGF PDK4 PTPRR RND1 SERPINE1
Drug	1400 DN	Trichostatin A, from Streptomyces sp.; Down 200; 0.1uM; HL60; HG-U133A	10	AATF ADD2 CCL2 CD14 CTPS1 DIMT1 FES FGR FMNL1 GLIPR1 IL1R2MYC NCF4 NFKBIA PAK1IP1 PTPN7 PUS1 PWP2 UCK2
Drug	D016559	Tacrolimus	10	A2M ADAMTS1 BCL3 BIRC3 BTG2 C3 CALB1 CCL2 CCL7 CD44 CSF1CXCL10 CYP27B1 EDNRA EGR1 FGL2 FKBP5 FOS FOSL1 GPNMB GTPBP4HMOX1 HSPA8 ICAM1 IGFBP5 IL1RN IL6 JAK2 JUN MYC NFKBIA NGFNOL8 NOS3 NPPB PHLDA1 RCOR2 RRP9 SERPINE1 SNAI1 SOD2 STAT3TFRC TGM1 TIMP1 VCAN
Drug	C400082	bortezomib	10	ADM AKR1B10 ANGPTL4 BCL3 BIRC3 CCL2 CCL3 CDKN1A CKM CREMCXCL1 CXCL2 EGR1 EPHX1 FKBP5 FMO3 GADD45B GBP2 GSPT1 HIF1AHMOX1 HSP90AA1 HSPA1A HSPH1 ICAM1 IFITM1 IL18 IL1RN IL6 JUNJUND LST1 LYN MAP2K6 MCL1 MYC MYD88 NCF4 NFKBIA NPM1PHLDA1 PLAUR PNO1 PTP4A3 PTX3 SERPINE1 SOD2 SPHK1 SRSF1STAT3 STIP1 TLR2 UPP1 VDAC1
Drug	MESH:D013274/C014707-M	Stomach Neoplasms affected by nitrosobenzylmethylamine	10	CA2 CDKN1A HMOX1 HSPA8 HSPD1 IL1B JUN NPM1 TGFA TPM3
Drug	1331 DN	Cyclosporin A [59865-13-3]; Down 200; 3.4uM; HL60; HT HG-U133A	10	BTG2 CCL2 CD14 CYP1B1 EPHX1 FES GADD45B GBP2 IL13RA1 IL1RNIL6R INHBA INPP4B NR4A3 PANX1 TNFAIP2 TNFRSF12A TPBG UGCGVCAN
Drug	5310 UP	Puromycin dihydrochloride [58-58-2]; Up 200; 7.4uM; MCF7; HT HG-U133A	10	ADM ASNS BCL3 BIRC3 CD83 CSF1 CYP1B1 DDIT4 DHRS3 DUSP1 EGR1GADD45B HSPH1 ICAM1 IFRD1 JUN KLF2 MYC NFKBIA PHLDA1 RND1SLC2A6 SLC7A1 TNFAIP2 TNFRSF12A TSC22D1
Drug	CID000002214	apocynin	10	BST1 CCL2 CXCL2 EDNRA HBEGF HIF1A HMOX1 HSP90AA1 ICAM1 IL1BJUN MYD88 NCF4 NEFM NOS3 RHOA SOD2 TNFAIP2 TNFRSF1A XDH
Drug	MESH:D001943/D012643-M	Breast Neoplasms affected by Selenium	10	CSF1 CXCL2 FOS GPX2 HMOX1 HSP90AA1 IL1B JUN NFKBIA SOD2STAT3
Drug	5227 UP	thioridazine hydrochloride; Up 200; 10uM; MCF7; HT HG-U133A	10	A2M BIRC3 CD44 CD52 DDIT4 DUSP1 DUSP5 EGR1 FOS FOSL1 HMOX1JUN KLF2 MT2A PHLDA1 PTGIS SLC2A6 STEAP4 TBX3
Drug	CID000001959	AC1Q5THZ	10	ACTA1 ACTC1 ADCY2 ADCY8 BST1 C5AR1 CD14 CKM CKMT2 CSF1DUSP1 EDNRA ENGASE ENTPD1 FCER1G FOS HIF1A HSP90AA1 IL1BIL4R IL6 ITGAM ITGB2 JUN LTB LYZ MSR1 MYC MYL1 MYLPF NGF NOP9NOS3 NPY PLA2G7 PLEK PRDX5 PTGES PTGIS SOD2 TNFAIP2
Drug	C019304	ciprofibrate	10	ADAMTS1 AKR1B10 CD14 FOS IL1B IL1RAP JUN MYH1 PDK4 PHLDA1PLIN2 PLSCR1 RBM3 SOD2
Drug	CID000424898	AC1L9OLY	10	BIRC3 CD14 CDKN1A IL6 ITGAM ITGB2 JUN LDHA MAPKAPK3 MCL1MYC SDC1 SLC4A1 TFRC TNFRSF1A TNFRSF1B USHBP1
Drug	MESH:D011471/D003520-T	Prostatic Neoplasms affected by Cyclophosphamide	10	CDKN1A CYP1B1 EPHX1 HIF1A HSPA1A ICAM1 IGFBP3 IL1RN IL6 SOD2
Drug	D006854	Hydrocortisone	10	ARG1 CA2 CCL2 CCL3 CD14 CRY1 CXCL10 CYP1B1 DUSP1 ERRFI1 FKBP5HIF1A ICAM1 IGFBP5 IL1B IL6 MT1A NFKBIA NPY SERPINB1 TGM1 TLR2UCN2
Drug	2896 UP	Mometasone furoate [83919-23-7]; Up 200; 7.6uM; MCF7; HT HG-U133A	10	ASNS BCL3 BTG2 CDKN1A DDIT4 DUSP1 EGR1 ENO3 HBEGF HMOX1ICAM1 ITGAM LRRC61 NCF4 NFKBIA RND1 SLC2A6 TLR2
Drug	CID000000772	LMWH	10	A2M ACTA1 ACTC1 ADAMTS1 ADCY2 ADCY8 AKR1B10 AMPD1 CCL2CD44 CKM CKMT2 COL9A1 CSNK2A1 CXCL14 FCGR2A FGL2 FLT1 FOSHBB HBEGF IGFBP3 IGFBP5 IL1B IL6 ITGAM JUN KCNB1 LDHA NOS3NRG1 PROCR PTN PTX3 S100A9 SDC1 SDC4 SERPINA3 SERPINE1 SLPISOD2 SRGN TFPI2 TGFA THBS2 TNC TNFAIP2 UGDH VCAN WISP2
Drug	1745 DN	Dihydroergocristine mesylate [24730-10-7]; Down 200; 5.6uM; HL60; HG-U133A	10	ACSL1 ASNS BRIX1 BYSL CA2 CCL2 CTPS1 DDX21 EEF1E1 EPRS GSPT1MRTO4 MYBBP1A MYC NDUFAF4 NIP7 NOLC1 NOP14 PAK1IP1 PNO1PPRC1 PUS1 PUS7 RRP15 SLC39A14 SLC7A1 SRM TSR1 WDR12 YARS
Drug	1398 UP	Dihydroergotamine tartrate [5989-77-5]; Up 200; 3uM; HL60; HG-U133A	10	BCL3 BTG2 CDKN2C CREM ENG ENTPD1 FAM13A FGL2 FOS GBP2IL1RN MCL1 PLSCR1 SDC4 TIMP1 TREM1 TYROBP VCAN
Drug	4619 UP	Ritodrine hydrochloride [23239-51-2]; Up 200; 12.4uM; PC3; HT HG-U133A	10	ACAD10 B4GALT1 CD248 CREM CSF1 CXCL2 DUSP1 EDNRA FBN2HBEGF IL1RL1 IL6 INHBA JAK2 MAP3K6 PDLIM3 PTGES PTPN2 SLC16A3SPEG STAT3 TFPI2 TNC
Drug	D009538	Nicotine	10	ACSL1 ACTA1 ADORA2A ASPM BTG2 C5AR1 CACNA1C CALB1 CCL2CCR5 CD44 CDKN1A CKMT2 CXCL1 CXCL2 DDIT4 DHRS3 DUSP1EDNRA EGR1 EMCN EMP1 ENG ERRFI1 FMO3 FOS GAL GCH1 GLIPR1GPNMB HIF1A HMOX1 HSP90AA1 ICAM1 IL1B IL6 IRF8 JUN LTB MAP2K6MCL1 MYC NAMPT NEFM NFATC2 NFKBIA NOS3 NPY PLAUR PPANPTGES PTX3 PVALB SDC4 SERPINE1 SNAI1 SOD2 STAT3 STEAP1 STIP1TFPI2 TFRC TGFA TIMP1 TNFRSF1A TOMM70 TREM1 TSC22D1 UPP1VCAN WI…
Drug	D002713	Chlorine	10	ACSL1 ADCY2 ADCY8 ARG1 C5AR1 CCL2 CCL3 CCR1 CD44 CDKN1ACXCL1 CXCL10 EGR1 FGR FOS FOSL1 GCGR HSPD1 ICAM1 IGFBP3 IL18IL1B IL1RL1 IL6 INHBA JUN KCNB1 LYN MVP NFKBIA NOS3 NR4A3 PTNPTPN7 PTPRR SERPINE1 SLC7A1 TFRC TIMP1 TNFRSF12A
Drug	C412373	AG 1879	10	BIRC3 CCL2 CDKN1A CSF1 CYP1B1 FGR FOS HCK HIF1A HMOX1 ICAM1IL1B ITGAM JUN LYN MAP2K6 MYC NCF1 NFKBIA NGF NOS3 SERPINE1STAT3
Drug	C106335	macrophage stimulatory lipopeptide 2	10	ANGPTL4 CCL2 CXCL1 CXCL10 CXCL3 HIF1A IL6 SPHK1 THBS2 TLR2TNFAIP2
Drug	D015073	2-Acetylaminofluorene	10	ACSL3 AKR1B10 BTG2 CCL2 CCL7 CD44 CDKN1A CDKN2C CRYL1CXCL1 CXCL10 CXCL2 CYP1B1 DHODH EGR1 EPHX1 FOS GCGR GJB2GPX2 GRIA3 HMOX1 IL1B IL33 IL6 JUN KRT19 MT1A MYC NAMPT NOS3PROM1 PTN PTP4A3 RIPK3 SOD2 STAT3 TFRC TIMP1 TSC22D1 TUBB6XDH
Drug	CID000004873	K-Cl	10	ACTA1 ACTC1 ADCY2 ADCY8 AMPD1 AQP9 CA2 CACNA1C CALB1 CKMCREM CSNK2A1 EDNRA FOS GCH1 GNL3 HBEGF IL1B KCNK2 LDHAMYH1 MYH11 MYH4 MYL1 MYLPF NCL NGF NOP9 NOS3 NPY PDPNRHOA SLC4A1 SOD2 TNNC2 TPM3 VDAC1 YARS
Drug	C010914	2,4-diaminotoluene	10	ACSL3 ADAMTS1 ASPN BTG2 CCL2 CDKN1A CYP1B1 DUSP1 EMP1EPHX1 ETV1 FOSL1 FXYD5 GCH1 GPNMB GRIA3 IER3 IL1RL1 JUN KCNK2NCF4 NOLC1 PGAM2 PTX3 PVR RBM3 SERPINE1 SLPI TBX18 UPP1 XDH
Drug	D001663	Bilirubin	10	CXCL10 CXCL2 DUSP5 FLT1 FOSL1 GADD45B HEPH HMOX1 IFRD1IGFBP3 IL18 IL1B IL6 ME2 NNT NOCT PDK1 SERPINE1
Drug	C121481	astringin	10	CXCL1 CXCL3 HMOX1 ICAM1 IL6
Drug	CID000017725	TMTU	10	CXCL1 CXCL2 CXCL3 EGR1 FOS FOSL1 HIF1A HMOX1 NFKBIA SOD2
Drug	4164 UP	Thioridazine hydrochloride [130-61-0]; Up 200; 9.8uM; MCF7; HT HG-U133A	10	A2M ADORA2A AHSP BIRC3 CALB1 DUSP1 EGR1 FLT1 FOS IFITM1 IL6IL6R ITGAM KLF2 LYZ MYOZ1 NEFM NR4A3 PHLDA1 RND1 TBX3 TNC
Drug	5501 UP	Perhexiline maleate [6724-53-4]; Up 200; 10.2uM; MCF7; HT HG-U133A	10	APOLD1 DDIT4 DUSP1 EGR1 FOS GADD45B HBEGF HMOX1 ICAM1IGFBP3 IL6 JUN KDM6B KLF2 MT2A NR4A3 PHLDA1 RND1 S100A8S100A9
Drug	CID000129869	atiprimod	10	IL1RN IL6 IL6R JAK2 JUN MCL1 NFKBIA SOD2 STAT3
Drug	CID000520535	superoxide	10	C5AR1 CCL2 CD14 CORO2B CSF1 DHODH EPRS FCGR1A FCGR2AFCGR2B GCH1 GLRX HCK HEPH HIF1A HMOX1 HSP90AA1 ICAM1 IL1BIL6 ITGAM ITGB2 JUN LDHA LYZ NCF4 NEFM NFKBIA NGF NOCT NOP9NOS3 PRDX5 PTGIS PTPN2 PVALB RHOA SOD2 TNFAIP2 VCAN XDH
Drug	6220 UP	Cycloheximide [66-81-9]; Up 200; 14.2uM; MCF7; HT HG-U133A	10	ADM B4GALT1 BIRC3 CSF1 CYP1B1 DUSP1 EGR1 FSTL3 GADD45BICAM1 JUN MT2A NFKBIA NR1D1 PHLDA1 PSPC1 RND1 TFPI2 TGFATNFAIP2 TNFRSF12A
Drug	1231 UP	15d-PGJ2; Up 200; 10uM; PC3; HT HG-U133A	10	ACSL3 ADM ANGPTL4 CDKN1A DDIT4 DUSP1 FKBP4 FOS GADD45BHMOX1 HSPH1 IFRD1 JUN MMP16 PLAUR PLIN2 POP1 PVR RND1SLC7A1 SRSF1 STIP1 UGDH
Drug	1230 UP	thioridazine hydrochloride; Up 200; 10uM; PC3; HT HG-U133A	10	ASNS B4GALT1 BIRC3 CDKN1A CLDN14 CXCL1 CXCL2 CXCL3 DDIT4DUSP1 DUSP5 EGR1 FOS GADD45B ICAM1 IL1RL1 IL1RN IL6 INHBAJUND MAP2K3 NFKBIA PTPRR PTX3 PVR RUNX1 SLC7A1 SOD2
Drug	D011899	Ranitidine	10	ADAMTS1 BTG2 CREM CXCL1 CXCL2 DDIT4 DIO3 DUSP1 EGR1 FMO3FOS HMOX1 HSPA1A ICAM1 IFRD1 IGSF10 IL18 IL1B IL6 JUN MYC NGFNOCT PVR SERPINE1 SIK1 SLC22A3 SPHK1 TFRC TNFRSF12A TPM3
Drug	CID000003285	ethylnylestradiol	10	A2M AATF ACTA1 ACTC1 ADCY8 AKR1B10 AQP9 B4GALT1 C3 CA2 CA4CALB1 CAV3 CCL2 CCR1 CCR5 CREM CSF1 CYP1B1 CYP27B1 DDX39AEMB FGL2 FMOD FOS FOSL1 GAL GJA5 GJB2 GTPBP4 HBB HBEGFHMOX1 HP HSP90AA1 HSPA8 HSPB6 ICAM1 IGFBP3 IGFBP5 IGSF6IL13RA1 IL18 IL1B IL4R IL6 INHBA INHBB JAK2 JUN JUND KRT19 LDHAMMP16 MSR1 MYC MYD88 MYH1 NFKBIA NGF NGFR NOCT NOLC1NOS3 NPY NR1D1 NRG1 PANX1 PAQR5 PPRC1 PROM1 PTGIS PTP4A3PTPN…
Drug	C081021	Go 6976	10	BTG2 HIF1A HMOX1 IL1B IL6 JAK2 JUN NCF1 NGF SERPINE1 SOD2
Drug	C032910	triadimefon	10	ACSL3 ACTN1 ADORA2B ARG1 ASPN CREM CSF1 CYP1B1 CYP27B1DDIT4 DHRS3 DIO3 DUSP5 EGR1 GADD45B GLIPR1 HSPA8 IER3 JUNDKLF2 KRT19 LMO4 MAMDC2 RGS19 S100A8 SDC1 SERPINE1 THBS2TXNRD1
Drug	CID004568637	AC1ND2OB	10	C3 CDKN1A CYP1B1 FGR FMO3 FOS HBB IL6 JUN MYC MYH1 MYH11NOS3 NR1D1 PAQR5 PTGIS RASD1 SLC7A1 STAT3 TGFA VCAN WISP2
Drug	C013186	2,3-pentanedione	10	AKR1B10 ANGPTL4 APLN CXCL1 CXCL3 HBEGF IGFBP5 IL18 IL1RN IL33INHBA NGF NRG1 PLAUR SERPINE1 TGM1 THBS2 TIMP1 TLR2 TNCTNFRSF12A
Drug	D008770	Methylnitrosourea	10	ADAMTS1 AKR1B10 ANGPTL4 ASNS BTG2 CCL2 CCL3 CDKN1A CREMCYP27B1 DBP DUSP5 ELOVL6 EPHX1 FOS GBP2 GPX2 HBB HMOX1 IER3IFRD1 IL1B JUN LTB MAPKAPK3 MYC NFKBIA NTM PDK1 PIEZO1 SOD2SPHK1 THRSP TIMP1 TNFRSF12A TNIP2 UPP1
Drug	CID000024529	nitrite	10	ADM APLN ARG1 CAV3 CD44 EMP1 EPRS FES GCH1 GUCY1A3 HBBHMOX1 IL1B IL6 NOCT NOS3 NRG1 SLC7A1 SOD2 XDH
Drug	D047311	Luteolin	10	CDKN1A CDKN2C CXCL10 CYP1B1 EGR1 FOS GADD45B HIF1A HMOX1ICAM1 IL1B IL6 JUN JUND NFKBIA NR1D1 STAT3 TP53I3 WISP2
Drug	D010894	Piroxicam	10	ADM ADORA2A ASNS ASPM BAZ1A CD44 CDCA4 CDKN1A CXCL1CXCL2 CXCL3 DUSP1 ECT2 EEF1E1 EIF1AX ESM1 GLIPR1 HSPA1AHSPH1 IL1RN IL6 JUND MT2A MYC NOL8 NOLC1 NR4A3 PLAUR PTX3SNRPA SOD2 SRSF1 STAT3 STIP1 TGFA THBS2 TIMM10 TLR2 TSC22D1WISP2
Drug	1555 UP	Clonidine hydrochloride [4205-91-8]; Up 200; 15uM; HL60; HG-U133A	10	ACTC1 ADM ARG1 CD44 CDKN1A CYP1B1 ENTPD1 FAM13A HBEGFIL1B IL1RN ITGAM JUN NR4A3 PHLDA1 PLAUR PLIN2 PLSCR1 SERPINB1TIMP1 TREM1 TYROBP
Drug	D012965	Sodium Chloride	10	CDKN1A EDNRA EGR1 FOS FOSL1 GJA5 HIF1A HMOX1 ICAM1 IL1B IL6JUN MT1A NOS3 PLAUR SOD2
Drug	CID000161704	panepoxydone	10	CCL3 CXCL10 FOS IL1B JAK2 JUN NFKBIA NOS3
Drug	CID000000274	adenosine 3',5'-cyclic phosphate	10	ACTA1 ACTC1 ADCY2 ADCY8 ADM ADORA2A ADORA2B AMPD1 BIRC3CA2 CA4 CKM CKMT2 CREM CSNK2A1 DUSP1 EDNRA EGR1 EMP1FCER1G FCGR1A FCGR2A FCGR2B FOS GAL GCGR GMPS GNL3 GYS2HBEGF IGFBP3 IL1B IL6 INHBA INHBB JUN JUND KRT19 MT1A MT2AMYL1 MYLPF NGF NGFR NPY PFKFB1 PLEK PTGES RASD1 SIK1 SOD2SRGN STIP1 TNFAIP2 TNNI2 XDH
Drug	D008628	Mercury	10	A2M ACSL1 ADM AQP9 ARG1 BIRC3 C3 CA2 CCL3 CFB CMBL CYP1B1ENPP1 FCER1G FOS FOSL1 HEPH HMOX1 HSP90AA1 HSPA1A HSPA8HSPD1 IFRD1 IL1B IL33 IL6 JAK2 JUN KLF2 LDHA LYN MT1A MT2A MYCNFKBIA NGF NGFR NTRK3 PPRC1 PVALB SERPINA3 SERPINB1 SNRPATIMP1 TNFRSF1A TXNRD1 UGCG WDR12
Drug	2977 DN	(-)-Quinpirole hydrochloride [85760-74-3]; Down 200; 15.6uM; HL60; HT HG-U133A	10	ADAMTS1 CCL2 DDX21 DHODH DIMT1 DZIP1 ELOVL6 FKBP4 GTPBP4ITGAM MAK16 MRTO4 MYC NDUFAF4 NIP7 NOC4L NOLC1 PNO1 PUS1PUS7 PWP2 RCL1 RRP15 RRP9 SLC29A1 SLC39A14 SLC7A1 WDR12
Drug	MESH:D006528/D004054-M	Carcinoma, Hepatocellular affected by Diethylstilbestrol	10	BTG2 FOS IL6 JUN MT1A MT2A MYC TGFA
Drug	486 UP	calmidazolium chloride; Up 200; 5uM; MCF7; HG-U133A	10	ASNS BCL3 CLCF1 CYP1B1 DDIT4 DUSP1 EGR1 ENPP1 FOS GADD45BHMOX1 IFITM1 IL6 JUN JUND KLF2 MCL1 MT2A MYC NFKBIA PHLDA1PWP2 RUNX1 SBNO2 SIK1 TSC22D1
Drug	CID000004196	AC1L1HMM	10	ADAMTS1 ADCY2 ADCY8 C3 CCL3 CCL7 CXCL1 CXCL13 CYP1B1CYP27B1 DDIT4 DUSP1 FKBP4 FSTL3 GAL HBB HBEGF HP HSP90AA1IGFBP3 IGFBP5 IL1B IL6 INHBA INHBB JUN MMP16 NCF4 NFATC2NFKBIA NOS3 NPY P2RY14 PAQR5 PPRC1 PTGIS PTP4A3 SERPINA3SERPINE1 SLC22A3 SLPI SOD2 TGFA TNFAIP2 TNFRSF1A TSC22D1UGCG
Drug	C070515	bisindolylmaleimide I	10	FOS HIF1A HMOX1 HSP90AA1 HSPD1 ICAM1 IL6 INHBA ITGB2 JUNNCF1 NGF NPPB NRG1 RHOA SOD2 STAT3
Drug	C016601	afimoxifene	10	ASNS BCL3 BOP1 C3 CA2 CD24 CDKN1A CYP1B1 DDX10 DDX21 EGR1FLT1 FOS HSPA8 HSPD1 IFRD1 IGFBP3 JAK2 JUN KRT19 LYN MAP2K3MAP2K6 MMP16 MRPS2 MYC NARS NCL NEFM NOLC1 NOP56 NPM1PNO1 PTGES RCL1 RET RND1 RRS1 SPHK1 SRM SRSF1 STOM TAF9 TBX3TFRC THBS2 TLR2 TPBG TSC22D1 TXNRD1
Drug	D016685	Mitomycin	10	ABLIM1 ACSL1 ACSL3 BTG2 CCL2 CDKN1A CRY1 CTDSPL DDIT4 EGR1EPHX1 FHL1 FOS GCH1 GRIA3 HSPA8 IFRD1 IL18 IL1B IL6 IL6RMAPKAPK3 SERPINE1 SOD2 SRGN SRSF1 TFPI2 TP53I3 TXNRD1 XDH
Drug	C001803	tempol	10	CDKN1A CXCL14 HIF1A HMOX1 IL1B IL6 NOS3 RHOA SERPINE1 SOD2TFRC XDH
Drug	CID000005279	NSC618487	10	ABCF2 ACTA1 ACTC1 ADCY8 BIRC3 C5AR1 CACNA1C CCL2 CD14 CD44CDKN1A CSF1 CSNK2A1 EDNRA EGR1 EMCN ENTPD1 FES FGR FOSFOSL1 GYS2 HBEGF HCK HMOX1 ICAM1 IGFBP5 IL1B IL6 INHBA INHBBITGAM ITGB2 JAK2 JUN JUND LYN MAP2K3 MAP2K6 MCL1 MYC MYL1MYLPF NCF4 NFKBIA NGF NGFR NOS3 PLEK PROCR RASD1 RHOASERPINE1 SLC4A1 SOD2 SPHK1 STAT3 TGFA TIMP1 TLR2 TNFAIP2TNFRSF1A TNFRSF1B VDAC1 VGF
Drug	D008775	Methylprednisolone	10	ADORA2A ASNS CXCL1 CXCL2 CXCL3 DDIT4 HMOX1 IL1B IL1RN IL4R IL6NR4A3 SOD2 TLR2 TNFAIP2 WISP2
Drug	1343 UP	Primaquine diphosphate [63-45-6]; Up 200; 8.8uM; HL60; HT HG-U133A	10	ADAMTS1 ADM BIRC3 CD83 CDKN1A CXCL2 CXCL3 CYP1B1 DUSP1DUSP5 EGR1 FKBP4 FOS FOSL1 HBEGF IL1B JUN JUND KDM6B NFKBIANR1D1 NR4A3 PHLDA1 PLEK PLIN2 PVR RND1 SLC7A1 TNFRSF12ATNIP2 UGCG
Drug	D000068579	Celecoxib	10	ABCF2 CA2 CCL2 CCR5 CDKN1A EDNRA FOS GRIA3 HMOX1 ICAM1 IL1BIL6 JUN MCL1 MYC NFKBIA NGFR NRG1 PDPN PLIN2 PTGES RHOA SOD2STAT3 TGFA
Drug	C051890	irinotecan	10	A2M ADAMTS1 ALAS2 ASB2 BIRC3 CCR1 CCT6A CDKN1A DDIT4 DUSP1EGR1 FCGR2B FGL2 FKBP5 FOS GPATCH4 HBEGF IER3 IFITM1 IGFBP5IL13RA1 IL18 IL1B IL6 JUN MAP3K6 MCL1 MDN1 MSR1 MT1A NFKBIAPHLDA1 PROM1 PTGES RBMS1 RLIM RUNX1 SDC4 SLPI SOD2 SPHK1TFRC TGFA THBS2 TNFRSF12A TNFRSF1A TXNRD1
Drug	3386 UP	Propofol [2078-54-8]; Up 200; 22.4uM; MCF7; HT HG-U133A	10	AMPD1 BIRC3 CD83 CILP DDIT4 DUSP1 EGR1 FCER1G FHL1 FOSGADD45B HBEGF HMOX1 ICAM1 IL1B JUN KCNB1 KLF2 NEFM NR4A3PHLDA1 RUNX1 SLCO1A2
Drug	C040920	isoliquiritigenin	10	ARG1 BIRC3 CXCL10 CYP1B1 HMOX1 IL1RN IL6 NFKBIA PDK1 SOD2STAT3
Drug	C553817	7-(benzylamino)-1,3,4,8-tetrahydropyrrolo(4,3,2-de)quinolin-8(1H)-one	10	ASNS CDKN1A DDIT4 DUSP1 GADD45B HMOX1 HSPA1A MYC NAMPTNFKBIA OSR2 PHLDA1 TNFRSF12A TXNRD1
Drug	CID000000977	oxygen	10	ACSL1 AHSP CA2 CHCHD4 CTDSPL CYP1B1 CYP27B1 DHODH EDNRAENPP3 FES FMO3 HBB HBEGF HIF1A HMOX1 HSP90AA1 HSPD1 ITGAMKCNB1 LYZ MAG NCF4 NFKBIA NOS3 PRDX5 PTGIS S100A9 SNAI1 SOD2TFRC XDH
Drug	7079 UP	MG-262; Up 200; 0.1uM; PC3; HT HG-U133A	10	ADM ASNS CDKN1A CXCL1 CXCL2 CXCL3 DDIT4 DUSP1 ENGASE FKBP4FOS GADD45B HMOX1 HSPH1 ICAM1 IL1RL1 JUN MMP16 PLAUR RND1
Drug	C012655	nimesulide	10	ACSL1 ANGPTL4 BOP1 BYSL CCL2 CCT6A CD14 CDKN1A CDKN2CCMBL COQ10B CREM CRYL1 CXCL10 CYP1B1 DDX39A EEF1E1 EIF4A1ELOVL6 EPHX1 EPRS FCGR2A GCH1 GMPS GNL3 GUCY1A3 HES6HMOX1 HSP90AA1 HSPA8 HSPD1 HSPH1 ICAM1 IFITM1 IFRD1 IGFBP3IL1B IL6 INHBA JUN MAP2K3 MRTO4 MYO1G NAMPT NCF1 NDUFAF4NGF NHP2 NIFK NNT NOP56 PLIN2 PPAN PRDX5 PTGES PUS1 RNF125SDC1 SOD2 SRGN SRM STEAP4 STIP1 TFRC THRSP TIMM10 TNFRSF1ATP53I3 …
Drug	D002726	Chlorogenic Acid	10	CCL2 CD44 CXCL1 FBN2 HAS1 HMOX1 IL1B IL6 JUN MYD88 NFKBIANOS3
Drug	C086276	cerivastatin	10	CCL2 CDKN1A ENTPD1 ICAM1 IL1B IL6 ITGB2 RHOA TNNI2
Drug	5841 UP	Podophyllotoxin [518-28-5]; Up 200; 9.6uM; PC3; HT HG-U133A	10	ADORA2A CDKN1A CXCL2 DUSP1 DUSP5 FGL2 GLIPR1 HBEGF IL18IL1RAP IL1RL1 INHBA INPP4B JUND PDLIM3 PTPRR PVR SERPINE1 VCAN
Drug	D004178	Diquat	10	ADM ADORA2B AKR1B10 DDX18 DUSP1 EGR1 FOS GLRX HMOX1HSPA1A IL6 JUN NARS NHP2 NIP7 NOP2 PUS1 SERPINE1 SOD2 SRSF5TFRC TXNRD1 UPP1
Drug	2540 DN	Podophyllotoxin [518-28-5]; Down 200; 9.6uM; HL60; HT HG-U133A	10	ADAMTS1 CCL2 DHODH DIMT1 DZIP1 EGR1 GNL3 HSPB6 MAK16MRTO4 MYC NOLC1 PNO1 PUS7 RET RRP9 S100A8 SLC29A1 SLC2A6SLC39A14 TSR1
Drug	D010424	Pentobarbital	10	CDKN1A FOS GAL ICAM1 IL1B IL6 JUN JUND MCL1 MYD88 NPY NTRK3TNFRSF1A UPP1
Drug	CID000005035	raloxifene	10	ADORA2A C3 CCL2 CCL3 CKM CKMT2 CYP27B1 ENO3 FGL2 HMOX1HSPA8 HSPD1 IGFBP3 IL1B IL6 IL6R JUN MMP16 MYH1 NARS NFKBIANOS3 NPM1 NR1D1 P2RY14 PAQR5 PTPN2 SERPINE1 TGFA TIMP1TNFAIP2
Drug	1302 UP	Strophantine octahydrate [11018-89-6]; Up 200; 5.4uM; HL60; HT HG-U133A	10	AQP9 BIRC3 CD83 CREM CXCL2 CXCL3 EGR1 FOS GADD45B HBEGFIL1B KDM6B NFKBIA NR4A3 PLAUR PSPC1 PTX3 RND1 RUNX1 SLC7A1SOD2 TAF1D
Drug	D037342	Pertussis Toxin	10	CCL2 CXCL1 CXCL3 FOS HIF1A HMOX1 ICAM1 IER3 IL18 IL1B IL6 MYH4NOS3 SOD2 STAT3 THRSP
Drug	CID000004973	heme b	10	ADD2 AHSP ALAS2 C3 CDKN1A CRY1 CTDSPL CXCL13 CYP1B1CYP27B1 EGR1 ENPP3 FCGR1A FDX1 FES FKBP4 HBB HMOX1 HPHSP90AA1 HSPD1 ICAM1 IL6 ITGAM JUN NCF4 NOS3 NR1D1 PRDX5PTGIS RBMS1 SLC4A1 SOD2 TFRC TNFAIP2
Drug	MESH:D001943/D006581-M	Breast Neoplasms affected by Hexachlorobenzene	10	CYP1B1 FOS HMOX1 HP IL1B IL6 JUN SOD2 TFRC
Drug	D001374	Azacitidine	10	ADAMTS1 AQP9 ASB2 CDKN1A CLDN9 CREM CSF1 CYP1B1 DUSP1ENTPD1 GADD45B GBP2 GPNMB IL1B IL6 IL6R ITGB2 KRT19 LYZ MYCNPPB PDK1 PROM1 RET RUNX1 S100A9 STAT3 TIMP1 TNC TNFRSF1BUSHBP1
Drug	C041525	3,3',4,5'-tetrahydroxystilbene	10	CDKN1A CYP1B1 FOS HIF1A HMOX1 ICAM1 IL6 JUN MYC NFKBIA NOS3SOD2 STAT3
Drug	5364 UP	Anisomycin [22862-76-6]; Up 200; 15uM; MCF7; HT HG-U133A	10	ADM BCL3 BIRC3 CCL2 CD83 CSF1 CYP1B1 DUSP1 EGR1 FOS GADD45BICAM1 IL6 ITGAM JUN KDM6B MCL1 NFKBIA NR1D1 NR4A3 PHLDA1PSPC1 RND1 TSC22D1
Drug	D005907	Gliclazide	10	CDKN1A HMOX1 ICAM1 IL1B IL6 NCF1 NOS3 SOD2
Drug	C005961	bis(tri-n-butyltin)oxide	10	ACTA1 ACTN1 AKR1B10 ASNS B4GALT1 BIRC3 BYSL CD44 CDKN1ACDKN2C CREM CXCL10 DDIT4 DDX21 DUSP5 EGR1 ELOVL6 EMCNFKBP4 GADD45B GCH1 GPX2 HMOX1 HSPA1A HSPA8 IFRD1 ITGB2 JUNKLF2 MYC NARS NCL NFKBIA NOLC1 NOP58 NPM1 NPY NR1D1 NR4A3PGAM2 PLIN2 PTN RIPK3 RSL1D1 SHMT2 SLC29A1 SRSF5 TNFRSF1ATXNRD1 VDAC1
Drug	6807 UP	Astemizole [68844-77-9]; Up 200; 8.8uM; MCF7; HT HG-U133A	10	ADM ASNS BIRC3 CD83 CYP1B1 DDIT4 DUSP1 EGR1 FOS FOSL1GADD45B HBEGF ICAM1 IL6 JUN KDM6B KLF2 MT2A NR4A3 PHLDA1RND1 SLC2A6 TLR2 TNFAIP2
Drug	D014013	1,2-Dihydroxybenzene-3,5-Disulfonic Acid Disodium Salt	10	CCL2 CDKN1A CXCL1 CXCL2 HIF1A HMOX1 IL1B IL6 JAK2 NOS3 RHOASOD2
Drug	CID003651377	MK-886	10	CD14 CKM CXCL1 CXCL2 IL18 IL1B ITGAM NHP2 NOP9 PPRC1 PTGESPTGIS TNFAIP2
Drug	1905 UP	Thioridazine hydrochloride [130-61-0]; Up 200; 9.8uM; PC3; HG-U133A	10	ASNS BIRC3 CDKN1A CLDN14 CXCL2 CXCL3 DDIT4 DUSP1 DUSP5 EPRSIL1RN IL6 INHBA MYOZ1 PLAUR PTPRR PTX3 RUNX1 SLC2A6
Drug	MESH:D001943/D013749-M	Breast Neoplasms affected by Tetrachlorodibenzodioxin	10	CSF1 CXCL2 CYP1B1 FOS GPNMB GPX2 HMOX1 HP HSP90AA1 IGFBP5IL1B IL6 JUN NFKBIA NOS3 RBM3 SNAI1 SOD2 STAT3 TBX3 TFPI2 TFRC
Drug	D010672	Phenytoin	10	ABLIM1 ADAMTS9 CCL2 CDKN1A CKM CXCL10 CXCL2 CYP1B1 EGR1EPHX1 FMOD FOS GPX2 HMOX1 HSPA8 HSPD1 IL18 IL1B IL6 JUN KLF2MYC NCL NFKBIA NRCAM PLAUR RBM3 RHOA RND1 S100A8 S100A9SDC4 SERPINE1 TGFA TIMP1 TLR2 TXNRD1 UGDH VCAN
Drug	D011791	Quartz	10	ARG1 CCL2 CCL3 CCL7 CXCL1 CXCL2 FCGR2B HMOX1 HP IL1B IL1R2ITGAM MSR1 PLAUR PRDX5 S100A9 SOD2 TFRC
Drug	1152 DN	retinoic acid; Down 200; 1uM; HL60; HT HG-U133A	10	ADAMTS1 BYSL CA2 CD3EAP EMP1 FKBP4 FKBP5 GLIPR1 GNL3 IL1R2MRPS2 MRTO4 MYC NDUFAF4 NIP7 NOC4L NOLC1 PIEZO1 PNO1 PTX3PUS7 RRP15 RRP9 SETD6 SLC39A14 TMA16 TWISTNB VCAN
Drug	5005 UP	Clorgyline hydrochloride [17780-75-5]; Up 200; 13uM; MCF7; HT HG-U133A	10	BIRC3 CYP1B1 DDIT4 DIMT1 EGR1 HBEGF HMOX1 ICAM1 IFITM1 INHBAJUN KCNB1 KLF2 LRRN3 RNF125 RUNX1 S100A8 SLC7A1 STEAP4 VCAN
Drug	C018637	phorone	10	ASNS CREM FOS GNL3 HIF1A HMOX1 HSPA8 IER3 IFRD1 JUN JUNDLMO4 MT1A MYC NARS NIFK NIP7 NOLC1 PPAN SLC7A1 STAT3 TGFATIMM8A TRMT61A TXNRD1 YARS
Drug	CID000002662	celecoxib	10	CA2 CCL2 CREM EPRS FBN2 GYS2 HMOX1 ICAM1 IL1B IL6 INHBB MCL1MYD88 NEFM NFKBIA NGFR PTGES PTGIS SERPINE1 SOD2 STEAP4TNFAIP2 TNFRSF1A TNFRSF1B
Drug	C568608	PCI 5002	10	ADM AHSA2 ASNS BCL3 BTG2 C5AR1 CA2 CCT6A CDCA4 CDKN1ACLCF1 COQ10B CREM CSRNP1 DDX10 DUSP1 DUSP5 EGR1 EMP1ENGASE FKBP4 FOS FOSL1 GADD45B GCH1 GFPT2 HBEGF HMOX1HSP90AA1 HSPA1A HSPD1 HSPH1 IER3 IFRD1 IL6R INHBA INPP4B JUNJUND KDM6B KLF2 MAP2K3 MCL1 MT2A NFKBIZ NOP58 NR4A3 PHLDA1PLAUR PPP1R18 RASD1 RBMS1 RLIM RND1 RSL1D1 SDC4 SERPINE1SIK1 SNAI1 SRSF5 STIP1 TAF9 TBX3 TNFRSF12A UGCG XDH
Drug	5786 UP	Mianserine hydrochloride [21535-47-7]; Up 200; 13.2uM; PC3; HT HG-U133A	10	BIRC3 CD83 CXCL1 CXCL2 CXCL3 EGR1 FOS HBEGF ICAM1 IL6 INHBAJUND LRRN3 NFKBIA PTGIS PTPRR PTX3 PVR SBNO2 UGCG
Drug	C472668	AEOL 10150	10	CCL2 CCL7 CXCL2 ICAM1 IL6 XDH
Drug	C100187	chloropicrin	10	ACTN1 ADM ANGPTL4 ASNS CD24 CDKN1A CXCL1 CYP1B1 DDIT4DDX21 DUSP1 DUSP5 EGR1 EIF4A1 EPRS ERRFI1 FHL1 FKBP4 FOS FSTL3GADD45B GJB2 GLRX GSPT1 HBEGF HMOX1 HSP90AA1 HSPA1A HSPA8HSPD1 HSPH1 IER3 IL18 IL1B JUN JUND LDHA LMO4 MT1A MT2A MYCNARS NCL NFKBIA NHP2 NOP58 PHLDA1 PLIN2 PPRC1 PRDX5 PTPN1RHOA RPF2 RRS1 S100A8 S100A9 SDC1 SERPINE1 SHMT2 SLC16A3SRGN SRRM2 SRSF5 STIP1 TFRC TIMP1 TNFRSF12A TXNRD1 UAP1…
Drug	C004656	chloroacetaldehyde	10	ACSL1 ANGPTL4 ASNS BCL3 BTG2 CDKN1A CMBL CYP1B1 DDIT4DNMBP DUSP5 EPRS FOSL1 GPNMB HIF1A HMOX1 KRT19 MT2ANAMPT NARS PDK4 PSPC1 RSL1D1 RUNX1 SIK1 SLC7A1 TP53I3 TXNRD1YARS
Drug	D018170	Sumatriptan	10	CCL2 CCL3 CXCL10 CXCL2 ERRFI1 FOS IL1B IL6 INHBA NGF NGFR PLIN2TIMP1
Drug	CID000053040	Ai-a	10	ADORA2B CCL3 CCR1 CXCL1 HMOX1 HSPD1 IL18 IL1B IL6 NOP9 PTGESPTGIS SLPI SNAI1
Drug	C080955	N-(2-cyclohexyloxy-4-nitrophenyl)methanesulfonamide	10	ARG1 CCL2 CDKN1A CXCL10 CYP1B1 EGR1 HIF1A HMOX1 ICAM1 IL1BIL6 JUN NFKBIA NPPB SOD2 TIMP1
Drug	CID000003154	Cosopt	10	CA2 CA4 CSF1 CYP27B1 EDNRA EGR1 ESM1 ETV1 FES FLT1 FOS FOSL1HBEGF IRF8 ITGAM ITGB2 JUN JUND KLF2 LTB MYC MYH1 MYH11NFATC2 NGF NOS3 NRG1 PTX3 RLIM RUNX1
Drug	CID000003733	AC1MU1S9	10	ACTA1 ACTC1 ADCY8 ADORA2A ADORA2B C5AR1 CD44 CREM CXCL10DUSP1 FCER1G FOS GUCY1A3 HBEGF ICAM1 IGSF6 IL18 IL1B IL6 ITGAMJUN LDHA MYC MYD88 MYL1 MYLPF NCF4 NFATC2 NFKBIA NGF NOS3NRG1 PLEK RASD1 RHOA TFRC TNFAIP2 TOMM70 TYROBP VGF VSNL1
Drug	C025205	1,10-phenanthroline	10	CD83 EGR1 HIF1A HMOX1 ICAM1 IGFBP5 LDHA NPPB PDK1 SERPINE1SOD2 STAT3 TFRC
Drug	C031278	2-chloroethyl ethyl sulfide	10	CCL2 CXCL1 FOS FOSL1 IL1B IL1R2 IL1RN IL6 JUN JUND MCL1 PDK1PTGES SERPINE1 SOD2 TNFRSF1A TXNRD1
Drug	CID000003640	AC1Q5HK6	10	A2M ADM AKR1B10 CALB1 CCL2 CSNK2A1 CYP1B1 CYP27B1 ESM1FCER1G FCGR1A FCGR2A FCGR2B FDX1 FGL2 FKBP4 GYS2 HBB HBEGFHMOX1 HP IGFBP3 IGFBP5 IL18 IL1B IL1RN IL6 IL6R JUN MCL1 NFKBIANOS3 NPY PTGES SERPINA3 SOD2 SRGN TGFA TGM1 TLR2 TNFAIP2UCN2 VCAN XDH
Drug	D015742	Propofol	10	ACTA1 C3 CA2 CXCL1 FOS HIF1A HMOX1 IL6 JUN NFKBIA NGF SOD2STAT3
Drug	CID000127963	SDZ 880.431	10	C3 CD14 CXCL10 IL1B TNFRSF1B
Drug	D007654	Ketoconazole	10	A2M AATF ASNS CCL2 CDKN1A CDKN2C CREM CXCL10 CYP1B1CYP27B1 DUSP1 EPHX1 FOSL1 HMOX1 HSPD1 IL1B IL1RL1 IL33 IL6MT1A NCF1 NFKBIA SERPINA3 SERPINB1 SPHK1 TIMP1 TNFRSF1ATNFRSF1B
Drug	CID000004510	nitroglycerin	10	ACTA1 ACTC1 BCL3 CCL2 CKM CKMT2 EDNRA FOS GUCY1A3 HBEGFHMOX1 HSPB6 IL1B IL1R2 IL6 MYD88 NOS3 NPPB PTPN2 RBMS1 SOD2TNIP2
Drug	D019800	Phenol	10	AKR1B10 ALAS2 CCL2 DUSP1 EPHX1 FOSL1 HBB HMOX1 IL1B IL6 MCL1MYC NCF1 SIK1 SRSF1 SRSF5 TFRC TXNRD1 UGCG
Drug	CID000000544	arsenite	10	AQP9 CCL2 DDIT4 DUSP1 EGR1 EIF4A1 FOS FOSL1 G3BP1 GCH1 GLRXHIF1A HMOX1 HSP90AA1 HSPA8 HSPB6 HSPD1 HSPH1 IL18 IL1R2 JUNJUND MAP2K3 MAP2K6 MT1A MT2A NFKBIA PRDX5 RASD1 SOD2TNFAIP2 XDH
Drug	D002235	Carbofuran	10	CCL7 CCR1 CD14 CREM FCGR2B FHL1 FOSL1 MYC MYL1 PVR RND1RPS26 SERPINE1 SOD2 STAT3 TIMP1 TUBB6 UCK2 VCAN
Drug	D004610	Ellagic Acid	10	ASNS CCL2 CD14 CDKN1A CYP1B1 FOS HIF1A HMOX1 IL1B IL6 JUNNOP56 PLA2G2A PTN STAT3
Drug	C501413	tesaglitazar	10	A3GALT2 ABCD2 ACOT1 ACSL1 ACSL3 ADGRE1 ADM ANGPTL4 APLNAQP9 ASB2 C5AR1 CCL2 CCL3 CD14 CD44 CDKN2C CMBL CXCL1CXCL10 CXCL2 DDIT4 DHODH EGR1 ELOVL6 ENG FGR FXYD5 GCGRGYS2 HAS1 HMOX1 IER5L IL1B IL1R2 IL33 IL6 KCNK2 LDHA LYZ NPYPARM1 PDK4 PHLDA1 PLIN2 PROM1 RCOR2 RUNX1 SERPINE1 SLC24A3SPEG STEAP4 TBX3 TFPI2 TGM1 TIMP1 TLR6 TNFAIP2 ZDHHC18
Drug	4493 UP	Securinine [5610-40-2]; Up 200; 18.4uM; PC3; HT HG-U133A	10	ADAMTS1 ADM CDKN1A CLCF1 CSF1 CXCL3 DDIT4 DUSP1 FKBP4HBEGF HMOX1 HSPH1 IL6R JUND NRCAM PTPRR RUNX1 STIP1 UGCGUGDH
Drug	D008731	Methoxychlor	10	ARG1 BTG2 C3 CCL2 CD24 CD44 CDKN1A CXCL10 CYP1B1 DBP DIO3DUSP1 FOS FOSL1 GCGR HBEGF HSP90AA1 HSPA1A HSPB6 IGFBP5IL1B IL6 IL6R ITGAM JUND KCNB1 MAG MT2A NCL NGF NR4A3 PTPN2SERPINE1 SLC4A1 STAT3 TBX3 TUBB6 UGCG
Drug	D000431	Ethanol	10	ACOT1 ACSL1 ACSL3 ADCY2 ADCY8 ADORA2A ALAS2 ASNS BST1 BTG2CA2 CA4 CALB1 CCL2 CCL3 CD14 CDKN1A CKM CREM CXCL1 CXCL10CXCL2 CYP1B1 CYP27B1 DDIT4 DUSP1 EGR1 EIF4A1 ENO3 ENTPD1EPHX1 ERRFI1 FDX1 FKBP4 FLT1 FMO3 FOS GAL GBP2 GDF10 GPX2GRIA3 HBB HBEGF HIF1A HMOX1 HSP90AA1 HSPA1A HSPA8 HSPB6ICAM1 IGFBP3 IL18 IL1B IL1RN IL33 IL6 INHBA JUN LDHA LYN MAP2K3METRN MT1A MT2A MYC MYD88 MYLPF NCF1 NCL NFKBIA NGF N…
Drug	D005047	Etoposide	10	ACSL3 BIRC3 BTG2 CCL3 CD44 CDKN1A CERCAM CREM CYP27B1DDIT4 EMP1 EPHX1 FHL1 FOS FOSL1 GRIA3 HBEGF HEPH HIF1AHSP90AA1 IFITM1 IL1B IL6 JUN MAP2K3 MCL1 MYC NFKBIA PROCRRUNX1 SCN3B SDC1 SLC2A6 SOD2 STOM TFPI2 TGFA TNFRSF12ATNFRSF1A TP53I3 VCAN VDAC1
Drug	2690 UP	thioridazine hydrochloride; Up 200; 10uM; HL60; HT HG-U133A	10	AQP9 BCL3 BIRC3 BTG2 CD83 CREM CXCL3 EMP1 GADD45B GBP2GCH1 IL1RN KLF2 NFKBIA NR4A3 NTRK3 PHLDA1 PLSCR1 STX11
Drug	CID000003514	AC1L1G3W	10	C5AR1 CALB1 CSF1 CXCL10 GLRX GUCY1A3 HBB HIF1A HMOX1IL13RA1 IL1B IL4R JUN NOCT NOS3 NR4A3 PLA2G7 PRDX5 RBMS1SHMT2 SOD2 STEAP4 TNFAIP2 XDH
Drug	3317 UP	Ciclopirox ethanolamine [41621-49-2]; Up 200; 15uM; MCF7; HT HG-U133A	10	ADM ANGPTL4 BIRC3 BTG2 CDKN1A DDIT4 FOS FOSL1 GLIPR1 IGFBP3MT2A PDK1 PLA2G2A RNF125 RUNX1 SERPINE1 TP53I3 WISP2
Drug	C028559	bathocuproine sulfonate	10	CCL2 CCL3 CD44 CREM EMB FOS GLRX HCK HMOX1 HSPA8 JUN MYCNFKBIA NR4A3 SRGN TNFRSF1B TYROBP
Drug	1043 DN	ICI 182,780; Down 200; 1uM; MCF7; HT HG-U133A EA	10	BYSL CD3EAP CD44 GADD45B JAK2 MYC NIP7 NOLC1 NOP2 PHLDA1POLR1E PTGES PUS1 PWP2 RCL1 RET TPBG TRMT61A UGCG
Drug	3895 UP	Diethylstilbestrol [56-53-1]; Up 200; 15uM; MCF7; HT HG-U133A	10	ADM BIRC3 CALB1 CD83 DUSP1 EGR1 FOS GADD45B HBEGF HMOX1ICAM1 JUN NR4A3 PHLDA1 RNF125 SERPINE1 SNAI1 SRGN TGFA
Drug	2227 UP	Terfenadine [50679-08-8]; Up 200; 8.4uM; MCF7; HT HG-U133A	10	BIRC3 CYP1B1 DDIT4 DUSP1 DUSP5 EGR1 FOS GADD45B HBEGFHMOX1 ICAM1 ITGAM JUN JUND KDM6B KLF2 MT2A NFKBIA NR4A3PHLDA1 RND1 S100A8 UPP1
Drug	C019499	2-nitrofluorene	10	BTG2 CDKN1A CXCL10 CXCL3 DDX21 EPHX1 FKBP4 GRIA3 HMOX1HSPH1 IGFBP3 MAP2K6 MT1A MT2A MYC NPM1 NRG1 TIMP1 TSC22D1XDH
Drug	D006851	Hydrochloric Acid	10	CCL2 CXCL1 CXCL2 EMP1 FOS HMOX1 HSPA1A ICAM1 IL1B IL6 MCL1NOS3 SERPINE1 TGFA VGF
Drug	D003840	Deoxycholic Acid	10	CCL2 CCL7 CXCL1 CXCL10 CXCL2 EGR1 HMOX1 ICAM1 IL1B IL6 NFKBIAPLAUR PTGES PTPN2 SERPINE1 SOD2
Drug	CID000002524	1-alpha-25-dihydroxycholecalciferol	10	ACSL3 ADAMTS1 BIRC3 CA2 CA4 CACNA1C CALB1 CD14 CD44 CD83CDKN1A CKM COL9A1 CSF1 CXCL14 CYP27B1 EDNRA EHBP1L1 EMBEMP1 FDX1 FOS FXYD5 HBEGF HSPD1 IER3 IGFBP3 IL1B IL1RL1 IL1RNIL4R IL6 INPP4B ITGAM JUN JUND LYZ MSR1 MYC MYD88 NFKBIZ NGFNGFR NTRK3 OSR2 PAQR5 PDPN RET RHOA RUNX1 S100A8 S100A9SERPINE1 SLCO1A2 SNAI1 SOD2 TFRC TGFA TGM1 TLR2 TNFAIP2TSPAN5 VSNL1
Drug	D004642	Emodin	10	ACTA1 CXCL1 CXCL2 CYP1B1 EGR1 HIF1A HMOX1 ICAM1 IL1B IL6 JAK2JUND KRT19 MCL1 MYC NFKBIA RHOA SERPINE1 SOD2 STAT3 STIP1TXNRD1 VDAC1
Drug	MESH:D011471/D020849-T	Prostatic Neoplasms affected by Raloxifene	10	CDKN1A EGR1 EMP1 HSPA1A IGFBP3 IL6 JAK2 MYC NOS3 PLAURSERPINE1 SOD2 STAT3 TGFA
Drug	C049325	1,2-dithiol-3-thione	10	A2M ADORA2B ALAS2 CA2 CALB1 CCL2 CCL3 CORO1A DBP DDX21EGR1 ENO3 EPHX1 FCGR2B FKBP4 FKBP5 GBP2 GCGR GPX2 GSPT1GYS2 HIF1A HMOX1 HSP90AA1 HSPD1 IGFBP3 IL18 IL1B IL33 JAK2 MAGMT1A MT2A NFKBIA NGFR PDPN PFKFB1 PGAM2 PLIN2 PTPN2 RBM3SDC1 SRSF5 STAT3 TPM3 TSC22D1 TXNRD1 UGDH WDFY3
Drug	D019324	beta-Naphthoflavone	10	A2M A3GALT2 ACOT1 ACSL3 ADCY8 ADM ALAS2 APLN ASNS CA2 CCL2CD24 CD52 CDKN1A COQ10B CREM CXCL13 CYP1B1 DBP EGR1 EMP1EPHX1 ESM1 FDX1 FHL1 FKBP5 FOS FOSL1 GADD45B GCGR GJA5 GPX2HBB HMOX1 HP HSPA1A IL1B IL6 INHBB JUN KRT19 LRRN3 NFKBIANOCT NPPB NR1D1 NRG1 PDK4 PDLIM3 PLA2G7 PLIN2 PLSCR1 PQLC1PROM1 PTN RASD1 S100A8 SERPINA3 SERPINE1 SLC7A1 SNRPA SOD2STEAP4 THRSP TIMP1 TLR2 TNC TNFAIP2 TNFRSF12A TNFRSF1…
Drug	CID000005376	AC1L1K7T	10	C3 CCL2 CKM CKMT2 CREM CSF1 CXCL3 CYP1B1 CYP27B1 FKBP4 FLT1FMO3 FOS GCGR HMOX1 IGFBP3 IGFBP5 IL1B IL1RN IL6 JUN JUND MYCNFKBIA NGFR NOS3 NRG1 NTRK3 PAQR5 PPRC1 RASD1 RRP9 RUNX1S100A8 S100A9 SERPINA3 SERPINE1 SIK1 SOD2 TGFA TNFRSF1BTSPAN5 UCN2
Drug	6087 UP	Strophanthidin [66-28-4]; Up 200; 9.8uM; MCF7; HT HG-U133A	10	ADM CD248 CYP1B1 DUSP1 EGR1 FOS GADD45B IGFBP3 IGSF6 IL6 JUNJUND MCL1 NR4A3 PSPC1 S100A9 SIK1 SRSF5
Drug	D016264	Dextran Sulfate	10	ARG1 CCL2 CCL3 CCL7 CD44 CD52 CXCL1 CXCL10 CXCL13 CXCL2 FOSFOSL1 GPNMB HSPA1A ICAM1 IL18 IL1B IL1RN IL6 MPEG1 NFKBIAPLA2G2A PTGES S100A8 STAT3 TFRC TNFRSF1B
Drug	CID000002250	AC1L1D9C	10	A2M ABCD2 C3 CCL2 CKM CKMT2 CREM CXCL10 ENG FCGR1A FGL2GCH1 HMOX1 HP ICAM1 IL18 IL1B IL1RN IL6 KLF2 NAMPT NCF4 NOS3NPPB PLA2G7 PPRC1 PTX3 RHOA RRS1 SERPINA3 SERPINB1 SERPINE1SLCO1A2 SOD2 STEAP4 TIMP1 TLR2 TNFAIP2 TNFRSF12A TNFRSF1ATNFRSF1B USHBP1
Drug	3740 UP	Gossypol [303-45-7]; Up 200; 7.8uM; PC3; HT HG-U133A	10	ACTC1 ACTN3 ADM AHSP ANGPTL4 ASNS DDIT4 DUSP1 GADD45BHMOX1 IL1RL1 IL1RN MMP16 PLIN2 PTX3 PVR SLC7A1 UPP1
Drug	D001310	Auranofin	10	CDKN1A HMOX1 IL1B IL6 ITGAM JAK2 MCL1 NFKBIA STAT3 TXNRD1
Drug	D004009	Dicloxacillin	10	CXCL1 CXCL2 ICAM1 IL1B S100A8 S100A9
Drug	D007052	Ibuprofen	10	ACSL1 ANGPTL4 ASNS C3 CCL2 CCL3 CDKN1A CMBL CXCL10 CXCL2DNMBP DUSP5 EPRS FOS HIF1A HSPA1A HSPA8 ICAM1 IL1B IL1RN IL6ITGAM MAPKAPK3 MCL1 NAMPT NFKBIA NGFR NOS3 PDK4 PLA2G2APLIN2 RSL1D1 S100A9 SIK1 SLC7A1 SOD2 TNC YARS
Drug	D020245	p-Chloromercuribenzoic Acid	10	ACTA1 ACTC1 ADAMTS1 AKR1B10 ASNS BTG2 CA4 CALB1 CDKN1ACYP1B1 DUSP5 ENO3 FOSL1 G3BP1 GAL GPNMB GRIA3 HMOX1 HSPH1ICAM1 IER3 IGFBP3 IGFBP5 MAP2K6 MAP6 MT2A NEFM NFKBIZ NPPBPDK1 PTN PTX3 PXDC1 RET RNF125 SERPINB1 SERPINE1 SOX5 SPHK1STEAP1 THSD7A TPBG TXNRD1 VGF YARS
Drug	CID005311181	iloprost	10	ADCY2 ADCY8 ADM ADORA2A ADORA2B CKM CKMT2 EDNRA IL1B IL6NOS3 PTGES PTGIS SERPINE1 SOD2 TNFAIP2 TNFRSF1B
Drug	CID005288713	NP-L3VS	10	AKR1B10 GFPT2 HCK HSPD1 IL1B JUN JUND MYD88 PDPN SOD2 TLR2TLR6
Drug	D008687	Metformin	10	ACSL1 ACTN1 ANGPTL4 ARG1 ASNS BTG2 CCL2 CCL7 CD14 CDKN1ACMBL CXCL2 CYP1B1 DDIT4 DNMBP DUSP5 EGR1 EPRS FGR FOSGPNMB HIF1A HMOX1 ICAM1 IL1B IL1RN IL6 JUN JUND KRT19 MYCMYD88 NAMPT NARS NFKBIA NOS3 PDK1 PDK4 PLIN2 PPAN RND1RSL1D1 RUNX1 SERPINE1 SIK1 SLC22A3 SLC7A1 SLCO1A2 SOD2TXNRD1 YARS
Drug	C029141	2,2,5,7,8-pentamethyl-1-hydroxychroman	10	A2M ABCD2 ACOT1 ADGRE1 AKR1B10 ASNS BTG2 CA2 CRYL1 DBPDUSP1 EGR1 ELOVL6 FKBP5 GADD45B GPX2 HMOX1 IGFBP3 IL1RN JUNNFKBIA NFKBIZ NOCT NRG1 SERPINE1 SIK1 SLPI UGCG XDH
Drug	D002995	Clofibric Acid	10	A2M ABCF2 ACOT1 ANGPTL4 BTG2 CD14 DDX10 DDX21 DHODHDHRS3 DUSP1 EEF1E1 ENG ESM1 ETHE1 FCGR2B FMO3 GNL3 IFRD1IGFBP3 JUN MAP2K3 MAPKAPK3 MRPS2 MYBBP1A MYD88 NCL NOL8NOLC1 NPM1 PFKFB1 PLIN2 POLR1E PRDX5 PUS1 RASD1 RBM3 RGS19RRS1 SERPINE1 SOD2 SPG20 SRM TBL3 THRSP TIMM8A TNFRSF12ATRMT61A TSC22D1 VDAC1 WDR12 XDH
Drug	C052785	rebamipide	10	ACOT1 FOSL1 HBEGF HSPD1 ICAM1 IL18 JUN MYC NFKBIA S100A8SOD2 TFRC
Drug	CID000000813	potassium	10	ACSL1 ADCY2 ADCY8 ADM ADORA2A ADORA2B C3 CA2 CA4 CACNA1CCLCF1 EDNRA EGR1 ENPP1 FOS FOSL1 GAL GCH1 GJB2 GMPS GNL3HBB HSPD1 IL6 ISM1 JUN KCNB1 KCNK2 MRPS2 MYL1 MYLPF NGFNGFR NOS3 NPY PANX1 PDK1 RHOA SCN3B SIK1 SLC24A3 SLC4A1SLC7A1 SLC7A10 SNRPA SOD2 SRSF5 STOM TFRC TNFAIP2 UCN2
Drug	D000069439	Dasatinib	10	A2M ACTC1 ASNS ASPM CACNA1C CCL2 CCL3 CDKN1A CXCL1 CXCL10CYP1B1 DDIT4 DHRS3 ECT2 ELOVL6 ENPP1 ENPP3 EPHX1 FAM64AFGL2 FGR FHL1 GPNMB HBEGF HCK HEPH HSPA8 IGFBP5 IL6 ITGAMKCNK2 LYN MAMDC2 MCL1 MYC MYH11 NEFM PTGIS PTX3 STAT3STEAP1 SYNPO2 THBS2
Drug	MESH:D001943/C006780-M	Breast Neoplasms affected by bisphenol A	10	CXCL3 CYP1B1 FOS HP HSP90AA1 IL1B JUN NRCAM SOD2 STAT3 TBX3TFPI2
Drug	D015655	1-Methyl-4-phenylpyridinium	10	ABCF2 ADM ADORA2A CD24 DDIT4 DDX21 EEF1E1 EGR1 FKBP5 FOSGADD45B GNL3 GPNMB HIF1A HMOX1 HSPD1 IGFBP3 IL1B IL6 ITGAMJUN LDHA MAP2K3 MAP3K6 MCL1 MYC NCF1 NCL NFKBIA NGF NIP7NNT NOLC1 NOP56 NOP58 NOS3 NR4A3 PAK1IP1 PRDX5 PTPN1 RAB32RBM3 RCL1 RET RHOA RND1 RSL1D1 SIK1 SLC16A3 SLC22A3 SNRPASOD2 SPHK1 STOM STX7 TFRC VDAC1 VGF
Drug	C472511	dimethylarsinous acid	10	ASNS CCL2 CD44 CDKN1A CXCL14 DUSP1 EGR1 ETV1 FOS HBEGFHIF1A HMOX1 IGFBP5 IL1R2 IL6 NRG1 PTPN1 S100A8 SOD2 VCAN
Drug	D011372	Progestins	10	ASNS CA2 FHL1 FOS HSP90AA1 HSPD1 LMO4 NNT NPM1 NPY PDLIM3PHLDA1 SERPINE1 SRSF5
Drug	C532162	2-(1H-indazol-4-yl)-6-(4-methanesulfonylpiperazin-1-ylmethyl)-4-morpholin-4-ylthieno(3,2-d)pyrimidine	10	ABCF2 ACSL1 BOP1 CCT6A CDKN1A CREM CTPS1 EEF1E1 FAM13AFDX1 GPNMB HIF1A HSPA8 HSPH1 IL18 IL6 LDHA MAP2K3 MCL1 MYCNDUFAF4 NOLC1 NOP56 NRG1 PDK1 PDK4 PHLDA1 PPRC1 PUS1SLC39A14 SLC7A1 SRM STAT3 STIP1 THRSP TNFRSF12A TSC22D1TUBB6 YARS
Drug	D007529	Isoflavones	10	ACSL3 ACTN1 AQP9 C3 CDKN1A CDKN2C GUCY1A3 IGFBP3 IGFBP5INHBA ITGB2 JUN JUND KRT19 NPM1 PHLDA1 PPP1R2 PTX3 S100A8TXNRD1 UAP1 UGDH
Drug	1598 DN	Colchicine [64-86-8]; Down 200; 10uM; HL60; HG-U133A	10	BRIX1 BYSL CCL2 DDX18 ELOVL6 EPRS GNL3 GTPBP4 HSPH1 MAK16MRTO4 MYC NIP7 NOLC1 NOP56 PLAC8 PNO1 PUS1 PUS7 PWP2 RRP15S100A8 S100A9 SLC29A1 SLC39A14 SLC7A1 SRM TSR1 UCK2 WDR12
Drug	C406082	monomethylarsonous acid	10	ACOT1 ACTN1 AKR1B10 ASNS BIRC3 CCL2 CD44 CDKN1A CXCL10CXCL14 DUSP1 EMP1 FOS FOSL1 GBP2 GFPT2 GPX2 HBEGF HMOX1HSP90AA1 HSPA1A ICAM1 IFRD1 IGFBP3 IGFBP5 IL1B IL1R2 IL1RN IL6JUN MAMDC2 MAP3K6 MYC MYLPF NFKBIA NOCT NOS3 NRG1 PIEZO1PTPN1 RHOA S100A8 SERPINA3 SERPINE1 SHROOM3 SLFN12L SNAI1SOD2 SRM STAT3 TBX18 TGFA TIMP1 TNC TP53I3 TXNRD1 UBA7 VCAN
Drug	D013467	Sulindac	10	ACSL1 AKR1B10 ASNS B4GALT1 BIRC3 BZW2 CDKN1A CSF1 CSNK2A1CYP1B1 ERRFI1 FMO3 FOS GAL HIF1A HMOX1 ICAM1 IL1B IL6 JUN JUNDMYC NAMPT NFKBIA RET SERPINB1 SHMT2 SLC7A1 SLCO1A2 SOD2STAT3 STX7 TBX3 THRSP TIMM10 TIMP1 TLR2
Drug	2525 UP	Strophanthidin [66-28-4]; Up 200; 9.8uM; HL60; HT HG-U133A	10	BCL3 BIRC3 BTG2 CD83 CREM CXCL2 CXCL3 DUSP1 EGR1 FOS HBEGFIL1B IL1RAP IL1RN NFKBIA NR4A3 PSPC1 PTX3 RND1 RUNX1 SPG20SRSF5 STX11 TNFRSF12A
Drug	C017096	n-butoxyethanol	10	ADAMTS1 ADD2 ADGRE1 ADM AKAP2 ASNS BIRC3 CCL2 CDKN1ACXCL2 DDIT4 DUSP1 ECT2 EGR1 ELOVL6 ERRFI1 FLT1 FOS GCH1GTPBP4 HBEGF HES6 HMOX1 ICAM1 IER3 IFRD1 IL1RL1 IL6 ITGB7 JUNKLF2 LTB MYC MYD88 MYLPF MYO1G NFKBIA NFKBIZ NOS3 PDK1PLAUR PROM1 RBM3 RRS1 SDC1 SDC4 SERPINE1 SHMT2 SLC4A1SLC7A1 STAT3 TFRC TIMP1 TNFRSF12A TNFRSF1B TXNRD1 TYROBP
Drug	C020738	9,10-dihydro-9,10-dihydroxybenzo(a)pyrene	10	ADM AKR1B10 EGR1 ERRFI1 GADD45B HMOX1 ICAM1 JUN JUNDNFKBIA RASD1 SERPINA3 SERPINE1 TXNRD1
Drug	CID000002909	cyclophorine	10	ADCY2 ADCY8 CACNA1C CCL2 CCR5 CD83 CKM CKMT2 EDNRA EMBENGASE FKBP4 FKBP5 FOS ICAM1 IL6 JUN LDHA LTB MVP MYD88NFATC2 NFKBIA NOS3 NPPB NPY SERPINE1 SLCO1A2 STEAP4 STX11TIMP1 TNFAIP2 TNFRSF1B VDAC1
Drug	C028474	1,4-bis(2-(3,5-dichloropyridyloxy))benzene	10	ACOT1 ANGPTL4 BCL3 C3 CCL2 CDKN1A CFB CLCF1 CXCL1 DBP DDX21DUSP1 ECT2 ELOVL6 EMP1 EPHX1 FDX1 FOS GADD45B GJA5 GTPBP4GYS2 HES6 HSPA1A IGFBP5 IL18 IL1B IRF5 JAK2 JUN MCL1 MPEG1 MYCNAMPT NOCT NOP2 NOP56 PDK1 PDK4 PDLIM3 PGLYRP1 PHLDA1PLIN2 PQLC1 PSPC1 PUS1 RND1 S100A8 SDC4 SLC29A1 SRM STAT3STEAP4 TFRC TGM1 TNFAIP2 TNFRSF12A TRMT61A TSC22D1 TUBB6UGDH
Drug	C030123	coumarin	10	ARG1 ASNS CA2 CRYL1 EEF1E1 EPHX1 GJB2 IL1B IL6 KCNK2 KLF2 KRT19MT1A MT2A NOL8 NOP56 POLR1E RBM3 TFRC THRSP TSC22D1TXNRD1 UGDH ZNF593
Drug	MESH:D011471/D004958-M	Prostatic Neoplasms affected by Estradiol	10	CDKN1A CYP1B1 EGR1 EMP1 EPHX1 ETV1 HIF1A HSPA1A ICAM1IGFBP3 IL1RN IL6 JAK2 MT2A MYC NGFR NOS3 PLAUR RASD1 SERPINA3SERPINE1 SLC22A3 SOD2 STAT3 TGFA
Drug	C002741	N-nitrosomorpholine	10	ARG1 BTG2 CA2 CCT6A CDKN1A CMBL CORO1A CXCL10 CXCL14 DBPDUSP1 EGR1 EIF4A1 GPX2 HBB HIF1A HSPA8 HSPD1 IL33 JUN LDHAMYC NCF1 NR1D1 NRCAM NRG1 PRDX5 STIP1 TIMP1 TPM3
Drug	D009525	Niacin	10	CAV3 CCL2 CDKN1A DUSP5 ENO3 HIF1A HMOX1 ICAM1 IL1B IL6 NCF1NFKBIA NOS3 PDK4 PLA2G7 SERPINE1 TFRC
Drug	1176 UP	genistein; Up 200; 10uM; HL60; HT HG-U133A	10	APOLD1 C5AR1 CREM CXCL2 DDIT4 DUSP1 EGR1 ENTPD1 EPHX1 FOSGLIPR1 HBEGF IL18 IL1B IL1RN INHBA MAP2K3 MCL1 MT2A NR4A3PHLDA1 PLSCR1 TIMP1
Drug	C047246	temozolomide	10	CCL2 CD44 CDKN1A CXCL1 CXCL2 CXCL3 DHRS3 EDNRA ETV1 HSPA1AIL6 INHBA MT2A NFKBIA PHLDA1 SDC1 SERPINB1 SLPI SOD2 SYNPO2TBX3 TFPI2 TNC
Drug	C058667	cadmium selenide	10	ADORA2A CCL2 HMOX1 IL1B IL1RAP IL6 MYD88 NFKBIA SERPINE1 TLR6
Drug	MESH:D013274/D004128-M	Stomach Neoplasms affected by Dimethylnitrosamine	10	CDKN1A HMOX1 IGFBP3 IL1B MT2A MYC NOS3 NPM1
Drug	6680 UP	Strophantine octahydrate [11018-89-6]; Up 200; 5.4uM; PC3; HT HG-U133A	10	ADM BIRC3 CD83 CDKN1A CLCF1 CXCL2 CYP1B1 DUSP1 EGR1 FOSGADD45B HBEGF IL1RL1 IL6 INHBA JUN KLF2 MCL1 NFKBIA NR1D1NR4A3 PSPC1 RND1 RUNX1 SRSF5 UGCG
Drug	2338 UP	Mebendazole [31431-39-7]; Up 200; 13.6uM; HL60; HT HG-U133A	10	BCL3 BTG2 CD14 CD83 CDKN1A CREM CXCL2 CXCL3 DDIT4 EGR1EMP1 FGR FMNL1 FOS GBP2 HBEGF ICAM1 IL1B IL1RN IL4R NFKBIAPHLDA1 PLAUR PLSCR1 TIMP1 TNFAIP2 TNFRSF12A TREM1
Drug	CID000027435	AC1L1D7P	10	ADORA2A ADORA2B CCL3 CXCL10 GBP2 ICAM1 IL13RA1 IL18 IL1B IL4RIL6 PLAC8 STEAP4 TNFAIP2
Drug	CID000003987	oleoyl-lysophosphatidic acid	10	ACTC1 C3 CCL2 CXCL1 CXCL13 CXCL3 DUSP1 EGR1 ENPP1 ENPP3 FOSHBEGF HCK HIF1A IL6 JUN MAP2K3 MAP2K6 MYL1 MYLPF NAPSA PPRC1PRDX5 PTGES RASD1 RET RHOA RND1 SPHK1 TIMP1 TNC
Drug	D000536	Aluminum Hydroxide	10	CCL2 CCL3 CD14 CD83 CXCL10 ICAM1 IL1B IL1RN IL6 TFRC
Drug	C118258	SN50 peptide	10	BIRC3 CCL2 CDKN1A HMOX1 ICAM1 IL18 IL1B IL6 MCL1 SOD2 TLR2
Drug	CID000004692	C15H20O3	10	BCL3 BIRC3 CCL2 EDNRA HIF1A ICAM1 IL1B IL1R2 IL6 JAK2 JUN MYD88NFKBIA NOS3 PDK4 PTGES PTN RHOA STAT3 TLR2 TNFAIP2 TNFRSF1ATNIP2
Drug	C053541	bicalutamide	10	ACSL1 ARG1 CCL2 CDKN1A CDKN2C CXCL3 DDIT4 DIO3 FOS GPNMBICAM1 IGFBP3 IGFBP5 IL6 MYC SERPINE1 STIP1 TP53I3 UAP1 UPP1
Drug	C038958	gadolinium chloride	10	ACOT1 ADGRE1 CCL2 CXCL1 CXCL2 HSPA1A ICAM1 IGFBP3 IL1B IL6ITGB2 LTB TNFRSF1A
Drug	D019819	Budesonide	10	CCL2 CCL3 CDKN1A CXCL1 CXCL2 CXCL3 IL1B IL4R IL6 JUN MT2A MYCSLC22A3 TIMP1
Drug	D003913	Dextroamphetamine	10	A2M ADORA2B CREM CSF1 DBP EGR1 EPRS FOS HSP90AA1 HSPA1AHSPA8 HSPH1 IFRD1 IL6 INHBA JUN JUND NAMPT NGF NPY STIP1
Drug	CID000145068	nitric oxide	10	ACTA1 ACTC1 ADCY2 ADCY8 ADM ADORA2A ADORA2B AKR1B10 ARG1BIRC3 BST1 CAV3 CCL2 CCL3 CD14 CDKN1A CKM CKMT2 CSF1 CXCL1CXCL10 CXCL2 CXCL3 CYP27B1 EDNRA EPRS FLT1 FOS GAL GCH1 GJA5GJB2 GMPS GUCY1A3 HBB HIF1A HMOX1 HSP90AA1 HSPA8 HSPB6HSPH1 ICAM1 IL18 IL1B IL1R2 IL1RAP IL1RN IL6 INHBA INHBB IRF8ITGAM ITGB2 ITGB7 JUN KLF2 LDHA MMP16 MT1A MT2A MYD88 NARSNCF4 NFKBIA NFKBIZ NGF NNT NOCT NOS3 NPY NR4A3 PANX1…
Drug	D007213	Indomethacin	10	ACOT1 ADAMTS1 ANGPTL4 ASNS BAZ1A BIRC3 CA2 CCL2 CCL3 CD44CDKN1A CLCF1 CXCL1 CXCL10 CXCL2 CYP1B1 DUSP1 EGR1 EIF1AX FOSGADD45B HMOX1 HSPA1A HSPA8 ICAM1 IFRD1 IL18 IL1B IL1R2 IL1RNIL6 ITGAM ITGB2 JUN LYN MYC NFKBIA NGF NOS3 NPM1 NPY NRCAMPLIN2 PTGIS PXDC1 SERPINE1 SLC7A1 SOD2 SOX7 STAT3 TFRC THRSPTIMP1 TNFRSF1A TSC22D1 UGCG UPP1 VGF XDH ZNHIT6
Drug	D017382	Reactive Oxygen Species	10	BCL3 BIRC3 C3 CCL2 CCR5 CD44 CXCL2 CYTL1 EDNRA EGR1 FOS FOSL1HBEGF HIF1A HMOX1 HSPA1A HSPD1 ICAM1 IER3 IL18 IL1B IL6 JUNJUND LDHA MCL1 MT2A MYC NAMPT NCF1 NFKBIA NGF NOS3 S100A8SOD2 STAT3 THBS2 TLR2 XDH
Drug	6252 UP	Hexestrol [84-16-2]; Up 200; 14.8uM; MCF7; HT HG-U133A	10	ADM CD52 CREM DUSP1 EGR1 FOS FOSL1 GADD45B HBEGF ICAM1IL1R2 IL4R JUN NR1D1 PHLDA1 PTX3 RUNX1 SLC7A1 TLR2
Drug	D000534	Alum Compounds	10	CCL2 CCL3 CD14 CXCL10 IL18 IL1B IL1RN IL6 MYD88 TFRC
Drug	1167 DN	17-AAG; Down 200; 1uM; HL60; HT HG-U133A	10	CD3EAP CD52 CYP1B1 DIMT1 DZIP1 EMP1 IRF5 MAK16 MRTO4 MYCNIP7 NOC4L NOLC1 PNO1 PUS7 RRP9 SETD6 SLC29A1 TMA16 ZNF593
Drug	D019808	Losartan	10	CCL2 CCL3 CXCL1 EDNRA ENG FLT1 FOS HMOX1 ICAM1 IL1B IL6 MYCMYH11 NCF1 NOS3 NPPB NPY PDLIM3 SERPINE1 SOD2 TIMP1 TNCTSC22D1
Drug	CID000072231	Apomab	10	FCGR2B IL1RN IL6 ITGAM MYD88 NFKBIA NPPB TFRC TLR2
Drug	MESH:D012871/D009151-M	Skin Diseases affected by Mustard Gas	10	CD44 CXCL2 IER3 IL1B IL1RN SOD2
Drug	C011559	tributyltin	10	ACSL1 ACSL3 ACTN1 ANGPTL4 ASPN CCL7 CD83 CLDN14 CRLF1 DDIT4FGL2 FOS GADD45B GRIA3 IER3 IGFBP3 IL6 ITGAM ITGB2 JUN KLF2NAMPT NOCT NOS3 PARM1 PLIN2 SLC16A3 SOD2 SOX5 SPHK1 TFRCTHRSP
Drug	3178 UP	Pimozide [2062-78-4]; Up 200; 8.6uM; MCF7; HT HG-U133A	10	ACTA1 BCL3 BIRC3 CD83 CSF1 CTSZ DDIT4 DUSP1 EGR1 FOS HBEGFICAM1 IGFBP5 IL6 JUN KLF2 NR4A3 PDLIM3 PHLDA1 RND1 RUNX1SNAI1
Drug	2656 UP	Strophantine octahydrate [11018-89-6]; Up 200; 5.4uM; MCF7; HT HG-U133A	10	ADCY2 ADM BTG2 CA4 CYP1B1 DUSP1 EGR1 ENTPD1 GADD45BHBEGF IL6 JUN MCL1 PSPC1 RUNX1 S100A9 SRSF5 UBA7
Drug	D004128	Dimethylnitrosamine	10	A2M ACSL1 ACTN1 ASNS ASPN BIRC3 BTG2 C5AR1 CCL2 CCL7 CD44CD83 CDKN1A CRY1 CSF1 CTSZ CXCL1 CXCL10 CXCL13 DDX21 DUSP1ECT2 EMB EMP1 ENPP1 EPHX1 FCER1G FCGR1A FGL2 FGR FHL1 FKBP4FOSL1 FXYD5 GBP2 GLIPR1 GLRX GPNMB HCK HMOX1 HP HSPH1ICAM1 IFITM1 IFRD1 IGFBP3 IGFBP5 IGSF6 IL18 IL1B IL33 IL6 IRF8 ITGB2JAK2 KRT19 LTB MT1A MT2A MVP MYC MYO1F NFKBIA NFKBIZ NOS3NPM1 NRG1 PHLDA1 PLAC8 PLIN2 PLSCR1 PPP1R18 PRO…
Drug	CID000024632	calcium pyrophosphate	10	CFB CILP COL9A1 CRLF1 ENPP1 IL18 IL1B IL1RN IL6 MYD88 SDC1STEAP4 TGM1 TNFAIP2 TREM1
Drug	CID000002889	Oils, Galangal	10	BIRC3 EGR1 FCGR2A FOS HMOX1 IL6 JAK2 JUN JUND MAG MAP2K3NFKBIA PPRC1 RHOA SOD2 SRSF1 STAT3 TNFAIP2 TNFRSF1A TP53I3XDH
Drug	D002809	Chondroitin Sulfates	10	C3 CCL2 CXCL1 CXCL10 CXCL2 CXCL3 HBEGF IL1B PTGES PTN
Drug	D006052	Gold Sodium Thiomalate	10	ADORA2A CXCL1 CXCL2 CXCL3 DDX10 IL1B IL1RN IL6 NR4A3 PTGESSOD2 THBS2 TLR2 TNFAIP2 TXNRD1 WISP2
Drug	CID000001915	8-bromoguanosine 3',5'-cyclic monophosphate	10	ACTA1 ACTC1 ADCY8 ADM CACNA1C DUSP1 EDNRA GCH1 GMPSGUCY1A3 HBB HMOX1 IL1B IL6 JUN MAP2K3 MAP2K6 MYL1 MYLPFNOS3 NPPB RBMS1 RHOA SERPINE1 SOD2
Drug	CID000000774	histamine	10	ACTA1 ACTC1 ADCY2 ADCY8 ADM C5AR1 CA2 CCL2 CCL3 CD14 EGR1EMCN ENGASE ENPP3 FCER1G FCGR1A FCGR2A FCGR2B FOS GALGMPS HSPB6 ICAM1 IL18 IL1B IL6 ITGAM ITGB2 JUN MYL1 NCF4 NGFNOP9 NOS3 NPY SLC22A3 SOD2 STEAP4 STX7 TLR2 TNFAIP2 TUBB6XDH
Drug	D002118	Calcium	10	ADM CA4 CACNA1C CALB1 CAV3 CCL2 CCL3 CCL7 CFB CXCL1 CXCL10CXCL2 CYP1B1 CYP27B1 DUSP1 EDNRA EGR1 HMOX1 HRC HSP90AA1IGFBP5 IL1B IL6 JAK2 NCF1 NEFM NFATC2 NFKBIA NGF NOA1 NOS3PLA2G2A PLSCR1 S100A8 S100A9 SERPINE1 SOD2 SPHK1 TGFA TGM1VDAC1
Drug	CID000003209	AC1L1FF5	10	AKR1B10 EDNRA EMB FAT4 HMOX1 ICAM1 IL1B IL6 LTB NOP9 PPRC1PTGES PTGIS SCN3B SERPINE1 SOD2 TNFAIP2
Drug	D008694	Methamphetamine	10	ABLIM1 ACOT1 ACTC1 ADAMTS9 ADD2 ADORA2A AHSA2 AMPD1APOLD1 ASPM BTG2 CACNA1C CCR5 CDKN1A COQ10B CREM CRY1CSF1 CXCL10 CXCL2 DBP DDIT4 DDX10 DDX21 DUSP1 DUSP5 EGFLAMEGR1 EHBP1L1 ENPP1 EPHX1 ERRFI1 FKBP4 FLT1 FOS FOSL1 GADD45BGAL GCH1 GJA5 GPNMB GRIA3 HMOX1 HRC HSP90AA1 HSPA1A HSPA8HSPD1 IGFBP5 IL1B IL6 JUN KCNB1 KDM6B LACTB MAP2K3 MCL1 MT2AMYC NFKBIA NGF NNT NOCT NPY NR4A3 NRG1 PDK4 PIK3AP1 PRDX5PRO…
Drug	C487049	BXL628	10	ACTA1 ACTC1 MYH4 MYL1 PDLIM3 PVALB TNNC2 TNNI2 TNNT3
Drug	MESH:D008107/D000082-M	Liver Diseases affected by Acetaminophen	10	CCL2 CCR1 ENO3 HMOX1 HSPA1A IL1R2 IL1RAP TGM1 TREM1 TYROBP
Drug	CID000002293	BAPTA-AM	10	ACTC1 ADCY8 AQP9 CACNA1C CCL2 DUSP1 EDNRA EGR1 FOS HIF1AHMOX1 HSP90AA1 HSPD1 IL1B IL6 JUN NFKBIA NOS3 P2RY14 PLEKRASD1 RHOA STAT3 TLR2
Drug	CID000003779	isoproterenol	10	ACTA1 ACTC1 ADCY2 ADCY8 ADM ADORA2A ADORA2B AMPD1 BST1CACNA1C CAV3 CCL2 CKM CKMT2 CREM EDNRA FDX1 FOS GCGR GNL3GYS2 HBEGF HMOX1 HSPB6 IL18 IL1B IL6 ITGAM JUN LDHA MYH1MYH11 MYH4 MYL1 MYLPF NAMPT NAPSA NCF4 NGF NOS3 NPYP2RY14 PVR RBMS1 S100A8 S100A9 SCN3B SIK1 TFRC TIMP1 TNFAIP2TNNC2 TNNI2 TUBB6 VCAN
Drug	D008095	Lithocholic Acid	10	ACSL1 CCT6A CD14 CXCL2 CYP1B1 DIO3 EPHX1 HMOX1 ICAM1 IL1B IL6ITGAM JUN MCL1 MT1A MT2A NFKBIA PLAUR PLSCR1 PTPN1 TFRCTIMP1 TXNRD1
Drug	6193 DN	Trichostatin A, Streptomyces sp.; Down 200; 1uM; HL60; HT HG-U133A	10	BCL3 CCL2 CD14 CYP1B1 DHODH ENG FES FGL2 FGR FMNL1 FOSL1IL1R2 IL1RN IL6R MYC NCF4 PLA2G7 PTPN7 RGS19 RNF125 SLC7A1SRSF1 UCK2 VCAN
Drug	2926 DN	Zardaverine [101975-10-4]; Down 200; 15uM; HL60; HT HG-U133A	10	ABCF2 BYSL CA2 CCL2 ELOVL6 EMP1 GSPT1 GTPBP4 MRTO4 MYBBP1AMYC NIP7 NOLC1 PNO1 PUS1 PUS7 RRP9 SLC29A1 SLC39A14 SRMSTOM TMA16 TSR1
Drug	D005054	Eugenol	10	AKR1B10 CCL2 CCL3 CCR5 CDKN1A CREM CXCL1 CYP1B1 EGR1 EMBFCGR2B FLT1 GADD45B HIF1A HMOX1 HSPH1 ICAM1 IL18 IL1B IL1R2IL6 INHBA MYC NAMPT NFKBIA SOD2 TXNRD1 UGDH
Drug	C044387	N,N,N',N'-tetrakis(2-pyridylmethyl)ethylenediamine	10	CCL2 CCL3 CCR1 CD14 CXCL2 FAM13A FOS HIF1A IL13RA1 IL1B IL4R IL6IL6R ITGAM JUN MT1A MT2A MYC MYD88 NFKBIA PLSCR1 PUS1S100A8 S100A9 SLC39A14 SLC7A1 SRSF5 STAT3 STEAP4 UGCG VDAC1
Drug	D016291	Dizocilpine Maleate	10	CXCL2 DUSP1 EGR1 FOS GAL HSPA1A JUN NEFM NFKBIA PTN RHOASOD2 TGFA TIMP1 XDH
Drug	C030299	phenylhydrazine	10	AHSP ALAS2 EMB FCGR2B GCGR GPNMB HMOX1 MT1A NPPB NPYPLSCR1 RIPK3 S100A8 S100A9 SLC39A14
Drug	CID000104741	ICI 182,780	10	C3 CDKN1A CXCL3 CYP1B1 FOS HBEGF HMOX1 HSP90AA1 HSPA8HSPD1 IER3 IGFBP5 IL1B IL1RN IL6 JUN NARS NFKBIA NOP58 NOS3NPM1 NR1D1 NRG1 PAQR5 PHLDA1 RASD1 TGFA TNFRSF1A
Drug	4541 UP	Camptothecine (S,+) [7689-03-4]; Up 200; 11.4uM; PC3; HT HG-U133A	10	ABCF2 ACTA1 ADM BTG2 CD14 CDKN1A CXCL2 DUSP1 EGR1 FOSFSTL3 GADD45B HBEGF IL33 IL6 JUN KAZALD1 NFKBIA OSR2 RND1SNAI1 SRSF5
Drug	CID000114777	theaflavin	10	AHSP BCL3 CSF1 CXCL2 EGR1 FES HCK HEPH HSPD1 HSPH1 IL13RA1IL4R IL6 JAK2 JUN LYN MCL1 MYC NFKBIA RASD1 RBM3 RHOA STAT3TNFAIP2 TNFRSF1A UGCG
Drug	D006427	Hemin	10	ALAS2 CDKN1A FOS FOSL1 HBB HIF1A HMOX1 HSPH1 IL18 JUN MT2AMYC NOS3 SOD2 TFRC
Drug	CID003025942	MT20	10	EGR1 HSP90AA1 MT1A MT2A MVP S100A9 TNFRSF1A VGF
Drug	1159 UP	17-AAG; Up 200; 1uM; HL60; HT HG-U133A	10	APOLD1 CREM CTSZ DBP ENGASE FAM13A FHL1 FKBP4 HSP90AA1HSPH1 ICAM1 IL1RN INHBA MCL1 MT2A NR4A3 PHLDA1 STIP1
Drug	MESH:D011471/C059514-T	Prostatic Neoplasms affected by resveratrol	10	CDKN1A CYP1B1 EGR1 EPHX1 HIF1A ICAM1 IL6 MSR1 MYC NOS3SERPINE1 SOD2 STAT3 TGFA
Drug	MESH:D056486/D000082-M	Drug-Induced Liver Injury affected by Acetaminophen	10	C3 CXCL1 CXCL10 HMOX1 IL18 IL1B IL1R2 IL6 SLPI
Drug	CID000167253	phosphorothioate	10	CCR5 CD44 CDKN1A CXCL10 EGR1 ENPP1 ENPP3 FOS GMPS ICAM1IL13RA1 IL18 IL1B IL1RN IL4R IL6 MYC MYD88 NFKBIA POP1 PTPN2S100A8 S100A9 SERPINE1 TGFA TNFRSF1A
Drug	C101816	perfluoro-n-nonanoic acid	10	A2M ACOT1 ACSL1 ANGPTL4 CFB IL1B IL6 INHBB PDK1 PDK4 PLIN2PRDX5 TNFRSF1A UPP1
Drug	C012796	2-butenal	10	AKR1B10 ANGPTL4 BIRC3 CCL2 CSF1 CXCL1 CXCL2 CXCL3 HMOX1HSPA1A IL1B IL6 INHBA NFKBIA NFKBIZ PTX3 RRP15 TXNRD1 UPP1
Drug	CID006432145	dichloromethylene	10	CCL2 CCR1 CSF1 GAL HBB HMOX1 IL1B IL6 TGM1
Drug	D007608	Kainic Acid	10	CALB1 CCL2 CTSZ EGR1 FOS GADD45B GRIA3 HMOX1 HSPA1A IL1B IL6ITGAM JUN MPEG1 MT1A MT2A NPY NR4A3 RASD1 RHOA SERPINE1SOD2 TYROBP
Drug	CID000025476	Hypertensin II	10	ACTC1 ADCY8 ADM CACNA1C CAV3 CCL2 CFB DUSP1 EDNRA EGR1FBN2 FLT1 FOS GFPT2 HBEGF HIF1A HMOX1 ICAM1 IL18 IL1B IL6 IRF8JUN JUND MAP2K3 MAP2K6 MYH11 NCF4 NFKBIA NOS3 NPY PPRC1PTGES RASD1 RHOA SERPINE1 SNAI1 SOD2 STAT3 TGFA TIMP1TNFAIP2
Drug	2213 UP	Ivermectin [70288-86-7]; Up 200; 4.6uM; MCF7; HT HG-U133A	10	ASNS B4GALT1 BIRC3 CKMT2 DDIT4 FCER1G HBEGF HCK HMOX1ICAM1 IFRD1 ITGAM MYC PHLDA1 PVR RND1 RUNX1 SERPINA3 TLR2TREM1
Drug	C034343	4-aminobenzhydrazide	10	BCL3 BIRC3 CD3EAP CXCL2 CXCL3 DDIT4 EGR1 ENG HMOX1 JUN KLF2NFKBIA RILP
Drug	D004221	Disulfiram	10	ADAMTS1 ADM AKR1B10 ANGPTL4 ASNS CA2 CCL2 CCR5 CFB CILPDHRS3 DUSP5 EGR1 FOS GADD45B GCGR HBEGF HES6 HMOX1HSP90AA1 HSPA1A HSPA8 HSPD1 HSPH1 IL1B IL1RL1 IL6 IRF8 ISM1 JUNMAP2K3 MT1A MT2A MYD88 NFKBIA NPPB PDPN PTX3 RASD1 RUNX1SIK1 SLC7A1 SNAI1 SOD2 STOM TBX3 TNIP2 TXNRD1 UTP15 VCANVDAC1 VGF
Drug	D007501	Iron	10	ACSL1 ACSL3 AHSP ALAS2 BCL3 CCL2 CCL3 CD14 CDKN1A CXCL1CXCL2 EGR1 EMP1 FOS GPX2 HEPH HIF1A HMOX1 HSPA1A HSPA8HSPH1 ICAM1 IGFBP3 IL18 IL1B IL6 IRF8 ITGAM ITGB2 JUN MAP2K6MT1A MT2A MYC NFKBIA PDK4 PLSCR1 PTX3 RASD1 S100A9 SLC39A14SLPI SOD2 STEAP4 TFRC TPPP3
Drug	MESH:D001943/D015032-M	Breast Neoplasms affected by Zinc	10	FOS HMOX1 HSP90AA1 IGFBP5 IL1B IL6 JUN NFKBIA SOD2 TFPI2
Drug	D004298	Dopamine	10	A3GALT2 ARG1 B4GALT1 CYP1B1 ENG ENPP3 FOS GCH1 HIF1A HMOX1JUN NCL NFKBIZ NPY SERPINE1 SHMT2 SOD2 TIMP1 TLR2 TNC TUBB6VCAN VDAC1
Drug	D019821	Simvastatin	10	A2M ANGPTL4 ARG1 BIRC3 C5AR1 CACNA1C CALB1 CCL2 CCL3 CCR1CCR5 CD14 CD24 CD44 CD83 CDKN1A CKM CORO1A CXCL1 CXCL10CXCL2 DBP DUSP1 EDNRA EGR1 ENTPD1 FKBP4 FLT1 FOS FOSL1 GJB2GPX2 HIF1A HMOX1 HSP90AA1 HSPA8 ICAM1 IL18 IL1B IL1R2 IL1RL1IL4R IL6 ITGAM ITGB2 JAK2 JUN KLF2 LTB MT1A NCF1 NCF4 NFKBIANOS3 NPPB NR1D1 NR4A3 PDK4 PLA2G2A PLA2G7 PTGES RHOAS100A8 S100A9 SDC1 SDC4 SERPINE1 SOD2 STAT3 TFRC TIMP1 T…
Drug	3060 UP	Digoxigenin [1672-46-4]; Up 200; 10.2uM; HL60; HT HG-U133A	10	BIRC3 BTG2 CD83 CREM CSF1 CXCL2 EGR1 FOS GRIA3 HBEGF MAGNFKBIA NR4A3 PROM1 PTX3 RND1 RUNX1 SLCO1A2 TGFA THSD7A
Drug	C016527	isoquercitrin	10	CCL2 CXCL2 CYP1B1 GPX2 HMOX1 NFKBIA SERPINE1 TIMP1 TNFRSF1A
Drug	C437683	motexafin gadolinium	10	CDKN1A DDIT4 HIF1A HMOX1 HSPA1A HSPD1 HSPH1 JUND MT1AMT2A MYD88 SLC39A14 SLC7A1 TFRC TNFRSF1A TNIP2 TXNRD1
Drug	D019438	Ritonavir	10	CCL2 CCL3 CDKN1A CXCL1 CXCL10 CXCL2 FOS HMOX1 HSP90AA1HSPH1 IL6 JUN MYC NFKBIA NOS3 STAT3
Drug	CID000152238	Cys-cys	10	CCL2 CCL3 CCL7 CCR1 CHCHD4 CXCL1 CXCL3 ICAM1 MAG MT1A MT2AMYD88 PRDX5 RASD1 SOD2 TPM3
Drug	6697 UP	Ethopropazine hydrochloride [1094-08-2]; Up 200; 11.4uM; PC3; HT HG-U133A	10	ACTN1 BIRC3 CLDN14 CSF1 CXCL1 CXCL2 CXCL3 DUSP5 ICAM1 IGFBP3IL1B IL1RAP IL6 INHBA LRRN3 NFKBIA PTX3 RUNX1 SERPINE1 SLC7A1TNFAIP2 UGCG VCAN
Drug	C035207	4-amino-2,6-dinitrotoluene	10	ABCF2 ACTN3 AHSP ANGPTL4 BOP1 BYSL CCR5 CCT6A CD83 CLCF1CORO1A CRYL1 DDX18 DDX21 DHODH EIF4A1 ENG EPHX1 GBP2GTPBP4 HCK HEATR1 HES6 HGH1 HMOX1 HSP90AA1 HSPA8 HSPD1HSPH1 ICAM1 IL1B IRF5 KDM6B LTB MT1A MYBBP1A MYO1F NDUFAF4NOL8 NOLC1 NOP56 PLAC8 PUS1 PVR RCOR2 RPF2 RPP38 SHMT2 SLPISNRPA SRM STIP1 TCEA3 TFRC TGM1 TMOD4 TXNRD1 UGDH VDAC1WDR12 YARS ZNF593
Drug	C000499	ferric oxide	10	ADGRE1 ADM ADORA2B CD14 CD83 CDKN1A DDIT4 DUSP1 EGR1 FOSGADD45B HBEGF HMOX1 HSPA1A HSPA8 ICAM1 IL1B IL6 JUN KLF2LST1 PHLDA1 RIPK3 SLPI SOD2 TFRC TIMP1 TLR2 WDFY3
Drug	D015054	Zymosan	10	BIRC3 C3 CCL2 CCL3 CCL7 CD44 CD83 CDKN1A CFB CXCL1 CXCL2DUSP1 EGR1 FOS HMOX1 HSP90AA1 ICAM1 IL1B IL1R2 IL1RN IL6 MSR1MYD88 NCF1 NCF4 NFKBIA PLA2G2A PLA2G7 PLAUR PLSCR1 PTGESPTX3 STAT3 TIMP1 TLR2 TLR6 TNFRSF1A TNFRSF1B
Drug	C023035	3,4,5,3',4'-pentachlorobiphenyl	10	A2M ACSL3 ACTA1 ADAMTS1 ADORA2A ALAS2 APLN ARG1 BTG2 C3CA2 CCL2 CCL3 CD14 CD24 CDKN1A CFB CMBL CREM CRLF1 CRYL1CSNK2A1 CXCL10 CXCL13 CXCL14 CYP1B1 DUSP1 EGR1 EIF1AX ELOVL6EMP1 ENO3 ENPP1 ENPP3 EPHX1 ESM1 FDX1 FKBP4 FLT1 FMOD GCGRGLIPR1 GPNMB GUCY1A3 GYS2 HBEGF HIF1A HMOX1 ICAM1 IER3IGFBP3 IGFBP5 IL18 IL1B IL1RAP IL1RL1 IL1RN IL33 IL6 JUN JUND KRT19LDHA LMO4 LYN LYZ MAPKAPK3 MSR1 MT1A MT2A NAMPT N…
Drug	5612 UP	Cephaeline dihydrochloride heptahydrate [6487-30-5]; Up 200; 6uM; MCF7; HT HG-U133A	10	ADM BCL3 BIRC3 C3 CCL2 CD83 CSF1 CYP1B1 DUSP1 EDNRA EGR1ENO3 FOS FSTL3 GADD45B ICAM1 IL6 ITGAM JUN KDM6B NFKBIANR1D1 NR4A3 PHLDA1 PSPC1 RND1 SLC2A6 TBX3 TNFAIP2
Drug	2195 UP	Lycorine hydrochloride [2188-68-3]; Up 200; 12.4uM; HL60; HT HG-U133A	10	AQP9 BIRC3 BTG2 CD83 COQ10B CREM CXCL2 DUSP1 GBP2 HBEGFIL1B IL1RN INHBA JUN MCL1 NR4A3 NRG1 PHLDA1 RUNX1 TFPI2 TLR6TNFRSF12A TWISTNB
Drug	CID000002719	chloroquine	10	A2M ADM C5AR1 CCL3 CCL7 CFB CTSZ CXCL1 CXCL10 CXCL13 CXCL2EMB FCGR2A FCGR2B GCH1 HBB IL1B IL6 IRF5 ITGAM ITGB2 LDHAMYD88 NOS3 TFRC TLR2 TNFAIP2
Drug	CID000032744	polyinosinic-polycytidylic acid	10	CCL2 CCL3 CD14 CD83 CSF1 CXCL1 CXCL10 CXCL14 CXCL2 FLT1 ICAM1IL18 IL1B IL1R2 IL1RL1 IL33 IL6 IRF8 MYD88 NFKBIA PDPN RIPK3SLC39A14 TLR2 TNFAIP2
Drug	5340 UP	Cyproheptadine hydrochloride [969-33-5]; Up 200; 12.4uM; MCF7; HT HG-U133A	10	ACTN1 ADM CD83 CSF1 DDIT4 DUSP1 EGR1 FKBP5 FOS HMOX1 JUNJUND KAZALD1 KLF2 MCL1 PHLDA1 PLAUR RGS19
Drug	C038459	curdlan	10	BIRC3 CCL2 CCL3 CCL7 CCR1 CDKN1A CXCL1 CXCL10 CXCL13 CXCL2EGR1 FOS ICAM1 IL13RA1 IL18 IL1B IL6 ITGB2 JUN LTB MYC NFKBIASTAT3 TFRC TLR2 TNFRSF1B
Drug	D019820	Xanthine	10	CKM GUCY1A3 HIF1A HMOX1 HSPA8 HSPB6 HSPD1 SOD2 VDAC1 XDH
Drug	D004002	Clodronic Acid	10	ACSL1 ANGPTL4 ASNS BCL3 BTG2 CDKN1A CMBL CYP1B1 DDIT4 EPRSFOSL1 GPNMB HIF1A HMOX1 ICAM1 IL1B IL6 NARS PDK1 PDK4 PSPC1RUNX1 TIMP1 TP53I3 TXNRD1 YARS
Drug	6081 UP	Avermectin B1 [71751-41-2]; Up 200; 4.8uM; MCF7; HT HG-U133A	10	ADD2 ASNS C3 DDIT4 EMCN ESM1 FMO3 HMOX1 ICAM1 IGFBP3 ITGB7KAZALD1 KCNB1 MYLPF NTM PDPN PHLDA1 S100A8 TLR2 TREM1
Drug	D010705	Phosgene	10	ADCY8 ASNS CDKN1A CDKN2C EGR1 FDX1 FLT1 FOS GPX2 HMOX1HSPA1A KRT19 LYN MYC PDK4 PLA2G2A PLAUR SERPINE1 SLC7A10SOD2 SPHK1 TIMP1 TNFRSF12A TXNRD1
Drug	CID000001972	amphotericin B solution	10	ADCY2 ADCY8 ADM CA2 CCL7 HMOX1 IL1B IL6 KCNK2 SLC4A1 STEAP4TNFAIP2
Drug	CID000004956	Prostaglandin D2-d4	10	ADCY2 ADCY8 ADORA2A ARG1 C5AR1 CSF1 ENGASE FCER1G FOSHMOX1 IL1B IL4R IL6 ITGAM NR1D1 PLA2G7 PLSCR1 PPRC1 PTGESPTGIS RBMS1 SERPINE1
Drug	C016030	pantogab	10	ABCD2 ACSL1 ANGPTL4 BTG2 CD14 CDKN1A DDIT4 ENPP3 FKBP5FXYD5 GJB2 HES6 IFRD1 IL13RA1 IL1RAP LMO4 MAP3K6 MYD88 NOL8NOP58 PDK4 PLAC8 PLIN2 PQLC1 PTPN1 PTPN2 PVR RAB32 RBM3SBNO2 SDC1 SLC29A1 SLC39A14 STAT3 STEAP4 STOM TBX3TNFRSF1B TOX TSC22D1
Drug	1289 DN	Clozapine [5786-21-0]; Down 200; 12.2uM; HL60; HT HG-U133A	10	BST1 C5AR1 DHODH EPHX1 FBN2 FES FOSL1 GCH1 GLIPR1 IL13RA1IL6R JUND LMO4 MAP2K6 MCL1 MYBBP1A NOP56 PHLDA1 TBL3
Drug	CID006398444	AC1O4QI2	10	C3 C5AR1 CD14 CD44 EMB ENPP3 FCGR1A FCGR2A GRIA3 ICAM1 IL1R2IL6 ITGAM ITGB2 MAG NGF NGFR NTRK3 PLAUR RET RHOA TFRCTNFRSF1A TNFRSF1B TPM3
Drug	D000068756	Valsartan	10	ADAMTS1 CCL2 CREM CXCL10 DUSP5 EGR1 ENG FOS FOSL1 HBEGFICAM1 IER3 IL6 INHBA JAK2 JUN NOS3 NPPB PLAUR SERPINE1 STAT3TIMP1
Drug	CID000001134	deoxythymidin	10	ACTA1 ACTC1 CDKN1A CSF1 CTPS1 CYP27B1 FLT1 FOS HBEGF IGFBP3IL1B IL1RN MYC NGFR PTPN2 SERPINB1 SLC29A1 TFRC TGFA TOX UCK2UCN2 UPP1
Drug	C010313	pseudocumene	10	ADAMTS1 BTG2 CCL2 CDKN1A CXCL1 CXCL2 DDIT4 DUSP1 DUSP5ENPP3 FCGR2B FGL2 FOSL1 GCH1 HBEGF HSPB6 IL6 JUN LYZ MT1AMYC MYH11 NR1D1 NR4A3 SERPINE1 TIMP1
Drug	D003561	Cytarabine	10	ACTA1 ACTC1 ADAMTS1 ADAMTS9 BTG2 CALB1 CD44 CDKN1ACOL9A1 EGFLAM ENO3 ENTPD1 FCGR2A GUCY1A3 HIF1A IGFBP3IGFBP5 IL6 JUN KRT19 LRRN3 LYN LYZ MCL1 MT1A MT2A NPPB NPYNTM PARM1 PDLIM3 PDPN SDC4 SLC16A3 SLC29A1 SRGN STOMTIMP1
Drug	CID000000871	Glycan	10	CD14 CXCL2 FOS GNL3 IL1RN IL6 ITGAM ITGB2 MYD88 PLAUR PPANSLC15A3 SOD2 TLR2 TNFAIP2 USHBP1 VDAC1
Drug	C074702	chromium hexavalent ion	10	C3 CDKN1A CDKN2C CYP1B1 ENO3 FOS GPX2 HEPH HIF1A HMOX1ICAM1 IL1B IL6 JUN LDHA LYZ MT1A MT2A MYC MYH1 NCF1 NCF4NFKBIA SNAI1 SOD2 STAT3 TFRC TXNRD1 VDAC1
Drug	CID000002541	candesartan	10	ADM CCL2 EDNRA EGR1 FOS GJA5 HMOX1 ICAM1 NCF4 NOS3 NPPBPPRC1 SERPINE1 SNAI1 TGFA TLR2 TNFAIP2
Drug	C013698	tallow	10	ACAD10 ACOT1 ASNS CDKN1A ELOVL6 EPHX1 ETHE1 FKBP5 FOSHMOX1 HSPB6 ICAM1 IFRD1 IL13RA1 IL18 IL1RN ITGB2 MPEG1 PLA2G7PLAC8 PLEK PROM1 PVR S100A8 S100A9 SPG20 STEAP4 TBX3 TFRCTHRSP TNFRSF12A UGDH
Drug	CID003083507	MT-19	10	EGR1 FOS NGF RASD1 VGF
Drug	CID000108042	phenethyl caffeiate	10	BIRC3 CCL2 CXCL2 CXCL3 HMOX1 IL1B IL6 IRF8 ITGAM JUN KCNK2MAP2K6 MYC NFATC2 NFKBIA NOS3 PLA2G2A RASD1 SOD2 TLR2 XDH
Drug	D013759	Dronabinol	10	ADORA2A AQP9 ASNS CALB1 CDKN1A CXCL10 DDIT4 DNMBP DUSP1EDNRA EGR1 EIF1AX FOS FOSL1 GAL GLRX GUCY1A3 HMOX1 HPHSP90AA1 HSPA1A HSPA8 HSPD1 HSPH1 ICAM1 IFRD1 IGFBP5 IL1BIL1RL1 IL33 IL6 JUN JUND MAP2K6 MAP6 MT1A MT2A MYC NAMPTNARS NFKBIA NGF NRG1 NSG1 NTM PLIN2 PTGIS PTN PVALB RRP9SDC4 SERPINE1 SHMT2 SLC2A6 SLC39A14 SPEG SRRM2 SRSF1 SRSF5STAT3 STX11 TFRC TIMP1 TNFAIP2 TOMM70 TSC22D1 TWISTNBTXNRD1 YARS
Drug	D004113	Succimer	10	ABLIM1 ACTC1 ADAMTS1 ADM ADORA2B BAZ1A BIRC3 BTG2 C3 CCL2CCL3 CCL7 CCR1 CD44 CD83 CDKN1A CSF1 CXCL1 CXCL10 CXCL13CXCL2 DUSP1 ECT2 EGR1 ELOVL6 FOSL1 GADD45B GCH1 GLIPR1 GLRXGMPS GPATCH4 HBEGF HMOX1 ICAM1 IER3 IGFBP3 IGFBP5 IGSF6IL13RA1 IL1B IL1RL1 IL1RN ITGAM ITGB7 JAK2 LTB MT2A MYC NCF1 NCLNFKBIA NFKBIZ NPY PDPN PHLDA1 PLAUR PROCR PTPN2 RBM3 S100A8S100A9 SDC4 SERPINE1 SLC15A3 SLPI SOD2 STEAP4 STX…
Drug	D014108	Tosylphenylalanyl Chloromethyl Ketone	10	BIRC3 CCL2 CDKN1A HMOX1 ICAM1 IL1B IL6 ITGAM NFKBIA NRG1SOD2 STAT3
Drug	C080163	trovafloxacin	10	ANGPTL4 BIRC3 CCL2 CDKN1A CLDN14 CXCL1 CXCL2 CXCL3 ELOVL6EPHX1 ERRFI1 FKBP4 FMO3 FOS GCGR GNL3 HMOX1 HSPH1 ICAM1IFRD1 IL18 IL1B IL6 MT1A MYD88 NDUFAF4 NFKBIA NFKBIZ NOCTPHLDA1 PLIN2 PTPN2 SERPINA3 SERPINE1 SLC39A14 SLCO1A2 SOD2SPG20 SRM SRRM2 SRSF1 SRSF5 STAT3 STIP1 THRSP TPM3 UPP1 XDHYARS
Drug	D015025	Zearalenone	10	ADAMTS9 APLN C3 CA2 CCL2 CDKN1A CYP1B1 DDIT4 DHRS3 FKBP4FKBP5 GDF10 GJB2 HBB HSPA1A IL18 IL1B IL4R IL6 INHBA PTX3 TGFATLR2 TOMM70 TSC22D1 UTP15
Drug	CID000024841	iodide	10	A2M ADCY8 ADM C5AR1 CFB CLCF1 CXCL1 EDNRA EMB FCGR1AFCGR2A FCGR2B FGL2 FLT1 GAL GCGR HBEGF HMOX1 IGFBP3 IGFBP5LYZ NAA25 NAPSA NGF NGFR NIP7 NOS3 NPPB NPY PTX3 RETSERPINE1 SLC4A1 SOD2 TFRC TGFA TMOD4
Drug	2651 UP	Suloctidil [54063-56-8]; Up 200; 11.8uM; MCF7; HT HG-U133A	10	BCL3 BIRC3 CREM CYP1B1 DDIT4 DUSP1 DUSP5 EGR1 FOS FOSL1GADD45B HBEGF HMOX1 ICAM1 IGFBP3 IL6 IRF8 JUN KLF2 MCL1 MT2ANFKBIA NR1D1 NR4A3 PDK4 PHLDA1 RND1 RUNX1 TFPI2 TLR2 TNFAIP2UPP1 VCAN
Drug	D017967	Zinc Compounds	10	EGR1 HMOX1 HSPA1A IL1B MT2A SERPINE1 TNFRSF1A
Drug	CID000030956	AC1L1KMJ	10	ACTA1 ACTC1 ACTN1 CAV3 CCL2 CD14 CD44 COL9A1 FCGR2A FOSHCK HSPD1 ICAM1 ITGAM ITGB2 JUN LDHA LYN MYL1 MYLPF NFKBIANOCT P2RY14 RASD1 RHOA SERPINE1 SOD2 TIMP1 TLR2 TPM3 TUBB6
Drug	2680 DN	SAHA; Down 200; 10uM; HL60; HT HG-U133A	10	CCL2 CD14 CD44 CTPS1 CYP1B1 ENG FES FGR IL1R2 IL1RN IL4R IL6RINHBA MYC PPRC1 PTPN7 RGS19 RNF125 RUNX1 SBNO2 SLC7A1 UCK2
Drug	C062856	dimethylarsine	10	CDKN1A FKBP5 FOSL1 GADD45B HMOX1 HSPA1A JUN JUND TXNRD1
Drug	D011285	Pregnenolone Carbonitrile	10	ACOT1 ACSL1 AQP9 CCL2 DBP DUSP1 EGR1 EMB EPHX1 FCGR2AFKBP4 FOS FXYD5 GCH1 GPX2 GYS2 HMOX1 HSP90AA1 HSPA8 HSPB6HSPD1 HSPH1 IER3 IL1B IL1RN IL33 IL6 JUN LYZ MCL1 MT1A MYO1GNR1D1 NR4A3 PDK4 PLAUR PLIN2 PLSCR1 PTGIS S100A8 S100A9 SDC4SLCO1A2 TFRC THRSP TSC22D1 TXNRD1 UGDH XDH
Drug	D008942	Mitoxantrone	10	ACSL3 ACTA1 ASNS CKM DDIT4 EGR1 FHL1 GCH1 HRC IFITM1 IGFBP3JAK2 JUN LDB3 MYC NAMPT PPP1R2 RND1 SERPINE1 TIMP1 VCAN
Drug	D015735	Mifepristone	10	ABLIM1 ACOT1 ADAMTS1 ADAMTS9 ARG1 ASNS BYSL C3 CCL2 CCL3CD24 CD44 CDKN1A CFB CSF1 CXCL1 CXCL13 CXCL2 CYP1B1 DDIT4DHRS3 DUSP1 EDNRA EGR1 ENG ESM1 FKBP5 FLT1 FOS FSTL3 HBEGFHMOX1 ICAM1 IGFBP3 IGFBP5 IL18 IL1B IL6 INHBA JUN MMP16 MYCNFKBIA NOS3 P2RY14 SERPINE1 SLC22A3 SOD2 SPHK1 STAT3 TGFATNC TNFRSF1A TSC22D1 TSPAN5
Drug	MESH:D001943/C006552-T	Breast Neoplasms affected by kaempferol	10	CYP1B1 FOS HMOX1 IL1B IL6 JUN NFKBIA
Drug	D002737	Chloroprene	10	ACOT1 ADAMTS1 ADM AEBP1 AHSP AKAP2 ALAS2 ANGPTL4 APLNAPOLD1 CACNA1C CCR5 CD52 CD83 CDKN1A CDKN2C CORO1A CRY1CSNK2A1 CXCL1 CXCL3 CYP1B1 DBP DDX18 DUSP1 ECT2 EGR1 EPHX1EPRS ERRFI1 ESM1 ETV1 FAM13A FAT4 FDX1 FGR FKBP5 FLT1 FMO3 FOSGBP2 GPX2 GUCY1A3 HCK HMOX1 HSPA1A HSPA8 IFRD1 IGFBP3IGFBP5 IL1B IL33 IRF8 ITGAM ITGB7 JUN KAZALD1 LDB3 LRRN3 LTBMAP3K6 MYO1F MYO1G NAMPT NCF4 NEK1 NOP58 NR1D1 NRCAMPDK4 P…
Drug	CID000005753	corticosterone	10	ADM CA4 CCL2 CD14 CLCF1 CXCL10 CYP27B1 EGR1 FDX1 FKBP5 FOSGAL HSPD1 IL1B IL1R2 IL1RAP IL1RN IL6 IL6R NGF NOS3 NPY PPRC1PTP4A3 SLC22A3 STAT3 STEAP4 TLR2 TNFAIP2 UCN2 UGCG
Drug	CID000054454	simvastatin	10	CCL2 CCL3 CCR1 CCR5 CKM CKMT2 CREM CSF1 ELOVL6 ENPP1 FGL2FOS HMOX1 HSP90AA1 ICAM1 IL1B IL1RN IL6 JUN MCL1 NFKBIA NOCTNOS3 NR4A3 PLA2G7 RASD1 RHOA RRS1 SERPINE1 SLCO1A2 STEAP4TLR2 TNFAIP2 USHBP1
Drug	MESH:D001943/C059514-T	Breast Neoplasms affected by resveratrol	10	CSF1 CXCL2 CXCL3 CYP1B1 FOS GPX2 HMOX1 IL1B IL6 JUN NFKBIANOS3 SOD2 STAT3 TFPI2
Drug	C116926	rofecoxib	10	C3 CCL2 CCL3 CXCL1 IL1B IL1RN IL6 NCF1 NGF PLA2G2A PTGISSERPINA3 SOD2 STAT3 TFRC TNC VCAN
Drug	CID000000888	magnesium	10	AATF ACTA1 ACTC1 ACTN1 ADAMTS1 ADCY2 ADCY8 AQP9 C3 CA2 CFBCILP CKM CKMT2 CSNK2A1 CTDSPL DDX10 ENO3 ENPP1 ENPP3ENTPD1 FOS G3BP1 GCH1 GMPS GNL3 GRIA3 GYS2 HCK HSP90AA1HSPD1 ICAM1 IL1B IL6 INPP4B ITGAM JUN LDHA LYN MAG MAPKAPK3ME2 MMP16 MRPS2 MYH11 NAMPT NARS NGFR NNT NOCT NOS3 NPYPDK4 PFKFB1 POP1 PVALB RHOA RILP RND1 RPP38 SLCO1A2 SNRPASOD2 SPHK1 SRGN TNC TNFRSF1A TNNC2 TNNI2 TPM3 TUBB6 UCN2VCAN YA…
Drug	C006794	brevianamide A	10	CCL2 CCL7 CXCL1 CXCL13 CXCL2 IL13RA1 IL18 LTB TNFRSF1ATNFRSF1B
Drug	CID000000231	LS-63783	10	ACSL1 ADCY2 ADCY8 C3 C5AR1 CALB1 COL9A1 CRYL1 CTDSPL CYP1B1CYP27B1 DDIT4 EDNRA EGR1 ENTPD1 FCER1G FCGR2A FOS FOSL1GYS2 IL1B IL6 ITGAM JUN KCNK2 LTB LYZ MAP2K3 MAP2K6 MYL1 NOP9NOS3 PHLDA1 PLA2G2A PLA2G7 PLEK PPRC1 PRDX5 PTGES PTGISS100A8 SERPINE1 SOD2 TGFA TNFAIP2 VCAN VDAC1
Drug	C002802	tungsten carbide	10	ADORA2B ANGPTL4 AQP9 ASB2 CCL2 CYP1B1 FMOD HIF1A HMOX1HSPA1A IL1B IL6 INHBA JUN LYZ PDK1 PLA2G7 RUNX1 TLR2 TXNRD1
Drug	D008767	Methylmercury Compounds	10	ABCF2 BZW2 CCL2 CCL3 CCL7 CD14 CDKN1A CFB CTSZ CYP1B1 ENO3FCGR2B FLT1 FOS GADD45B GRIA3 GTPBP4 HMOX1 HSP90AA1HSPA1A HSPD1 IL1B IL6 JAK2 MYL1 NGF NIP7 NOP56 NOS3 PAK1IP1RHOA RRS1 S100A8 SDC1 SOD2 SOX5 STAT3 STOM TBX3 TFRC TIMP1TNC TNNC2 TSPAN5 TXNRD1 VDAC1
Drug	CID000003542	1-(5-isoquinolinesulfonyl)-2-methylpiperazine	10	ACTA1 ACTC1 ADCY8 CA2 CCL2 CD14 CDKN1A CRLF1 CXCL1 CXCL2CXCL3 EDNRA EGR1 FCGR1A FOS HBEGF ICAM1 IGFBP5 IL1B IL6 ITGAMITGB2 JUN MAP2K3 MAP2K6 MYC MYL1 MYLPF NGF PLA2G7 SERPINE1SOD2 STAT3 TGM1 TIMP1
Drug	CID000005262	AC1L1JYL	10	ACTA1 ACTC1 ACTN1 BST1 CAV3 CCL2 CXCL13 EGR1 ENG ENPP1 FHL1FLT1 FOS GCH1 HBEGF HCK HIF1A ICAM1 IGFBP5 IL1B ITGAM JUN KLF2LYN MAP2K3 MAP2K6 MYH11 MYL1 MYLPF NFKBIA NGF NOS3 PLEKPROCR RASD1 RHOA SDC4 SPHK1 UGCG
Drug	MESH:D001943/D009637-T	Breast Neoplasms affected by Nordihydroguaiaretic Acid	10	FOS HMOX1 IL1B IL6 JUN NOS3 SOD2
Drug	D020123	Sirolimus	10	A2M ASNS C3 CAV3 CDKN1A CSF1 CXCL10 CXCL13 FCGR1A FKBP5GPNMB GTPBP4 HIF1A HMOX1 ICAM1 IGFBP3 IGFBP5 IL1B IL4R IL6ITGAM JUN KLF2 MCL1 MSR1 MYC MYH11 NCF1 NCF4 NFKBIA NOS3NPPB SERPINE1 STAT3 VCAN
Drug	6780 UP	Pimozide [2062-78-4]; Up 200; 8.6uM; MCF7; HT HG-U133A	10	BIRC3 DDIT4 DUSP1 EGR1 FOS GLIPR1 HBEGF HMOX1 ICAM1 JUN KLF2NFKBIA PDPN PHLDA1 RND1 SERPINA3 TLR2 UPP1
Drug	1081 DN	wortmannin from Penicillium funiculosum; Down 200; 0.01uM; MCF7; HT HG-U133A EA	10	ADORA2B BAZ1A CD3EAP CREM CTPS1 DIMT1 GTPBP4 IFRD1 IL1RAPJUN NDUFAF4 NOLC1 NOP2 NOP56 PAK1IP1 POLR1E PUS1 SLC29A1STIP1 TNFRSF12A ZNF593
Drug	CID005351568	imidazoquinoline	10	ADORA2A ADORA2B CXCL1 CXCL10 FCGR2B HSPD1 IL18 IL1B IL1RN IL6ITGAM MYD88 TLR2 TREM1
Drug	2212 UP	Tamoxifen citrate [54965-24-1]; Up 200; 7uM; MCF7; HT HG-U133A	10	ACTA1 BIRC3 CD52 DDIT4 DUSP1 EGR1 FOS HBEGF HSPB6 ICAM1 IL6RJUN KLF2 MT2A NR4A3 PHLDA1 PLEK PTGIS RND1 RUNX1 S100A8 TBX3TNFAIP2
Drug	CID000024766	chondroitin sulfate	10	A2M ADAMTS1 ADAMTS9 CCL2 CD44 CILP COL9A1 CSF1 ENGASEFMOD HAS1 HBEGF ICAM1 LYZ MAG MMP16 MYOZ1 NCL NIP7 NTMPROM1 PTN PVALB SDC1 SDC4 SRGN TGFA THBS2 TIMP1 TNC TSR1UGDH VCAN
Drug	D010081	Oxazolone	10	ADM ASNS CA2 CCL2 CCL3 CCL7 CCR1 CREM CXCL1 CXCL10 CXCL14CXCL2 EMB ENO3 FCGR2B FGL2 GADD45B GBP2 HMOX1 IER3 IFRD1IL18 IL1B IL6 INHBA LTB MYC NAMPT PHLDA1 RAB32 RLIM SPHK1STX11 TXNRD1 UPP1
Drug	1477 UP	Miconazole [22916-47-8]; Up 200; 9.6uM; MCF7; HT HG-U133A	10	BIRC3 BTG2 CD44 CLCF1 DDIT4 DUSP1 DUSP5 EGR1 FOS FOSL1GADD45B HBEGF ICAM1 IL6R JUN KLF2 NFKBIA NR4A3 PHLDA1 RND1SERPINA3 SIK1 TLR2
Drug	D011070	Poly I-C	10	CCL2 CCL3 CD83 CXCL1 CXCL10 CXCL2 EGR1 HMOX1 HSP90AA1HSPA1A HSPA8 IGFBP3 IL1B IL6 MYD88 NFKBIA SOD2 STAT3 TIMP1TLR2 TLR6
Drug	6082 UP	Tetrandrine [518-34-3]; Up 200; 6.4uM; MCF7; HT HG-U133A	10	ACSL1 BIRC3 C3 CCL7 CSF1 DDIT4 ELOVL6 EMP1 GBP2 KAZALD1 MYLPFNEFM PHLDA1 PLA2G2A PTPN7 RUNX1 SERPINE1 SLC2A6 TLR2 TREM1
Drug	C490266	neoechinulin A	10	C3 CCL2 CCL3 CCL7 CCR1 CXCL1 CXCL10 CXCL13 CXCL2 IL1B IL6ITGAM ITGB2 LTB TNFRSF1A
Drug	2571 UP	Lithocholic acid [434-13-9]; Up 200; 10.6uM; HL60; HT HG-U133A	10	ACSL1 ARG1 CRLF1 DUSP1 EDNRA EMP1 FAM13A FGR FKBP5 GRIA3IL13RA1 IL1R2 NEK1 NR1D1 PLA2G2A RND1 TNFRSF12A UPP1
Drug	MESH:D001943/D011374-T	Breast Neoplasms affected by Progesterone	10	CYP1B1 FOS GPX2 HMOX1 HP HSP90AA1 IGFBP5 IL1B IL6 JUN NFKBIANOS3 SOD2
Drug	5224 DN	LY 294002; Down 200; 10uM; MCF7; HT HG-U133A	10	ADORA2B BCL3 CLDN9 CORO1A ENTPD1 IFRD1 IGFBP3 MAP2K3MMP16 PLAUR PTGES PVR RRP15 S100A8 SLC16A3 SLC2A6 SPHK1SRSF1 TSR1
Drug	CID000000862	AC1L1A6Z	10	ADM C3 CD14 CXCL10 IL1B IL6 ITGAM ITGB2 NFKBIA TLR2
Drug	C022838	nickel chloride	10	ACSL1 ADM ANGPTL4 APLN ARG1 ASNS BCL3 BIRC3 BTG2 C3 CCL2CCL7 CD44 CDKN1A CDKN2C CHCHD4 CLCF1 CSF1 CSRNP1 CXCL1CXCL10 CXCL13 CXCL2 CXCL3 CYP1B1 DDIT4 DDX18 DHODH DUSP1DUSP5 DZIP1 EGR1 EIF1AX ELOVL6 EMP1 ERRFI1 FAM13A FGR FKBP5FOS FOSL1 FSTL3 G3BP1 GADD45B GCH1 GLRX GYS2 HIF1A HMOX1HSPA1A HSPA8 ICAM1 IER3 IFITM1 IFRD1 IGFBP3 IL18 IL1B IL6 INHBAJAK2 JUN JUND KDM6B LDHA LTB LYN MAP2K3 MAP2K6 MCL1 MRT…
Drug	361 DN	LY294002; Down 200; 10uM; HL60; HG-U133A	10	ACTN1 ARG1 BRIX1 CAV3 CCL2 CYP1B1 EPRS FAM189B FKBP4 GLIPR1GSPT1 HSPH1 MMP16 MRTO4 MYC PAK1IP1 POP1 PUS7 RRP9 RUNX1SETD6 SLC16A3 SLC29A1 SLC7A1 SLPI SOD2 SPG20 TGFA TSR1 UCK2
Drug	D019422	Dietary Sucrose	10	ACTN3 ADCY2 ADD2 AEBP1 AHSP ALAS2 APLN ASNS BCL3 BTG2 CCL2CCL3 CCL7 CD24 CD44 CD52 CDKN1A CLDN9 CXCL1 CXCL13 CYP27B1FAT4 FOS FSTL3 GAL HIF1A HMOX1 IL18 IL1R2 IL6 INHBB KCNK2 LTBMT2A NCF1 NEFM NFATC2 NFKBIA NOS3 NPPB NPY NRCAM PGAM2PLA2G7 PTGES PVALB RCOR2 S100A8 S100A9 SCN3B SLC16A3 SLC7A1SOD2 TNNI2 TOX TREM1
Drug	D004967	Estrogens	10	ANGPTL4 BCL3 BOP1 CCL2 CCL3 CDKN1A CXCL1 CYP1B1 DDX10DDX21 FOS GAL GSPT1 HCK IGFBP3 IL18 IL1B IL6 JUN MMP16 MRPS2MYC NEFM NOLC1 NOP56 NOS3 PNO1 PTGES RCL1 RET RHOA RND1RRS1 SHROOM3 SOD2 SRM STAT3 STOM TBX3 TFRC TP53I3 TPBGTSC22D1
Drug	D003520	Cyclophosphamide	10	ADM ARG1 ASNS BIRC3 C3 CA2 CCL2 CCL7 CCR5 CD14 CD83 CDKN1ACFB CREM CSF1 CXCL1 CXCL10 CXCL3 CYP1B1 DDIT4 DZIP1 EGR1EIF1AX EMP1 EPHX1 FCER1G FHL1 FOS G3BP1 GAL HIF1A HMOX1HSP90AA1 HSPA1A HSPA8 HSPD1 HSPH1 ICAM1 IER3 IFRD1 IGFBP3IGFBP5 IL13RA1 IL18 IL1B IL1RN IL6 KLF2 METRN NAMPT NFKBIZ NGFNGFR NOS3 NPPB NRG1 PROCR RND1 SERPINE1 SLC2A6 SLPI SOD2SRM STAT3 STIP1 STOM TIMP1 TXNRD1 TYROBP XDH
Drug	D009569	Nitric Oxide	10	ACTA1 ADM ARG1 BIRC3 CCR5 CD14 CDKN1A CSF1 CXCL10 DUSP1GPX2 GUCY1A3 HIF1A HMOX1 HSPA8 IL1B IL6 ITGB2 JAK2 JUN MT1ANFKBIA NGF NOS3 NPPB RASD1 RHOA RPS26 SOD2 TFRC TNFRSF1ATP53I3 TXNRD1 XDH
Drug	C488369	dasatinib	10	A2M ACTC1 ASNS ASPM CACNA1C CCL2 CCL3 CDKN1A CXCL1 CXCL10CYP1B1 DDIT4 DHRS3 ECT2 ELOVL6 ENPP1 ENPP3 EPHX1 FAM64AFGL2 FGR FHL1 GPNMB HBEGF HCK HEPH HSPA8 IGFBP5 IL6 ITGAMKCNK2 LYN MAMDC2 MCL1 MYC MYH11 NEFM PTGIS PTX3 STAT3STEAP1 SYNPO2 THBS2
Drug	4217 UP	Digitoxigenin [143-62-4]; Up 200; 10.6uM; PC3; HT HG-U133A	10	ADM BTG2 CDKN1A CLCF1 CYP1B1 DUSP1 EGR1 FOS GADD45B HBEGFIL1RL1 IL6 IL6R JUN KLF2 NFKBIA NR1D1 PSPC1 RUNX1 SLC4A1 SRSF5
Drug	C032668	1-nitropyrene	10	ADAMTS1 ASNS BIRC3 CD14 CDKN1A CXCL1 CXCL10 CXCL13 CXCL2CXCL3 CYP1B1 EGR1 ESM1 FOS GBP2 GLIPR1 HBEGF HIF1A ICAM1IFITM1 IFRD1 IL1B IL6 INHBB INPP4B JUN LRRC17 LTB MAK16 MYCNFKBIA NRG1 PDPN PTN SERPINE1 VCAN WDFY3 XDH
Drug	CID000451715	Coumpound 514	10	C3 CD14 CD83 CYP27B1 FCGR1A HMOX1 HSPD1 IL1B IL6 MYD88 SOD2TLR2 VDAC1
Drug	CID000123631	gefitinib	10	BIRC3 CDKN1A CXCL1 EDNRA EMP1 ERRFI1 FLT1 FOS HBEGF HIF1AHMOX1 HSP90AA1 IL1RN IL6R MAP2K3 MAP2K6 NPPB NRG1 PPRC1PROM1 RASD1 RET SLPI STAT3 TGFA TPBG UCN2
Drug	1339 UP	Digitoxigenin [143-62-4]; Up 200; 10.6uM; HL60; HT HG-U133A	10	AQP9 BIRC3 CD83 CREM CXCL2 CXCL3 EGR1 FOS GADD45B GCH1HBEGF IL1B KDM6B NFKBIA NR4A3 PSPC1 PTX3 RND1 SOD2
Drug	CID000000875	tartarate	10	BRIX1 CA2 CCR1 CD14 CD44 CSF1 ENO3 ENPP1 FOS IL1B IL6 IL6RITGAM JUN LYZ MYD88 NFATC2 SOD2 TNFRSF1B TREM1 TYROBPUSHBP1
Drug	C057693	troglitazone	10	A3GALT2 ABCD2 ACOT1 ACSL1 ACSL3 ACTN1 ADAMTS1 ADGRE1 ADMAKR1B10 ANGPTL4 APLN AQP9 ARG1 ASB2 ASNS ASPM BIRC3 BST1 C3CCL2 CCL3 CCL7 CD14 CD83 CDKN1A CDKN2C CFB CMBL CSF1 CXCL1CXCL10 CXCL2 CYP1B1 DDIT4 DHRS3 EGR1 ELOVL6 ENG ERRFI1 ETHE1FAM13A FERMT3 FLT1 FOS FOSL1 FXYD5 GBP2 GCGR GFPT2 GPNMBGPX2 GYS2 HBEGF HIF1A HMOX1 HP HSPA1A HSPA8 HSPD1 HSPH1ICAM1 IER3 IFITM1 IFRD1 IGFBP3 IGFBP5 IL1B IL1R2 IL1RL1…
Drug	4451 DN	LY 294002; Down 200; 10uM; PC3; HT HG-U133A	10	ABCF2 ARHGEF16 BIRC3 BRIX1 C3 CREM CXCL1 DDIT4 DHODH EDNRAIL1R2 JUN NDUFAF4 NOLC1 NOP2 PNO1 RRP15 SPHK1 SRSF1 TNFAIP2
Drug	4444 UP	SAHA; Up 200; 10uM; PC3; HT HG-U133A	10	ADM ANGPTL4 CDKN1A CORO1A DDIT4 DUSP1 DUSP5 FOS GADD45BGFPT2 HBEGF IL1RAP MAP2K3 MMP16 PTPN1 RND1 SERPINE1 STOM
Drug	C432165	anthra(1,9-cd)pyrazol-6(2H)-one	10	CCL2 CD14 CDKN1A CXCL10 CXCL2 CXCL3 EDNRA EGR1 FOS FOSL1GADD45B GCH1 HIF1A HMOX1 ICAM1 IL18 IL1B IL6 ITGAM JUN JUNDMAP3K6 MCL1 MYC NCF1 NFKBIA NGF NGFR NPPB PDK4 PLAUR PROCRPTX3 SERPINE1 SOD2 STAT3 TLR6 TNNI2 UBA7
Drug	CID000002750	ciglitazone	10	CCL2 CCL3 CXCL2 HMOX1 ICAM1 IL1B IL6 JUN MAP2K3 MSR1 NFKBIANOS3 PLIN2 PPRC1 PROCR SERPINE1 SLC29A1 STAT3 TNFAIP2
Drug	D004137	Dinitrochlorobenzene	10	ADM ADORA2B AKR1B10 ASNS CA2 CCL2 CCL3 CCL7 CCR1 CCR5 CD83CDKN1A CREM CXCL1 CXCL10 CXCL14 CXCL2 DUSP1 EMB FGL2 FOSFOSL1 GPNMB HMOX1 ICAM1 IER3 IFRD1 IL18 IL1B IL1RL1 IL6 INHBAJUN LTB MT2A MYC NAMPT NFKBIA PHLDA1 PLIN2 RAB32 SLPI SNAI1SOD2 STX11 TIMP1 TNFRSF12A TXNRD1 TYROBP
Drug	D000493	Allopurinol	10	CCL2 CKM CXCL10 FOS HMOX1 IL1B IL6 JUN NOS3 STAT3 XDH
Drug	C506614	PD 0325901	10	BIRC3 CXCL1 CYP27B1 DNMBP EGR1 EMP1 ESM1 ETV1 FOS GLRXIGFBP3 IL1B INHBA JUN MYC NRCAM NTM PLAUR PTX3 TBX3
Drug	CID000005083	Ro 31-8220	10	C5AR1 CCL2 DUSP1 EDNRA FOS FSTL3 GAL GCH1 GYS2 HMOX1 HSPB6IL1B JAK2 JUN MAP2K3 MAP2K6 NFKBIA NOP9 NOS3 P2RY14 PLEKRASD1 RHOA SERPINE1 UCN2
Drug	5234 UP	fluphenazine dihydrochloride; Up 200; 10uM; MCF7; HT HG-U133A	10	BIRC3 CD44 CD83 CLCF1 CSF1 CTSZ DDIT4 DUSP1 EGR1 EMP1 HMOX1ICAM1 IGFBP3 IRF8 JUN KLF2 PHLDA1 PLAUR S100A9 STEAP4 TLR2
Drug	D004280	Dobutamine	10	CCL2 CCL3 CREM CXCL2 FOS HBEGF HMOX1 IL1B IL6 JUN JUND NFKBIA
Drug	1304 UP	Anisomycin [22862-76-6]; Up 200; 15uM; HL60; HT HG-U133A	10	BIRC3 BTG2 CD83 COQ10B CREM CXCL2 DUSP1 EGR1 FOS GBP2HBEGF IFRD1 IL1B IL1RN INHBA JUN KDM6B MCL1 NR4A3 PHLDA1PLAUR PSPC1 TFPI2 TWISTNB
Drug	MESH:D001943/C014347-T	Breast Neoplasms affected by decitabine	10	CYP1B1 FOS HSP90AA1 IGFBP5 IL6 JUN NFKBIA NOS3 NRCAM SNAI1SOD2 TBX3 TFPI2
Drug	D000069286	Bortezomib	10	ADM AKR1B10 BCL3 BIRC3 CCL2 CCL3 CDKN1A CREM CXCL1 CXCL2DUSP5 EGR1 FKBP5 GADD45B GBP2 GSPT1 HIF1A HMOX1 HSP90AA1HSPA1A HSPH1 ICAM1 IFITM1 IL6 JUN JUND LST1 LYN MAP2K6 MCL1MYC MYD88 NCF4 NFKBIA NPM1 PHLDA1 PNO1 PTP4A3 PTX3SERPINE1 SOD2 SPHK1 SRSF1 STAT3 STIP1 TLR2 UPP1 VDAC1
Drug	5008 UP	Fluspirilen [1841-19-6]; Up 200; 8.4uM; MCF7; HT HG-U133A	10	BST1 CD52 DDIT4 DUSP1 EGR1 FHL1 FMOD FOS HBEGF HMOX1 ICAM1INHBA JUN JUND KLF2 PHLDA1 RND1 TNC
Drug	7063 UP	MG-262; Up 200; 0.1uM; MCF7; HT HG-U133A	10	ASNS BTG2 CDKN1A CREM DDIT4 DUSP1 EGR1 ENGASE FHL1 FOSL1HBEGF HMOX1 HSPH1 IFRD1 IRF5 JUN MAP2K3 PROCR RND1 SIK1SLC7A1
Drug	C493087	diphenylarsinic acid	10	ADM CCL2 CXCL1 CYP1B1 FOS HMOX1 HSPA1A IL6 JUN MCL1
Drug	1486 UP	Thioridazine hydrochloride [130-61-0]; Up 200; 9.8uM; MCF7; HT HG-U133A	10	CD83 CLCF1 DDIT4 DUSP1 DUSP5 EGR1 FOS FOSL1 GADD45B HBEGFHMOX1 ICAM1 JUN KDM6B KLF2 MT2A NR4A3 PHLDA1 RND1 SIK1
Drug	3279 UP	Primaquine diphosphate [63-45-6]; Up 200; 8.8uM; MCF7; HT HG-U133A	10	CD52 CDKN1A CSF1 CYP1B1 DNMBP DUSP1 EGR1 FHL1 FOSL1GADD45B HBEGF HMOX1 JUN NCF4 RND1 SRRM2 TFPI2 TRMT61AUPP1
Drug	C095105	bexarotene	10	ACOT1 ACSL1 ACTC1 ANGPTL4 ARG1 ASNS BTG2 C3 CD14 CDKN1ACXCL1 CXCL14 CXCL3 CYP1B1 DBP DDIT4 DHRS3 DUSP1 DUSP5 EGR1ELOVL6 EPHX1 FAM13A FCGR2B GCGR GYS2 HP HSPH1 IFITM1 IGFBP3IL18 NPY PDK4 PLAUR PNO1 PROM1 S100A9 SLC7A1 TNFRSF1A TPM3UAP1
Drug	MESH:D001249/D009151-M	Asthma affected by Mustard Gas	10	ARG1 CCL2 CD14 HMOX1 ICAM1 IL1RL1 IL33 TNC
Drug	D002784	Cholesterol	10	AQP9 CAV3 CCL2 CCL7 CDKN1A CSF1 CXCL2 EIF4A1 ESM1 FLT1 GBP2GPX2 HBEGF HIF1A HMOX1 IGFBP3 IL1B IL1RN IL6 INHBA MPEG1 MSR1NCF1 NOS3 S100A8 TNFRSF1A
Drug	D010862	Pilocarpine	10	A2M ADORA2A CACNA1C CCL2 CCL3 CD44 EGR1 FOS GRIA3 HIF1AHMOX1 IGFBP3 IL1B IL4R IL6 JUN MYD88 NFKBIA NGF NGFR NPY NTRK3PTGES PVALB RET SOD2 TLR2 TNC TNFRSF1A VGF
Drug	6077 UP	Hexestrol [84-16-2]; Up 200; 14.8uM; MCF7; HT HG-U133A	10	ADM ADORA2A BIRC3 CD248 CSF1 DUSP1 EGR1 ENO3 FGR FOSGADD45B HBEGF ICAM1 IGFBP3 JUN KAZALD1 MMP16 NCF4 PHLDA1S100A9
Drug	MESH:D056486/D013749-M	Drug-Induced Liver Injury affected by Tetrachlorodibenzodioxin	10	C3 CXCL1 CXCL10 HMOX1 IL18 IL1B IL1R2 IL6 SLPI
Drug	C009250	sevoflurane	10	AATF ADAMTS1 CCL2 CCL3 CREM CXCL1 CXCL10 CXCL2 DBP EGR1EPHX1 GCH1 GNL3 GYS2 HSPA8 ICAM1 IFRD1 IL1B INHBA MAP2K3MAP2K6 MYH11 NGFR NOCT NR1D1 PDK4 PTPRR RBM3 RHOA S100A8S100A9 SDC4 SIK1 SLC7A10 SUSD3
Drug	C078903	seocalcitol	10	ABLIM1 ADORA2B ARHGEF16 CA2 CALB1 CD14 CDKN1A CXCL10CYP27B1 DDX39A DUSP5 GAL IER3 IFITM1 IL1RL1 INHBA INPP4B JUNDMCL1 MT2A PTPN1 RUNX1 S100A8 S100A9 SERPINB1 SLC29A1 TNCTXNRD1
Drug	D010396	Penicillamine	10	C3 CCL3 CCR5 CD14 CD52 DUSP1 EGR1 GLRX HMOX1 HP HSPA1A IL1BIL6 MCL1 S100A8 S100A9 SLC4A1 TFRC
Drug	D014414	Tungsten	10	CCL3 CDKN1A CXCL1 CXCL2 EGR1 FOS HSPA1A HSPA8 HSPH1 IL18IL1B IL6 NFKBIA XDH
Drug	CID000019920	LS109	10	AHSA2 ARHGEF16 C3 CCL2 CCL3 CCL7 CD14 CD44 CDCA4 CRYL1CXCL10 DUSP5 ENPP3 FCER1G FCGR1A FCGR2A FCGR2B ICAM1IL13RA1 IL18 IL1B IL33 IL4R IL6 ITGAM JAK2 LYN ME2 MYD88 NFATC2NGFR PLA2G7 PVALB TPM3
Drug	CID000009083	methylene dimethanesulfonate	10	CCL2 CCL3 CCR1 CCR5 CD14 CSF1 CXCL1 CXCL2 CXCL3 ENO3 FCGR1AFCGR2A FOSL1 HCK IL1B IL6 NCL SLCO1A2 TLR2 TNFAIP2
Drug	5724 UP	Mefloquine hydrochloride [51773-92-3]; Up 200; 9.6uM; PC3; HT HG-U133A	10	ADM ASNS BIRC3 CDKN1A CXCL2 CXCL3 DDIT4 DUSP1 EGR1 FOSGADD45B HBEGF HMOX1 IL1RN IL6 INHBA JUN JUND MSR1 PAQR5PTPRR RND1 UPP1
Drug	4455 UP	15d-PGJ2; Up 200; 10uM; PC3; HT HG-U133A	10	ADM ANGPTL4 CD248 CD52 CXCL3 DUSP1 HMOX1 HSPH1 JUN JUNDMYC NCF4 PDPN PGLYRP1 PLIN2 RND1 RUNX1 SLC7A1 TNFAIP2 TPM3XDH
Drug	C061133	tamibarotene	10	ADGRE1 ASB2 BTG2 CCR1 CD44 CDKN1A CORO1A CXCL10 DDX18DDX21 DHRS3 DPH1 EEF1E1 FBN2 FCER1G FCGR1A FCGR2B FES FGRFKBP5 GLRX HCK IER3 IGFBP3 IL1B IL6 ITGAM ITGB2 ITGB7 LST1 LYNMDN1 MSR1 MT1A MYC MYD88 MYH11 NCF1 P2RY14 PLEK PLSCR1RUNX1 S100A8 S100A9 SERPINB1 SLC16A3 TIMP1 TNFAIP2 TYROBPUBA7 UGCG
Drug	D005576	Colforsin	10	ACSL3 ADAMTS1 CREM CYP1B1 DIO3 EPHX1 FKBP5 HMOX1 ICAM1IER3 IL1B IL6 INHBA LYZ MMP16 NGF NR4A3 NRG1 PLA2G2A RUNX1SERPINE1 SOD2 STAT3 TIMP1
Drug	4365 UP	Lycorine hydrochloride [2188-68-3]; Up 200; 12.4uM; MCF7; HT HG-U133A	10	ADM BIRC3 CLCF1 COQ10B CYP1B1 DUSP1 IL6 ITGAM JUN NIP7 NR4A3PHLDA1 PXDC1 TBX3 TLR2 TWISTNB ZNHIT6
Drug	CID000121869	RP 55778	10	CD44 ICAM1 IL1B IL6 ITGAM ITGB2
Drug	D015058	1-Naphthylisothiocyanate	10	A2M ACSL1 ACTN1 ASNS ASPN BIRC3 BTG2 C3 C5AR1 CCL2 CCL3CD24 CD83 CDKN1A CTSZ CXCL1 CXCL10 CXCL13 CXCL2 DHRS3 EGR1EMB EMP1 FCER1G FCGR1A FDX1 FGL2 FGR FHL1 FMO3 FOS FXYD5GBP2 GCGR GLIPR1 GPNMB HCK HIF1A HMOX1 HSP90AA1 HSPA1AHSPA8 HSPD1 HSPH1 ICAM1 IFITM1 IFRD1 IGFBP3 IGSF6 IL1B IL1RL1IL33 IL6 ITGAM ITGB2 JAK2 JUN KRT19 LTB MAP2K3 MT1A MT2A MVPMYC MYO1F NFKBIZ NRG1 PLAC8 PLAUR PLEK PLIN2 PLSCR1 PPR…
Drug	CID000001117	sulfate	10	AKR1B10 C3 CA2 CA4 CACNA1C CCL2 CCL3 CCR5 CD44 CRYL1 CXCL1CXCL13 CXCL2 DHODH ENO3 ENPP1 ENPP3 ETHE1 FCGR2A FDX1 FESFKBP4 FMOD FSTL3 GCH1 GFPT2 GLRX GMPS GTPBP4 HAS1 HBBHBEGF HIF1A HMOX1 HRC HSP90AA1 HSPD1 ICAM1 IL1B IL6 JAK2 JUNLDHA LYZ MAG MAP2K6 MSR1 NAMPT NCF4 NCL PGAM2 PLA2G7PRDX5 PTN PTX3 PVALB S100A9 SDC1 SDC4 SERPINA3 SHMT2 SLC4A1SLCO1A2 SNRPA SOD2 SRGN THBS2 TNC TNFRSF1A TP53I3 TREM1UCN2 …
Drug	D013883	Thiostrepton	10	CCL3 CDKN1A HMOX1 HSPA1A HSPA8 HSPD1 HSPH1 IL1B MCL1
Drug	1334 UP	Myricetin [529-44-2]; Up 200; 12.6uM; HL60; HT HG-U133A	10	ADM ARG1 BIRC3 BTG2 C5AR1 CREM CTSZ CXCL2 DNMBP DUSP1EPHX1 GCH1 GSPT1 ICAM1 IL1B JUND MCL1 PHLDA1 PTX3 RND1SLC2A6 TNFAIP2
Drug	CID000000739	dona	10	A2M C3 CD14 CD44 FCER1G GAL GFPT2 HBEGF HES6 HMOX1 HPHSPD1 IL18 IL1B IL1R2 IL4R IL6 LDHA NOS3 PTN PVALB SERPINE1 SOD2STEAP4 TNFAIP2 TNFRSF1A TNFRSF1B TYROBP UCK2
Drug	C034221	catechol	10	ALAS2 CCL2 CCL3 CDKN1A EPHX1 FOSL1 HBB MYC NFKBIA TFRC
Drug	C057862	cyanoginosin LR	10	ASNS CDKN1A CTSZ DDIT4 DIO3 EGR1 FOS GPX2 HMOX1 HSPA8 IL1BIL6 JUN JUND MYC NFKBIA PGLYRP1 SLPI SOD2 THRSP TNFRSF12ATXNRD1 UGDH
Drug	MESH:D001943/D007213-T	Breast Neoplasms affected by Indomethacin	10	CXCL2 CYP1B1 FOS HMOX1 IL1B IL6 JUN NFKBIA NOS3 NRCAM SOD2TFRC
Drug	CID000000169	6-trans-leukotriene B4	10	ACTA1 ACTC1 C5AR1 CCL2 CCL3 CCL7 CXCL1 EPHX1 FOS ICAM1 IL1BIL1RN IL6 ITGAM ITGB2 JUN LTB LYZ MYH11 NCF4 NGF NOP9 PLA2G7PPRC1 SLPI SOD2 TNFAIP2
Drug	C071834	glycidamide	10	AKR1B10 BYSL CDKN1A CYP1B1 DUSP1 DUSP5 EPHX1 GADD45B GPX2HMOX1 IFITM1 IGFBP5 MMP16 MYC TXNRD1 WISP2
Drug	1607 DN	Methylergometrine maleate [113-42-8]; Down 200; 8.8uM; HL60; HG-U133A	10	BYSL CD3EAP CTPS1 DDX18 DDX21 ELOVL6 EPRS FKBP4 GNL3 GSPT1GTPBP4 HSPH1 MAK16 MRTO4 MYBBP1A MYC NDUFAF4 NIP7 NOLC1NOP2 PNO1 PPRC1 PUS1 PUS7 RRP15 SLC39A14 SLC7A1 SRM TSR1UCK2 WDR12 ZNF593 ZNHIT6
Drug	5105 UP	Parthenolide [20554-84-1]; Up 200; 16.2uM; PC3; HT HG-U133A	10	ADAMTS1 ADM BTG2 CDKN1A CREM CXCL3 DUSP1 EGR1 FOSGADD45B GFPT2 GRIA3 HBEGF HMOX1 HSPH1 JUND OSR2 PLEK RND1RUNX1 SIK1
Drug	C063509	N-(2-(4-bromocinnamylamino)ethyl)-5-isoquinolinesulfonamide	10	ADM CCL2 CDKN1A CYP1B1 EGR1 FOS FOSL1 HMOX1 IL18 IL1B IL6 JUNJUND MYH4 SOD2 STAT3 TLR6
Drug	3141 DN	Dimaprit dihydrochloride [23256-33-9]; Down 200; 17uM; HL60; HT HG-U133A	10	BYSL CCL2 CYP27B1 DDX21 DHODH FKBP5 GNL3 MAK16 MRTO4 MYCNDUFAF4 NIP7 NOLC1 PNO1 PTP4A3 PUS1 PUS7 RET RRP9 SLC39A14SLC7A1 SRM TNFAIP2 TSR1 WDR12 YARS
Drug	CID000467320	AC1LAF7F	10	FOS FOSL1 HBEGF HMOX1 JUN MYC NFKBIA NOS3 RASD1 XDH
Drug	C026305	cobalt sulfate	10	CXCL1 FOS HIF1A HMOX1 IL1B LDHA MT2A NPPB PDK1 TFRC
Drug	6190 DN	15d-PGJ2; Down 200; 10uM; HL60; HT HG-U133A	10	ABCF2 CCL2 DDX21 DHODH FHL1 GCH1 IRF8 MRTO4 MYBBP1A MYCNIP7 PUS1 PUS7 RRP15 RUNX1 SLC29A1 SLC39A14 SRM
Drug	C036643	isoeugenol	10	AKR1B10 CCL2 CXCL2 HIF1A HMOX1 HSPH1 IL18 IL6 NFKBIA SOD2 TLR2TXNRD1
Drug	D003035	Cobalt	10	ADGRE1 ADORA2B ANGPTL4 AQP9 ASB2 CA2 CCL2 CCL3 CCL7CDKN1A CXCL1 CXCL10 CXCL2 CYP1B1 EGR1 FMOD FOS GPX2 HIF1AHMOX1 HSPA1A ICAM1 IL18 IL1B IL6 INHBA JUN LYZ MT2A NFKBIAPDK1 PLA2G7 RUNX1 SERPINE1 SLC39A14 SOD2 TIMP1 TLR2 TXNRD1
Drug	D004656	Enalapril	10	CCL2 EGR1 ENG GJA5 HMOX1 ICAM1 IL1B IL6 NOA1 NOS3 NPPB PDPNSERPINE1 SOD2 STAT3
Drug	C548651	2-(1'H-indolo-3'-carbonyl)thiazole-4-carboxylic acid methyl ester	10	ADAMTS9 APOLD1 BAZ1A BIRC3 CCL2 CCL7 CD248 CD44 CSF1CSRNP1 CXCL13 CYP1B1 DBP DUSP5 EMB ENPP1 ENPP3 FAT4 FLT1GBP2 GCH1 HBEGF ICAM1 IER3 IER5L IGFBP3 IL1RL1 IL33 INHBB KCNK2KLF2 LDB3 NFKBIZ NOCT NOS3 NR1D1 NR4A3 NRG1 PDK1 PLEK PTPN2PTX3 PVALB RIPK3 RUNX1 SERPINE1 SHROOM3 SIK1 SLC16A3 SLC2A6SLC7A1 SPHK1 STEAP4 TGFA TNFAIP2 TNFRSF12A TNFRSF1B VCAN VGFWISP2 XDH
Drug	CID000000942	Nicorette	10	ACTA1 ACTC1 ADORA2A ADORA2B AKR1B10 C5AR1 CD14 CD44CDKN1A CXCL2 EDNRA EGR1 FGL2 FMO3 FOS GDF10 GRIA3 HIF1AHMOX1 ICAM1 IL13RA1 IL18 IL6 JUN MMP16 NGF NGFR NOS3 NPYNSG1 NTRK3 PPRC1 PTPN1 PTPN2 SCN3B SERPINE1 SOD2 STAT3STEAP4 TNFAIP2 TNFRSF1A
Drug	C088658	zoledronic acid	10	ACSL1 ADAMTS1 ADAMTS9 APH1A ASNS ASPM BIRC3 BTG2 C3 CCL2CD14 CD44 CD83 CDKN1A CFB CLDN14 CSF1 CXCL1 CXCL10 CXCL14CXCL2 CYP1B1 DCDC2 DDIT4 DDX10 DHRS3 DUSP5 EGR1 ELOVL6 EPRSFCRL2 FGL2 FHL1 FOS FSTL3 GADD45B GBP2 GJB2 GLIPR1 GPNMBHIF1A HMOX1 ICAM1 IGFBP5 IL1B IL1R2 IL6 IRF8 ISM1 ITGB2 JAK2 LTBLYN MAPKAPK3 MCL1 MT2A MVP NAMPT NARS NEFM NFKBIA NFKBIZNRCAM NRG1 PAQR5 PARM1 PDK4 PIK3AP1 PLEK PLSCR1 PRO…
Drug	C070081	fulvestrant	10	ASNS C3 CCL2 CD24 CD44 CDKN1A CSF1 CXCL1 CXCL10 CXCL2 CXCL3CYP1B1 DDX21 EDNRA EGR1 FKBP5 FOS GCH1 HMOX1 HSP90AA1HSPA8 HSPD1 ICAM1 IER3 IFRD1 IL18 IL1B IL6 JAK2 JUN MYC NARS NCLNFKBIA NOS3 NPM1 NRG1 PLAUR PTGES RCL1 RET SLPI SNAI1 SOD2SRSF1 TAF9 TFRC TGFA THBS2 TXNRD1 WISP2
Drug	4544 UP	Beta-Escin [11072-93-8]; Up 200; 3.2uM; PC3; HT HG-U133A	10	ADAMTS1 ADM ASPN BIRC3 CD83 CDKN1A CLDN14 CSF1 CXCL1CXCL2 CXCL3 DDIT4 DUSP1 DUSP5 EGR1 FOS GADD45B HBB HBEGFHMOX1 ICAM1 IL1RL1 IL6 INHBA JUN KLF2 NFKBIA NGF RND1 RUNX1XDH
Drug	CID000005694	Wy-14,643	10	ACAD10 ACSL1 AKR1B10 ANGPTL4 AQP9 CCL2 EGR1 ELOVL6 ETHE1FOS GADD45B HMOX1 IGFBP5 IL1B IL6 JUN NFKBIA NOP9 PDK1 PDK4PLIN2 PPRC1 SERPINE1 TGFA TNFRSF1A TSC22D1
Drug	CID000444168	AC1L9FUA	10	ARHGEF16 CTPS1 FCGR1A FCGR2B KRT19 RGS19 SLC4A1 TGM1 THRSP
Drug	6170 DN	retinoic acid; Down 200; 1uM; HL60; HT HG-U133A	10	ABCF2 CD44 DHODH EMP1 ENTPD1 FKBP5 IL1R2 IL4R IRF5 MYC NOLC1PLA2G7 PNO1 PTX3 PVR RGS19 RUNX1 TNFRSF12A VCAN
Drug	6170 UP	retinoic acid; Up 200; 1uM; HL60; HT HG-U133A	10	ACSL1 ADM ADORA2A ANGPTL4 AQP9 CCL2 CCR1 DHRS3 FAM13A FGRHBEGF ICAM1 ITGAM PHLDA1 PLEK PTGES S100A9 SERPINB1 SERPINE1STX11 TIMP1 TNFAIP2 TNNI2 TREM1 UPP1
Drug	D004051	Diethylhexyl Phthalate	10	ACOT1 ACSL1 ACSL3 ACTA1 ACTN1 ACTN3 ADORA2A ADORA2BAHSA2 BCL3 CACNA1C CCT6A CD44 CDKN1A CDKN2C CYP1B1 DHRS3EDNRA EGFLAM EGR1 EPHX1 FCGR2A FCGR2B FKBP4 FKBP5 FOSGADD45B GCGR GJB2 HBB HES6 HMOX1 HP HSP90AA1 HSPA1AHSPA8 HSPB6 HSPD1 HSPH1 IL1RAP IL1RL1 INHBA INHBB IRF5 JUNLDHA LMO4 MAP2K6 MRTO4 MVP MYC NOS3 NPM1 NR1D1 NR4A3NRCAM NRG1 NSG1 PDK4 RLIM RNF125 S100A8 SCN3B SOD2 SOX5STEAP4 STIP1 TFPI2 TIMM…
Drug	D013752	Tetracycline	10	ABCD2 ACSL1 ANGPTL4 ASNS BTG2 CMBL CSF1 CYP1B1 ELOVL6 ENO3EPHX1 ETHE1 EXO5 FDX1 FKBP5 GYS2 HMOX1 HSPA1A HSPB6 HSPD1ICAM1 IGFBP3 IL1B IL6 MAG MYC NR1D1 PDK4 PLA2G2A PTPN7 PVRS100A8 S100A9 SERPINA3 SRGN STAT3 THRSP TIMP1 TNFRSF1ATXNRD1 UGCG VGF
Drug	C434003	3-(4-methylphenylsulfonyl)-2-propenenitrile	10	BIRC3 CCL2 CXCL1 CXCL2 CXCL3 EGR1 HMOX1 ICAM1 IL18 IL1B IL33 IL6NFKBIA SNAI1 STAT3
Drug	C030419	andrographolide	10	CCL2 CDKN1A CXCL13 CYP1B1 FOS HIF1A HMOX1 HP JUN MAP2K6PLSCR1 STAT3 STEAP4
Drug	2957 UP	Pyrvinium pamoate [3546-41-6]; Up 200; 3.4uM; HL60; HT HG-U133A	10	ANGPTL4 BCL3 BIRC3 BTG2 C5AR1 CD44 CLCF1 CREM CXCL2 CXCL3DUSP1 EDNRA EXO5 FOS HBEGF IL1RAP INHBA JUN KDM6B MAP2K3MT2A NFKBIA NR4A3 PLAUR RND1 RUNX1 SIK1 STX11 TP53I3
Drug	CID000000295	guanosine 3',5'-cyclic monophosphoric acid	10	ACTA1 ACTC1 ADCY2 ADCY8 ADM ADORA2A ADORA2B BST1CACNA1C CAV3 CSNK2A1 CYP1B1 DUSP1 EDNRA FGL2 FOS GCH1GMPS GUCY1A3 HBB HMOX1 HSP90AA1 HSPB6 IL1B INHBA INHBBMYH1 MYL1 MYLPF NOS3 NPPB RBMS1 RHOA SOD2 STEAP4 TNFAIP2UGCG VSNL1
Drug	2439 UP	Menadione [58-27-5]; Up 200; 23.2uM; HL60; HT HG-U133A	10	BCL3 BIRC3 BTG2 CLCF1 CREM CSF1 CXCL2 CXCL3 CYP1B1 DUSP1EGR1 EMP1 FKBP4 FOS GADD45B HMOX1 HSPH1 ICAM1 IGFBP3 IL1BJUN MCL1 NFKBIA NR4A3 NRCAM PHLDA1 PTX3 RUNX1 SERPINE1 STIP1TSC22D1
Drug	D014302	Trinitrobenzenesulfonic Acid	10	ARG1 BCL3 C3 CACNA1C CCL2 CCL3 CCL7 CCR5 CD14 CD44 CXCL1CXCL10 CXCL13 CXCL14 CXCL2 EMB FCGR2B FOS FXYD5 GBP2 GCH1HMOX1 ICAM1 IGFBP5 IL18 IL1B IL1RL1 IL1RN IL6 JUN LST1 LYZ MAP3K6MYD88 NFKBIA NGF PDPN PLA2G2A PLA2G7 PTGES PTGIS PTX3S100A8 S100A9 SERPINA3 SLPI SRGN SRM STAT3 TIMP1 TLR2 TNCTYROBP VCAN
Drug	C472349	oxidized-L-alpha-1-palmitoyl-2-arachidonoyl-sn-glycero-3-phosphorylcholine	10	ADM CD44 CDKN1A CSRNP1 CXCL1 DUSP1 FKBP4 GADD45B HMOX1HSP90AA1 HSPA1A HSPA8 HSPD1 IER3 INHBA NFKBIZ RHOA SPHK1TLR2 YARS
Drug	1140 UP	MG-132; Up 200; 21uM; MCF7; HT HG-U133A EA	10	ASNS BTG2 CDKN1A DDIT4 DUSP1 EGR1 FOSL1 HBEGF HMOX1 HSPH1IFRD1 JUN LMO4 SIK1 SLC39A14 SLC7A1 STIP1
Drug	CID000027287	zinc protoporphyrin	10	HBB HMOX1 HP HRC ICAM1 IL1B IL1RN IL4R IL6 KLF2 NOS3 SERPINE1SOD2 TFRC TNFRSF1A
Drug	C039671	ciglitazone	10	ACSL1 AKAP2 ANGPTL4 CDKN1A DUSP1 EMP1 FAM13A FOS GYS2HIF1A HMOX1 ICAM1 IL1B IL6 JUN MYC NFKBIA PLA2G2A PLAC8 PLIN2PTGES RBMS1 SERPINE1 STAT3 STX7 TNFRSF12A TPM3
Drug	D009638	Norepinephrine	10	ACTA1 CCL3 CREM EDNRA EGR1 FOS ICAM1 IL1B IL6 JUN MYC NGFNPPB NPY S100A8 S100A9 SERPINE1 SOD2
Drug	MESH:D001943/D013467-T	Breast Neoplasms affected by Sulindac	10	CYP1B1 FOS IL1B JUN NFKBIA SOD2 STAT3 TBX3
Drug	C016583	4-(N-methyl-N-nitrosamino)-1-(3-pyridyl)-1-butanone	10	ACSL1 B4GALT1 BIRC3 BTG2 CCL2 CDKN1A CXCL10 CYP1B1 DDX21DHRS3 EPHX1 FKBP4 FOS GRIA3 HMOX1 HSPH1 IGFBP3 IL6 JUN MT1AMT2A MYC NFKBIA NPM1 NRCAM NRG1 PLA2G2A TIMP1 TSC22D1 XDH
Drug	1555 DN	Clonidine hydrochloride [4205-91-8]; Down 200; 15uM; HL60; HG-U133A	10	AATF CD3EAP DDX18 DDX21 EPRS FAM189B FKBP4 GSPT1 GTPBP4HSPH1 IRF8 MRTO4 MYC NDUFAF4 NIP7 NOLC1 PNO1 PUS7 RRP15RSL1D1 SLC39A14 SRM STIP1 STOM TSR1
Drug	5070 UP	Prenylamine lactate [69-43-2]; Up 200; 9.6uM; PC3; HT HG-U133A	10	ADM ASNS BIRC3 C5AR1 CDKN1A CREM CXCL2 CXCL3 DDIT4 DUSP1EGR1 ENTPD1 FOS GADD45B HMOX1 IL1RL1 IL6 JUN JUND NEFM PTPRRRUNX1
Drug	CID000013588	cyclopentenone	10	EGR1 FOS HIF1A HMOX1 IL1B IL6 JUN MAP2K6 MCL1 MT2A NFKBIAPPRC1 PTGES SLCO1A2 STAT3 TNFRSF1A
Drug	4448 UP	trifluoperazine dihydrochloride; Up 200; 10uM; PC3; HT HG-U133A	10	ADD2 ASNS C3 CDKN1A CXCL2 CXCL3 DDIT4 DUSP1 EGR1 HMOX1HSPB6 IL6 INPP4B JUND NPY PTPRR RET RND1 SLC7A1 SOD2 TNFAIP2
Drug	CID000000934	nickel	10	ADAMTS1 ADCY2 ADCY8 APH1A ARG1 C3 CA2 CA4 CACNA1C CD83ECT2 ENPP1 ENPP3 FES FOS GNL3 GRIA3 HIF1A HMOX1 HSPD1 ICAM1IL6 JUN LYZ MAP2K3 MT1A MT2A NRG1 PGLYRP1 SERPINE1 SOD2 STIP1TNFAIP2 TUBB6 UBA7
Drug	5826 UP	Strophanthidin [66-28-4]; Up 200; 9.8uM; PC3; HT HG-U133A	10	ADAMTS1 ADM BIRC3 BTG2 CD83 CDKN1A CLCF1 CXCL2 CYP1B1DUSP1 EGR1 FOS GADD45B GCH1 HBEGF IL1RL1 IL6 JUN JUND KLF2MCL1 NFKBIA PSPC1 RND1 RUNX1 TSC22D1
Drug	D007649	Ketamine	10	ADCY8 ADD2 ANGPTL4 CCR5 CD24 CD83 CLEC2L CXCL1 DHODH ECT2FAT4 FOS GFPT2 HES6 ICAM1 IGFBP3 IL1B IL6 INHBA JAK2 JUNKAZALD1 MAP6 MT1A MYC NFKBIA NGF NNT NPY NR1D1 NR4A3 NRG1PIK3AP1 PPP1R18 PPRC1 PVALB RBMS1 RGS19 RPF2 SDC1 SLC2A6SLC7A10 THRSP TNNC2 UAP1 UGDH VCAN ZNHIT6
Drug	C074212	bis(maltolato)oxovanadium(IV)	10	FOS IL6 JUN NOS3 NPY PTPN2
Drug	4590 UP	Etilefrine hydrochloride [534-87-2]; Up 200; 18.4uM; PC3; HT HG-U133A	10	ADAMTS1 B4GALT1 CREM CXCL2 DUSP1 ETV1 FBN2 GRIA3 HBEGFICAM1 IL1R2 IL1RL1 IL33 IL6 ITGB7 JAK2 NRCAM PTGES SLC16A3 SOD2TFPI2
Drug	7103 UP	thapsigargin; Up 200; 0.1uM; PC3; HT HG-U133A	10	ASNS BCL3 BIRC3 CDKN1A CXCL2 CXCL3 CYP1B1 DDIT4 GADD45BHBEGF IL1RL1 IL6 INHBA NR1D1 PHLDA1 PTX3 RND1 SBNO2TNFRSF12A YARS
Drug	C002791	bismuth tripotassium dicitrate	10	ARG1 CCL2 CCR1 CORO1A CXCL2 DUSP5 EGR1 GCH1 HMOX1 IL1BLDHA MT1A NFKBIA PDK1 SDC4 SLC16A3 VDAC1
Drug	2694 DN	Trichostatin A, Streptomyces sp.; Down 200; 1uM; HL60; HT HG-U133A	10	ADORA2B BCL3 CCL2 CCR1 CD14 CTPS1 CYP1B1 FES FGR FMNL1 IL1R2IL1RN IL6R MYC PPRC1 PTPN7 RGS19 RUNX1 SRSF1 UCK2
Drug	6166 DN	17-AAG; Down 200; 1uM; HL60; HT HG-U133A	10	BRIX1 BYSL CYP1B1 DHODH EGR1 METRN MYC NIP7 NOP2 PIEZO1PNO1 POP1 PVR PWP2 SLC15A3 SLC29A1 SLC39A14 SLC7A1 SNAI1TRMT61A UGCG
Drug	1548 DN	Retinoic acid [302-79-4];
