# Supplementary material for: Analysis of temporal expression profiles after sciatic nerve injury by bioinformatic method
Source: Sci Rep. 2017 Aug 29;7:9818. doi: 10.1038/s41598-017-10127-1 (PMC5575162; doi:10.1038/s41598-017-10127-1)
Supplement: Supplementary file 18 — Table S29 [file 41598_2017_10127_MOESM18_ESM.xls]

## Sheet: Sheet1
Table S29 Enriched Drugs for TEPGs
Category	ID	Title (or Source)	Profile 8_logP	Profile 24_logP	Profile 39_logP	Profile 8_GeneSet	Profile 24_GeneSet	Profile 39_GeneSet
Drug			pValues			Gene List
Drug	C057693	troglitazone	10	5.4826	10	ACSL3 ADGRE1 ASB2 ASPM CDKN2C DHRS3 ELOVL6FAM13A IGFBP5 KAZALD1 PDK4 PROM1 TGFA	ACOT1 ADM ARG1 CDKN1A FLT1 GFPT2 IFRD1 IL1RL1NAMPT STX11 TBX3	A3GALT2 ACTN1 AKR1B10 ANGPTL4 AQP9 ASNSBIRC3 BST1 CCL2 CCL3 CCL7 CD14 CFB CSF1 CYP1B1ENG ETHE1 FERMT3 FOSL1 FXYD5 GCGR HBEGFHIF1A HP HSPA8 HSPD1 HSPH1 ICAM1 IFITM1 IL1R2MAP2K3 MT2A NCF1 NEFM NOS3 NPM1 NPPB NRG1PARM1 PLIN2 RUNX1 SNRPA SOD2 TIMP1 TNFAIP2VCAN VDAC1 YARS
Drug	D004137	Dinitrochlorobenzene		10	10		ADM ADORA2B CDKN1A CREM IFRD1 IL1RL1 INHBANAMPT STX11	AKR1B10 ASNS CCL2 CCL3 CCL7 CCR5 CXCL14 EMBFOSL1 ICAM1 LTB MT2A PHLDA1 PLIN2 SLPI SOD2TIMP1 TNFRSF12A TXNRD1 TYROBP
Drug	D007545	Isoproterenol		10	10		ADM CDKN1A CREM FKBP5 FLT1 GFPT2 IFRD1MAP3K6 MYD88 SPHK1 UAP1	ASNS CCL2 CCL3 CCL7 CD14 CYP1B1 ENTPD1FCGR2B FOSL1 HIF1A HSPA8 HSPH1 ICAM1 IL1RNINHBB LDHA NCF1 NGF NOS3 NPM1 NPPB PHLDA1PHYHD1 PLA2G7 PTX3 PVR RPS26 S100A8 SBNO2SOD2 STAT3 TIMP1 TNFRSF12A TNFRSF1A TUBB6UCK2 UGDH VCAN
Drug	D015056	1-Methyl-3-isobutylxanthine		10	10		ADM EMP1 FKBP5 FMO3 IL1RL1 NAMPT PTPN1SPHK1	ANGPTL4 CCL2 CCL7 CSF1 CYP1B1 EMB HP ICAM1PARM1 PLIN2 PTGIS SLPI SOD2 TIMP1 TNC VCAN
Drug	D010126	Ozone		10	10		ACOT1 ADM ARG1 CDKN1A FKBP5 GCH1 IFRD1IL1RL1 INHBA MAP3K6 MYD88	ANGPTL4 BCL3 CCL2 CCL3 CCL7 CD14 CD44 CXCL14CXCL3 CYP1B1 FGR FOSL1 FXYD5 GCGR HCK HSPA8HSPD1 ICAM1 IL1R2 IL1RN ITGB2 LDHA LST1 LTB LYNMT2A NGF NOP58 NOS3 NRG1 PDPN PHLDA1PLA2G7 PLAUR PTX3 RBM3 S100A8 SCN3B SLC7A1SOD2 STAT3 TGM1 TIMP1 TLR2 TNC TNFRSF12ATNFRSF1A TNFRSF1B TXNRD1 VGF
Drug	C500085	muraglitazar	5.9915		10	ACSL3 ADGRE1 ASB2 DHRS3 ELOVL6 FAM13A PDK4PROM1		A3GALT2 ACTN1 ANGPTL4 CCL2 CCL3 CCL7 CD44CSF1 FGR FOSL1 FXYD5 HBEGF ICAM1 IER5L IL1R2LTB NEFM PARM1 PHLDA1 PLIN2 RUNX1 TGM1TIMP1 TLR6 TNFAIP2
Drug	C022838	nickel chloride		5.967	10		ADM ARG1 CDKN1A EMP1 FKBP5 GCH1 IFRD1 INHBAMYD88 NAMPT RRS1	ANGPTL4 ASNS BCL3 BIRC3 CCL2 CCL7 CD44CHCHD4 CLCF1 CSF1 CXCL3 CYP1B1 EIF1AX FGRFOSL1 FSTL3 HIF1A HSPA8 ICAM1 IFITM1 JAK2 LDHALTB LYN MAP2K3 MCL1 MRTO4 MT2A NHP2 NOP2NOP58 NOS3 NPPB NRG1 PARM1 PLIN2 PPAN PVRRIPK3 RRP9 SDC4 SHMT2 SLC16A3 SOD2 TGM1TNFAIP2 TNFRSF1A TXNRD1 UGCG YARS
Drug	C017096	n-butoxyethanol		5.6413	10		ADM CDKN1A FLT1 GCH1 IFRD1 IL1RL1 MYD88 RRS1	ASNS BIRC3 CCL2 GTPBP4 HBEGF ICAM1 ITGB7 LTBNOS3 PLAUR RBM3 SDC1 SDC4 SHMT2 SLC7A1STAT3 TIMP1 TNFRSF12A TNFRSF1B TXNRD1 TYROBP
Drug	C020806	tetrabromobisphenol A	5.5901		10	DHRS3 FAT4 FMOD IGFBP5 KCNB1 LRRC17 P2RY14RNF144A TCEA3		ANGPTL4 BCL3 CLCF1 CRY1 CYP1B1 FOSL1 HBEGFHSPD1 HSPH1 ICAM1 IL1R2 IL1RN INHBB MAP2K3NGF NRG1 PDPN PGLYRP1 PHLDA1 PLAUR PROCRPTGES PVR SLPI TIMP1 TLR2 TNFRSF12A TREM1 UPP1
Drug	CID000145068	nitric oxide		5.3639	10		ADM ADORA2B ARG1 CDKN1A FLT1 GCH1 INHBAMYD88 PANX1 PTPN1	ADORA2A AKR1B10 BIRC3 BST1 CCL2 CCL3 CD14CSF1 CXCL3 CYP27B1 HIF1A HSPA8 HSPH1 ICAM1IL1R2 IL1RAP IL1RN INHBB ITGB2 ITGB7 LDHA MT2ANCF4 NGF NOS3 PLAUR PRDX5 PTGES PTGIS PTPN2RBMS1 SDC4 SLC7A1 SOD2 STAT3 TIMP1 TLR2TNFAIP2 TNFRSF1A TNFRSF1B VCAN
Drug	5743 UP	Cycloheximide [66-81-9]; Up 200; 14.2uM; PC3; HT HG-U133A		5.3199	10		ADM CDKN1A IL1RL1 INHBA TBX3	ANGPTL4 BIRC3 CLCF1 CYP1B1 HBEGF MCL1 PHLDA1PVR RUNX1 TNFRSF12A UGCG
Drug	1791 UP	Azaguanine-8 [134-58-7]; Up 200; 26.2uM; PC3; HT HG-U133A		5.3199	10		ADM IL1RL1 INHBA SPHK1 TBX3	ANGPTL4 BIRC3 CXCL3 CYP1B1 EIF4A1 FOSL1 HBEGFICAM1 MCL1 PHLDA1 PLAUR PTX3 SOD2 UPP1
Drug	D004054	Diethylstilbestrol			10			ADAMTS9 AKR1B10 B4GALT1 CCL2 CCL7 CD14 CD44CFB CXCL14 CYP1B1 DDX21 EMB FCGR2B FGR FOSL1GSPT1 HCK HSPH1 ICAM1 IL1R2 IL4R INHBB ITGB7JAK2 LDHA LMO4 LYN MCL1 MT2A NPM1 NRG1PGLYRP1 PLAUR PTGES RCL1 RUNX1 S100A8 SDC1SERPINA3 SLC16A3 SLPI SOD2 STAT3 TIMP1 TNCTYROBP VCAN
Drug	D001205	Ascorbic Acid			10			AKR1B10 ASNS BIRC3 CCL2 CCL3 CD14 CD44 CFBEIF4A1 HIF1A HP ICAM1 LYN MAP2K3 NOS3 NPM1PHLDA1 PPRC1 SHMT2 SOD2 STAT3 TIMP1 TLR2VDAC1
Drug	6925 DN	ICI 182,780; Down 200; 1uM; MCF7; HT HG-U133A			10			BYSL CD44 CYP1B1 GTPBP4 HEATR1 JAK2 MAP2K3NDUFAF4 PUS1 PVR SLC39A14 TAF1D TRMT61A TSR1
Drug	D015766	Albendazole			10			CCL2 CCL3 HSPA8 HSPD1 HSPH1 ICAM1 SOD2
Drug	CID006436102	NF T			10			BCL3 CA4 INHBB LMO4 NCL NEFM NGF NRG1PGLYRP1 SERPINA3 SNRPA TUBB6
Drug	C402696	TMC 120A			10			CCL2 CCL3 CCL7 CCR5 IL1R2 ITGB2 LTB TNFRSF1ATNFRSF1B
Drug	D008767	Methylmercury Compounds			10			BZW2 CCL2 CCL3 CCL7 CD14 CFB CYP1B1 FCGR2BGTPBP4 HSPD1 JAK2 NGF NOP56 NOS3 PAK1IP1S100A8 SDC1 SOD2 STAT3 STOM TIMP1 TNCTSPAN5 TXNRD1 VDAC1
Drug	1400 DN	Trichostatin A, from Streptomyces sp.; Down 200; 0.1uM; HL60; HG-U133A			10			CCL2 CD14 CTPS1 FES FGR FMNL1 GLIPR1 IL1R2 NCF4PAK1IP1 PUS1 PWP2 UCK2
Drug	D016559	Tacrolimus			10			BCL3 BIRC3 CCL2 CCL7 CD44 CSF1 CYP27B1 FOSL1GTPBP4 HSPA8 ICAM1 IL1RN JAK2 NGF NOS3 NPPBPHLDA1 RRP9 SOD2 STAT3 TGM1 TIMP1 VCAN
Drug	C400082	bortezomib			10			AKR1B10 ANGPTL4 BCL3 BIRC3 CCL2 CCL3 GSPT1HIF1A HSPH1 ICAM1 IFITM1 IL1RN LST1 LYN MCL1NCF4 NPM1 PHLDA1 PLAUR PNO1 PTX3 SOD2 STAT3TLR2 UPP1 VDAC1
Drug	4721 UP	Alexidine dihydrochloride [22573-93-9]; Up 200; 6.8uM; MCF7; HT HG-U133A			10			BIRC3 CD44 GCGR HBEGF ICAM1 JAK2 MT2A NPPBPHLDA1 PLA2G2A RUNX1 SERPINA3
Drug	C072553	benzyloxycarbonylleucyl-leucyl-leucine aldehyde			10			AKR1B10 BIRC3 CCL2 CD14 CYP1B1 FOSL1 HIF1A HPHSPA8 HSPH1 ICAM1 MCL1 NGF NOS3 NRG1 PDPNPLAC8 SOD2 TXNRD1
Drug	D012906	Smoke			10			AKR1B10 ANGPTL4 CCL2 CCL7 CD14 CD44 CXCL14CYP1B1 EMB FOSL1 GLIPR1 HBEGF ICAM1 IL1R2IL1RN MRTO4 NOS3 PHLDA1 PROCR PTGIS RUNX1SDC1 SERPINA3 SLPI SOD2 STAT3 STEAP1 TGM1TIMP1 TNC TNFRSF1A TPM3 VCAN VDAC1
Drug	D004008	Diclofenac			10			ACTN1 ASNS CCL2 CCL3 CYP1B1 EIF1AX EIF4A1HBEGF HIF1A HSPA8 ICAM1 LDHA MAP2K3 PTGESS100A8 SOD2 STAT3 TIMP1 TLR2 TNFRSF1A TXNRD1UCK2
Drug	2364 UP	Mexiletine hydrochloride [5370-01-4]; Up 200; 18.6uM; HL60; HT HG-U133A			10			CD44 CSF1 GSPT1 GTPBP4 IL1RN MCL1 NOLC1PHLDA1 PTGES SLC15A3 SLC16A3 UGCG VCAN
Drug	5310 UP	Puromycin dihydrochloride [58-58-2]; Up 200; 7.4uM; MCF7; HT HG-U133A			10			ASNS BCL3 BIRC3 CSF1 CYP1B1 HSPH1 ICAM1PHLDA1 SLC7A1 TNFAIP2 TNFRSF12A
Drug	1081 DN	wortmannin from Penicillium funiculosum; Down 200; 0.01uM; MCF7; HT HG-U133A EA			10			CD3EAP CTPS1 GTPBP4 IL1RAP NDUFAF4 NOLC1NOP2 NOP56 PAK1IP1 POLR1E PUS1 TNFRSF12AZNF593
Drug	CID000005090	rofecoxib			10			CCL2 IL1RN NPPB PTGIS SERPINA3 SOD2 STAT3TNFAIP2 TNFRSF1B VCAN
Drug	D010081	Oxazolone		10			ADM CREM IFRD1 INHBA NAMPT SPHK1 STX11
Drug	D009599	Nitroprusside			10			CCL2 HIF1A HSPD1 MCL1 MT2A NOS3 NPPB SOD2TLR2
Drug	1998 UP	Niclosamide [50-65-7]; Up 200; 12.2uM; HL60; HG-U133A			10			AQP9 BCL3 BIRC3 FGR HCK ICAM1 IL1RN PLAUR PTX3SOD2 TAF1D TNFAIP2
Drug	5233 DN	LY 294002; Down 200; 10uM; MCF7; HT HG-U133A			10			BCL3 CORO1A FOSL1 HSPH1 PLAUR PNO1 PTGES PVRRRP15 S100A8 SLC16A3 TNFAIP2
Drug	C005435	phenylmethylpyrazolone			10			CCL2 CCL3 CXCL3 HIF1A ICAM1 NCF1 NGF NOS3SOD2 TIMP1
Drug	1622 DN	Adenosine 5'-monophosphate monohydrate [18422-05-4]; Down 200; 11uM; HL60; HG-U133A			10			DDX21 GTPBP4 MDN1 MRTO4 NOLC1 PNO1 PUS1PUS7 RCL1 SLC39A14 SLC7A1 TBL3 TSR1
Drug	CID000065351	APDC			10			BIRC3 CCL2 CD14 FOSL1 HBEGF HIF1A HSPD1 ICAM1JAK2 MCL1 NOS3 PPRC1 PTX3 SOD2 STAT3 TLR2TNFAIP2 TNFRSF1A
Drug	C093642	SB 203580			10			CCL2 CCL3 CD14 CYP27B1 DIO3 HBEGF HIF1A ICAM1NCF1 NGF NOS3 NPPB NRG1 PLA2G7 PROCR SOD2STAT3 TIMP1 TLR2 TLR6 TNFRSF1A TNFRSF1B
Drug	1745 DN	Dihydroergocristine mesylate [24730-10-7]; Down 200; 5.6uM; HL60; HG-U133A			10			ASNS BYSL CCL2 CTPS1 DDX21 GSPT1 MRTO4MYBBP1A NDUFAF4 NOLC1 NOP14 PAK1IP1 PNO1PPRC1 PUS1 PUS7 RRP15 SLC39A14 SLC7A1 TSR1YARS
Drug	CID000512282	BX471			10			CCL2 CCL3 CCL7 ICAM1 TIMP1 TLR2
Drug	361 DN	LY294002; Down 200; 10uM; HL60; HG-U133A			10			ACTN1 CCL2 CYP1B1 GLIPR1 GSPT1 HSPH1 MRTO4PAK1IP1 POP1 PUS7 RRP9 RUNX1 SLC16A3 SLC7A1SLPI SOD2 TSR1 UCK2
Drug	2682 DN	2-propylpentanoic acid; Down 200; 50uM; HL60; HT HG-U133A			10			GLIPR1 ICAM1 IFITM1 IL1R2 IL1RN NRG1 PHLDA1RUNX1 SBNO2 SLC7A1 TNFAIP2 TPM3
Drug	D005944	Glucosamine			10			ADAMTS9 CCL2 CCL3 CCL7 CSF1 CXCL3 GSPT1 HIF1AICAM1 IL1R2 JAK2 MCL1 NGF NOS3 PLA2G2A PTGESSDC4 TIMP1 TNFRSF1A TNFRSF1B VCAN
Drug	D004967	Estrogens			10			ANGPTL4 BCL3 BOP1 CCL2 CCL3 CYP1B1 DDX21GSPT1 HCK NEFM NOLC1 NOP56 NOS3 PNO1 PTGESRCL1 SHROOM3 SOD2 STAT3 STOM
Drug	C412373	AG 1879			10			BIRC3 CCL2 CSF1 CYP1B1 FGR HCK HIF1A ICAM1 LYNNCF1 NGF NOS3 STAT3
Drug	D003520	Cyclophosphamide			10			ASNS BIRC3 CCL2 CCL7 CCR5 CD14 CFB CSF1 CXCL3CYP1B1 EIF1AX HIF1A HSPA8 HSPD1 HSPH1 ICAM1IL1RN NGF NOS3 NPPB NRG1 PROCR SLPI SOD2STAT3 STOM TIMP1 TXNRD1 TYROBP
Drug	D052638	Particulate Matter			10			AKR1B10 ANGPTL4 BCL3 BIRC3 CCL2 CCL3 CCL7CCR5 CD44 CSF1 CXCL3 CYP1B1 FOSL1 FXYD5 HIF1AHSPA8 HSPD1 ICAM1 IL4R MT2A NCF1 NOS3 NPPBPLA2G7 PLAC8 PLAUR PLIN2 PTGIS RPS26 S100A8SOD2 STAT3 TGM1 TIMP1 TLR2 TNFRSF1A TNFRSF1BTPM3 UGCG UGDH YARS
Drug	D009569	Nitric Oxide			10			BIRC3 CCR5 CD14 CSF1 HIF1A HSPA8 ITGB2 JAK2 NGFNOS3 NPPB RPS26 SOD2 TNFRSF1A TXNRD1
Drug	C106335	macrophage stimulatory lipopeptide 2			10			ANGPTL4 CCL2 CXCL3 HIF1A TLR2 TNFAIP2
Drug	D008627	Mercuric Chloride			10			AQP9 ASNS CCL2 CCL3 CCR5 CFB CYP1B1 FCGR2BFOSL1 HBEGF HCK HIF1A HP HSPA8 HSPD1 ICAM1IL1RN JAK2 LDHA MCL1 MT2A NCF4 NEFM NOP58NOS3 NPPB PPAN PPRC1 PUS1 PUS7 PVR RCL1RUNX1 SDC4 SOD2 STAT3 TIMP1 TNFRSF12ATXNRD1 UGDH UPP1 VDAC1 YARS
Drug	D002185	Cannabidiol			10			AQP9 CCL2 CCL7 CD3EAP CXCL14 HP ICAM1 PLIN2SOD2 STAT3 TIMP1 TNFAIP2
Drug	C032668	1-nitropyrene			10			ASNS BIRC3 CD14 CXCL3 CYP1B1 GLIPR1 HBEGFHIF1A ICAM1 IFITM1 INHBB LTB NRG1 PDPN VCAN
Drug	6187 DN	geldanamycin; Down 200; 1uM; HL60; HT HG-U133A			10			BYSL CCL2 CD14 CD3EAP CYP1B1 ENG FOSL1 MRTO4PNO1 PROCR PUS1 PUS7 RRP15 RRP9 RUNX1
Drug	C432165	anthra(1,9-cd)pyrazol-6(2H)-one			10			CCL2 CD14 CXCL3 FOSL1 HIF1A ICAM1 MCL1 NCF1NGF NPPB PLAUR PROCR PTX3 SOD2 STAT3 TLR6
Drug	CID000025429	carbendazim			10			BCL3 CLCF1 EMB HSPD1 IL1RN IL4R RUNX1 SOD2TNFRSF1A
Drug	C440499	lipopolysaccharide, Escherichia coli 0111 B4			10			BCL3 CCL2 CCL3 CD14 CXCL3 HIF1A ICAM1 JAK2NCF1 PLA2G7 PROCR PTGES SLC39A14 SOD2 STAT3TIMP1 TLR2
Drug	CID000520535	superoxide			10			CCL2 CD14 CSF1 FCGR2A FCGR2B HCK HIF1A ICAM1ITGB2 LDHA NCF4 NEFM NGF NOP9 NOS3 PRDX5PTGIS PTPN2 SOD2 TNFAIP2 VCAN
Drug	D014801	Vitamin A			10			AKR1B10 CCL2 CD14 CD44 CYP1B1 HBEGF JAK2MCL1 NOS3 SOD2 STAT3 TLR2
Drug	CID000008515	SP600125			10			BIRC3 CCL2 FOSL1 HIF1A HSPH1 ICAM1 IL1RAP JAK2MAP2K3 NOS3 PTGES RBMS1 SOD2 STAT3 TLR2TNFAIP2 TNFRSF1A
Drug	D000069059	Atorvastatin Calcium			10			CCL2 CD14 HBEGF ICAM1 ITGB2 MCL1 MT2A NOS3NPPB TLR2 TNFRSF1A
Drug	D002791	Cholesterol, Dietary			10			CCL2 CCL3 CCL7 ICAM1 NCF1 NOS3 PLA2G2A SOD2
Drug	C065179	atorvastatin			10			CCL2 CD14 HBEGF ICAM1 ITGB2 MCL1 MT2A NOS3NPPB TLR2 TNFRSF1A
Drug	1152 UP	retinoic acid; Up 200; 1uM; HL60; HT HG-U133A			10			ADORA2A ANGPTL4 BCL3 CCL2 FGR HBEGF ICAM1ITGB7 PHLDA1 PLEK PLIN2 PTGES TIMP1 TREM1UPP1
Drug	1230 UP	thioridazine hydrochloride; Up 200; 10uM; PC3; HT HG-U133A			10			ASNS B4GALT1 BIRC3 CXCL3 ICAM1 IL1RN MAP2K3PTX3 PVR RUNX1 SLC7A1 SOD2
Drug	CID000024586	nickel sulfate			10			ADORA2A BIRC3 CCL2 CCL3 HIF1A ICAM1 IL1R2 IL1RNMT2A NOS3 PHLDA1 PLEK PLIN2 TIMP1
Drug	D002784	Cholesterol			10			AQP9 CCL2 CCL7 CSF1 EIF4A1 HBEGF HIF1A IL1RNMPEG1 NCF1 NOS3 S100A8 TNFRSF1A
Drug	CID000003285	ethylnylestradiol			10			AKR1B10 AQP9 B4GALT1 CA4 CCL2 CCR5 CSF1CYP1B1 CYP27B1 DDX39A EMB FOSL1 GTPBP4HBEGF HP HSPA8 ICAM1 IL4R INHBB JAK2 LDHA NGFNOLC1 NOS3 NRG1 PPRC1 PTGIS PTPN2 RUNX1SERPINA3 SLC7A1 SOD2 STAT3 TNFAIP2 TUBB6UCN2
Drug	C013186	2,3-pentanedione			10			AKR1B10 ANGPTL4 CXCL3 HBEGF IL1RN NGF NRG1PLAUR TGM1 TIMP1 TLR2 TNC TNFRSF12A
Drug	D001554	Ben
